# Supplementary material for: Understanding PRRSV Infection in Porcine Lung Based on Genome-Wide Transcriptome Response Identified by Deep Sequencing
Source: PLoS One. 2010 Jun 29;5(6):e11377. doi: 10.1371/journal.pone.0011377 (PMC2894071; doi:10.1371/journal.pone.0011377)
Supplement: Table S2 — Summary of antisense transcripts. (8.24 MB XLS) [file pone.0011377.s012.xls]

## Sheet: C.AntiSenseGeneExpression
Gene	GeneExpression	TPM(Gene)	Description	Mapped-Tag	Nth-Tag-from-3'most-of-Gene	Tag-Copy-Number	TMP(tag)
gnl|UG|Ssc#S10832730	10	1	Sus scrofa mRNA for receptor activity-modifying protein 2, complete cds /cds=p(21,554) /gb=AB090164 /gi=27544447 /ug=Ssc.15730 /len=750	CATGACACCACCCAGCTTCCA	1	5	1	CATGATCATGGCCAGGAGCAC	2	5	1
gnl|UG|Ssc#S10832732	7	1	Sus scrofa mRNA for calcitonin receptor-like receptor, complete cds /cds=p(13,1404) /gb=AB090162 /gi=27544443 /ug=Ssc.2695 /len=1702	CATGTAGAGATTGGACTCTGC	11	7	1
gnl|UG|Ssc#S11319326	2	1	554207 MARC 2PIG Sus scrofa cDNA 5', mRNA sequence /clone_end=5' /gb=CB097273 /gi=27921465 /ti=470956699 /ug=Ssc.32511 /len=677	CATGCTGAGGGCAGTAGGATC	8	2	1
gnl|UG|Ssc#S11319418	2	1	554235 MARC 2PIG Sus scrofa cDNA 5', mRNA sequence /clone_end=5' /gb=CB097324 /gi=27921516 /ti=470956723 /ug=Ssc.60220 /len=603	CATGTTTTGAATGAGACCAGT	2	2	1
gnl|UG|Ssc#S14765678	7	1	CMD19_A02_06 UMNMPM3 Sus scrofa cDNA clone PPSUBLIB_05A02 5', mRNA sequence /clone=PPSUBLIB_05A02 /clone_end=5' /gb=CB285507 /gi=28576461 /ug=Ssc.16552 /len=546	CATGCGGGCATCGCCAAATTA	1	2	1	CATGGTAGCTCTTGTCAATTT	2	5	1
gnl|UG|Ssc#S14765764	3	1	CMD22_E09_68 UMNMPM3 Sus scrofa cDNA clone PPSUBLIB_06E09 5', mRNA sequence /clone=PPSUBLIB_06E09 /clone_end=5' /gb=CB285698 /gi=28576652 /ug=Ssc.50515 /len=622	CATGCTGAGTAGGGATGCGGC	2	3	1
gnl|UG|Ssc#S14766367	2	1	CMD50_G07_52 UMNMPM3 Sus scrofa cDNA clone PPSUBLIB_35G07 5', mRNA sequence /clone=PPSUBLIB_35G07 /clone_end=5' /gb=CB287001 /gi=28577955 /ug=Ssc.52359 /len=611	CATGTCACTTTCAATACTATT	3	2	1
gnl|UG|Ssc#S14766835	2	1	CMD72_A09_66 UMNMPM3 Sus scrofa cDNA clone PPSUBLIB_57A09 5', mRNA sequence /clone=PPSUBLIB_57A09 /clone_end=5' /gb=CB288015 /gi=28578969 /ug=Ssc.61607 /len=586	CATGGCTGTGAAGAACACAGA	1	2	1
gnl|UG|Ssc#S14767529	6	1	CMD33_G08_56 UMNMPM3 Sus scrofa cDNA clone PPSUBLIB_13G08 5', mRNA sequence /clone=PPSUBLIB_13G08 /clone_end=5' /gb=CB286264 /gi=28577218 /ug=Ssc.24795 /len=623	CATGTGGATGGATAACTACAA	3	6	1
gnl|UG|Ssc#S14768129	2	1	CMD58_G04_24 UMNMPM3 Sus scrofa cDNA clone PPSUBLIB_43G04 5', mRNA sequence /clone=PPSUBLIB_43G04 /clone_end=5' /gb=CB287380 /gi=28578334 /ug=Ssc.72136 /len=547	CATGACTGCATAGAGAGGCAT	1	2	1
gnl|UG|Ssc#S14768950	2	1	Sus scrofa dipeptidyl peptidase IV (DPPIV) mRNA, complete cds /cds=p(1,2301) /gb=AY198323 /gi=28566187 /ug=Ssc.16236 /len=2400	CATGCAAATTAATGACGCCCA	9	2	1
gnl|UG|Ssc#S14813219	11	2	CMD31_G10_81.fasta UMNMPM3 Sus scrofa cDNA clone PPSUBLIB_17G10 5', mRNA sequence /clone=PPSUBLIB_17G10 /clone_end=5' /gb=CB337990 /gi=28932177 /ug=Ssc.16735 /len=678	CATGGCCTCAATAGATTTCCT	3	11	2
gnl|UG|Ssc#S14887852	83	11	sn02_G02.f sn Sus scrofa cDNA 5', mRNA sequence /clone_end=5' /gb=CB469067 /gi=29275452 /ug=Ssc.49124 /len=644	CATGGCTACAGAAGCATTTTG	4	2	1	CATGACCCAGAAGACTTTCAA	1	6	1	CATGTTGCAAAGCTTTTTGTG	6	57	8	CATGTTGCAAAGCTTTTTTTG	6	2	1	CATGTTGCAAAGCTTTTTGTT	6	7	1	CATGCACTTGTCCTGTTCTAC	5	9	1
gnl|UG|Ssc#S14887890	16	2	sn03_F04.f sn Sus scrofa cDNA 5', mRNA sequence /clone_end=5' /gb=CB469135 /gi=29275520 /ug=Ssc.61646 /len=642	CATGAATTAAATTACTAGGTC	2	16	2
gnl|UG|Ssc#S14887933	5	1	sn04_E06.f sn Sus scrofa cDNA 5', mRNA sequence /clone_end=5' /gb=CB469202 /gi=29275587 /ug=Ssc.45398 /len=653	CATGTCCTCAGAAAAAAAGAG	1	5	1
gnl|UG|Ssc#S14887944	2	1	sn04_G09.f sn Sus scrofa cDNA 5', mRNA sequence /clone_end=5' /gb=CB469225 /gi=29275610 /ug=Ssc.42601 /len=666	CATGCTCCTCCTGGCAGAACA	1	2	1
gnl|UG|Ssc#S14887975	63	9	sn05_D06.f sn Sus scrofa cDNA 5', mRNA sequence /clone_end=5' /gb=CB469274 /gi=29275659 /ug=Ssc.8017 /len=642	CATGTGTAATAATTTTTTTTA	1	61	8	CATGTGTAATAATTTTTTTTT	1	2	1
gnl|UG|Ssc#S14888103	13	2	sn08_B01.f sn Sus scrofa cDNA 5', mRNA sequence /clone_end=5' /gb=CB469486 /gi=29275871 /ug=Ssc.61187 /len=601	CATGAGAAACTATGCTAAGCA	1	13	2
gnl|UG|Ssc#S14888328	9	1	sn13_A01.f sn Sus scrofa cDNA 5', mRNA sequence /clone_end=5' /gb=CB469861 /gi=29276246 /ug=Ssc.60923 /len=672	CATGTTAGTTCCCCAAAAGCC	3	9	1
gnl|UG|Ssc#S14889226	109	15	sn37_D12.f sn Sus scrofa cDNA 5', mRNA sequence /clone_end=5' /gb=CB471359 /gi=29277744 /ug=Ssc.42617 /len=669	CATGGGTCATCAACCCGCCCC	1	107	15	CATGGGTCATCAACCCGCCCA	1	2	1
gnl|UG|Ssc#S14889229	10	1	sn37_E03.f sn Sus scrofa cDNA 5', mRNA sequence /clone_end=5' /gb=CB471362 /gi=29277747 /ug=Ssc.50588 /len=621	CATGGGATGGACGCAGTATAA	1	10	1
gnl|UG|Ssc#S14889509	138	19	sn45_D12.f sn Sus scrofa cDNA 5', mRNA sequence /clone_end=5' /gb=CB471828 /gi=29278213 /ug=Ssc.61661 /len=609	CATGTAATTAATGTCAAATAA	1	135	19	CATGTAATTAATTTCAAATAA	1	3	1
gnl|UG|Ssc#S14889780	23	3	sn52_G12.f sn Sus scrofa cDNA 5', mRNA sequence /clone_end=5' /gb=CB472279 /gi=29278665 /ug=Ssc.16747 /len=296	CATGGGAGTTTGTTTCTCTGG	2	18	2	CATGGGAGTTTGTTTCTCTTG	2	2	1	CATGGGAGTTTGTTTCTCTGT	2	3	1
gnl|UG|Ssc#S14889858	86	12	sn54_G09.f sn Sus scrofa cDNA 5', mRNA sequence /clone_end=5' /gb=CB472411 /gi=29278797 /ug=Ssc.17817 /len=698	CATGAATCCAGAATCATTTCT	6	2	1	CATGTATTCTCCAAACTAAAC	4	2	1	CATGCTGTTCACAAAGACTGT	7	80	11	CATGCTGTTCACAAAGACTTT	7	2	1
gnl|UG|Ssc#S14890021	4	1	sn58_D04.f sn Sus scrofa cDNA 5', mRNA sequence /clone_end=5' /gb=CB472660 /gi=29279046 /ug=Ssc.43829 /len=646	CATGTGAAGAGTCAAATCTTT	1	4	1
gnl|UG|Ssc#S14890425	40	6	sn68_G02.f sn Sus scrofa cDNA 5', mRNA sequence /clone_end=5' /gb=CB473348 /gi=29279734 /ug=Ssc.6245 /len=562	CATGGGCAGGAGCCTGCAGGG	1	37	5	CATGGGCAGGAGCCTGCCGGG	1	3	1
gnl|UG|Ssc#S14890586	148	20	sn73_A12.f sn Sus scrofa cDNA 5', mRNA sequence /clone_end=5' /gb=CB473617 /gi=29280003 /ug=Ssc.7093 /len=677	CATGGGCCCATCCAGACCTGG	1	146	20	CATGGGCCCATCCCGACCTGG	1	2	1
gnl|UG|Ssc#S14890608	140	19	sn73_F10.f sn Sus scrofa cDNA 5', mRNA sequence /clone_end=5' /gb=CB473651 /gi=29280037 /ug=Ssc.61649 /len=675	CATGTTTACGGGAGTATTTTC	3	25	3	CATGAGCATCAATTATTTTGA	1	103	14	CATGAGCATCCATTATTTTGA	1	2	1	CATGAGCATCAATTATTTTTA	1	10	1
gnl|UG|Ssc#S14891051	2	1	sn04_D01.f sn Sus scrofa cDNA 5', mRNA sequence /clone_end=5' /gb=CB469188 /gi=29275573 /ug=Ssc.71714 /len=606	CATGATTTGGATGAGAAAAGG	1	2	1
gnl|UG|Ssc#S14891087	64	9	sn05_D10.f sn Sus scrofa cDNA 5', mRNA sequence /clone_end=5' /gb=CB469278 /gi=29275663 /ug=Ssc.54262 /len=675	CATGTAAATGTAAAAAAGACC	3	2	1	CATGATTATAATATCTGTTTC	2	2	1	CATGCTCACTACATCGACTTT	1	10	1	CATGATTATCATAGAAAAATG	4	41	6	CATGTAAATGTACAAAAGACC	3	3	1	CATGATTATCATAGAAAAATT	4	6	1
gnl|UG|Ssc#S14891126	127	18	sn06_G02.f sn Sus scrofa cDNA 5', mRNA sequence /clone_end=5' /gb=CB469371 /gi=29275756 /ug=Ssc.17355 /len=658	CATGTGTTAGTAGTAAAGTTT	3	11	2	CATGGTAGACTAGAGGTAATA	2	48	7	CATGCTGCCTTACTCTCCCCC	4	65	9	CATGCTTCCTTACTCTCCCCC	4	3	1
gnl|UG|Ssc#S14891357	7	1	sn13_H11.f sn Sus scrofa cDNA 5', mRNA sequence /clone_end=5' /gb=CB469939 /gi=29276324 /ug=Ssc.49488 /len=614	CATGCCCGGGCCCCCCAGAAA	2	2	1	CATGCGCATCTTCACGGTGGC	1	5	1
gnl|UG|Ssc#S14891358	125	17	sn13_H12.f sn Sus scrofa cDNA 5', mRNA sequence /clone_end=5' /gb=CB469940 /gi=29276325 /ug=Ssc.57700 /len=624	CATGCTTGTGTCTTTAAGTAA	2	34	5	CATGTTTTCCACAGTCCTGGA	3	84	12	CATGTTTTCCACAGTCCTGTA	3	2	1	CATGCTTGTGTCTTTAATTAA	2	2	1	CATGTTTTCCACAGTCCTTGA	3	3	1
gnl|UG|Ssc#S14891390	27	4	sn15_B03.f sn Sus scrofa cDNA 5', mRNA sequence /clone_end=5' /gb=CB470017 /gi=29276402 /ug=Ssc.1197 /len=659	CATGCCCTAGACGTCCTGGCA	1	27	4
gnl|UG|Ssc#S14891531	30	4	sn21_G11.f sn Sus scrofa cDNA 5', mRNA sequence /clone_end=5' /gb=CB470374 /gi=29276759 /ug=Ssc.61670 /len=632	CATGGAAAGCTGCAGAATTTT	6	30	4
gnl|UG|Ssc#S14891741	331	46	sn30_F08.f sn Sus scrofa cDNA 5', mRNA sequence /clone_end=5' /gb=CB470899 /gi=29277284 /ug=Ssc.28034 /len=518	CATGAAATTGCATGTATTTAA	1	40	6	CATGTATTTAAAAAATCAATA	2	286	40	CATGTATTTAAAACATCAATA	2	2	1	CATGTATTTAAAAAATAAATA	2	3	1
gnl|UG|Ssc#S14892409	19	3	sn60_F01.f sn Sus scrofa cDNA 5', mRNA sequence /clone_end=5' /gb=CB472858 /gi=29279244 /ug=Ssc.52025 /len=438	CATGGCTCAAGAGCGCATTTC	3	3	1	CATGTCTTTTCATGGCTCAAG	2	14	2	CATGGCTCAAGAGTGCATTTC	3	2	1
gnl|UG|Ssc#S14892526	8	1	sn65_F11.f sn Sus scrofa cDNA 5', mRNA sequence /clone_end=5' /gb=CB473146 /gi=29279532 /ug=Ssc.61672 /len=617	CATGATCTAGTAAGTTTGATC	1	8	1
gnl|UG|Ssc#S14892782	309	43	sn75_H05.f sn Sus scrofa cDNA 5', mRNA sequence /clone_end=5' /gb=CB473789 /gi=29280175 /ug=Ssc.54344 /len=637	CATGGCCCCCCCCTGCAATCT	2	10	1	CATGTTTTCTGCTTATAAGCG	3	269	37	CATGTTTTCTTCTTATAAGCG	3	5	1	CATGTTTTCTGCTTATAATCG	3	9	1	CATGTTTTCTGCTTATAAGCT	3	16	2
gnl|UG|Ssc#S14893018	42	6	sn59_G02.f1 sn Sus scrofa cDNA 5', mRNA sequence /clone_end=5' /gb=CB472784 /gi=29279170 /ug=Ssc.49165 /len=438	CATGCCTAAGTTATTAATTAT	1	42	6
gnl|UG|Ssc#S14893467	162	22	jns09_D09.f jns Sus scrofa cDNA 5', mRNA sequence /clone_end=5' /gb=CB474859 /gi=29281245 /ug=Ssc.45919 /len=614	CATGTCCTGGACTGCAAGTTT	1	29	4	CATGCAAAACCTAAGAGGAAA	2	131	18	CATGCAAAACCTAAGAGGCAA	2	2	1
gnl|UG|Ssc#S14893721	2	1	jns105_H04.f jns Sus scrofa cDNA 5', mRNA sequence /clone_end=5' /gb=CB475313 /gi=29281699 /ug=Ssc.48469 /len=653	CATGGCTATGGTATGGGTCAC	4	2	1
gnl|UG|Ssc#S14893728	24	3	jns106_A05.f jns Sus scrofa cDNA 5', mRNA sequence /clone_end=5' /gb=CB475326 /gi=29281712 /ug=Ssc.41440 /len=633	CATGTAGTTGCTGTGACAGGT	1	3	1	CATGAGTCAGAGAAAGCTAGC	2	21	3
gnl|UG|Ssc#S14893773	49	7	jns107_A05.f jns Sus scrofa cDNA 5', mRNA sequence /clone_end=5' /gb=CB475401 /gi=29281787 /ug=Ssc.57711 /len=590	CATGGGGCCGGAGTGGCAAGG	4	49	7
gnl|UG|Ssc#S14893950	3	1	jns10bB01.f jns Sus scrofa cDNA 5', mRNA sequence /clone_end=5' /gb=CB475626 /gi=29282012 /ug=Ssc.41559 /len=662	CATGTTATTTTGGAAATAAAA	2	3	1
gnl|UG|Ssc#S14894243	162	22	jns116_G10.f jns Sus scrofa cDNA 5', mRNA sequence /clone_end=5' /gb=CB476141 /gi=29282527 /ug=Ssc.6041 /len=542	CATGAAGCATTTGGGCCAGTG	2	8	1	CATGGCATTCTCAGCTTAGAC	1	141	20	CATGGCATTCTCATCTTAGAC	1	2	1	CATGGCATTCTCCGCTTAGAC	1	3	1	CATGGCATTCTCAGCTTATAC	1	8	1
gnl|UG|Ssc#S14895344	192	27	jns27_D08.f jns Sus scrofa cDNA 5', mRNA sequence /clone_end=5' /gb=CB477902 /gi=29284288 /ug=Ssc.39858 /len=612	CATGTTGGTAGATCTAATGGC	1	2	1	CATGGGTCTGGATAACTTCAG	3	61	8	CATGGGCATTATGGAAAAACT	2	125	17	CATGGGTCTGGATAACTTCAT	3	4	1
gnl|UG|Ssc#S14895518	13	2	jns31_F04.f jns Sus scrofa cDNA 5', mRNA sequence /clone_end=5' /gb=CB478202 /gi=29284588 /ug=Ssc.49524 /len=637	CATGGTCAGCAGAACGCTGGG	1	13	2
gnl|UG|Ssc#S14895629	5	1	jns34_A02.f jns Sus scrofa cDNA 5', mRNA sequence /clone_end=5' /gb=CB478397 /gi=29284783 /ug=Ssc.56931 /len=687	CATGTGCTTTCTTGGTGATTT	1	2	1	CATGATTATTTGATATTTTAA	2	3	1
gnl|UG|Ssc#S14896009	49	7	jns45_D06.f jns Sus scrofa cDNA 5', mRNA sequence /clone_end=5' /gb=CB479065 /gi=29285451 /ug=Ssc.61689 /len=667	CATGTTATACACATTCTTTAT	2	49	7
gnl|UG|Ssc#S14896455	16	2	jns54_F12.f jns Sus scrofa cDNA 5', mRNA sequence /clone_end=5' /gb=CB479757 /gi=29286143 /ug=Ssc.44299 /len=590	CATGTAATGTCTAAAAAAAAA	1	16	2
gnl|UG|Ssc#S14896475	2	1	jns55_C03.f jns Sus scrofa cDNA 5', mRNA sequence /clone_end=5' /gb=CB479795 /gi=29286181 /ug=Ssc.37766 /len=635	CATGGCTGTGGCTGCTGTGAT	1	2	1
gnl|UG|Ssc#S14896981	10	1	jns66_G10.f jns Sus scrofa cDNA 5', mRNA sequence /clone_end=5' /gb=CB480595 /gi=29286981 /ug=Ssc.53887 /len=459	CATGTTTCGGGTTCCCGTCCC	4	8	1	CATGCATGTTTCGGGTTCGCG	3	2	1
gnl|UG|Ssc#S14897083	67	9	jns69_A10.f jns Sus scrofa cDNA 5', mRNA sequence /clone_end=5' /gb=CB480775 /gi=29287161 /ug=Ssc.15236 /len=627	CATGAGGGCCAGGATGCTGGC	2	67	9
gnl|UG|Ssc#S14897295	274	38	jns72_E08.f jns Sus scrofa cDNA 5', mRNA sequence /clone_end=5' /gb=CB481059 /gi=29287445 /ug=Ssc.61405 /len=452	CATGTTCAGTGGAAAATTGTA	1	81	11	CATGGAGGCAGTACCGTGGGT	2	193	27
gnl|UG|Ssc#S14897298	13	2	jns72_F09.f jns Sus scrofa cDNA 5', mRNA sequence /clone_end=5' /gb=CB481068 /gi=29287454 /ug=Ssc.56029 /len=587	CATGCCAAAATGTCAGAGTTT	2	4	1	CATGCTACTATTAAAATTTTT	1	4	1	CATGCCAAAATGTCAGGGTTT	2	5	1
gnl|UG|Ssc#S14897432	21	3	jns75_H01.f jns Sus scrofa cDNA 5', mRNA sequence /clone_end=5' /gb=CB481304 /gi=29287690 /ug=Ssc.28136 /len=525	CATGGTGGGGACCTGCTTCCC	1	21	3
gnl|UG|Ssc#S14897785	8	1	jns83_D05.f jns Sus scrofa cDNA 5', mRNA sequence /clone_end=5' /gb=CB481837 /gi=29288223 /ug=Ssc.61700 /len=578	CATGAATTTGACTTTGTGTTT	1	8	1
gnl|UG|Ssc#S14897878	18	2	jns85_E04.f jns Sus scrofa cDNA 5', mRNA sequence /clone_end=5' /gb=CB481996 /gi=29288382 /ug=Ssc.41291 /len=563	CATGCCAGAAATGACCCTCTG	3	18	2
gnl|UG|Ssc#S14897881	31	4	jns85_F03.f jns Sus scrofa cDNA 5', mRNA sequence /clone_end=5' /gb=CB482005 /gi=29288391 /ug=Ssc.61223 /len=648	CATGTTCTTTCTTTTTCCCCT	1	31	4
gnl|UG|Ssc#S14897927	27	4	jns86_G08.f jns Sus scrofa cDNA 5', mRNA sequence /clone_end=5' /gb=CB482081 /gi=29288467 /ug=Ssc.61702 /len=676	CATGAAATCCATTCTTGAAAA	2	11	2	CATGAAGGCAAACATGAAATC	1	16	2
gnl|UG|Ssc#S14898264	5	1	jns96_A04.f jns Sus scrofa cDNA 5', mRNA sequence /clone_end=5' /gb=CB482676 /gi=29289062 /ug=Ssc.7911 /len=582	CATGCTGTGGGTGCCACCCTA	4	5	1
gnl|UG|Ssc#S14898286	123	17	jns96_F07.f jns Sus scrofa cDNA 5', mRNA sequence /clone_end=5' /gb=CB482710 /gi=29289096 /ug=Ssc.11084 /len=670	CATGAGGCAGACGCCCTGGAC	5	8	1	CATGAGACAGACGCCCTGGAC	5	115	16
gnl|UG|Ssc#S14898398	744	103	jns99_H01.f jns Sus scrofa cDNA 5', mRNA sequence /clone_end=5' /gb=CB482906 /gi=29289292 /ug=Ssc.12613 /len=628	CATGTCCTTGATTATGAGAAT	2	5	1	CATGCCTGAAGTGCTGAGTAT	1	7	1	CATGTATTAATGTGTTTCCAT	3	696	96	CATGTATTAATGCGTTTCCAT	3	2	1	CATGTATTAATGTGATTCCAT	3	2	1	CATGTATTAATGGGTTTCCAT	3	2	1	CATGGATTAATGTGTTTCCAT	3	2	1	CATGTATTAATGTTTTTCCAT	3	2	1	CATGTATTAATGTGGTTCCAT	3	3	1	CATGTATTAATGTGTTTCAAT	3	3	1	CATGTATTAATGTGCTTCCAT	3	4	1	CATGTATTAATGTGTTTTCAT	3
gnl|UG|Ssc#S14898984	7	1	jns08_F06.f jns Sus scrofa cDNA 5', mRNA sequence /clone_end=5' /gb=CB474792 /gi=29281178 /ug=Ssc.70581 /len=579	CATGCGCAGTGAGGGTTGTCG	3	2	1	CATGAACACACGGTTTCCTCT	4	5	1
gnl|UG|Ssc#S14899185	126	17	jns109_B07.f jns Sus scrofa cDNA 5', mRNA sequence /clone_end=5' /gb=CB475559 /gi=29281945 /ug=Ssc.43911 /len=667	CATGTATGTATGTTTGTTACC	1	4	1	CATGAGTACTCTCCATGATTT	3	24	3	CATGATTTTCAAAATTGATTC	4	91	13	CATGATTTTCAAAATTTATTC	4	7	1
gnl|UG|Ssc#S14899443	138	19	jns117_F09.f jns Sus scrofa cDNA 5', mRNA sequence /clone_end=5' /gb=CB476203 /gi=29282589 /ug=Ssc.61697 /len=654	CATGCATTTCAGCTTTGAATG	2	19	3	CATGACAAAGCATACAATACC	1	41	6	CATGGAAACATAATGTCATTG	3	68	9	CATGACAAAGCAGACAATACC	1	2	1	CATGCATTTCAGCTTTGAATT	2	3	1	CATGGAAACATAATGTCATTT	3	5	1
gnl|UG|Ssc#S14899491	8	1	jns119_B08.f jns Sus scrofa cDNA 5', mRNA sequence /clone_end=5' /gb=CB476315 /gi=29282701 /ug=Ssc.61713 /len=590	CATGGCATTATTATTGTTATT	2	2	1	CATGCATGGCATTATTATTGT	1	2	1	CATGAGGGTGTGGATTCAGTT	3	4	1
gnl|UG|Ssc#S14900031	2019	279	jns24_F05.f jns Sus scrofa cDNA 5', mRNA sequence /clone_end=5' /gb=CB477687 /gi=29284073 /ug=Ssc.70584 /len=361	CATGAGGAAAGCAGCAGCCAA	4	1928	267	CATGAGGAAAGCATCAGCCAA	4	2	1	CATGAGGAAATCAGCAGCCAA	4	2	1	CATGAGGAAAGCAGCACCCAA	4	2	1	CATGAGGAAAGCCGCAGCCAA	4	3	1	CATGCGGAAAGCAGCAGCCAA	4	3	1	CATGAGGAAAGCAGAAGCCAA	4	3	1	CATGAGTAAAGCAGCAGCCAA	4	4	1	CATGATGAAAGCAGCAGCCAA	4	4	1	CATGAGGAGAGCAGCAGCCAA	4	4	1	CATGAGGAAAGCAGCAGCCTA	4	5	1	CATGAAGAAAGCAGCAGCCAA	4
gnl|UG|Ssc#S14900094	176	24	jns26_E10.f jns Sus scrofa cDNA 5', mRNA sequence /clone_end=5' /gb=CB477830 /gi=29284216 /ug=Ssc.49318 /len=689	CATGGAATAGTTTAAATCCCA	1	82	11	CATGGGTTGTAGAAGCTGGTG	2	92	13	CATGGGTTGTAGAAGCTTGTG	2	2	1
gnl|UG|Ssc#S14900599	22	3	jns44_E11.f jns Sus scrofa cDNA 5', mRNA sequence /clone_end=5' /gb=CB479007 /gi=29285393 /ug=Ssc.61718 /len=599	CATGTGACACAGTAGTTGTCA	1	2	1	CATGAGTGATTCATAAAATGA	2	18	2	CATGAGTGATTCATAAAATTA	2	2	1
gnl|UG|Ssc#S14900926	32	4	jns57_H04.f jns Sus scrofa cDNA 5', mRNA sequence /clone_end=5' /gb=CB479998 /gi=29286384 /ug=Ssc.60974 /len=606	CATGTGGAAAGTTTCAAATAA	4	32	4
gnl|UG|Ssc#S14901104	29	4	jns64_D01.f jns Sus scrofa cDNA 5', mRNA sequence /clone_end=5' /gb=CB480416 /gi=29286802 /ug=Ssc.55321 /len=507	CATGGTGGGGGGTGCTAGTTT	2	29	4
gnl|UG|Ssc#S14901165	10	1	jns66_C11.f jns Sus scrofa cDNA 5', mRNA sequence /clone_end=5' /gb=CB480557 /gi=29286943 /ug=Ssc.27098 /len=627	CATGTCCCACTTCCCTAGAGG	2	10	1
gnl|UG|Ssc#S14901250	6	1	jns70_B06.f jns Sus scrofa cDNA 5', mRNA sequence /clone_end=5' /gb=CB480866 /gi=29287252 /ug=Ssc.29048 /len=637	CATGTTTTGGCTGAATTAAAC	2	6	1
gnl|UG|Ssc#S14901430	14	2	jns77_B08.f jns Sus scrofa cDNA 5', mRNA sequence /clone_end=5' /gb=CB481398 /gi=29287784 /ug=Ssc.70586 /len=509	CATGGCTGCCCTTTGCCCGCA	1	14	2
gnl|UG|Ssc#S14901724	21	3	jns86_G11.f jns Sus scrofa cDNA 5', mRNA sequence /clone_end=5' /gb=CB482084 /gi=29288470 /ug=Ssc.52374 /len=611	CATGGGATGAAATATTTAAGA	1	21	3
gnl|UG|Ssc#S14901749	188	26	jns87_F04.f jns Sus scrofa cDNA 5', mRNA sequence /clone_end=5' /gb=CB482141 /gi=29288527 /ug=Ssc.50365 /len=534	CATGTTTGGTTAATTTTTTTT	1	13	2	CATGATTTTTGTATGTTTCCT	2	166	23	CATGATTTTTGTATGTTTACT	2	2	1	CATGATTTTTGTATTTTTCCT	2	7	1
gnl|UG|Ssc#S14902001	306	42	jns96_H08.f jns Sus scrofa cDNA 5', mRNA sequence /clone_end=5' /gb=CB482729 /gi=29289115 /ug=Ssc.16744 /len=676	CATGTAAACAGGCACTCAGAC	3	4	1	CATGTAAATTAGAAAGTTTCT	4	295	41	CATGTAAATTAGACAGTTTCT	4	2	1	CATGTAAATTAGAAAGGTTCT	4	2	1	CATGTAAATTAGAAAGCTTCT	4	3	1
gnl|UG|Ssc#S14902281	3	1	jns06_G07.r jns Sus scrofa cDNA 3', mRNA sequence /clone_end=3' /gb=CB483385 /gi=29289771 /ug=Ssc.44433 /len=688	CATGGAGTTTCAACCACAGCT	2	3	1
gnl|UG|Ssc#S14902303	5	1	jns07_C11.r jns Sus scrofa cDNA 3', mRNA sequence /clone_end=3' /gb=CB483431 /gi=29289817 /ug=Ssc.16691 /len=621	CATGTTTACCTCTCACCAAAA	1	5	1
gnl|UG|Ssc#S14911624	2	1	Sus scrofa PKR mRNA for double stranded RNA-dependent protein kinase, complete cds /cds=p(210,1823) /gb=AB104654 /gi=29292935 /ug=Ssc.7274 /len=2284	CATGACGGGAACTCCTCAAGA	3	2	1
gnl|UG|Ssc#S15238694	23	3	Sus scrofa proteasome activator 28 alpha subunit (PSME1) mRNA, complete cds /cds=p(122,871) /gb=AF527990 /gi=30315378 /ug=Ssc.1163 /len=1037	CATGCCTTTTGTTTCTCCCCT	1	8	1	CATGACCATCAGCCGGATATC	2	15	2
gnl|UG|Ssc#S15343425	4	1	Sus scrofa pDJA1 chaperone mRNA, complete cds /cds=p(62,1255) /gb=AY267904 /gi=30351103 /ug=Ssc.17243 /len=3014	CATGACAAGGAGCTGAATGTA	1	4	1
gnl|UG|Ssc#S15625967	64	9	Sus scrofa oxidative-stress responsive 1 mRNA, complete cds /cds=p(47,1636) /gb=AY271356 /gi=30525873 /ug=Ssc.17249 /len=4333	CATGAACAAAACTAGAACACA	9	2	1	CATGACTAAAACTACAAGCCC	4	4	1	CATGCAGAAGAAGAAATAACA	3	14	2	CATGCAGCAAAGTACAAAGTC	1	44	6
gnl|UG|Ssc#S15677871	11	2	Sus scrofa F1F0-ATP synthase complex g subunit-like protein mRNA, partial cds /cds=p(1,126) /gb=AY280702 /gi=30908854 /ug=Ssc.57755 /len=273	CATGGTCCAAGAACACCGAAA	1	4	1	CATGTTAAAAGATTGGTCTTT	2	7	1
gnl|UG|Ssc#S15846971	2	1	Sus scrofa cell cycle progression 2 protein (CPR2) mRNA, partial cds /cds=p(1,1819) /gb=AY231144 /gi=31074211 /ug=Ssc.17602 /len=1987	CATGTTGCACAGGTGTGGCAG	2	2	1
gnl|UG|Ssc#S15980912	12	2	PBL_11_C12 Porcine Brain Library Sus scrofa cDNA clone PBL 5', mRNA sequence /clone=PBL /clone_end=5' /gb=CD571974 /gi=31663041 /ug=Ssc.17374 /len=539	CATGGATGTGTGTATATGGAT	1	10	1	CATGCAAGAAAAAAAAAAAGA	3	2	1
gnl|UG|Ssc#S15981606	5	1	PBL_6_G11 Porcine Brain Library Sus scrofa cDNA clone PBL 5', mRNA sequence /clone=PBL /clone_end=5' /gb=CD572668 /gi=31663735 /ug=Ssc.17505 /len=458	CATGTATTTATAAAAAATGCA	1	5	1
gnl|UG|Ssc#S15981808	41	6	PBL_22_E10 Porcine Brain Library Sus scrofa cDNA clone PBL 5', mRNA sequence /clone=PBL /clone_end=5' /gb=CD572870 /gi=31663937 /ug=Ssc.19647 /len=868	CATGTGTGGAAGGCCTGCCAT	3	41	6
gnl|UG|Ssc#S16350407	2	1	AU296005 full-length enriched pig cDNA library, main and accessory olfactory bulb Sus scrofa cDNA clone olf_Con46 5', mRNA sequence /clone=olf_Con46 /clone_end=5' /gb=AU296005 /gi=32948568 /ug=Ssc.23803 /len=880	CATGGTCTTAACCTCCCGGGA	4	2	1
gnl|UG|Ssc#S16350996	2	1	AU296594 full-length enriched pig cDNA library, main and accessory olfactory bulb Sus scrofa cDNA clone olf_131_H10 5', mRNA sequence /clone=olf_131_H10 /clone_end=5' /gb=AU296594 /gi=32949157 /ug=Ssc.43277 /len=651	CATGTCCACATACGCCGTCCT	2	2	1
gnl|UG|Ssc#S16426353	11	2	Sus scrofa lymphocyte antigen 64-like protein (LY64) mRNA, complete cds /cds=p(117,2102) /gb=AY323207 /gi=32745033 /ug=Ssc.17774 /len=2601	CATGCAGGTGGGTAAATGCCA	6	2	1	CATGAATATCAGGGGATTTCC	9	2	1	CATGGAAGATGAGAAGCCATG	7	7	1
gnl|UG|Ssc#S16444449	2	1	ZP0913G1 Pig liver cDNA Sus scrofa cDNA clone 13G1 similar to Integrin Alpha-6 (ITGA6), mRNA sequence /clone=13G1 /gb=CF106657 /gi=33145724 /ug=Ssc.60039 /len=384	CATGTTCTAACTCTGATTGCT	2	2	1
gnl|UG|Ssc#S16511729	137	19	799127 MARC 3PIG Sus scrofa cDNA 3', mRNA sequence /clone_end=3' /gb=CF175213 /gi=33286989 /ug=Ssc.7677 /len=656	CATGTGGACTCTAAAATAAAA	1	2	1	CATGCAAAATAGTTGCTAAAA	4	5	1	CATGCAAAGCAATTTGAAGTG	3	123	17	CATGCAAAATAGTTGCAAAAA	4	2	1	CATGCAAAGCAATTTGAAGTT	3	5	1
gnl|UG|Ssc#S16511776	3	1	799179 MARC 3PIG Sus scrofa cDNA 3', mRNA sequence /clone_end=3' /gb=CF175260 /gi=33287036 /ug=Ssc.18284 /len=682	CATGTCTTGACATAAATACTA	5	3	1
gnl|UG|Ssc#S16511833	10	1	799251 MARC 3PIG Sus scrofa cDNA 3', mRNA sequence /clone_end=3' /gb=CF175321 /gi=33287097 /ug=Ssc.2015 /len=665	CATGTAGGAAACACTGAGAAT	2	10	1
gnl|UG|Ssc#S16511877	9	1	799306 MARC 3PIG Sus scrofa cDNA 3', mRNA sequence /clone_end=3' /gb=CF175369 /gi=33287145 /ug=Ssc.17845 /len=656	CATGCATACAGGTCCCCTGGG	2	9	1
gnl|UG|Ssc#S16511913	44	6	799350 MARC 3PIG Sus scrofa cDNA 3', mRNA sequence /clone_end=3' /gb=CF175409 /gi=33287185 /ug=Ssc.13557 /len=660	CATGTGAGGGGGGGAAGAGAT	2	28	4	CATGTGAGGGGGGGAAGAGGT	2	16	2
gnl|UG|Ssc#S16511950	17	2	799376 MARC 3PIG Sus scrofa cDNA 3', mRNA sequence /clone_end=3' /gb=CF175433 /gi=33287209 /ug=Ssc.44056 /len=511	CATGTTCAGATGTCCCTCTTT	1	17	2
gnl|UG|Ssc#S16512005	16	2	799457 MARC 3PIG Sus scrofa cDNA 3', mRNA sequence /clone_end=3' /gb=CF175504 /gi=33287280 /ug=Ssc.57775 /len=442	CATGCGCCCGGATGGTCCCTG	1	16	2
gnl|UG|Ssc#S16512010	19	3	799465 MARC 3PIG Sus scrofa cDNA 3', mRNA sequence /clone_end=3' /gb=CF175509 /gi=33287285 /ug=Ssc.54207 /len=667	CATGTCGCAGTGTCACCGAGG	6	19	3
gnl|UG|Ssc#S16512027	31	4	799485 MARC 3PIG Sus scrofa cDNA 3', mRNA sequence /clone_end=3' /gb=CF175526 /gi=33287302 /ug=Ssc.17818 /len=614	CATGTCCGCTCCTCTCCAAGC	5	31	4
gnl|UG|Ssc#S16512053	25	3	799513 MARC 3PIG Sus scrofa cDNA 3', mRNA sequence /clone_end=3' /gb=CF175552 /gi=33287328 /ug=Ssc.18216 /len=651	CATGGGCAGGGTGTTAACAAG	2	5	1	CATGCTTCCTCCTCCCCGAAA	3	16	2	CATGCTTCCTCCTCCCCGCAA	3	2	1	CATGCTTCCTCCTCCCCTAAA	3	2	1
gnl|UG|Ssc#S16512097	6	1	799578 MARC 3PIG Sus scrofa cDNA 3', mRNA sequence /clone_end=3' /gb=CF175605 /gi=33287381 /ug=Ssc.32923 /len=707	CATGACCCTGAGCCCCCCCAA	6	3	1	CATGTGTGAACTTGGAAGTGG	5	3	1
gnl|UG|Ssc#S16512101	194	27	799582 MARC 3PIG Sus scrofa cDNA 3', mRNA sequence /clone_end=3' /gb=CF175609 /gi=33287385 /ug=Ssc.18508 /len=608	CATGGATGGATCTCAGAAATA	1	188	26	CATGGATGGATATCAGAAATA	1	2	1	CATGGATGGATCTCAGCAATA	1	2	1	CATGGATGGATCTCCGAAATA	1	2	1
gnl|UG|Ssc#S16512166	271	38	799666 MARC 3PIG Sus scrofa cDNA 3', mRNA sequence /clone_end=3' /gb=CF175684 /gi=33287460 /ug=Ssc.17957 /len=698	CATGGTCATGAAGTGGCTGGT	1	271	38
gnl|UG|Ssc#S16512257	2	1	799774 MARC 3PIG Sus scrofa cDNA 3', mRNA sequence /clone_end=3' /gb=CF175779 /gi=33287555 /ug=Ssc.17886 /len=677	CATGTATATTTATATGTGTAT	5	2	1
gnl|UG|Ssc#S16512331	42	6	799866 MARC 3PIG Sus scrofa cDNA 3', mRNA sequence /clone_end=3' /gb=CF175861 /gi=33287637 /ug=Ssc.61752 /len=684	CATGTTCATTACTGACTTCCA	3	42	6
gnl|UG|Ssc#S16512333	2	1	799868 MARC 3PIG Sus scrofa cDNA 3', mRNA sequence /clone_end=3' /gb=CF175863 /gi=33287639 /ug=Ssc.4959 /len=659	CATGCTTCGAACTAATCAGTG	1	2	1
gnl|UG|Ssc#S16512351	628	87	799894 MARC 3PIG Sus scrofa cDNA 3', mRNA sequence /clone_end=3' /gb=CF175886 /gi=33287662 /ug=Ssc.26187 /len=721	CATGGCTGGAATATAGCAGAG	1	20	3	CATGTTCTTTTTTATGTGTTT	2	531	73	CATGTTCTTTTTTATGCGTTT	2	2	1	CATGTTTTTTTTTATGTGTTT	2	2	1	CATGTCCTTTTTTATGTGTTT	2	2	1	CATGTTCTTTTTTCTGTGTTT	2	4	1	CATGTTCTTTTTTATTTGTTT	2	24	3	CATGTTCTTTTTTATGTTTTT	2	43	6
gnl|UG|Ssc#S16512394	47	7	799941 MARC 3PIG Sus scrofa cDNA 3', mRNA sequence /clone_end=3' /gb=CF175929 /gi=33287705 /ug=Ssc.5186 /len=630	CATGGTAGTGGGGACCCTGAG	1	47	7
gnl|UG|Ssc#S16512395	11	2	799943 MARC 3PIG Sus scrofa cDNA 3', mRNA sequence /clone_end=3' /gb=CF175930 /gi=33287706 /ug=Ssc.10981 /len=654	CATGCCTCAAATATTTCCTAA	2	11	2
gnl|UG|Ssc#S16512402	76	11	799952 MARC 3PIG Sus scrofa cDNA 3', mRNA sequence /clone_end=3' /gb=CF175937 /gi=33287713 /ug=Ssc.9925 /len=671	CATGCCTAAAGAAAGGTATGA	1	76	11
gnl|UG|Ssc#S16512417	9	1	799968 MARC 3PIG Sus scrofa cDNA 3', mRNA sequence /clone_end=3' /gb=CF175952 /gi=33287728 /ug=Ssc.17898 /len=690	CATGCTAGCAATAGAGGGACT	1	9	1
gnl|UG|Ssc#S16512418	54	7	799969 MARC 3PIG Sus scrofa cDNA 3', mRNA sequence /clone_end=3' /gb=CF175953 /gi=33287729 /ug=Ssc.17899 /len=747	CATGTCTTCTGTACATATTTA	2	9	1	CATGAACCTGGGACCAATTCA	3	40	6	CATGTCTTCTGCACATATTTA	2	5	1
gnl|UG|Ssc#S16512452	36	5	800010 MARC 3PIG Sus scrofa cDNA 3', mRNA sequence /clone_end=3' /gb=CF175991 /gi=33287767 /ug=Ssc.17903 /len=712	CATGTACATAGCTAGCAAAGA	1	5	1	CATGCCAACAGTACCAAGTTT	2	31	4
gnl|UG|Ssc#S16512492	4	1	800056 MARC 3PIG Sus scrofa cDNA 3', mRNA sequence /clone_end=3' /gb=CF176036 /gi=33287812 /ug=Ssc.61753 /len=705	CATGAGCAATGAACTTATGTT	4	4	1
gnl|UG|Ssc#S16512498	9	1	800063 MARC 3PIG Sus scrofa cDNA 3', mRNA sequence /clone_end=3' /gb=CF176042 /gi=33287818 /ug=Ssc.17906 /len=711	CATGCAATTCCACAGGTTATC	2	9	1
gnl|UG|Ssc#S16512520	2	1	800092 MARC 3PIG Sus scrofa cDNA 3', mRNA sequence /clone_end=3' /gb=CF176064 /gi=33287840 /ug=Ssc.17910 /len=702	CATGGCAAACAATCCACGGTA	4	2	1
gnl|UG|Ssc#S16512648	48	7	800238 MARC 3PIG Sus scrofa cDNA 3', mRNA sequence /clone_end=3' /gb=CF176201 /gi=33287977 /ug=Ssc.17918 /len=743	CATGTTCTATTGAGGTATCTG	2	44	6	CATGTTCTATTGAGGTATCTT	2	4	1
gnl|UG|Ssc#S16512751	31	4	800281 MARC 3PIG Sus scrofa cDNA 3', mRNA sequence /clone_end=3' /gb=CF176235 /gi=33288011 /ug=Ssc.17929 /len=672	CATGCAGCTCTGTAACATCTG	2	12	2	CATGCCGAGGTCGCACCTTAC	1	16	2	CATGCAGCTCTGTAACATCTT	2	3	1
gnl|UG|Ssc#S16512764	4	1	800296 MARC 3PIG Sus scrofa cDNA 3', mRNA sequence /clone_end=3' /gb=CF176248 /gi=33288024 /ug=Ssc.17931 /len=698	CATGTATAAACGTGGGATTAA	9	4	1
gnl|UG|Ssc#S16512821	19	3	800365 MARC 3PIG Sus scrofa cDNA 3', mRNA sequence /clone_end=3' /gb=CF176305 /gi=33288081 /ug=Ssc.61757 /len=506	CATGGACAGAAATGAACCTCC	1	19	3
gnl|UG|Ssc#S16512831	19	3	800382 MARC 3PIG Sus scrofa cDNA 3', mRNA sequence /clone_end=3' /gb=CF176315 /gi=33288091 /ug=Ssc.18523 /len=668	CATGGGCAGGTGGGATGATTT	1	3	1	CATGAAGTTCTTAGGAATGGC	2	16	2
gnl|UG|Ssc#S16512858	117	16	800421 MARC 3PIG Sus scrofa cDNA 3', mRNA sequence /clone_end=3' /gb=CF176351 /gi=33288127 /ug=Ssc.44373 /len=656	CATGTTCTTCAAGCTTTCTGC	2	24	3	CATGTTAGCTCTTTTTTGATT	3	80	11	CATGTTAGCTTTTTTTTGATT	3	2	1	CATGTTAGCTCTTTTTTTATT	3	11	2
gnl|UG|Ssc#S16512862	187	26	800425 MARC 3PIG Sus scrofa cDNA 3', mRNA sequence /clone_end=3' /gb=CF176355 /gi=33288131 /ug=Ssc.18538 /len=668	CATGGCTGTCTCCTGCCCTCT	1	2	1	CATGCTGATAAGCTCTGCCCC	2	175	24	CATGCTTATAAGCTCTGCCCC	2	2	1	CATGCTGATAAGCTCTGACCC	2	2	1	CATGCTGATAATCTCTGCCCC	2	3	1	CATGCTGATAAGCTCTTCCCC	2	3	1
gnl|UG|Ssc#S16512871	48	7	800441 MARC 3PIG Sus scrofa cDNA 3', mRNA sequence /clone_end=3' /gb=CF176369 /gi=33288145 /ug=Ssc.3636 /len=698	CATGGGATGGATGGTCAACGG	3	42	6	CATGGGATGGATGGTCACCGG	3	2	1	CATGGGATGGATGGTCAACGT	3	4	1
gnl|UG|Ssc#S16512875	106	15	800447 MARC 3PIG Sus scrofa cDNA 3', mRNA sequence /clone_end=3' /gb=CF176373 /gi=33288149 /ug=Ssc.14366 /len=726	CATGTACCATAGTATGTAATT	1	12	2	CATGCAGCATCATCTAGCAAT	5	92	13	CATGCGGCATCATCTAGCAAT	5	2	1
gnl|UG|Ssc#S16512904	4	1	800491 MARC 3PIG Sus scrofa cDNA 3', mRNA sequence /clone_end=3' /gb=CF176411 /gi=33288187 /ug=Ssc.21748 /len=702	CATGGTGGAGTGGAAAGCTGT	4	4	1
gnl|UG|Ssc#S16512910	23	3	800499 MARC 3PIG Sus scrofa cDNA 3', mRNA sequence /clone_end=3' /gb=CF176417 /gi=33288193 /ug=Ssc.18338 /len=731	CATGTGATCAGCGCAGCAGGG	1	19	3	CATGTAATCAGCGCAGCAGGG	1	2	1	CATGTGATCAGCGCAGCATGG	1	2	1
gnl|UG|Ssc#S16512978	3	1	800586 MARC 3PIG Sus scrofa cDNA 3', mRNA sequence /clone_end=3' /gb=CF176489 /gi=33288265 /ug=Ssc.61760 /len=715	CATGAACTTTGTGCAAGATTT	2	3	1
gnl|UG|Ssc#S16513194	30	4	805110 MARC 3PIG Sus scrofa cDNA 5', mRNA sequence /clone_end=5' /gb=CF176705 /gi=33288481 /ug=Ssc.16995 /len=728	CATGTTCACCACACTGTGCAC	3	30	4
gnl|UG|Ssc#S16513221	23	3	805141 MARC 3PIG Sus scrofa cDNA 5', mRNA sequence /clone_end=5' /gb=CF176732 /gi=33288508 /ug=Ssc.61763 /len=633	CATGAAAAGTATGGAGCCATT	2	23	3
gnl|UG|Ssc#S16513359	2	1	805293 MARC 3PIG Sus scrofa cDNA 5', mRNA sequence /clone_end=5' /gb=CF176870 /gi=33288646 /ug=Ssc.13467 /len=633	CATGACAGATTTAAAGAACAA	3	2	1
gnl|UG|Ssc#S16513460	2	1	805405 MARC 3PIG Sus scrofa cDNA 5', mRNA sequence /clone_end=5' /gb=CF176971 /gi=33288747 /ug=Ssc.70025 /len=670	CATGAGGGGCTTTGATTTGGA	2	2	1
gnl|UG|Ssc#S16513488	68	9	805434 MARC 3PIG Sus scrofa cDNA 5', mRNA sequence /clone_end=5' /gb=CF176999 /gi=33288775 /ug=Ssc.19415 /len=756	CATGTCATCAACAGAATATCC	1	21	3	CATGAGCACAGACACACACAC	2	47	7
gnl|UG|Ssc#S16513514	2	1	805462 MARC 3PIG Sus scrofa cDNA 5', mRNA sequence /clone_end=5' /gb=CF177025 /gi=33288801 /ug=Ssc.19796 /len=634	CATGAGCAGTCCATTCTATTT	3	2	1
gnl|UG|Ssc#S16513540	15	2	800432 MARC 3PIG Sus scrofa cDNA 3', mRNA sequence /clone_end=3' /gb=CF176361 /gi=33288137 /ug=Ssc.17960 /len=691	CATGTACCGAGGAAGATTGGT	2	4	1	CATGTTCTGTGGGTTGAATCG	3	11	2
gnl|UG|Ssc#S16513555	2	1	800582 MARC 3PIG Sus scrofa cDNA 3', mRNA sequence /clone_end=3' /gb=CF176486 /gi=33288262 /ug=Ssc.17963 /len=686	CATGTCCTAAATATAAGCAGA	1	2	1
gnl|UG|Ssc#S16513699	20	3	805639 MARC 3PIG Sus scrofa cDNA 5', mRNA sequence /clone_end=5' /gb=CF177183 /gi=33288959 /ug=Ssc.18371 /len=675	CATGGCCAAAAAGAGAAAAAT	4	20	3
gnl|UG|Ssc#S16513921	4	1	805875 MARC 3PIG Sus scrofa cDNA 5', mRNA sequence /clone_end=5' /gb=CF177405 /gi=33289181 /ug=Ssc.47868 /len=614	CATGATTGAGTTATAAAACTA	1	4	1
gnl|UG|Ssc#S16514065	3	1	806032 MARC 3PIG Sus scrofa cDNA 5', mRNA sequence /clone_end=5' /gb=CF177549 /gi=33289325 /ug=Ssc.2160 /len=720	CATGCTTATCTTTGTCACAGC	1	3	1
gnl|UG|Ssc#S16514167	2	1	806147 MARC 3PIG Sus scrofa cDNA 5', mRNA sequence /clone_end=5' /gb=CF177651 /gi=33289427 /ug=Ssc.49499 /len=673	CATGAGTCTGAAGTTTATTAG	2	2	1
gnl|UG|Ssc#S16514249	33	5	806239 MARC 3PIG Sus scrofa cDNA 5', mRNA sequence /clone_end=5' /gb=CF177733 /gi=33289509 /ug=Ssc.13880 /len=701	CATGGGAGATTAGAAAAAAAG	2	5	1	CATGGAGATAAAATGATGCTC	1	24	3	CATGGAGATAAAATGAGGCTC	1	2	1	CATGGAGATAAAATGATTCTC	1	2	1
gnl|UG|Ssc#S16514385	3	1	806393 MARC 3PIG Sus scrofa cDNA 5', mRNA sequence /clone_end=5' /gb=CF177869 /gi=33289645 /ug=Ssc.18461 /len=696	CATGCTTATTAAAAGGTTTCC	1	3	1
gnl|UG|Ssc#S16514455	13	2	806959 MARC 3PIG Sus scrofa cDNA 5', mRNA sequence /clone_end=5' /gb=CF177939 /gi=33289715 /ug=Ssc.47995 /len=658	CATGTCAACAATCCCTGCTCC	1	11	2	CATGTCAACAATCCCTTCTCC	1	2	1
gnl|UG|Ssc#S16514477	44	6	806984 MARC 3PIG Sus scrofa cDNA 5', mRNA sequence /clone_end=5' /gb=CF177961 /gi=33289737 /ug=Ssc.34805 /len=637	CATGAAAATGATTCTGGGTCA	1	2	1	CATGTAGTTCTCTAGAGATAG	2	37	5	CATGTAGTTCTCTAGAGATAT	2	5	1
gnl|UG|Ssc#S16514484	3	1	806993 MARC 3PIG Sus scrofa cDNA 5', mRNA sequence /clone_end=5' /gb=CF177968 /gi=33289744 /ug=Ssc.54095 /len=672	CATGTATTGACTGGAACTGAG	2	3	1
gnl|UG|Ssc#S16514662	2	1	807179 MARC 3PIG Sus scrofa cDNA 5', mRNA sequence /clone_end=5' /gb=CF178146 /gi=33289922 /ug=Ssc.61775 /len=701	CATGATATGGCTAATAACTAT	1	2	1
gnl|UG|Ssc#S16514666	6	1	807184 MARC 3PIG Sus scrofa cDNA 5', mRNA sequence /clone_end=5' /gb=CF178150 /gi=33289926 /ug=Ssc.29393 /len=669	CATGCTGACAGTAGTTTAAAG	3	4	1	CATGCTGACAGTAGTTTAAAT	3	2	1
gnl|UG|Ssc#S16514768	4	1	807298 MARC 3PIG Sus scrofa cDNA 5', mRNA sequence /clone_end=5' /gb=CF178252 /gi=33290028 /ug=Ssc.28542 /len=747	CATGAGCTGGGCTGAAATATA	4	2	1	CATGGATTTGGAATAGTATTT	5	2	1
gnl|UG|Ssc#S16514775	2	1	807308 MARC 3PIG Sus scrofa cDNA 5', mRNA sequence /clone_end=5' /gb=CF178259 /gi=33290035 /ug=Ssc.1353 /len=682	CATGTCTGAAATAAGACACGA	1	2	1
gnl|UG|Ssc#S16514926	8	1	807475 MARC 3PIG Sus scrofa cDNA 5', mRNA sequence /clone_end=5' /gb=CF178410 /gi=33290186 /ug=Ssc.17984 /len=709	CATGGATTCTCGGCAGACTGA	1	3	1	CATGGCCATTTTTGCTTTTAA	3	5	1
gnl|UG|Ssc#S16514936	9	1	807486 MARC 3PIG Sus scrofa cDNA 5', mRNA sequence /clone_end=5' /gb=CF178420 /gi=33290196 /ug=Ssc.14322 /len=654	CATGGTTTAAATTACAGATTA	1	3	1	CATGCGCTCGAAATTAAGTTA	2	6	1
gnl|UG|Ssc#S16514958	8	1	807510 MARC 3PIG Sus scrofa cDNA 5', mRNA sequence /clone_end=5' /gb=CF178442 /gi=33290218 /ug=Ssc.17985 /len=711	CATGTGTTAGAAGATTGAGAA	1	8	1
gnl|UG|Ssc#S16515033	3	1	807597 MARC 3PIG Sus scrofa cDNA 5', mRNA sequence /clone_end=5' /gb=CF178517 /gi=33290293 /ug=Ssc.2263 /len=667	CATGTTTAAACACCGGCTGAA	8	3	1
gnl|UG|Ssc#S16515049	4	1	807617 MARC 3PIG Sus scrofa cDNA 5', mRNA sequence /clone_end=5' /gb=CF178533 /gi=33290309 /ug=Ssc.18404 /len=700	CATGCCCCAGCACCTGAGTCA	1	4	1
gnl|UG|Ssc#S16515104	20	3	808064 MARC 3PIG Sus scrofa cDNA 3', mRNA sequence /clone_end=3' /gb=CF178588 /gi=33290364 /ug=Ssc.61781 /len=664	CATGCCCCCCCCCCCCCCAAA	2	2	1	CATGAAGAAGTAGCTCTTCCT	3	8	1	CATGCCCCCCCCCCCCCCACA	2	5	1	CATGCCCCCCCCCCCCCCAAC	2	5	1
gnl|UG|Ssc#S16515116	10	1	808086 MARC 3PIG Sus scrofa cDNA 3', mRNA sequence /clone_end=3' /gb=CF178600 /gi=33290376 /ug=Ssc.61777 /len=731	CATGTGCGGTGGGCGCGGCCC	2	10	1
gnl|UG|Ssc#S16515123	13	2	808098 MARC 3PIG Sus scrofa cDNA 3', mRNA sequence /clone_end=3' /gb=CF178611 /gi=33290387 /ug=Ssc.42626 /len=739	CATGATGATGACCTGGTAAGG	4	13	2
gnl|UG|Ssc#S16515135	18	2	808112 MARC 3PIG Sus scrofa cDNA 3', mRNA sequence /clone_end=3' /gb=CF178623 /gi=33290399 /ug=Ssc.17977 /len=689	CATGTGGGCGCAGCCAAGATA	1	16	2	CATGTGGGCGCAGCCAAGACA	1	2	1
gnl|UG|Ssc#S16515169	15	2	808152 MARC 3PIG Sus scrofa cDNA 3', mRNA sequence /clone_end=3' /gb=CF178657 /gi=33290433 /ug=Ssc.57800 /len=666	CATGACGTTCGTAAGACTGTC	1	15	2
gnl|UG|Ssc#S16515177	38	5	808161 MARC 3PIG Sus scrofa cDNA 3', mRNA sequence /clone_end=3' /gb=CF178665 /gi=33290441 /ug=Ssc.17981 /len=679	CATGCCTTGGCCCTTGCAGGA	2	35	5	CATGCCTTGGCCCTTGCCGGA	2	3	1
gnl|UG|Ssc#S16515191	2	1	808181 MARC 3PIG Sus scrofa cDNA 3', mRNA sequence /clone_end=3' /gb=CF178683 /gi=33290459 /ug=Ssc.17983 /len=705	CATGTTTATCATCCAAGGAGA	1	2	1
gnl|UG|Ssc#S16515279	69	10	808303 MARC 3PIG Sus scrofa cDNA 3', mRNA sequence /clone_end=3' /gb=CF178787 /gi=33290563 /ug=Ssc.18001 /len=703	CATGTGAAAGCGAGTGTGATT	2	69	10
gnl|UG|Ssc#S16515550	4	1	813153 MARC 3PIG Sus scrofa cDNA 5', mRNA sequence /clone_end=5' /gb=CF179066 /gi=33290842 /ug=Ssc.42745 /len=650	CATGATGCTTAATAAAGCAAA	1	4	1
gnl|UG|Ssc#S16515566	3	1	813169 MARC 3PIG Sus scrofa cDNA 5', mRNA sequence /clone_end=5' /gb=CF179082 /gi=33290858 /ug=Ssc.18020 /len=281	CATGGAAGCTTTTTGTCAATT	3	3	1
gnl|UG|Ssc#S16515619	2	1	813227 MARC 3PIG Sus scrofa cDNA 5', mRNA sequence /clone_end=5' /gb=CF179135 /gi=33290911 /ug=Ssc.47566 /len=668	CATGTTTGCTTGCCTGTCGAT	6	2	1
gnl|UG|Ssc#S16515960	2	1	813570 MARC 3PIG Sus scrofa cDNA 5', mRNA sequence /clone_end=5' /gb=CF179444 /gi=33291220 /ug=Ssc.18055 /len=719	CATGACAGGGGCACAGCCAAA	3	2	1
gnl|UG|Ssc#S16515995	11	2	813608 MARC 3PIG Sus scrofa cDNA 5', mRNA sequence /clone_end=5' /gb=CF179479 /gi=33291255 /ug=Ssc.9215 /len=696	CATGAAGATTTCATATAAACC	1	4	1	CATGAACAAAACAAGGATTGG	2	7	1
gnl|UG|Ssc#S16516158	2	1	814647 MARC 3PIG Sus scrofa cDNA 3', mRNA sequence /clone_end=3' /gb=CF179646 /gi=33291422 /ug=Ssc.18071 /len=673	CATGGCTCTTGGTCGTTACTC	3	2	1
gnl|UG|Ssc#S16516172	325	45	814663 MARC 3PIG Sus scrofa cDNA 3', mRNA sequence /clone_end=3' /gb=CF179660 /gi=33291436 /ug=Ssc.71704 /len=646	CATGAGGACTTCATGGATCCA	1	20	3	CATGCCTGTGTGCATACCCAA	3	297	41	CATGCCTGTGTGCATCCCCAA	3	3	1	CATGCCTGTGTGCATACCCCA	3	5	1
gnl|UG|Ssc#S16516187	14	2	814679 MARC 3PIG Sus scrofa cDNA 3', mRNA sequence /clone_end=3' /gb=CF179675 /gi=33291451 /ug=Ssc.28395 /len=637	CATGGGGGGCAAGCGTGACCC	2	14	2
gnl|UG|Ssc#S16516206	101	14	814706 MARC 3PIG Sus scrofa cDNA 3', mRNA sequence /clone_end=3' /gb=CF179698 /gi=33291474 /ug=Ssc.51991 /len=652	CATGGCCCTCTGACACCTTGA	1	98	14	CATGGCCCTCTGACACCTTTA	1	3	1
gnl|UG|Ssc#S16516217	43	6	814722 MARC 3PIG Sus scrofa cDNA 3', mRNA sequence /clone_end=3' /gb=CF179713 /gi=33291489 /ug=Ssc.18200 /len=533	CATGCTGCACGACCAGCTCTT	1	43	6
gnl|UG|Ssc#S16516239	5	1	814750 MARC 3PIG Sus scrofa cDNA 3', mRNA sequence /clone_end=3' /gb=CF179739 /gi=33291515 /ug=Ssc.18081 /len=695	CATGCAGTAAGAAGGCAGGCG	1	5	1
gnl|UG|Ssc#S16516250	47	7	814767 MARC 3PIG Sus scrofa cDNA 3', mRNA sequence /clone_end=3' /gb=CF179755 /gi=33291531 /ug=Ssc.18085 /len=649	CATGAGAGACCCTGGGCCAGA	3	13	2	CATGTGAGTGAGTCATCTGCC	2	32	4	CATGTGAGCGAGTCATCTGCC	2	2	1
gnl|UG|Ssc#S16516313	16	2	814846 MARC 3PIG Sus scrofa cDNA 3', mRNA sequence /clone_end=3' /gb=CF179822 /gi=33291598 /ug=Ssc.18268 /len=621	CATGCCCTTCTTACTGTACTG	2	16	2
gnl|UG|Ssc#S16516332	58	8	814866 MARC 3PIG Sus scrofa cDNA 3', mRNA sequence /clone_end=3' /gb=CF179841 /gi=33291617 /ug=Ssc.60045 /len=658	CATGAGCAACTATACCATCTA	6	46	6	CATGAGCAACTATACCCTCTA	6	2	1	CATGAGCAGCTATACCATCTA	6	10	1
gnl|UG|Ssc#S16516339	5	1	814874 MARC 3PIG Sus scrofa cDNA 3', mRNA sequence /clone_end=3' /gb=CF179848 /gi=33291624 /ug=Ssc.18095 /len=594	CATGCCTTACATTCACATCAG	1	5	1
gnl|UG|Ssc#S16516346	330	46	814882 MARC 3PIG Sus scrofa cDNA 3', mRNA sequence /clone_end=3' /gb=CF179855 /gi=33291631 /ug=Ssc.54611 /len=614	CATGGGTGGGGAGGGCAAGGC	4	3	1	CATGTGAAATAAAAAAAAAGT	7	281	39	CATGTTAAATAAAAAAAAAGT	7	2	1	CATGTGAAATAAAAAAAAGGT	7	2	1	CATGTGAAATAAAAAAAAAGA	7	2	1	CATGTGAAAAAAAAAAAAAGT	7	2	1	CATGTGAAATAAAAAAAAAGC	7	2	1	CATGGCCACAGGTCTGGGACA	6	3	1	CATGTGAAATAAAAAAAAAAT	7	8	1	CATGTGTAATAAAAAAAAAGT	7	12	2	CATGTGAAATAAAAAAAAATT	7	13	2
gnl|UG|Ssc#S16516430	15	2	814980 MARC 3PIG Sus scrofa cDNA 3', mRNA sequence /clone_end=3' /gb=CF179939 /gi=33291715 /ug=Ssc.44054 /len=573	CATGTGCAACTGATTAAAAAA	4	15	2
gnl|UG|Ssc#S16516449	147	20	815003 MARC 3PIG Sus scrofa cDNA 3', mRNA sequence /clone_end=3' /gb=CF179958 /gi=33291734 /ug=Ssc.51014 /len=635	CATGTAATTTTAAATTTTCTT	1	7	1	CATGCCAGTTGAGTACAGTTC	2	133	18	CATGCCAGTTGAGTACAGTTT	2	2	1	CATGTAATTTTAAATTTTTTT	1	2	1	CATGTAATTTTAAATTTTGTT	1	3	1
gnl|UG|Ssc#S16516522	351	49	815090 MARC 3PIG Sus scrofa cDNA 3', mRNA sequence /clone_end=3' /gb=CF180036 /gi=33291812 /ug=Ssc.9382 /len=623	CATGTGTTTGCGTGTAGACAC	1	50	7	CATGGCCCCAGGACAGCAGTG	5	283	39	CATGGCCCCCGGACAGCAGTG	5	2	1	CATGGCCCCAGGACAGCCGTG	5	2	1	CATGGCCCCAGGACAGCAGCG	5	3	1	CATGGCCCCAGGACCGCAGTG	5	4	1	CATGGCCCCAGGACAGCAGTT	5	7	1
gnl|UG|Ssc#S16516537	3	1	815107 MARC 3PIG Sus scrofa cDNA 3', mRNA sequence /clone_end=3' /gb=CF180051 /gi=33291827 /ug=Ssc.18115 /len=709	CATGTAGATATGAAAGGATCT	6	3	1
gnl|UG|Ssc#S16516543	17	2	815114 MARC 3PIG Sus scrofa cDNA 3', mRNA sequence /clone_end=3' /gb=CF180057 /gi=33291833 /ug=Ssc.18117 /len=641	CATGCTTTCAACCTGTCAACG	1	17	2
gnl|UG|Ssc#S16516577	25	3	815151 MARC 3PIG Sus scrofa cDNA 3', mRNA sequence /clone_end=3' /gb=CF180091 /gi=33291867 /ug=Ssc.18217 /len=670	CATGGTCCACCTGGAACTGAA	5	25	3
gnl|UG|Ssc#S16516579	40	6	815153 MARC 3PIG Sus scrofa cDNA 3', mRNA sequence /clone_end=3' /gb=CF180093 /gi=33291869 /ug=Ssc.46524 /len=654	CATGTGATTTATAATATTTAG	2	34	5	CATGTGATTTATAATATTTAT	2	6	1
gnl|UG|Ssc#S16516586	41	6	815161 MARC 3PIG Sus scrofa cDNA 3', mRNA sequence /clone_end=3' /gb=CF180100 /gi=33291876 /ug=Ssc.18123 /len=528	CATGGATCTCCCTGGCTTTTT	2	9	1	CATGGCCGCACTTTTATGGTT	3	23	3	CATGGCCGCACTTTTATTGTT	3	2	1	CATGGCCGCACTTTTATGGGT	3	7	1
gnl|UG|Ssc#S16516595	4	1	815170 MARC 3PIG Sus scrofa cDNA 3', mRNA sequence /clone_end=3' /gb=CF180109 /gi=33291885 /ug=Ssc.51016 /len=665	CATGTATCCTTATAAAAGAAA	2	2	1	CATGTATCCTTATAAAATAAA	2	2	1
gnl|UG|Ssc#S16516643	2	1	815224 MARC 3PIG Sus scrofa cDNA 3', mRNA sequence /clone_end=3' /gb=CF180161 /gi=33291937 /ug=Ssc.18131 /len=642	CATGCAGAAACAACAGCAAAA	4	2	1
gnl|UG|Ssc#S16516653	6	1	815236 MARC 3PIG Sus scrofa cDNA 3', mRNA sequence /clone_end=3' /gb=CF180171 /gi=33291947 /ug=Ssc.61793 /len=700	CATGGCTGTGGCGTAGGTCAG	1	3	1	CATGGCTGTGGCACAGGTCAG	1	3	1
gnl|UG|Ssc#S16516680	11	2	815266 MARC 3PIG Sus scrofa cDNA 3', mRNA sequence /clone_end=3' /gb=CF180198 /gi=33291974 /ug=Ssc.17976 /len=657	CATGGGTCCTGGGGAGTAAGC	4	7	1	CATGGGTCCTGGGGAGGAAGC	4	4	1
gnl|UG|Ssc#S16516682	2	1	815268 MARC 3PIG Sus scrofa cDNA 3', mRNA sequence /clone_end=3' /gb=CF180200 /gi=33291976 /ug=Ssc.61794 /len=698	CATGGTCCCCAGTAGGCCGTG	6	2	1
gnl|UG|Ssc#S16516690	2	1	815278 MARC 3PIG Sus scrofa cDNA 3', mRNA sequence /clone_end=3' /gb=CF180208 /gi=33291984 /ug=Ssc.61796 /len=652	CATGTTCTTATAATTTGTCTT	1	2	1
gnl|UG|Ssc#S16516691	13	2	815279 MARC 3PIG Sus scrofa cDNA 3', mRNA sequence /clone_end=3' /gb=CF180209 /gi=33291985 /ug=Ssc.18134 /len=580	CATGGAGGATTTTGTAATGCT	4	13	2
gnl|UG|Ssc#S16516847	20	3	815424 MARC 3PIG Sus scrofa cDNA 3', mRNA sequence /clone_end=3' /gb=CF180331 /gi=33292107 /ug=Ssc.18008 /len=703	CATGCTATATAGTAGAAAATT	5	2	1	CATGCAGTATAGTAGAAAATT	5	2	1	CATGTATATGTAACTAGGTCA	4	2	1	CATGCTGTTTAGTAGAAAATT	5	2	1	CATGTATATGTACCTGGGTCA	4	2	1	CATGCTGTGTAGTAGAAAATT	5	3	1	CATGCTGTATAGTAAAAAATT	5	7	1
gnl|UG|Ssc#S16516854	2	1	815431 MARC 3PIG Sus scrofa cDNA 3', mRNA sequence /clone_end=3' /gb=CF180338 /gi=33292114 /ug=Ssc.18142 /len=642	CATGATAATCACTCTTCATCA	8	2	1
gnl|UG|Ssc#S16516882	391	54	815470 MARC 3PIG Sus scrofa cDNA 3', mRNA sequence /clone_end=3' /gb=CF180374 /gi=33292150 /ug=Ssc.18014 /len=750	CATGCCATCTCTTCTTTGAGT	1	16	2	CATGAAAGCTTTGAATTATGG	2	219	30	CATGAAAGCTTTTAATTATGG	2	2	1	CATGAAAGCTTTGAATTATTG	2	8	1	CATGAAAGCTTTGAATTATGT	2	11	2	CATGAAAACTTTGAATTATGG	2	135	19
gnl|UG|Ssc#S16516889	40	6	815477 MARC 3PIG Sus scrofa cDNA 3', mRNA sequence /clone_end=3' /gb=CF180381 /gi=33292157 /ug=Ssc.18143 /len=679	CATGTTGATCTCAGGACTCTC	6	3	1	CATGTTTTTATAAATAAATAT	7	37	5
gnl|UG|Ssc#S16516963	110	15	815573 MARC 3PIG Sus scrofa cDNA 3', mRNA sequence /clone_end=3' /gb=CF180465 /gi=33292241 /ug=Ssc.18145 /len=529	CATGTTTTTAATCAATAAAAT	2	110	15
gnl|UG|Ssc#S16516983	41	6	815593 MARC 3PIG Sus scrofa cDNA 3', mRNA sequence /clone_end=3' /gb=CF180485 /gi=33292261 /ug=Ssc.13657 /len=630	CATGTGTGAGTGTGTGTCCGT	3	39	5	CATGTGTGAGTGTGTGTCCTT	3	2	1
gnl|UG|Ssc#S16517014	4	1	815630 MARC 3PIG Sus scrofa cDNA 3', mRNA sequence /clone_end=3' /gb=CF180516 /gi=33292292 /ug=Ssc.18030 /len=715	CATGATGTCATTTCTTGTATT	3	4	1
gnl|UG|Ssc#S16517088	23	3	815719 MARC 3PIG Sus scrofa cDNA 3', mRNA sequence /clone_end=3' /gb=CF180590 /gi=33292366 /ug=Ssc.5240 /len=550	CATGAACTAAGATGATGTTCT	3	9	1	CATGACCCTGAATGTTTTCCC	4	14	2
gnl|UG|Ssc#S16517100	45	6	815734 MARC 3PIG Sus scrofa cDNA 3', mRNA sequence /clone_end=3' /gb=CF180602 /gi=33292378 /ug=Ssc.18401 /len=707	CATGTACTATAATTAGCATTT	2	9	1	CATGAACAATTTAGAATGAAG	4	34	5	CATGAACAATTTAGAATTAAG	4	2	1
gnl|UG|Ssc#S16517132	5	1	815769 MARC 3PIG Sus scrofa cDNA 3', mRNA sequence /clone_end=3' /gb=CF180634 /gi=33292410 /ug=Ssc.61784 /len=683	CATGTTTGAAGTAAGTGTAGA	2	2	1	CATGTTTGAAATAAGTGTAGA	2	3	1
gnl|UG|Ssc#S16517187	2	1	815838 MARC 3PIG Sus scrofa cDNA 3', mRNA sequence /clone_end=3' /gb=CF180693 /gi=33292469 /ug=Ssc.61786 /len=730	CATGTCACATGGTTTTAAACT	3	2	1
gnl|UG|Ssc#S16517265	36	5	815948 MARC 3PIG Sus scrofa cDNA 3', mRNA sequence /clone_end=3' /gb=CF180793 /gi=33292569 /ug=Ssc.18052 /len=680	CATGCAACAGATCTGTGTAGC	5	36	5
gnl|UG|Ssc#S16517303	14	2	815989 MARC 3PIG Sus scrofa cDNA 3', mRNA sequence /clone_end=3' /gb=CF180831 /gi=33292607 /ug=Ssc.13572 /len=709	CATGGTACTGATTGCAACTTA	4	3	1	CATGTGATCATTAGAGTAGTA	3	11	2
gnl|UG|Ssc#S16517356	5	1	816048 MARC 3PIG Sus scrofa cDNA 3', mRNA sequence /clone_end=3' /gb=CF180884 /gi=33292660 /ug=Ssc.51019 /len=151	CATGGCCAAAAAATAAAAGAA	1	5	1
gnl|UG|Ssc#S16517382	7	1	816086 MARC 3PIG Sus scrofa cDNA 3', mRNA sequence /clone_end=3' /gb=CF180919 /gi=33292695 /ug=Ssc.40433 /len=409	CATGATAAAATGAGTGCTCTG	1	7	1
gnl|UG|Ssc#S16517468	4	1	817800 MARC 3PIG Sus scrofa cDNA 5', mRNA sequence /clone_end=5' /gb=CF181010 /gi=33292786 /ug=Ssc.22232 /len=743	CATGGCTCACCTCACTCACCG	3	4	1
gnl|UG|Ssc#S16517533	158	22	815484 MARC 3PIG Sus scrofa cDNA 3', mRNA sequence /clone_end=3' /gb=CF180388 /gi=33292164 /ug=Ssc.55403 /len=679	CATGAAAAAACATGAATGTGC	1	45	6	CATGAATGTGCAGAATGTTCC	2	109	15	CATGAATGTGCAGAATTTTCC	2	2	1	CATGAATGTGCAGAATGCTCC	2	2	1
gnl|UG|Ssc#S16517542	38	5	815775 MARC 3PIG Sus scrofa cDNA 3', mRNA sequence /clone_end=3' /gb=CF180640 /gi=33292416 /ug=Ssc.18426 /len=720	CATGCAGAGTAATTACACTGG	3	36	5	CATGCAGAGTAATTACACTTG	3	2	1
gnl|UG|Ssc#S16517610	8	1	817891 MARC 3PIG Sus scrofa cDNA 5', mRNA sequence /clone_end=5' /gb=CF181094 /gi=33292870 /ug=Ssc.41037 /len=678	CATGAAAAAACAAAAAAAACA	3	2	1	CATGAAAAAAAAAAACAAACA	3	3	1	CATGAAAAAAAACAAAAAACA	3	3	1
gnl|UG|Ssc#S16517669	2	1	817956 MARC 3PIG Sus scrofa cDNA 5', mRNA sequence /clone_end=5' /gb=CF181153 /gi=33292929 /ug=Ssc.33047 /len=684	CATGGTTTGAGTCGGTAATAC	2	2	1
gnl|UG|Ssc#S16517726	3	1	818017 MARC 3PIG Sus scrofa cDNA 5', mRNA sequence /clone_end=5' /gb=CF181210 /gi=33292986 /ug=Ssc.55278 /len=695	CATGCAGCAGCGAGAGTCAGA	2	3	1
gnl|UG|Ssc#S16517785	4	1	818078 MARC 3PIG Sus scrofa cDNA 5', mRNA sequence /clone_end=5' /gb=CF181269 /gi=33293045 /ug=Ssc.28680 /len=714	CATGCTTATTTTTAATTCACA	1	4	1
gnl|UG|Ssc#S16517928	2	1	818237 MARC 3PIG Sus scrofa cDNA 5', mRNA sequence /clone_end=5' /gb=CF181412 /gi=33293188 /ug=Ssc.18636 /len=710	CATGTGATAAATGTTCTATTT	1	2	1
gnl|UG|Ssc#S16517929	3	1	818238 MARC 3PIG Sus scrofa cDNA 5', mRNA sequence /clone_end=5' /gb=CF181413 /gi=33293189 /ug=Ssc.13567 /len=744	CATGCATGCAGGGAGAGAGAG	1	3	1
gnl|UG|Ssc#S16518047	2	1	818372 MARC 3PIG Sus scrofa cDNA 5', mRNA sequence /clone_end=5' /gb=CF181531 /gi=33293307 /ug=Ssc.18646 /len=662	CATGTGTAAAAGATTCCTTTA	5	2	1
gnl|UG|Ssc#S16518321	31	4	818850 MARC 3PIG Sus scrofa cDNA 5', mRNA sequence /clone_end=5' /gb=CF181805 /gi=33293581 /ug=Ssc.7289 /len=678	CATGTCTCCAAAGCCATCTCA	3	12	2	CATGCCAGCTGTCCATCACAG	2	19	3
gnl|UG|Ssc#S16518325	5	1	818854 MARC 3PIG Sus scrofa cDNA 5', mRNA sequence /clone_end=5' /gb=CF181809 /gi=33293585 /ug=Ssc.42538 /len=716	CATGACACGTTATTTGTGATC	3	5	1
gnl|UG|Ssc#S16761452	2	1	818692 MARC 3PIG Sus scrofa cDNA 5', mRNA sequence /clone_end=5' /gb=CF359051 /gi=34155402 /ug=Ssc.60592 /len=610	CATGGCTCAGGTTGCTGCTGT	1	2	1
gnl|UG|Ssc#S16761610	2	1	818953 MARC 3PIG Sus scrofa cDNA 5', mRNA sequence /clone_end=5' /gb=CF359205 /gi=34155702 /ug=Ssc.47807 /len=656	CATGATGACTGATGTCTGTGA	6	2	1
gnl|UG|Ssc#S16761818	247	34	819172 MARC 3PIG Sus scrofa cDNA 5', mRNA sequence /clone_end=5' /gb=CF359413 /gi=34156116 /ug=Ssc.11369 /len=661	CATGAAGCAAAATTAAAAAAG	2	22	3	CATGGCTACCAGGGGTGGGGG	3	196	27	CATGGCTACCAGGGGTGGGGT	3	2	1	CATGAAGCAAAATTAAAAAAA	2	2	1	CATGGCTACCAGGGGTGGTGG	3	2	1	CATGGCTACCAGCGGTGGGGG	3	2	1	CATGGCTACCAGGGGTTGGGG	3	2	1	CATGGCTACCAGGGGAGGGGG	3	2	1	CATGGCTACCAGGGGGGGGGG	3	2	1	CATGGCTACCAGGGGTGTGGG	3	2	1	CATGGCTACCAGGGGTGGGTG	3	4	1	CATGGCTACCAGGGGCGGGGG	3
gnl|UG|Ssc#S16761932	2	1	820782 MARC 3PIG Sus scrofa cDNA 3', mRNA sequence /clone_end=3' /gb=CF359527 /gi=34156342 /ug=Ssc.51034 /len=699	CATGTTTCTATTTGTTTTGTA	3	2	1
gnl|UG|Ssc#S16762123	13	2	820991 MARC 3PIG Sus scrofa cDNA 3', mRNA sequence /clone_end=3' /gb=CF359722 /gi=34156729 /ug=Ssc.18620 /len=699	CATGATGGTTGTTGTTCTGCC	7	10	1	CATGATGGTTGTTGTTCTTCC	7	3	1
gnl|UG|Ssc#S16762241	6	1	821123 MARC 3PIG Sus scrofa cDNA 3', mRNA sequence /clone_end=3' /gb=CF359845 /gi=34156977 /ug=Ssc.47617 /len=292	CATGCAGGTCCCTGAAGTATG	2	6	1
gnl|UG|Ssc#S16762288	46	6	821173 MARC 3PIG Sus scrofa cDNA 3', mRNA sequence /clone_end=3' /gb=CF359892 /gi=34157068 /ug=Ssc.19182 /len=665	CATGTGCCATCACTAAGTAGA	5	3	1	CATGGCTTGATACAGTGACTT	6	43	6
gnl|UG|Ssc#S16762391	36	5	821305 MARC 3PIG Sus scrofa cDNA 3', mRNA sequence /clone_end=3' /gb=CF360009 /gi=34157293 /ug=Ssc.54455 /len=667	CATGAATCTTTGCTTATTTTT	5	36	5
gnl|UG|Ssc#S16762423	4	1	821339 MARC 3PIG Sus scrofa cDNA 3', mRNA sequence /clone_end=3' /gb=CF360041 /gi=34157357 /ug=Ssc.18643 /len=665	CATGTGTGTCACACAAAGACA	4	4	1
gnl|UG|Ssc#S16762471	647	90	821391 MARC 3PIG Sus scrofa cDNA 3', mRNA sequence /clone_end=3' /gb=CF360089 /gi=34157458 /ug=Ssc.19226 /len=702	CATGTGTTAAAATGTCACTCT	3	7	1	CATGTTAAGAGCCGAAGGGGA	4	13	2	CATGTGGGACACATCCCTGAC	1	58	8	CATGCTAATAGAATGTTTTGC	5	555	77	CATGCTAATAGAATGGTTTGC	5	2	1	CATGTGGGACACATCCCTTAC	1	2	1	CATGCTAATAGAATGTTTTGA	5	3	1	CATGCTAATAGAATGCTTTGC	5	3	1	CATGCTAATATAATGTTTTGC	5	4	1
gnl|UG|Ssc#S16762496	9	1	821422 MARC 3PIG Sus scrofa cDNA 3', mRNA sequence /clone_end=3' /gb=CF360118 /gi=34157516 /ug=Ssc.17375 /len=658	CATGCATGGCCAGCTGCTAAT	7	2	1	CATGGCCAGCTGCTAATCTCT	8	7	1
gnl|UG|Ssc#S16762557	4	1	821486 MARC 3PIG Sus scrofa cDNA 3', mRNA sequence /clone_end=3' /gb=CF360179 /gi=34157638 /ug=Ssc.18702 /len=640	CATGAAGTAGGTAAATGATTT	1	4	1
gnl|UG|Ssc#S16762581	181	25	821521 MARC 3PIG Sus scrofa cDNA 3', mRNA sequence /clone_end=3' /gb=CF360212 /gi=34157699 /ug=Ssc.5611 /len=671	CATGCAGATGGGGCCCTGCGC	2	26	4	CATGCCCCGGGGGAGCCGCAG	1	33	5	CATGGTCTGAGCTCCCTTCCC	3	119	16	CATGGTCTGCGCTCCCTTCCC	3	3	1
gnl|UG|Ssc#S16762619	6	1	821570 MARC 3PIG Sus scrofa cDNA 3', mRNA sequence /clone_end=3' /gb=CF360255 /gi=34157783 /ug=Ssc.17513 /len=677	CATGCCGGTTCCACCAAGGAG	3	6	1
gnl|UG|Ssc#S16762620	9	1	821571 MARC 3PIG Sus scrofa cDNA 3', mRNA sequence /clone_end=3' /gb=CF360256 /gi=34157785 /ug=Ssc.18664 /len=700	CATGTACTGGTACTAATAAAG	2	2	1	CATGTTGTATACCTGAAACTA	5	7	1
gnl|UG|Ssc#S16762648	2	1	821602 MARC 3PIG Sus scrofa cDNA 3', mRNA sequence /clone_end=3' /gb=CF360284 /gi=34157840 /ug=Ssc.61814 /len=662	CATGTGGAGCTCTGGGGGTCA	4	2	1
gnl|UG|Ssc#S16762711	4	1	821624 MARC 3PIG Sus scrofa cDNA 3', mRNA sequence /clone_end=3' /gb=CF360306 /gi=34157885 /ug=Ssc.43784 /len=658	CATGGCTAAATAGGAATTAGT	3	4	1
gnl|UG|Ssc#S16762720	121	17	821633 MARC 3PIG Sus scrofa cDNA 3', mRNA sequence /clone_end=3' /gb=CF360315 /gi=34157903 /ug=Ssc.19232 /len=681	CATGGTGTCCACAGAACACTG	2	106	15	CATGGGGTCCACAGAACACTG	2	2	1	CATGGTGTGCACAGAACACTG	2	2	1	CATGGTGTCCACAGAACACTT	2	3	1	CATGACAGTGGGTACTAAAAT	1	8	1
gnl|UG|Ssc#S16762733	106	15	821648 MARC 3PIG Sus scrofa cDNA 3', mRNA sequence /clone_end=3' /gb=CF360328 /gi=34157929 /ug=Ssc.4175 /len=682	CATGTCACCCGTTACTCTGTG	1	21	3	CATGGGCTTGCTGGGGGGAAA	2	83	11	CATGGGCTTGCTGGTGGGAAA	2	2	1
gnl|UG|Ssc#S16762791	2	1	821735 MARC 3PIG Sus scrofa cDNA 3', mRNA sequence /clone_end=3' /gb=CF360405 /gi=34158080 /ug=Ssc.29883 /len=604	CATGAAGACGCTGACGGAGAC	3	2	1
gnl|UG|Ssc#S16762809	3	1	821753 MARC 3PIG Sus scrofa cDNA 3', mRNA sequence /clone_end=3' /gb=CF360423 /gi=34158115 /ug=Ssc.18657 /len=697	CATGGGTTTGGTTTTTTTTTT	3	3	1
gnl|UG|Ssc#S16762827	2	1	821771 MARC 3PIG Sus scrofa cDNA 3', mRNA sequence /clone_end=3' /gb=CF360441 /gi=34158149 /ug=Ssc.51030 /len=727	CATGGCTAAAATAAAATAAAA	5	2	1
gnl|UG|Ssc#S16762946	3	1	821922 MARC 3PIG Sus scrofa cDNA 3', mRNA sequence /clone_end=3' /gb=CF360572 /gi=34158420 /ug=Ssc.47323 /len=704	CATGGAGGAGAAAGAATGACA	3	3	1
gnl|UG|Ssc#S16762991	3	1	822068 MARC 3PIG Sus scrofa cDNA 3', mRNA sequence /clone_end=3' /gb=CF360644 /gi=34158562 /ug=Ssc.18678 /len=647	CATGGAAAATGAGAAAACCAA	3	3	1
gnl|UG|Ssc#S16763014	19	3	822120 MARC 3PIG Sus scrofa cDNA 3', mRNA sequence /clone_end=3' /gb=CF360672 /gi=34158618 /ug=Ssc.18681 /len=647	CATGTTCATTAAAAATTTTTT	2	19	3
gnl|UG|Ssc#S16763195	40	6	821709 MARC 3PIG Sus scrofa cDNA 3', mRNA sequence /clone_end=3' /gb=CF360381 /gi=34158034 /ug=Ssc.18718 /len=689	CATGTAAATATTATATTACAC	1	2	1	CATGAATGGTGAGCGCCTGCT	3	8	1	CATGTTACACACTGTGAATAC	2	28	4	CATGTTACATACTGTGAATAC	2	2	1
gnl|UG|Ssc#S16763207	5	1	821853 MARC 3PIG Sus scrofa cDNA 3', mRNA sequence /clone_end=3' /gb=CF360513 /gi=34158304 /ug=Ssc.13898 /len=698	CATGGTTCTCTTTACTTCCTG	3	2	1	CATGAAGAAACTCTTGGCAGC	4	3	1
gnl|UG|Ssc#S16763220	5	1	821973 MARC 3PIG Sus scrofa cDNA 3', mRNA sequence /clone_end=3' /gb=CF360597 /gi=34158474 /ug=Ssc.18700 /len=694	CATGCAGTGTAGATGGAGGTC	6	5	1
gnl|UG|Ssc#S16763234	19	3	822042 MARC 3PIG Sus scrofa cDNA 3', mRNA sequence /clone_end=3' /gb=CF360630 /gi=34158533 /ug=Ssc.18720 /len=608	CATGTACACCACTAAACCTCC	4	19	3
gnl|UG|Ssc#S16763438	2	1	827335 MARC 3PIG Sus scrofa cDNA 5', mRNA sequence /clone_end=5' /gb=CF361033 /gi=34159324 /ug=Ssc.18731 /len=632	CATGACTGACACACTGCAGTC	2	2	1
gnl|UG|Ssc#S16763449	3	1	827351 MARC 3PIG Sus scrofa cDNA 5', mRNA sequence /clone_end=5' /gb=CF361044 /gi=34159346 /ug=Ssc.18810 /len=697	CATGTTACTGTGGCTGTAGCA	1	3	1
gnl|UG|Ssc#S16763478	2	1	827381 MARC 3PIG Sus scrofa cDNA 5', mRNA sequence /clone_end=5' /gb=CF361073 /gi=34159400 /ug=Ssc.17890 /len=663	CATGTCTGCACACCACCCTGA	1	2	1
gnl|UG|Ssc#S16763517	352	49	827424 MARC 3PIG Sus scrofa cDNA 5', mRNA sequence /clone_end=5' /gb=CF361112 /gi=34159477 /ug=Ssc.3452 /len=708	CATGCAATATTCAGGACAGTT	1	338	47	CATGCAATATTCAGGACAGCT	1	2	1	CATGCAATAGTCAGGACAGTT	1	2	1	CATGCAATATTCAGGAAAGTT	1	2	1	CATGCAATATTCAGTACAGTT	1	2	1	CATGCAATATTCAGGACATTT	1	2	1	CATGCAATATTCAGGACCGTT	1	4	1
gnl|UG|Ssc#S16763802	8	1	827728 MARC 3PIG Sus scrofa cDNA 5', mRNA sequence /clone_end=5' /gb=CF361397 /gi=34160019 /ug=Ssc.19466 /len=649	CATGCATTTCTTTATCTCTTT	2	8	1
gnl|UG|Ssc#S16763939	7	1	827871 MARC 3PIG Sus scrofa cDNA 5', mRNA sequence /clone_end=5' /gb=CF361534 /gi=34160303 /ug=Ssc.22089 /len=689	CATGGGTGCACCCCTCCTCCC	3	2	1	CATGTTTGCAATAGCTTCTAC	5	5	1
gnl|UG|Ssc#S16764059	6	1	827998 MARC 3PIG Sus scrofa cDNA 5', mRNA sequence /clone_end=5' /gb=CF361654 /gi=34160521 /ug=Ssc.18841 /len=652	CATGACAGCAGGTAGTCCAGA	1	6	1
gnl|UG|Ssc#S16764113	6	1	828059 MARC 3PIG Sus scrofa cDNA 5', mRNA sequence /clone_end=5' /gb=CF361708 /gi=34160636 /ug=Ssc.56496 /len=565	CATGCGCAGGTAAGGTCGTTC	1	3	1	CATGCGCAGGTAAGGTCATTC	1	3	1
gnl|UG|Ssc#S16764121	3	1	828070 MARC 3PIG Sus scrofa cDNA 5', mRNA sequence /clone_end=5' /gb=CF361716 /gi=34160652 /ug=Ssc.19461 /len=609	CATGCATGAATTAGTTTATAA	1	3	1
gnl|UG|Ssc#S16764135	3	1	828085 MARC 3PIG Sus scrofa cDNA 5', mRNA sequence /clone_end=5' /gb=CF361730 /gi=34160680 /ug=Ssc.55277 /len=674	CATGATTTTCAGAGACTTATT	4	3	1
gnl|UG|Ssc#S16764234	5	1	828192 MARC 3PIG Sus scrofa cDNA 5', mRNA sequence /clone_end=5' /gb=CF361829 /gi=34160871 /ug=Ssc.18770 /len=694	CATGGTGACCCATAAGTCATC	2	5	1
gnl|UG|Ssc#S16764274	4	1	828235 MARC 3PIG Sus scrofa cDNA 5', mRNA sequence /clone_end=5' /gb=CF361869 /gi=34160956 /ug=Ssc.61840 /len=635	CATGGATGGACCTAACGATTA	1	4	1
gnl|UG|Ssc#S16764444	26	4	828423 MARC 3PIG Sus scrofa cDNA 5', mRNA sequence /clone_end=5' /gb=CF362039 /gi=34161299 /ug=Ssc.6804 /len=678	CATGGCTCATCTATACAATGG	3	11	2	CATGTTAAAGGAGATACAAGT	4	15	2
gnl|UG|Ssc#S16764486	23	3	828466 MARC 3PIG Sus scrofa cDNA 5', mRNA sequence /clone_end=5' /gb=CF362081 /gi=34161382 /ug=Ssc.19167 /len=741	CATGTAACCATAGTTTATCCA	1	4	1	CATGTATCTTTTTGAGTTAGT	2	2	1	CATGTATCTTTTTAAATTAGT	2	3	1	CATGTATTTTTTTGAATTAGT	2	5	1	CATGTAGCTTTTTGAATTAGT	2	9	1
gnl|UG|Ssc#S16764576	7	1	828560 MARC 3PIG Sus scrofa cDNA 5', mRNA sequence /clone_end=5' /gb=CF362171 /gi=34161566 /ug=Ssc.61295 /len=635	CATGGCCCTCTGGGTTAAGCC	5	7	1
gnl|UG|Ssc#S16764603	16	2	829443 MARC 3PIG Sus scrofa cDNA 3', mRNA sequence /clone_end=3' /gb=CF362198 /gi=34161620 /ug=Ssc.28803 /len=735	CATGTGGCCACTATCCAGAAT	3	16	2
gnl|UG|Ssc#S16764607	93	13	829448 MARC 3PIG Sus scrofa cDNA 3', mRNA sequence /clone_end=3' /gb=CF362202 /gi=34161627 /ug=Ssc.7238 /len=720	CATGCTGCTACTTAAATATTT	1	6	1	CATGATTGAAGATAATTGAAA	2	84	12	CATGATTGAAGATAATTTAAA	2	3	1
gnl|UG|Ssc#S16764620	279	39	829465 MARC 3PIG Sus scrofa cDNA 3', mRNA sequence /clone_end=3' /gb=CF362215 /gi=34161653 /ug=Ssc.16844 /len=679	CATGCTCTTCTGTAAATAGCT	2	246	34	CATGCTCTTCTGTAAATCGCT	2	2	1	CATGCTCTTCTGTACATAGCT	2	2	1	CATGCTCTTCTTTAAATAGCT	2	10	1	CATGCTCTTCTGTAAATATCT	2	19	3
gnl|UG|Ssc#S16764719	10	1	829586 MARC 3PIG Sus scrofa cDNA 3', mRNA sequence /clone_end=3' /gb=CF362318 /gi=34161862 /ug=Ssc.57761 /len=670	CATGGAAACGTCTCACCTGGG	2	3	1	CATGTGCTGCTGCCTTTGTAA	1	7	1
gnl|UG|Ssc#S16764746	7	1	829618 MARC 3PIG Sus scrofa cDNA 3', mRNA sequence /clone_end=3' /gb=CF362350 /gi=34161926 /ug=Ssc.18805 /len=638	CATGGTAATGATTAATAAATA	2	7	1
gnl|UG|Ssc#S16764894	3	1	830187 MARC 3PIG Sus scrofa cDNA 3', mRNA sequence /clone_end=3' /gb=CF362512 /gi=34162250 /ug=Ssc.61845 /len=643	CATGGCAGGAGTTATTTGCAA	2	3	1
gnl|UG|Ssc#S16764931	7	1	830209 MARC 3PIG Sus scrofa cDNA 3', mRNA sequence /clone_end=3' /gb=CF362526 /gi=34162275 /ug=Ssc.18813 /len=700	CATGGACGGTTCTAGACGTCT	1	7	1
gnl|UG|Ssc#S16764933	135	19	830211 MARC 3PIG Sus scrofa cDNA 3', mRNA sequence /clone_end=3' /gb=CF362528 /gi=34162279 /ug=Ssc.10200 /len=653	CATGAGGGAAGCCGCTTGCCC	1	130	18	CATGAGGGAAGCCGCTTGACC	1	2	1	CATGAGGGAAGCCGCGTGCCC	1	3	1
gnl|UG|Ssc#S16764954	29	4	830254 MARC 3PIG Sus scrofa cDNA 3', mRNA sequence /clone_end=3' /gb=CF362558 /gi=34162338 /ug=Ssc.7117 /len=709	CATGTGCCTTACAATTATTTT	1	7	1	CATGTGTTCGTTGTCCAGGGT	3	8	1	CATGGAGTTAAGCACAGCATA	2	14	2
gnl|UG|Ssc#S16764962	11	2	830262 MARC 3PIG Sus scrofa cDNA 3', mRNA sequence /clone_end=3' /gb=CF362566 /gi=34162353 /ug=Ssc.61834 /len=720	CATGATGGCCAGTAATAAAGG	3	2	1	CATGAAAGACGAGGAGATAAA	4	9	1
gnl|UG|Ssc#S16764970	183	25	830278 MARC 3PIG Sus scrofa cDNA 3', mRNA sequence /clone_end=3' /gb=CF362574 /gi=34162363 /ug=Ssc.19290 /len=628	CATGGGTTATTTTTGTCCGTT	3	3	1	CATGTTATTGTGTGTAGCAGT	6	159	22	CATGTTATTGTGTGGAGCAGT	6	2	1	CATGTTATTGTGTGTAGCAGC	6	2	1	CATGTTATTGTGTGTAGCCGT	6	3	1	CATGTTATTGTGTGTAGCATT	6	14	2
gnl|UG|Ssc#S16764974	68	9	830282 MARC 3PIG Sus scrofa cDNA 3', mRNA sequence /clone_end=3' /gb=CF362578 /gi=34162371 /ug=Ssc.55557 /len=670	CATGTATTCACTCTACACCCA	3	2	1	CATGTGTATAATGTACCTATT	5	66	9
gnl|UG|Ssc#S16765026	15	2	830375 MARC 3PIG Sus scrofa cDNA 3', mRNA sequence /clone_end=3' /gb=CF362644 /gi=34162502 /ug=Ssc.18743 /len=719	CATGTTTCTTGGTGCACATTG	1	2	1	CATGATCTTTTGAGAAGTCCT	3	13	2
gnl|UG|Ssc#S16765065	9	1	830430 MARC 3PIG Sus scrofa cDNA 3', mRNA sequence /clone_end=3' /gb=CF362683 /gi=34162583 /ug=Ssc.18638 /len=665	CATGAAAACCTTCAACCAGCT	2	2	1	CATGTTTTGAATTGCGAGGCA	1	7	1
gnl|UG|Ssc#S16765089	3	1	830472 MARC 3PIG Sus scrofa cDNA 3', mRNA sequence /clone_end=3' /gb=CF362711 /gi=34162639 /ug=Ssc.18821 /len=574	CATGGTCTTGCAAAGAATAGT	1	3	1
gnl|UG|Ssc#S16765146	4	1	830551 MARC 3PIG Sus scrofa cDNA 3', mRNA sequence /clone_end=3' /gb=CF362768 /gi=34162750 /ug=Ssc.19439 /len=655	CATGAGTGTTTCCCCAGGATA	4	4	1
gnl|UG|Ssc#S16765152	15	2	830563 MARC 3PIG Sus scrofa cDNA 3', mRNA sequence /clone_end=3' /gb=CF362774 /gi=34162762 /ug=Ssc.18751 /len=539	CATGGGGCTGAAGGCTTTGCC	1	5	1	CATGGGATGGCAACAGCCATA	2	10	1
gnl|UG|Ssc#S16765181	2	1	830598 MARC 3PIG Sus scrofa cDNA 3', mRNA sequence /clone_end=3' /gb=CF362803 /gi=34162821 /ug=Ssc.10898 /len=709	CATGGCTCAATTTTCCTCAAC	3	2	1
gnl|UG|Ssc#S16765187	22	3	830608 MARC 3PIG Sus scrofa cDNA 3', mRNA sequence /clone_end=3' /gb=CF362813 /gi=34162841 /ug=Ssc.42524 /len=680	CATGCTTCAGTTGATTCAGAG	2	22	3
gnl|UG|Ssc#S16765193	2	1	830614 MARC 3PIG Sus scrofa cDNA 3', mRNA sequence /clone_end=3' /gb=CF362819 /gi=34162853 /ug=Ssc.18829 /len=601	CATGTTAAGAATCTGGCGATG	1	2	1
gnl|UG|Ssc#S16765207	2	1	830631 MARC 3PIG Sus scrofa cDNA 3', mRNA sequence /clone_end=3' /gb=CF362833 /gi=34162881 /ug=Ssc.18833 /len=653	CATGCCTGCAGAAATACTAGA	2	2	1
gnl|UG|Ssc#S16765277	5	1	830716 MARC 3PIG Sus scrofa cDNA 3', mRNA sequence /clone_end=3' /gb=CF362912 /gi=34163038 /ug=Ssc.19286 /len=561	CATGGGATCGCGAAGGAGGAA	1	5	1
gnl|UG|Ssc#S16765296	13	2	830736 MARC 3PIG Sus scrofa cDNA 3', mRNA sequence /clone_end=3' /gb=CF362931 /gi=34163075 /ug=Ssc.18839 /len=439	CATGGTATGTCTCCATTTAGT	1	13	2
gnl|UG|Ssc#S16765313	6	1	830758 MARC 3PIG Sus scrofa cDNA 3', mRNA sequence /clone_end=3' /gb=CF362952 /gi=34163117 /ug=Ssc.18761 /len=610	CATGAAAAAAAGAAATTTTGA	3	2	1	CATGGCTCCTAGTTGGGATCG	2	4	1
gnl|UG|Ssc#S16765330	3	1	830780 MARC 3PIG Sus scrofa cDNA 3', mRNA sequence /clone_end=3' /gb=CF362974 /gi=34163160 /ug=Ssc.23936 /len=626	CATGGCTTCCTACAACAAGTT	2	3	1
gnl|UG|Ssc#S16765370	374	52	830829 MARC 3PIG Sus scrofa cDNA 3', mRNA sequence /clone_end=3' /gb=CF363014 /gi=34163239 /ug=Ssc.54423 /len=679	CATGCACTTCCCCCCAGCATC	4	2	1	CATGGTTGCAAGGCCTTGGGA	6	3	1	CATGGGCCCCATGGTTGCAAG	5	16	2	CATGGAAAATCCAATAAAATG	7	338	47	CATGGAAAATCCAATACAATG	7	2	1	CATGGAAAATCCAATAAAACG	7	2	1	CATGGAAAATCCAATAAAAGG	7	4	1	CATGGAAAATCCAATAAAATT	7	7	1
gnl|UG|Ssc#S16765432	2	1	830899 MARC 3PIG Sus scrofa cDNA 3', mRNA sequence /clone_end=3' /gb=CF363076 /gi=34163364 /ug=Ssc.61088 /len=575	CATGAGCATCTGTGTAGGTCA	3	2	1
gnl|UG|Ssc#S16765448	6	1	830214 MARC 3PIG Sus scrofa cDNA 3', mRNA sequence /clone_end=3' /gb=CF362531 /gi=34162285 /ug=Ssc.18846 /len=563	CATGATCCAGGGGTGGGCATA	2	4	1	CATGCAGCACAGCCTTCAACA	1	2	1
gnl|UG|Ssc#S16765470	3	1	830433 MARC 3PIG Sus scrofa cDNA 3', mRNA sequence /clone_end=3' /gb=CF362686 /gi=34162589 /ug=Ssc.18748 /len=677	CATGGCTAAAATGTGGCACTG	2	3	1
gnl|UG|Ssc#S16765474	2	1	830602 MARC 3PIG Sus scrofa cDNA 3', mRNA sequence /clone_end=3' /gb=CF362807 /gi=34162829 /ug=Ssc.70609 /len=566	CATGTTAGTATATAGGACAGT	3	2	1
gnl|UG|Ssc#S16765495	2	1	830916 MARC 3PIG Sus scrofa cDNA 3', mRNA sequence /clone_end=3' /gb=CF363090 /gi=34163391 /ug=Ssc.42526 /len=602	CATGCCCTGGTTGAAGCGGAC	4	2	1
gnl|UG|Ssc#S16765544	4	1	830974 MARC 3PIG Sus scrofa cDNA 3', mRNA sequence /clone_end=3' /gb=CF363139 /gi=34163488 /ug=Ssc.18774 /len=651	CATGTAATTTAACATATCAAA	1	2	1	CATGTAATTTAACTTACCAAA	1	2	1
gnl|UG|Ssc#S16765546	43	6	830976 MARC 3PIG Sus scrofa cDNA 3', mRNA sequence /clone_end=3' /gb=CF363141 /gi=34163492 /ug=Ssc.46777 /len=703	CATGGAATCTGACTGTCCCCA	2	9	1	CATGTTCTTTTCTGGAAAATA	1	34	5
gnl|UG|Ssc#S16765557	2	1	830987 MARC 3PIG Sus scrofa cDNA 3', mRNA sequence /clone_end=3' /gb=CF363152 /gi=34163514 /ug=Ssc.33050 /len=697	CATGATTGGCCAACGTGGACT	1	2	1
gnl|UG|Ssc#S16765560	26	4	830990 MARC 3PIG Sus scrofa cDNA 3', mRNA sequence /clone_end=3' /gb=CF363155 /gi=34163520 /ug=Ssc.5931 /len=705	CATGATTTTGCTCTTTCAGCG	1	26	4
gnl|UG|Ssc#S16765564	4	1	830994 MARC 3PIG Sus scrofa cDNA 3', mRNA sequence /clone_end=3' /gb=CF363159 /gi=34163528 /ug=Ssc.13630 /len=748	CATGCAATTTTAAGATGTCCT	1	4	1
gnl|UG|Ssc#S16765575	6	1	831008 MARC 3PIG Sus scrofa cDNA 3', mRNA sequence /clone_end=3' /gb=CF363170 /gi=34163551 /ug=Ssc.4470 /len=651	CATGGAAAAAATAAAAATAAA	1	4	1	CATGGAAAAAATTAAAATAAA	1	2	1
gnl|UG|Ssc#S16765613	3	1	831059 MARC 3PIG Sus scrofa cDNA 3', mRNA sequence /clone_end=3' /gb=CF363216 /gi=34163642 /ug=Ssc.18776 /len=610	CATGGTGAACTCACCAAAGCA	4	3	1
gnl|UG|Ssc#S16765620	274	38	831066 MARC 3PIG Sus scrofa cDNA 3', mRNA sequence /clone_end=3' /gb=CF363223 /gi=34163656 /ug=Ssc.56205 /len=678	CATGTCTTTGGCACTTTTGTT	1	8	1	CATGAGACGTTTTTCAGTGCA	2	250	35	CATGAGACGTTTTTCGGTGCA	2	2	1	CATGTCTTTGGCACTTTTTTT	1	3	1	CATGAGACGTTTTTCATTGCA	2	3	1	CATGAGACGTTTTTCAGTTCA	2	8	1
gnl|UG|Ssc#S16765621	155	21	831067 MARC 3PIG Sus scrofa cDNA 3', mRNA sequence /clone_end=3' /gb=CF363224 /gi=34163658 /ug=Ssc.29787 /len=609	CATGAAGGGGAGCAAGGAGCC	1	153	21	CATGAAGGGGAGAAAGGAGCC	1	2	1
gnl|UG|Ssc#S16765637	20	3	831086 MARC 3PIG Sus scrofa cDNA 3', mRNA sequence /clone_end=3' /gb=CF363240 /gi=34163690 /ug=Ssc.4770 /len=711	CATGTGACATTAGAAGAGCTA	4	20	3
gnl|UG|Ssc#S16765696	9	1	831148 MARC 3PIG Sus scrofa cDNA 3', mRNA sequence /clone_end=3' /gb=CF363299 /gi=34163799 /ug=Ssc.29211 /len=644	CATGGCGGAGCCCCCAGAAGG	3	9	1
gnl|UG|Ssc#S16765812	7	1	831284 MARC 3PIG Sus scrofa cDNA 3', mRNA sequence /clone_end=3' /gb=CF363428 /gi=34164055 /ug=Ssc.57951 /len=622	CATGACAAAATTTATGGAAAA	1	7	1
gnl|UG|Ssc#S16765829	559	77	831301 MARC 3PIG Sus scrofa cDNA 3', mRNA sequence /clone_end=3' /gb=CF363445 /gi=34164089 /ug=Ssc.9683 /len=716	CATGTTCGATCCCTGGCTCAG	1	526	73	CATGTTCGATCCCTGTCTCAG	1	2	1	CATGTTCGAGCCCTGGCTCAG	1	2	1	CATGTTCGATCCCGGGCTCAG	1	2	1	CATGCTCGATCCCTGGCTCAG	1	2	1	CATGTTCGATCCCTTGCTCAG	1	3	1	CATGTTCGATCCCTGGCTCCG	1	5	1	CATGTTCGATCCCTGGCTCAT	1	17	2
gnl|UG|Ssc#S16765833	11	2	831305 MARC 3PIG Sus scrofa cDNA 3', mRNA sequence /clone_end=3' /gb=CF363449 /gi=34164097 /ug=Ssc.42519 /len=714	CATGTATGTTTTTGTTTTTTT	1	2	1	CATGTATGTTTTTTTATTTTT	1	9	1
gnl|UG|Ssc#S16766234	2	1	833732 MARC 3PIG Sus scrofa cDNA 5', mRNA sequence /clone_end=5' /gb=CF363829 /gi=34164848 /ug=Ssc.19486 /len=713	CATGAAGTCACCAAGCTGAGT	1	2	1
gnl|UG|Ssc#S16766302	2	1	833804 MARC 3PIG Sus scrofa cDNA 5', mRNA sequence /clone_end=5' /gb=CF363897 /gi=34164981 /ug=Ssc.18891 /len=732	CATGCCCTACAGATATATTAG	2	2	1
gnl|UG|Ssc#S16766342	4	1	833846 MARC 3PIG Sus scrofa cDNA 5', mRNA sequence /clone_end=5' /gb=CF363937 /gi=34165060 /ug=Ssc.29714 /len=612	CATGCTTTTCCAAGATTTCCT	2	4	1
gnl|UG|Ssc#S16766564	4	1	834083 MARC 3PIG Sus scrofa cDNA 5', mRNA sequence /clone_end=5' /gb=CF364159 /gi=34165499 /ug=Ssc.19491 /len=537	CATGTCATGGTGGTAAAAATT	2	4	1
gnl|UG|Ssc#S16766601	61	8	834129 MARC 3PIG Sus scrofa cDNA 5', mRNA sequence /clone_end=5' /gb=CF364196 /gi=34165574 /ug=Ssc.61077 /len=493	CATGCGCTGCACCACATCCTC	3	61	8
gnl|UG|Ssc#S16767076	13	2	834665 MARC 3PIG Sus scrofa cDNA 5', mRNA sequence /clone_end=5' /gb=CF364671 /gi=34166504 /ug=Ssc.1277 /len=730	CATGCATTATTACCTCTAAGA	4	2	1	CATGTGAAAGTTAAAGTGTGA	2	3	1	CATGTACAAGATACCCAGCCC	5	3	1	CATGTCAAATACATAGTCCAA	3	5	1
gnl|UG|Ssc#S16767178	18	2	834775 MARC 3PIG Sus scrofa cDNA 5', mRNA sequence /clone_end=5' /gb=CF364773 /gi=34166705 /ug=Ssc.51055 /len=721	CATGAGCAATGAACAATTTGA	1	8	1	CATGTGGAATTGCAAGGAACT	3	10	1
gnl|UG|Ssc#S16767260	5	1	834862 MARC 3PIG Sus scrofa cDNA 5', mRNA sequence /clone_end=5' /gb=CF364855 /gi=34166863 /ug=Ssc.19188 /len=685	CATGGCAACCGCGCGAAATAC	2	5	1
gnl|UG|Ssc#S16767347	163	23	835537 MARC 3PIG Sus scrofa cDNA 3', mRNA sequence /clone_end=3' /gb=CF364942 /gi=34167035 /ug=Ssc.19596 /len=717	CATGTCTTAAAGCTATTTAGA	3	5	1	CATGACAAGTAGCATTTTAAA	5	153	21	CATGACAAGTAGCAGTTTAAA	5	2	1	CATGACAAGTAGCCTTTTAAA	5	3	1
gnl|UG|Ssc#S16767390	15	2	835586 MARC 3PIG Sus scrofa cDNA 3', mRNA sequence /clone_end=3' /gb=CF364989 /gi=34167127 /ug=Ssc.19569 /len=665	CATGTTGTTTTTCTGCCCAAA	1	15	2
gnl|UG|Ssc#S16767399	3	1	835596 MARC 3PIG Sus scrofa cDNA 3', mRNA sequence /clone_end=3' /gb=CF364998 /gi=34167145 /ug=Ssc.18863 /len=638	CATGTAATTGTTTTACGTTTA	4	3	1
gnl|UG|Ssc#S16767402	16	2	835600 MARC 3PIG Sus scrofa cDNA 3', mRNA sequence /clone_end=3' /gb=CF365001 /gi=34167151 /ug=Ssc.18951 /len=667	CATGCTGTACAAAGCAGACCA	1	16	2
gnl|UG|Ssc#S16767428	35	5	835627 MARC 3PIG Sus scrofa cDNA 3', mRNA sequence /clone_end=3' /gb=CF365027 /gi=34167203 /ug=Ssc.57970 /len=565	CATGTCCTCACCAGACACCAA	4	9	1	CATGATCTTGGACTTCCCAGC	5	23	3	CATGATCTTGGACTTCCCAGT	5	3	1
gnl|UG|Ssc#S16767430	380	53	835629 MARC 3PIG Sus scrofa cDNA 3', mRNA sequence /clone_end=3' /gb=CF365029 /gi=34167207 /ug=Ssc.15492 /len=557	CATGGGACTCGGAAGAGAGAG	3	2	1	CATGCATTGTGAGAATACCGT	2	2	1	CATGTGTATATATGTGAGATG	5	346	48	CATGTGTATATATGTGCGATG	5	2	1	CATGTGAATATATGTGAGATG	5	2	1	CATGACCCGGCTGAGGACTCT	4	2	1	CATGTGTATATATGGGAGATG	5	2	1	CATGTGTATATATGTTAGATG	5	3	1	CATGTGTATATATTTGAGATG	5	4	1	CATGTGTATATATGTGATATG	5	5	1	CATGTGTATATATGTGAGATT	5	10	1
gnl|UG|Ssc#S16767456	32	4	835657 MARC 3PIG Sus scrofa cDNA 3', mRNA sequence /clone_end=3' /gb=CF365055 /gi=34167259 /ug=Ssc.18871 /len=523	CATGGAATGAGGCAAAAGCAG	6	4	1	CATGTTACTAAACAATCATTG	5	25	3	CATGTTACTAAACAATCATTT	5	3	1
gnl|UG|Ssc#S16767466	3	1	835668 MARC 3PIG Sus scrofa cDNA 3', mRNA sequence /clone_end=3' /gb=CF365065 /gi=34167279 /ug=Ssc.18957 /len=590	CATGTCACCTGCTTTAGGAGC	2	3	1
gnl|UG|Ssc#S16767483	9	1	835685 MARC 3PIG Sus scrofa cDNA 3', mRNA sequence /clone_end=3' /gb=CF365082 /gi=34167318 /ug=Ssc.56909 /len=562	CATGGGCTTCGATGTATTCTT	2	2	1	CATGAATCCCTAGCCCCCTGA	3	5	1	CATGGGCTTCGATGCATTCTT	2	2	1
gnl|UG|Ssc#S16767580	211	29	835803 MARC 3PIG Sus scrofa cDNA 3', mRNA sequence /clone_end=3' /gb=CF365192 /gi=34167532 /ug=Ssc.49232 /len=645	CATGTGTGACTCTTCCTTTCA	1	40	6	CATGCGATTACAGTCGTAAAT	2	132	18	CATGCGATTAAAGTCGTAAAT	2	2	1	CATGCGATTACAGGCGTAAAT	2	2	1	CATGCGATTACAGTCGTCAAT	2	3	1	CATGTGTGACTCTTCCTTTCC	1	3	1	CATGCAATTACAGTCGTAAAT	2	29	4
gnl|UG|Ssc#S16767586	2	1	835809 MARC 3PIG Sus scrofa cDNA 3', mRNA sequence /clone_end=3' /gb=CF365198 /gi=34167544 /ug=Ssc.42513 /len=640	CATGGGAAGTTTTCGACCAGC	1	2	1
gnl|UG|Ssc#S16767597	35	5	835824 MARC 3PIG Sus scrofa cDNA 3', mRNA sequence /clone_end=3' /gb=CF365213 /gi=34167574 /ug=Ssc.18961 /len=697	CATGTGGGGGCAGCCAAGACC	4	35	5
gnl|UG|Ssc#S16767659	12	2	835892 MARC 3PIG Sus scrofa cDNA 3', mRNA sequence /clone_end=3' /gb=CF365275 /gi=34167695 /ug=Ssc.51050 /len=712	CATGGGAAATTTAGAAAGAAT	2	12	2
gnl|UG|Ssc#S16767660	3	1	835893 MARC 3PIG Sus scrofa cDNA 3', mRNA sequence /clone_end=3' /gb=CF365276 /gi=34167697 /ug=Ssc.18887 /len=706	CATGTGTTGGTTTTGGAGGTG	2	3	1
gnl|UG|Ssc#S16767673	7	1	835907 MARC 3PIG Sus scrofa cDNA 3', mRNA sequence /clone_end=3' /gb=CF365289 /gi=34167723 /ug=Ssc.14040 /len=681	CATGATGTATTTTTGGTTCTT	2	7	1
gnl|UG|Ssc#S16767718	2	1	835938 MARC 3PIG Sus scrofa cDNA 3', mRNA sequence /clone_end=3' /gb=CF365319 /gi=34167781 /ug=Ssc.19321 /len=674	CATGCAAAGTGCCCGCACAGA	2	2	1
gnl|UG|Ssc#S16767761	4	1	835989 MARC 3PIG Sus scrofa cDNA 3', mRNA sequence /clone_end=3' /gb=CF365367 /gi=34167875 /ug=Ssc.61856 /len=667	CATGTGCAGCCAGGACTTGGC	3	4	1
gnl|UG|Ssc#S16767775	70	10	836006 MARC 3PIG Sus scrofa cDNA 3', mRNA sequence /clone_end=3' /gb=CF365381 /gi=34167903 /ug=Ssc.13419 /len=689	CATGAGCTTTTTCTAGGCGCT	3	62	9	CATGAGCTTTTTCTAGTCGCT	3	2	1	CATGAGCTTTTTCTAGGCTCT	3	2	1	CATGAGCTTTTTCTATGCGCT	3	4	1
gnl|UG|Ssc#S16767789	7	1	836023 MARC 3PIG Sus scrofa cDNA 3', mRNA sequence /clone_end=3' /gb=CF365395 /gi=34167931 /ug=Ssc.19304 /len=720	CATGTGTGTGTGTATGTATAC	2	3	1	CATGTATGTGTGTATGTATAC	2	4	1
gnl|UG|Ssc#S16767819	19	3	836058 MARC 3PIG Sus scrofa cDNA 3', mRNA sequence /clone_end=3' /gb=CF365429 /gi=34167999 /ug=Ssc.19564 /len=742	CATGTTTATCTTAGACATCAA	3	19	3
gnl|UG|Ssc#S16767832	2	1	836071 MARC 3PIG Sus scrofa cDNA 3', mRNA sequence /clone_end=3' /gb=CF365442 /gi=34168027 /ug=Ssc.60650 /len=737	CATGGAAAAAATAACTTTACA	6	2	1
gnl|UG|Ssc#S16767850	9	1	836095 MARC 3PIG Sus scrofa cDNA 3', mRNA sequence /clone_end=3' /gb=CF365464 /gi=34168071 /ug=Ssc.52411 /len=672	CATGGTGCTTCACTCAACAGG	3	9	1
gnl|UG|Ssc#S16767859	6	1	836109 MARC 3PIG Sus scrofa cDNA 3', mRNA sequence /clone_end=3' /gb=CF365478 /gi=34168100 /ug=Ssc.19373 /len=727	CATGATGTCTGGCACAGAGAA	4	6	1
gnl|UG|Ssc#S16767862	17	2	836113 MARC 3PIG Sus scrofa cDNA 3', mRNA sequence /clone_end=3' /gb=CF365481 /gi=34168106 /ug=Ssc.8560 /len=660	CATGTCAGCCATTTTATTATC	2	2	1	CATGTGCTGGTTGTGTATAAA	3	3	1	CATGCTATTCAAAAAAAAAAA	4	3	1	CATGCTATTAAAAAAAAAAAT	4	4	1	CATGATATTAAAAAAAAAAAA	4	5	1
gnl|UG|Ssc#S16767871	10	1	836122 MARC 3PIG Sus scrofa cDNA 3', mRNA sequence /clone_end=3' /gb=CF365490 /gi=34168124 /ug=Ssc.42518 /len=651	CATGGAGAAATATATTTTTAA	6	10	1
gnl|UG|Ssc#S16767959	24	3	836224 MARC 3PIG Sus scrofa cDNA 3', mRNA sequence /clone_end=3' /gb=CF365587 /gi=34168310 /ug=Ssc.14064 /len=646	CATGACCAGATGTAATATGGA	1	24	3
gnl|UG|Ssc#S16767975	178	25	836240 MARC 3PIG Sus scrofa cDNA 3', mRNA sequence /clone_end=3' /gb=CF365603 /gi=34168342 /ug=Ssc.57977 /len=587	CATGTTCCACAAAACTGTCAA	2	178	25
gnl|UG|Ssc#S16767996	14	2	836264 MARC 3PIG Sus scrofa cDNA 3', mRNA sequence /clone_end=3' /gb=CF365624 /gi=34168384 /ug=Ssc.28146 /len=591	CATGTCTAGGCCAGCTGTTAT	3	2	1	CATGTGGATTCATGTCCAGGC	2	12	2
gnl|UG|Ssc#S16768002	47	7	836272 MARC 3PIG Sus scrofa cDNA 3', mRNA sequence /clone_end=3' /gb=CF365630 /gi=34168400 /ug=Ssc.18907 /len=682	CATGTTTTTAAAAATTATTAC	2	47	7
gnl|UG|Ssc#S16768026	272	38	836301 MARC 3PIG Sus scrofa cDNA 3', mRNA sequence /clone_end=3' /gb=CF365654 /gi=34168447 /ug=Ssc.55151 /len=724	CATGTGACAGTCCTGACACTC	4	6	1	CATGATAGCACGTTTCACTTT	1	35	5	CATGGTGTAAGTGTCGAAAGC	2	221	31	CATGGTGTAAGCGTCGAAAGC	2	2	1	CATGGTGTAAGTGTCGCAAGC	2	3	1	CATGGTGTAAGTGTCGAAATC	2	5	1
gnl|UG|Ssc#S16768041	38	5	836320 MARC 3PIG Sus scrofa cDNA 3', mRNA sequence /clone_end=3' /gb=CF365673 /gi=34168484 /ug=Ssc.27278 /len=218	CATGGCCTAAGCCACAGAGCA	1	38	5
gnl|UG|Ssc#S16768075	22	3	836359 MARC 3PIG Sus scrofa cDNA 3', mRNA sequence /clone_end=3' /gb=CF365712 /gi=34168560 /ug=Ssc.4599 /len=645	CATGAAGCACACACAGGGTCT	1	22	3
gnl|UG|Ssc#S16768096	18	2	836382 MARC 3PIG Sus scrofa cDNA 3', mRNA sequence /clone_end=3' /gb=CF365733 /gi=34168601 /ug=Ssc.18985 /len=576	CATGGGCGTTACAGCCCCTGG	3	18	2
gnl|UG|Ssc#S16768142	67	9	835912 MARC 3PIG Sus scrofa cDNA 3', mRNA sequence /clone_end=3' /gb=CF365294 /gi=34167733 /ug=Ssc.18890 /len=711	CATGGACTACATCTAAGAGTT	2	59	8	CATGGACTACATCTAAGATTT	2	2	1	CATGGACTACATCTCAGAGTT	2	2	1	CATGACTCAGAATTCCCTTAA	3	4	1
gnl|UG|Ssc#S16768180	2	1	836338 MARC 3PIG Sus scrofa cDNA 3', mRNA sequence /clone_end=3' /gb=CF365691 /gi=34168520 /ug=Ssc.28162 /len=644	CATGGTGGTTTTTCCATAGTG	7	2	1
gnl|UG|Ssc#S16768202	2	1	836448 MARC 3PIG Sus scrofa cDNA 3', mRNA sequence /clone_end=3' /gb=CF365797 /gi=34168760 /ug=Ssc.32879 /len=670	CATGAACAAAATGAGAAGTTT	1	2	1
gnl|UG|Ssc#S16768222	3	1	836469 MARC 3PIG Sus scrofa cDNA 3', mRNA sequence /clone_end=3' /gb=CF365817 /gi=34168798 /ug=Ssc.19201 /len=641	CATGGAACTGAAGTGCAGGAT	2	3	1
gnl|UG|Ssc#S16768253	21	3	836504 MARC 3PIG Sus scrofa cDNA 3', mRNA sequence /clone_end=3' /gb=CF365848 /gi=34168860 /ug=Ssc.18992 /len=598	CATGTTTTTGTTCACACTTAT	4	21	3
gnl|UG|Ssc#S16768264	3	1	836520 MARC 3PIG Sus scrofa cDNA 3', mRNA sequence /clone_end=3' /gb=CF365863 /gi=34168889 /ug=Ssc.33397 /len=692	CATGGATATGAGTCGGGTTTG	2	3	1
gnl|UG|Ssc#S16768266	5	1	836522 MARC 3PIG Sus scrofa cDNA 3', mRNA sequence /clone_end=3' /gb=CF365865 /gi=34168893 /ug=Ssc.19516 /len=583	CATGGGTACGGCCATTAAAAA	1	5	1
gnl|UG|Ssc#S16768297	9	1	836555 MARC 3PIG Sus scrofa cDNA 3', mRNA sequence /clone_end=3' /gb=CF365896 /gi=34168954 /ug=Ssc.61863 /len=674	CATGATGTATTGCACTTTACT	1	3	1	CATGGAGAAGGCCCAGACTTG	2	6	1
gnl|UG|Ssc#S16768320	129	18	836579 MARC 3PIG Sus scrofa cDNA 3', mRNA sequence /clone_end=3' /gb=CF365919 /gi=34169000 /ug=Ssc.10692 /len=470	CATGTAGTTCCAGTGTCTTTT	2	115	16	CATGTAGTTCCAGTTTCTTTT	2	2	1	CATGGAATATATAAAATGTAT	1	12	2
gnl|UG|Ssc#S16768343	6	1	836606 MARC 3PIG Sus scrofa cDNA 3', mRNA sequence /clone_end=3' /gb=CF365942 /gi=34169044 /ug=Ssc.18995 /len=667	CATGTATGTGTGACTGTGTCC	4	6	1
gnl|UG|Ssc#S16768404	40	6	836675 MARC 3PIG Sus scrofa cDNA 3', mRNA sequence /clone_end=3' /gb=CF366003 /gi=34169166 /ug=Ssc.34277 /len=664	CATGGAGTACAGTATGTTAAT	2	38	5	CATGATTTCTTCGATGCACAA	1	2	1
gnl|UG|Ssc#S16768444	6	1	836727 MARC 3PIG Sus scrofa cDNA 3', mRNA sequence /clone_end=3' /gb=CF366048 /gi=34169255 /ug=Ssc.19495 /len=681	CATGGAAAAGATGTTTTTCTT	2	6	1
gnl|UG|Ssc#S16768510	7	1	836800 MARC 3PIG Sus scrofa cDNA 3', mRNA sequence /clone_end=3' /gb=CF366114 /gi=34169385 /ug=Ssc.18939 /len=694	CATGTTAAAAATCTCCTAAAT	3	7	1
gnl|UG|Ssc#S16768527	13	2	836819 MARC 3PIG Sus scrofa cDNA 3', mRNA sequence /clone_end=3' /gb=CF366131 /gi=34169419 /ug=Ssc.18941 /len=584	CATGTGGGCAGCCACCACGTT	1	2	1	CATGGACTCTTCCCCTCCCCA	3	11	2
gnl|UG|Ssc#S16768581	5	1	836879 MARC 3PIG Sus scrofa cDNA 3', mRNA sequence /clone_end=3' /gb=CF366189 /gi=34169532 /ug=Ssc.70615 /len=642	CATGGGACCTCAGCCCTTTGG	2	5	1
gnl|UG|Ssc#S16768586	33	5	836885 MARC 3PIG Sus scrofa cDNA 3', mRNA sequence /clone_end=3' /gb=CF366194 /gi=34169542 /ug=Ssc.36400 /len=717	CATGTGCCTGTGGTGGCCTTG	3	7	1	CATGGGTGCCGAGCAGCCACT	4	24	3	CATGGGCGCCGAGCAGCCACT	4	2	1
gnl|UG|Ssc#S16768601	3	1	836901 MARC 3PIG Sus scrofa cDNA 3', mRNA sequence /clone_end=3' /gb=CF366209 /gi=34169572 /ug=Ssc.19528 /len=673	CATGGACTAAATGAATGATTG	1	3	1
gnl|UG|Ssc#S16768604	159	22	836904 MARC 3PIG Sus scrofa cDNA 3', mRNA sequence /clone_end=3' /gb=CF366212 /gi=34169578 /ug=Ssc.57981 /len=584	CATGTACAGGAAAGTTGTGGA	2	35	5	CATGATTAGTTACAAACATTA	3	120	17	CATGATTATTTACAAACATTA	3	4	1
gnl|UG|Ssc#S16768614	11	2	836918 MARC 3PIG Sus scrofa cDNA 3', mRNA sequence /clone_end=3' /gb=CF366222 /gi=34169598 /ug=Ssc.19216 /len=651	CATGCTTGTGAATAAAAAAAA	5	7	1	CATGCTTGTGAATGAAAAAAA	5	4	1
gnl|UG|Ssc#S16768628	2	1	836932 MARC 3PIG Sus scrofa cDNA 3', mRNA sequence /clone_end=3' /gb=CF366236 /gi=34169625 /ug=Ssc.51061 /len=627	CATGCCAAGAACCAGGAAGGT	3	2	1
gnl|UG|Ssc#S16769298	4	1	841599 MARC 3PIG Sus scrofa cDNA 5', mRNA sequence /clone_end=5' /gb=CF366893 /gi=34170914 /ug=Ssc.60297 /len=726	CATGGTGTAACAAAGAAAAAG	5	4	1
gnl|UG|Ssc#S16769299	36	5	841600 MARC 3PIG Sus scrofa cDNA 5', mRNA sequence /clone_end=5' /gb=CF366894 /gi=34170916 /ug=Ssc.50298 /len=657	CATGCGTAGTATGCTCTTTGT	3	4	1	CATGTGAAATATGCCCAAGGG	2	9	1	CATGTTACACTTTGTTGTACA	4	23	3
gnl|UG|Ssc#S16769389	2	1	841693 MARC 3PIG Sus scrofa cDNA 5', mRNA sequence /clone_end=5' /gb=CF366984 /gi=34171091 /ug=Ssc.29792 /len=684	CATGCCATAGACACAGCCAAA	5	2	1
gnl|UG|Ssc#S16769626	2	1	841948 MARC 3PIG Sus scrofa cDNA 5', mRNA sequence /clone_end=5' /gb=CF367221 /gi=34171560 /ug=Ssc.19522 /len=676	CATGTTGGGTTTGCTTTTCCG	3	2	1
gnl|UG|Ssc#S16769942	310	43	842296 MARC 3PIG Sus scrofa cDNA 5', mRNA sequence /clone_end=5' /gb=CF367537 /gi=34172178 /ug=Ssc.19667 /len=660	CATGGCATCAGCATCTTTGTT	1	296	41	CATGGCATCATCATCTTTGTT	1	2	1	CATGGCATCAGCCTCTTTGTT	1	2	1	CATGGCATCAGCATCTTTTTT	1	10	1
gnl|UG|Ssc#S16769947	3	1	842301 MARC 3PIG Sus scrofa cDNA 5', mRNA sequence /clone_end=5' /gb=CF367542 /gi=34172188 /ug=Ssc.55912 /len=723	CATGTGAATGATTCACTCTTG	2	3	1
gnl|UG|Ssc#S16770026	25	3	842383 MARC 3PIG Sus scrofa cDNA 5', mRNA sequence /clone_end=5' /gb=CF367621 /gi=34172342 /ug=Ssc.19578 /len=736	CATGTGTTCTTTTGAAATTGC	1	2	1	CATGGATTTTAGAGAAGAAAT	2	21	3	CATGTGTTCTTTTGAAATTTC	1	2	1
gnl|UG|Ssc#S16770076	3	1	842436 MARC 3PIG Sus scrofa cDNA 5', mRNA sequence /clone_end=5' /gb=CF367671 /gi=34172439 /ug=Ssc.61886 /len=718	CATGCAGGTCATTGGTGACTT	1	3	1
gnl|UG|Ssc#S16770197	26	4	852380 MARC 3PIG Sus scrofa cDNA 3', mRNA sequence /clone_end=3' /gb=CF367805 /gi=34172703 /ug=Ssc.2105 /len=686	CATGTTACATATTTATAGTAG	2	22	3	CATGTTACATATTTATATTAG	2	2	1	CATGTTACATATTTATAGTAT	2	2	1
gnl|UG|Ssc#S16770252	3	1	852440 MARC 3PIG Sus scrofa cDNA 3', mRNA sequence /clone_end=3' /gb=CF367860 /gi=34172812 /ug=Ssc.47598 /len=673	CATGGGGGATCCAACCAATTC	5	3	1
gnl|UG|Ssc#S16770255	188	26	852443 MARC 3PIG Sus scrofa cDNA 3', mRNA sequence /clone_end=3' /gb=CF367863 /gi=34172823 /ug=Ssc.10434 /len=688	CATGATAATGAACTCTTAATG	1	169	23	CATGACAATGAACTCTTAATG	1	2	1	CATGATAATGAACTCTTAATT	1	17	2
gnl|UG|Ssc#S16770272	50	7	852465 MARC 3PIG Sus scrofa cDNA 3', mRNA sequence /clone_end=3' /gb=CF367884 /gi=34172856 /ug=Ssc.19654 /len=694	CATGGGCAACCCCAGTGAGTT	2	19	3	CATGGCCATGGGCAACCCCAG	1	31	4
gnl|UG|Ssc#S16770328	67	9	852529 MARC 3PIG Sus scrofa cDNA 3', mRNA sequence /clone_end=3' /gb=CF367945 /gi=34172983 /ug=Ssc.19021 /len=633	CATGAACTGGTGACCACGGCC	6	3	1	CATGGTACAGGGCACCCCCTT	5	9	1	CATGCAATGAGCAAAATCAAA	7	4	1	CATGCAATGAGCAAAATCTGA	7	51	7
gnl|UG|Ssc#S16770442	384	53	852635 MARC 3PIG Sus scrofa cDNA 3', mRNA sequence /clone_end=3' /gb=CF368042 /gi=34173175 /ug=Ssc.61868 /len=654	CATGATTACGTCTGTTTTTTT	2	30	4	CATGAGGAAAATAACTAAAAC	1	75	10	CATGAAATATTAAAACCAATT	3	275	38	CATGAAATATTAAAACCAAGT	3	2	1	CATGAAATATTAAAACCAACT	3	2	1
gnl|UG|Ssc#S16770494	3	1	852711 MARC 3PIG Sus scrofa cDNA 3', mRNA sequence /clone_end=3' /gb=CF368099 /gi=34173289 /ug=Ssc.19027 /len=635	CATGAGCTGGAGGAGGAGTTG	4	3	1
gnl|UG|Ssc#S16770509	105	15	852727 MARC 3PIG Sus scrofa cDNA 3', mRNA sequence /clone_end=3' /gb=CF368114 /gi=34173318 /ug=Ssc.19028 /len=655	CATGCTTCATTTGAACAATTT	1	2	1	CATGTGGTTCAACCATGATTA	3	18	2	CATGATTAGGAGCTGAAATTT	4	83	11	CATGATTAGTAGCTGAAATTT	4	2	1
gnl|UG|Ssc#S16770590	17	2	852818 MARC 3PIG Sus scrofa cDNA 3', mRNA sequence /clone_end=3' /gb=CF368195 /gi=34173473 /ug=Ssc.33423 /len=712	CATGGAGCCAGGATGGACACT	2	17	2
gnl|UG|Ssc#S16770602	2	1	852835 MARC 3PIG Sus scrofa cDNA 3', mRNA sequence /clone_end=3' /gb=CF368211 /gi=34173505 /ug=Ssc.2409 /len=653	CATGTGACTGTTGTGGTATTG	1	2	1
gnl|UG|Ssc#S16770671	20	3	852916 MARC 3PIG Sus scrofa cDNA 3', mRNA sequence /clone_end=3' /gb=CF368285 /gi=34173652 /ug=Ssc.19514 /len=618	CATGAATTCAGCCCACTCAGA	5	4	1	CATGAGTCAAGGATGCAGGCA	4	16	2
gnl|UG|Ssc#S16770689	2	1	852937 MARC 3PIG Sus scrofa cDNA 3', mRNA sequence /clone_end=3' /gb=CF368303 /gi=34173688 /ug=Ssc.61067 /len=676	CATGTTTATGTTTTGCTCCTG	4	2	1
gnl|UG|Ssc#S16770726	9	1	852982 MARC 3PIG Sus scrofa cDNA 3', mRNA sequence /clone_end=3' /gb=CF368344 /gi=34173770 /ug=Ssc.61871 /len=731	CATGATTCTGTGATTGCGCTT	1	2	1	CATGGTCTGTGCTAGTGGTAC	2	7	1
gnl|UG|Ssc#S16770759	2	1	853022 MARC 3PIG Sus scrofa cDNA 3', mRNA sequence /clone_end=3' /gb=CF368381 /gi=34173844 /ug=Ssc.51069 /len=701	CATGTATACTTGAAAAGAATG	2	2	1
gnl|UG|Ssc#S16770763	133	18	853026 MARC 3PIG Sus scrofa cDNA 3', mRNA sequence /clone_end=3' /gb=CF368385 /gi=34173852 /ug=Ssc.7311 /len=647	CATGCTTTAGGAGAGAGAAAG	1	7	1	CATGCTTAATATCTATAAGTA	2	109	15	CATGCTTAATATCTATAAGGA	2	2	1	CATGCTTAATATCTATAATTA	2	15	2
gnl|UG|Ssc#S16770822	95	13	853093 MARC 3PIG Sus scrofa cDNA 3', mRNA sequence /clone_end=3' /gb=CF368444 /gi=34173966 /ug=Ssc.47109 /len=669	CATGAGTGCCCAGGAGCCCCC	1	8	1	CATGGGCGGGAGCCCCCGGGC	2	87	12
gnl|UG|Ssc#S16770871	3	1	853148 MARC 3PIG Sus scrofa cDNA 3', mRNA sequence /clone_end=3' /gb=CF368493 /gi=34174063 /ug=Ssc.32652 /len=690	CATGCAAAGGCTGATCAGCCT	1	3	1
gnl|UG|Ssc#S16770884	61	8	853161 MARC 3PIG Sus scrofa cDNA 3', mRNA sequence /clone_end=3' /gb=CF368506 /gi=34174089 /ug=Ssc.19583 /len=638	CATGGTGAATGGGCGGTTCCG	2	61	8
gnl|UG|Ssc#S16770887	4	1	853168 MARC 3PIG Sus scrofa cDNA 3', mRNA sequence /clone_end=3' /gb=CF368513 /gi=34174103 /ug=Ssc.19380 /len=696	CATGATCAAGAATGAGAAGCT	1	4	1
gnl|UG|Ssc#S16770912	22	3	853193 MARC 3PIG Sus scrofa cDNA 3', mRNA sequence /clone_end=3' /gb=CF368538 /gi=34174153 /ug=Ssc.19503 /len=722	CATGAAATGAATCTTTTGGAA	1	4	1	CATGACTCTCTCAGCTCCCTC	2	18	2
gnl|UG|Ssc#S16770968	9	1	853255 MARC 3PIG Sus scrofa cDNA 3', mRNA sequence /clone_end=3' /gb=CF368598 /gi=34174267 /ug=Ssc.19056 /len=719	CATGACCAAATGTATGTTGTA	3	3	1	CATGGAAAAAAAAGAAAACTA	6	6	1
gnl|UG|Ssc#S16770972	47	7	852605 MARC 3PIG Sus scrofa cDNA 3', mRNA sequence /clone_end=3' /gb=CF368014 /gi=34173120 /ug=Ssc.19646 /len=662	CATGGCTAAAAATAATACTTA	1	4	1	CATGAGAGTTTTTGAAAGATC	2	39	5	CATGAGAGTTTTTGAAATATC	2	2	1	CATGAGAGTTTTTTAAAGATC	2	2	1
gnl|UG|Ssc#S16770999	237	33	853166 MARC 3PIG Sus scrofa cDNA 3', mRNA sequence /clone_end=3' /gb=CF368511 /gi=34174099 /ug=Ssc.43739 /len=691	CATGGATAGTGTTGGTGGCTG	2	2	1	CATGCTGGAGTGCCTCTCCAG	1	3	1	CATGCTGTTGGGGCAGAAAGC	3	28	4	CATGTGGCCAACACCCTTTGC	4	174	24	CATGGATGGTGTTGGTGGCTG	2	2	1	CATGTGGCCAACCCCCTTTGC	4	2	1	CATGTGGCCAACACCCTTTTC	4	4	1	CATGCTGTTGGGGCAGAAGGC	3	22	3
gnl|UG|Ssc#S16771013	3	1	853270 MARC 3PIG Sus scrofa cDNA 3', mRNA sequence /clone_end=3' /gb=CF368612 /gi=34174297 /ug=Ssc.19057 /len=721	CATGTCTGTGCTCTGTACAGA	2	3	1
gnl|UG|Ssc#S16771014	12	2	853271 MARC 3PIG Sus scrofa cDNA 3', mRNA sequence /clone_end=3' /gb=CF368613 /gi=34174299 /ug=Ssc.48068 /len=649	CATGGAAAACAAACTTATGGT	2	6	1	CATGGAAAACAAATTTATGGT	2	3	1	CATGGAAAACAAACTTAGGGT	2	3	1
gnl|UG|Ssc#S16771098	103	14	853366 MARC 3PIG Sus scrofa cDNA 3', mRNA sequence /clone_end=3' /gb=CF368701 /gi=34174471 /ug=Ssc.56071 /len=711	CATGTTAGTTATAGTTCTGTG	2	3	1	CATGTTATTAAATGATGGTGG	4	41	6	CATGGCTTTTATATAGCTTTA	3	51	7	CATGTTATTAAATGATGGTGT	4	2	1	CATGGCTTTTATATAGCTTTT	3	2	1	CATGGCTTTTATATATCTTTA	3	4	1
gnl|UG|Ssc#S16771124	39	5	853398 MARC 3PIG Sus scrofa cDNA 3', mRNA sequence /clone_end=3' /gb=CF368732 /gi=34174533 /ug=Ssc.19064 /len=725	CATGGAAGACATTATTGGCGA	2	3	1	CATGGAGACCACTGATTGCTT	4	8	1	CATGACATCAAGATCTCTGAC	3	23	3	CATGGCAGCAATGGCAACAAC	1	5	1
gnl|UG|Ssc#S16771141	12	2	853415 MARC 3PIG Sus scrofa cDNA 3', mRNA sequence /clone_end=3' /gb=CF368749 /gi=34174573 /ug=Ssc.19066 /len=683	CATGAGAGAATGTTTGCATGA	1	2	1	CATGAACTGCAGTGCATCCAC	2	10	1
gnl|UG|Ssc#S16771146	5	1	853420 MARC 3PIG Sus scrofa cDNA 3', mRNA sequence /clone_end=3' /gb=CF368754 /gi=34174583 /ug=Ssc.61891 /len=699	CATGAGCCAGCAATTCCACTC	1	5	1
gnl|UG|Ssc#S16771186	19	3	853484 MARC 3PIG Sus scrofa cDNA 3', mRNA sequence /clone_end=3' /gb=CF368794 /gi=34174662 /ug=Ssc.19161 /len=637	CATGAGATTCCCGATGGTGTA	3	19	3
gnl|UG|Ssc#S16771264	4	1	853601 MARC 3PIG Sus scrofa cDNA 3', mRNA sequence /clone_end=3' /gb=CF368872 /gi=34174819 /ug=Ssc.48928 /len=683	CATGGGTGGGGGAGAGAATAA	1	2	1	CATGAGAGAAACAGCAAGGCT	2	2	1
gnl|UG|Ssc#S16771381	27	4	853764 MARC 3PIG Sus scrofa cDNA 3', mRNA sequence /clone_end=3' /gb=CF368989 /gi=34175052 /ug=Ssc.51076 /len=652	CATGCTGTATCTTGTGTGGGC	1	3	1	CATGATGAGTACCTCTCCGCT	2	24	3
gnl|UG|Ssc#S16833765	6	1	Sus scrofa spastin (SPG4) mRNA, complete cds /cds=p(252,1844) /gb=AF540879 /gi=33332016 /ug=Ssc.19685 /len=2231	CATGTTCTCCTTCTCTTCTTT	1	6	1
gnl|UG|Ssc#S16905908	2	1	AJ458176 LambdaZapII, pig adult small intestine Sus scrofa cDNA clone c11b10, mRNA sequence /clone=c11b10 /gb=AJ458176 /gi=49603003 /ug=Ssc.53774 /len=650	CATGATAAGCAGGCGAGAGAA	2	2	1
gnl|UG|Ssc#S16907117	141	20	Sus scrofa collagen type V alpha 2 (COL5A2) mRNA, partial sequence /gb=AY368623 /gi=34582610 /ug=Ssc.16328 /len=838	CATGACAAAAGCGTGCATTTA	1	4	1	CATGACTAAAGTTGTGTGCAT	2	5	1	CATGGCTTGTCCTTTGGGATG	3	121	17	CATGGCTTGGCCTTTGGGATG	3	2	1	CATGGCTTGTCCTTTGGTATG	3	3	1	CATGGCTTGTCCTTTGGGATT	3	6	1
gnl|UG|Ssc#S16951302	20	3	Sus scrofa clone TBI 3-7-3 mRNA sequence /gb=AY368624 /gi=34854052 /ug=Ssc.21111 /len=906	CATGCCTGTGTTAGAAAAGTA	4	5	1	CATGAGTTCCCTCCCAAAGTG	5	15	2
gnl|UG|Ssc#S17057469	2	1	Sus scrofa mRNA for putative alpha2,3-sialyltransferase (ST3GAL-IV gene) /cds=p(147,1148) /gb=AJ584674 /gi=37515396 /ug=Ssc.4387 /len=1751	CATGCCTGCTGGGACAGAGCA	2	2	1
gnl|UG|Ssc#S17057471	2	1	Sus scrofa partial mRNA for Prolyl 4-hydroxylase alpha subunit (P4HA gene) /cds=m(1,790) /gb=AJ584613 /gi=37496184 /ug=Ssc.52420 /len=790	CATGACCCCGAGACTGGAAAA	3	2	1
gnl|UG|Ssc#S17057702	4	1	H07_LKF004 UMNMPM3 Sus scrofa cDNA clone PPSL_13H07 5', mRNA sequence /clone=PPSL_13H07 /clone_end=5' /gb=CF722833 /gi=37597087 /ug=Ssc.72247 /len=591	CATGGGTAAAAAAATTCTGCC	1	4	1
gnl|UG|Ssc#S17499539	8	1	854852 MARC 4PIG Sus scrofa cDNA 5', mRNA sequence /clone_end=5' /gb=CF786995 /gi=37791556 /ug=Ssc.22118 /len=697	CATGGCTTGGATCTTGCACTG	7	3	1	CATGTACCACAAGTGCTGCCA	8	5	1
gnl|UG|Ssc#S17499681	9	1	855007 MARC 4PIG Sus scrofa cDNA 5', mRNA sequence /clone_end=5' /gb=CF787137 /gi=37791698 /ug=Ssc.57056 /len=711	CATGGTAACGATTAACTCCAG	2	2	1	CATGCTACATAAGATACGTTA	1	7	1
gnl|UG|Ssc#S17499718	6	1	855045 MARC 4PIG Sus scrofa cDNA 5', mRNA sequence /clone_end=5' /gb=CF787174 /gi=37791735 /ug=Ssc.22126 /len=609	CATGTTCTTGCCAGTTTATTA	3	2	1	CATGTCACTTTAACCCAGCAA	4	4	1
gnl|UG|Ssc#S17499748	2	1	855077 MARC 4PIG Sus scrofa cDNA 5', mRNA sequence /clone_end=5' /gb=CF787204 /gi=37791765 /ug=Ssc.21616 /len=669	CATGGTTTTCAATTAAAATTT	1	2	1
gnl|UG|Ssc#S17500017	2	1	855375 MARC 4PIG Sus scrofa cDNA 5', mRNA sequence /clone_end=5' /gb=CF787473 /gi=37792034 /ug=Ssc.28472 /len=657	CATGTTACAGGGCAGTCCAGG	1	2	1
gnl|UG|Ssc#S17500248	5	1	856295 MARC 4PIG Sus scrofa cDNA 3', mRNA sequence /clone_end=3' /gb=CF787704 /gi=37792265 /ug=Ssc.51080 /len=574	CATGGCTGGACTGCAATGAGA	2	2	1	CATGGCTACAGTGACTGCCAG	3	3	1
gnl|UG|Ssc#S17500451	9	1	856603 MARC 4PIG Sus scrofa cDNA 3', mRNA sequence /clone_end=3' /gb=CF787912 /gi=37792473 /ug=Ssc.22176 /len=651	CATGCTCGGAAGATGCAAATC	1	9	1
gnl|UG|Ssc#S17500580	317	44	856760 MARC 4PIG Sus scrofa cDNA 3', mRNA sequence /clone_end=3' /gb=CF788045 /gi=37792606 /ug=Ssc.22145 /len=547	CATGACAAATAACCTGGGTAG	3	221	31	CATGACAAATAACCTGGGTAT	3	2	1	CATGACAAATAACCTGGGAAG	3	2	1	CATGACAAATAACCTGGGTCG	3	92	13
gnl|UG|Ssc#S17500613	144	20	856785 MARC 4PIG Sus scrofa cDNA 3', mRNA sequence /clone_end=3' /gb=CF788069 /gi=37792630 /ug=Ssc.61898 /len=665	CATGTCTGGGTTGGGAAATGA	4	136	19	CATGTCTGGGTTGGTAAATGA	4	3	1	CATGTCTGGGTTGGGAAATTA	4	5	1
gnl|UG|Ssc#S17501121	2	1	860539 MARC 4PIG Sus scrofa cDNA 5', mRNA sequence /clone_end=5' /gb=CF788577 /gi=37793138 /ug=Ssc.6980 /len=633	CATGACGTCGTTTGCAATGGG	1	2	1
gnl|UG|Ssc#S17501311	12	2	860745 MARC 4PIG Sus scrofa cDNA 5', mRNA sequence /clone_end=5' /gb=CF788767 /gi=37793328 /ug=Ssc.3211 /len=652	CATGCTGACCTAGACAGAATG	1	12	2
gnl|UG|Ssc#S17501425	4	1	860874 MARC 4PIG Sus scrofa cDNA 5', mRNA sequence /clone_end=5' /gb=CF788881 /gi=37793442 /ug=Ssc.4707 /len=686	CATGTCTAAAACGATACCTTG	2	2	1	CATGTTAATCCTTAAAACATA	1	2	1
gnl|UG|Ssc#S17501499	8	1	866213 MARC 4PIG Sus scrofa cDNA 3', mRNA sequence /clone_end=3' /gb=CF788975 /gi=37793536 /ug=Ssc.61159 /len=732	CATGGAGCCTGTAGATCAAAG	2	8	1
gnl|UG|Ssc#S17501557	169	23	866301 MARC 4PIG Sus scrofa cDNA 3', mRNA sequence /clone_end=3' /gb=CF789057 /gi=37793618 /ug=Ssc.19068 /len=688	CATGTTTTGTTGGCTGAAATG	1	155	21	CATGTTTTGTTGGCTTAAATG	1	2	1	CATGTTTTGTTGTCTGAAATG	1	3	1	CATGTTTTGTTGGCTGAAATT	1	9	1
gnl|UG|Ssc#S17501602	4	1	866347 MARC 4PIG Sus scrofa cDNA 3', mRNA sequence /clone_end=3' /gb=CF789102 /gi=37793663 /ug=Ssc.61899 /len=654	CATGTGGTTACTTATACTGGG	3	4	1
gnl|UG|Ssc#S17501605	3	1	866350 MARC 4PIG Sus scrofa cDNA 3', mRNA sequence /clone_end=3' /gb=CF789105 /gi=37793666 /ug=Ssc.22229 /len=556	CATGTCACTCGTGAATACTTA	1	3	1
gnl|UG|Ssc#S17501621	8	1	866368 MARC 4PIG Sus scrofa cDNA 3', mRNA sequence /clone_end=3' /gb=CF789121 /gi=37793682 /ug=Ssc.22230 /len=663	CATGCCTTCTCACTAAATGAG	3	6	1	CATGCCTTCTCACTAAATGAT	3	2	1
gnl|UG|Ssc#S17501626	5	1	866373 MARC 4PIG Sus scrofa cDNA 3', mRNA sequence /clone_end=3' /gb=CF789126 /gi=37793687 /ug=Ssc.22231 /len=671	CATGAGGATCCACTACCTTCT	2	5	1
gnl|UG|Ssc#S17501659	4	1	866410 MARC 4PIG Sus scrofa cDNA 3', mRNA sequence /clone_end=3' /gb=CF789159 /gi=37793720 /ug=Ssc.22186 /len=680	CATGCCCCTGAGCTGGGGTAT	1	4	1
gnl|UG|Ssc#S17501697	26	4	866449 MARC 4PIG Sus scrofa cDNA 3', mRNA sequence /clone_end=3' /gb=CF789197 /gi=37793758 /ug=Ssc.21975 /len=721	CATGGCCTTGAGTCCATTTTG	3	8	1	CATGTTAATACTTTAAAGTTT	2	18	2
gnl|UG|Ssc#S17501912	10	1	866651 MARC 4PIG Sus scrofa cDNA 3', mRNA sequence /clone_end=3' /gb=CF789380 /gi=37793941 /ug=Ssc.22241 /len=563	CATGTTTCTTTGAGGAATATG	4	8	1	CATGTTTCTTTGAGGAATATT	4	2	1
gnl|UG|Ssc#S17502043	153	21	866796 MARC 4PIG Sus scrofa cDNA 3', mRNA sequence /clone_end=3' /gb=CF789515 /gi=37794076 /ug=Ssc.14422 /len=697	CATGAGCAAAGTGGGTTAATA	2	26	4	CATGCCTGTAGCAAATAGATA	3	125	17	CATGCCTGTCGCAAATAGATA	3	2	1
gnl|UG|Ssc#S17502072	14	2	866827 MARC 4PIG Sus scrofa cDNA 3', mRNA sequence /clone_end=3' /gb=CF789544 /gi=37794105 /ug=Ssc.22250 /len=634	CATGGACAGATAATTAGGTAA	4	14	2
gnl|UG|Ssc#S17502148	45	6	866910 MARC 4PIG Sus scrofa cDNA 3', mRNA sequence /clone_end=3' /gb=CF789620 /gi=37794181 /ug=Ssc.22255 /len=602	CATGATAAGCACCACCCATAA	1	2	1	CATGTATTGAGACTCTTCTCC	3	43	6
gnl|UG|Ssc#S17502152	39	5	866918 MARC 4PIG Sus scrofa cDNA 3', mRNA sequence /clone_end=3' /gb=CF789628 /gi=37794189 /ug=Ssc.21945 /len=678	CATGTCAGGAGTTCTTCCATC	2	10	1	CATGAGTAGACTCCTTCAGAA	1	29	4
gnl|UG|Ssc#S17502154	7	1	866920 MARC 4PIG Sus scrofa cDNA 3', mRNA sequence /clone_end=3' /gb=CF789630 /gi=37794191 /ug=Ssc.34736 /len=667	CATGTGACACTGAGAAGAAAT	3	3	1	CATGCATTGATTGACTTAAGA	5	4	1
gnl|UG|Ssc#S17502177	103	14	866955 MARC 4PIG Sus scrofa cDNA 3', mRNA sequence /clone_end=3' /gb=CF789665 /gi=37794226 /ug=Ssc.55970 /len=684	CATGTCATTGTTTAAAAAAAA	2	3	1	CATGCATACATATAAATAATC	3	25	3	CATGCATACATATAAATATTC	3	75	10
gnl|UG|Ssc#S17502233	3	1	867055 MARC 4PIG Sus scrofa cDNA 3', mRNA sequence /clone_end=3' /gb=CF789753 /gi=37794314 /ug=Ssc.58053 /len=588	CATGGAGGTGCGTGCTCTCGA	2	3	1
gnl|UG|Ssc#S17502239	5	1	867062 MARC 4PIG Sus scrofa cDNA 3', mRNA sequence /clone_end=3' /gb=CF789759 /gi=37794320 /ug=Ssc.61910 /len=628	CATGCCTTTAGCCTCATTTTA	3	5	1
gnl|UG|Ssc#S17502324	4	1	866937 MARC 4PIG Sus scrofa cDNA 3', mRNA sequence /clone_end=3' /gb=CF789647 /gi=37794208 /ug=Ssc.49192 /len=655	CATGAAAGGCCAAAGATGGGA	2	4	1
gnl|UG|Ssc#S17502419	5	1	867197 MARC 4PIG Sus scrofa cDNA 3', mRNA sequence /clone_end=3' /gb=CF789875 /gi=37794436 /ug=Ssc.6115 /len=555	CATGAGAACCCTGAGGTGTGA	1	5	1
gnl|UG|Ssc#S17502793	17	2	875343 MARC 4PIG Sus scrofa cDNA 5', mRNA sequence /clone_end=5' /gb=CF790249 /gi=37794810 /ug=Ssc.40367 /len=613	CATGGAAAACACTTTTTATTT	1	17	2
gnl|UG|Ssc#S17502971	2	1	875552 MARC 4PIG Sus scrofa cDNA 5', mRNA sequence /clone_end=5' /gb=CF790427 /gi=37794988 /ug=Ssc.42940 /len=605	CATGTATGTACATTTAAAAAG	1	2	1
gnl|UG|Ssc#S17503019	76	11	875606 MARC 4PIG Sus scrofa cDNA 5', mRNA sequence /clone_end=5' /gb=CF790475 /gi=37795036 /ug=Ssc.70453 /len=474	CATGATTCTTGAAATACATAT	4	12	2	CATGCATCCACTAGAAGGAGC	5	15	2	CATGTCATGATTCTTGAAATA	3	49	7
gnl|UG|Ssc#S17503295	2	1	875922 MARC 4PIG Sus scrofa cDNA 3', mRNA sequence /clone_end=3' /gb=CF790753 /gi=37795314 /ug=Ssc.42943 /len=663	CATGCTACAGGTACAGCCATA	3	2	1
gnl|UG|Ssc#S17503418	12	2	876056 MARC 4PIG Sus scrofa cDNA 3', mRNA sequence /clone_end=3' /gb=CF790876 /gi=37795437 /ug=Ssc.21939 /len=496	CATGTGTTATTTAATAAAGTG	3	6	1	CATGTGTTATTTAATAAAGCG	3	6	1
gnl|UG|Ssc#S17503607	13	2	879249 MARC 4PIG Sus scrofa cDNA 5', mRNA sequence /clone_end=5' /gb=CF791093 /gi=37795654 /ug=Ssc.2722 /len=635	CATGGGAAATTCATAAATACC	1	13	2
gnl|UG|Ssc#S17503684	2	1	879305 MARC 4PIG Sus scrofa cDNA 5', mRNA sequence /clone_end=5' /gb=CF791140 /gi=37795701 /ug=Ssc.37897 /len=292	CATGTTTGAAAGGAAGAGAGG	1	2	1
gnl|UG|Ssc#S17503731	2	1	879353 MARC 4PIG Sus scrofa cDNA 5', mRNA sequence /clone_end=5' /gb=CF791187 /gi=37795748 /ug=Ssc.47258 /len=678	CATGCAGAAAATGAGGGATCT	2	2	1
gnl|UG|Ssc#S17503771	4	1	879396 MARC 4PIG Sus scrofa cDNA 5', mRNA sequence /clone_end=5' /gb=CF791227 /gi=37795788 /ug=Ssc.43954 /len=659	CATGGCGTTCTTGGTAAATCT	2	4	1
gnl|UG|Ssc#S17503854	21	3	879492 MARC 4PIG Sus scrofa cDNA 5', mRNA sequence /clone_end=5' /gb=CF791310 /gi=37795871 /ug=Ssc.61924 /len=566	CATGCAAAAGAGGTCCTGCAA	2	10	1	CATGCAGCAGACCAACCCCGA	1	11	2
gnl|UG|Ssc#S17503882	12	2	879522 MARC 4PIG Sus scrofa cDNA 5', mRNA sequence /clone_end=5' /gb=CF791338 /gi=37795899 /ug=Ssc.44409 /len=701	CATGTGCAGGATTTAAGTAAT	1	12	2
gnl|UG|Ssc#S17503955	4	1	879606 MARC 4PIG Sus scrofa cDNA 5', mRNA sequence /clone_end=5' /gb=CF791411 /gi=37795972 /ug=Ssc.27475 /len=425	CATGAGGATGTTTGCCAGCCA	1	4	1
gnl|UG|Ssc#S17504094	2	1	879749 MARC 4PIG Sus scrofa cDNA 5', mRNA sequence /clone_end=5' /gb=CF791550 /gi=37796111 /ug=Ssc.37682 /len=705	CATGGAGCTCCAAGTCAGCAA	1	2	1
gnl|UG|Ssc#S17504494	5	1	880317 MARC 4PIG Sus scrofa cDNA 5', mRNA sequence /clone_end=5' /gb=CF791950 /gi=37796511 /ug=Ssc.45326 /len=688	CATGGTTTAGATCTGGCATTG	4	5	1
gnl|UG|Ssc#S17504665	44	6	885053 MARC 4PIG Sus scrofa cDNA 3', mRNA sequence /clone_end=3' /gb=CF792165 /gi=37796726 /ug=Ssc.6079 /len=667	CATGGTATCATTCCTAGAAGA	2	6	1	CATGTTGTGACTTTTATTTAA	3	13	2	CATGTTTAATGGCTCCAGTAA	4	25	3
gnl|UG|Ssc#S17504670	13	2	885059 MARC 4PIG Sus scrofa cDNA 3', mRNA sequence /clone_end=3' /gb=CF792170 /gi=37796731 /ug=Ssc.22342 /len=714	CATGGGATCCAGTCTGTTTCA	2	4	1	CATGCAATGTCACCAGAGTTG	3	9	1
gnl|UG|Ssc#S17504671	15	2	885060 MARC 4PIG Sus scrofa cDNA 3', mRNA sequence /clone_end=3' /gb=CF792171 /gi=37796732 /ug=Ssc.22343 /len=468	CATGGAGATTGAGATTGTTCT	2	15	2
gnl|UG|Ssc#S17504672	580	80	885061 MARC 4PIG Sus scrofa cDNA 3', mRNA sequence /clone_end=3' /gb=CF792172 /gi=37796733 /ug=Ssc.22344 /len=706	CATGAAGTGCTTTTATATGAC	1	2	1	CATGTGGTCTTTGAGTTTATG	3	12	2	CATGAAATATCTTACTTTATA	5	121	17	CATGGCAATATTTCAGATAGC	4	410	57	CATGGCGATATTTCAGATAGC	4	2	1	CATGGCAATATTTCAGATCGC	4	2	1	CATGGCAATATTTCATATAGC	4	2	1	CATGGCAATCTTTCAGATAGC	4	2	1	CATGTGGTCTTTGAGTTTATT	3	2	1	CATGACAATATTTCAGATAGC	4	2	1	CATGGCAATATTTCAGATAGA	4	3	1	CATGGCAATATTTCAGATATC	4
gnl|UG|Ssc#S17504684	5	1	885074 MARC 4PIG Sus scrofa cDNA 3', mRNA sequence /clone_end=3' /gb=CF792184 /gi=37796745 /ug=Ssc.22346 /len=612	CATGGTGAAGCCCTACAGGAT	2	5	1
gnl|UG|Ssc#S17504711	2	1	885105 MARC 4PIG Sus scrofa cDNA 3', mRNA sequence /clone_end=3' /gb=CF792211 /gi=37796772 /ug=Ssc.61933 /len=415	CATGCAGCAGCCAGGACAGCC	2	2	1
gnl|UG|Ssc#S17504765	2	1	885172 MARC 4PIG Sus scrofa cDNA 3', mRNA sequence /clone_end=3' /gb=CF792265 /gi=37796826 /ug=Ssc.45085 /len=591	CATGGGCGAGGCCATAAAATT	1	2	1
gnl|UG|Ssc#S17504766	22	3	885173 MARC 4PIG Sus scrofa cDNA 3', mRNA sequence /clone_end=3' /gb=CF792266 /gi=37796827 /ug=Ssc.61934 /len=615	CATGTCCATGTGGTGTGTGTT	3	5	1	CATGTGGTGTGTGTTGTGAAC	4	17	2
gnl|UG|Ssc#S17504793	33	5	885203 MARC 4PIG Sus scrofa cDNA 3', mRNA sequence /clone_end=3' /gb=CF792293 /gi=37796854 /ug=Ssc.22353 /len=606	CATGAGAAAAAGAATGTATGT	4	18	2	CATGATAGAAAATAACAGGAG	3	2	1	CATGAGAAAAAGAATATATGT	4	2	1	CATGAGAAAAAGAATGTGTGT	4	11	2
gnl|UG|Ssc#S17504854	4	1	885289 MARC 4PIG Sus scrofa cDNA 3', mRNA sequence /clone_end=3' /gb=CF792366 /gi=37796927 /ug=Ssc.22362 /len=742	CATGAATCCAAGTTCTGTCAG	2	2	1	CATGTCTTCGAGTAATGTTAT	1	2	1
gnl|UG|Ssc#S17504881	7	1	884914 MARC 4PIG Sus scrofa cDNA 3', mRNA sequence /clone_end=3' /gb=CF792040 /gi=37796601 /ug=Ssc.21217 /len=715	CATGTTACGGTTTTGTAAATA	5	7	1
gnl|UG|Ssc#S17504930	20	3	885310 MARC 4PIG Sus scrofa cDNA 3', mRNA sequence /clone_end=3' /gb=CF792386 /gi=37796947 /ug=Ssc.22372 /len=584	CATGCACTGAGTAGTAAACGA	1	20	3
gnl|UG|Ssc#S17504939	55	8	885327 MARC 4PIG Sus scrofa cDNA 3', mRNA sequence /clone_end=3' /gb=CF792399 /gi=37796960 /ug=Ssc.5619 /len=694	CATGCAGCTCAAAGGATGTTC	2	20	3	CATGCCCCCTTTGTGATGAAG	1	25	3	CATGCCCCCTTTGTGAAGAAG	1	10	1
gnl|UG|Ssc#S17504953	20	3	885352 MARC 4PIG Sus scrofa cDNA 3', mRNA sequence /clone_end=3' /gb=CF792421 /gi=37796982 /ug=Ssc.22377 /len=705	CATGGCACACCTTCCAAAAGA	2	7	1	CATGGCTAAATGATGCTCTAT	1	8	1	CATGGCACGCCTTCCAAAAGA	2	5	1
gnl|UG|Ssc#S17505006	45	6	885425 MARC 4PIG Sus scrofa cDNA 3', mRNA sequence /clone_end=3' /gb=CF792486 /gi=37797047 /ug=Ssc.22383 /len=543	CATGGAAATGCTATAAAATTT	3	3	1	CATGGAAATGCTATAAAACTT	3	4	1	CATGGAAATGCTATAAAATTG	3	38	5
gnl|UG|Ssc#S17505040	26	4	885463 MARC 4PIG Sus scrofa cDNA 3', mRNA sequence /clone_end=3' /gb=CF792520 /gi=37797081 /ug=Ssc.22385 /len=345	CATGGTATTTTTGGTAAAGGG	3	24	3	CATGGTATTTTTGGTAAAGGT	3	2	1
gnl|UG|Ssc#S17505055	134	19	885480 MARC 4PIG Sus scrofa cDNA 3', mRNA sequence /clone_end=3' /gb=CF792535 /gi=37797096 /ug=Ssc.22388 /len=631	CATGCCTTCCTGAAGTTGGTT	1	126	17	CATGCCTTCCTGAAGTTGTTT	1	2	1	CATGCCTTCCTGACGTTGGTT	1	3	1	CATGCCTTCCTGCAGTTGGTT	1	3	1
gnl|UG|Ssc#S17505086	62	9	885515 MARC 4PIG Sus scrofa cDNA 3', mRNA sequence /clone_end=3' /gb=CF792566 /gi=37797127 /ug=Ssc.21382 /len=530	CATGAATGTGAAAAAAAAGCA	3	62	9
gnl|UG|Ssc#S17505128	7	1	885562 MARC 4PIG Sus scrofa cDNA 3', mRNA sequence /clone_end=3' /gb=CF792608 /gi=37797169 /ug=Ssc.61938 /len=624	CATGTGTCCAAGCATTTCCTT	3	7	1
gnl|UG|Ssc#S17505199	171	24	885647 MARC 4PIG Sus scrofa cDNA 3', mRNA sequence /clone_end=3' /gb=CF792683 /gi=37797244 /ug=Ssc.9468 /len=602	CATGGCTCATTAAAGAACAAA	1	171	24
gnl|UG|Ssc#S17505232	2	1	885705 MARC 4PIG Sus scrofa cDNA 3', mRNA sequence /clone_end=3' /gb=CF792736 /gi=37797297 /ug=Ssc.51101 /len=211	CATGAGGTCCTCAAGAGTCCA	1	2	1
gnl|UG|Ssc#S17505316	2	1	885331 MARC 4PIG Sus scrofa cDNA 3', mRNA sequence /clone_end=3' /gb=CF792402 /gi=37796963 /ug=Ssc.22407 /len=443	CATGACAGGAACTCCCTGGAT	2	2	1
gnl|UG|Ssc#S17505379	36	5	885817 MARC 4PIG Sus scrofa cDNA 3', mRNA sequence /clone_end=3' /gb=CF792835 /gi=37797396 /ug=Ssc.10611 /len=671	CATGATACAGAAGAAATGAAT	2	3	1	CATGTTTTGCTATAGTCATCT	4	31	4	CATGTTTTGCTATATTCATCT	4	2	1
gnl|UG|Ssc#S17505412	13	2	885858 MARC 4PIG Sus scrofa cDNA 3', mRNA sequence /clone_end=3' /gb=CF792868 /gi=37797429 /ug=Ssc.22416 /len=669	CATGTATAGCTGCAAGTAAGA	2	4	1	CATGTTTATAAATTCACCTAC	3	9	1
gnl|UG|Ssc#S17505417	391	54	885863 MARC 4PIG Sus scrofa cDNA 3', mRNA sequence /clone_end=3' /gb=CF792873 /gi=37797434 /ug=Ssc.5237 /len=736	CATGTCTCTCTTTGCTTCCTC	1	2	1	CATGTCCTCTTTGTCGTCCCT	4	4	1	CATGTCCAGTCACTGTTTTGG	5	329	46	CATGTCCAGTCACTGTTGTGG	5	2	1	CATGTCCAGTCCCTGTTTTGG	5	2	1	CATGTCCTCTTTGTCGTCTCT	4	3	1	CATGTCCAGTCACTGTTTTGT	5	16	2	CATGTCCAGTCACTGTTTTTG	5	33	5
gnl|UG|Ssc#S17505425	151	21	885873 MARC 4PIG Sus scrofa cDNA 3', mRNA sequence /clone_end=3' /gb=CF792881 /gi=37797442 /ug=Ssc.21812 /len=734	CATGTGGGGTCAGCTGACCAG	3	4	1	CATGAATTTGCCCCAAAGTGG	1	13	2	CATGCTACATGATTCTTTATG	4	35	5	CATGATTCTTTATGTTGTATT	5	75	10	CATGAATTTGCCCCAACGTGG	1	2	1	CATGATTCTTTATTTTGTATT	5	4	1	CATGATTCTTTATGTTTTATT	5	5	1	CATGCTACATGATTCTTTATT	4	13	2
gnl|UG|Ssc#S17505465	43	6	885918 MARC 4PIG Sus scrofa cDNA 3', mRNA sequence /clone_end=3' /gb=CF792921 /gi=37797482 /ug=Ssc.22421 /len=660	CATGTATTTATTCTTGGGCTA	2	39	5	CATGTATTTATTCTTGGTCTA	2	4	1
gnl|UG|Ssc#S17505524	41	6	885983 MARC 4PIG Sus scrofa cDNA 3', mRNA sequence /clone_end=3' /gb=CF792980 /gi=37797541 /ug=Ssc.45045 /len=675	CATGTTCAACTATGGAAGGAG	1	38	5	CATGTTCAACTATGGAAGGAT	1	3	1
gnl|UG|Ssc#S17505537	2	1	885997 MARC 4PIG Sus scrofa cDNA 3', mRNA sequence /clone_end=3' /gb=CF792993 /gi=37797554 /ug=Ssc.22426 /len=670	CATGTAAAATGCCTGGAACTC	7	2	1
gnl|UG|Ssc#S17505585	181	25	886069 MARC 4PIG Sus scrofa cDNA 3', mRNA sequence /clone_end=3' /gb=CF793057 /gi=37797618 /ug=Ssc.22427 /len=539	CATGACAAAGCAGGATCTTTA	3	2	1	CATGAATACATATGAAATATT	6	39	5	CATGTCAACAAAACTTTGTGG	5	46	6	CATGAAATTTTCTATTTTTCA	7	90	12	CATGTCAACAAAACTTTGTTG	5	2	1	CATGTCAACAAAACTTTGTGT	5	2	1
gnl|UG|Ssc#S17505612	98	14	886119 MARC 4PIG Sus scrofa cDNA 3', mRNA sequence /clone_end=3' /gb=CF793100 /gi=37797661 /ug=Ssc.5326 /len=662	CATGGTTATTTTCGGTGACAA	1	92	13	CATGGTTATTTTCGGTTACAA	1	2	1	CATGGTTATTTTCGTTGACAA	1	4	1
gnl|UG|Ssc#S17505677	18	2	886203 MARC 4PIG Sus scrofa cDNA 3', mRNA sequence /clone_end=3' /gb=CF793177 /gi=37797738 /ug=Ssc.21715 /len=658	CATGTTTCGGATAGGGAACTG	5	16	2	CATGTTTCGGATAGGGAACTT	5	2	1
gnl|UG|Ssc#S17505680	30	4	886208 MARC 4PIG Sus scrofa cDNA 3', mRNA sequence /clone_end=3' /gb=CF793180 /gi=37797741 /ug=Ssc.21698 /len=631	CATGGTAATTAATTGTGTTAA	1	30	4
gnl|UG|Ssc#S17505793	11	2	886126 MARC 4PIG Sus scrofa cDNA 3', mRNA sequence /clone_end=3' /gb=CF793107 /gi=37797668 /ug=Ssc.21713 /len=399	CATGCTCCAGGCTACTCCCTC	1	11	2
gnl|UG|Ssc#S17505825	8	1	886317 MARC 4PIG Sus scrofa cDNA 3', mRNA sequence /clone_end=3' /gb=CF793281 /gi=37797842 /ug=Ssc.21550 /len=663	CATGTAGTGTCTCTGGAAAAT	2	8	1
gnl|UG|Ssc#S17505826	4	1	886318 MARC 4PIG Sus scrofa cDNA 3', mRNA sequence /clone_end=3' /gb=CF793282 /gi=37797843 /ug=Ssc.61942 /len=629	CATGTATAAATTTTTATGTAG	5	4	1
gnl|UG|Ssc#S17505832	170	24	886324 MARC 4PIG Sus scrofa cDNA 3', mRNA sequence /clone_end=3' /gb=CF793288 /gi=37797849 /ug=Ssc.50641 /len=603	CATGTTTTCTTGATTTTTAAT	2	157	22	CATGTTTTCTTTATTTTTAAT	2	13	2
gnl|UG|Ssc#S17505835	6	1	886327 MARC 4PIG Sus scrofa cDNA 3', mRNA sequence /clone_end=3' /gb=CF793291 /gi=37797852 /ug=Ssc.47758 /len=699	CATGTAACAATTTTGATCTGC	1	4	1	CATGTAACAATTTTGATCTTC	1	2	1
gnl|UG|Ssc#S17505852	40	6	886345 MARC 4PIG Sus scrofa cDNA 3', mRNA sequence /clone_end=3' /gb=CF793308 /gi=37797869 /ug=Ssc.22448 /len=679	CATGCTGTATGGGGGGAAAAA	5	29	4	CATGCTGTATGGGGGAAAAAA	5	2	1	CATGCTGTACGGGGGGAAAAA	5	9	1
gnl|UG|Ssc#S17506191	4	1	889067 MARC 4PIG Sus scrofa cDNA 5', mRNA sequence /clone_end=5' /gb=CF793647 /gi=37798208 /ug=Ssc.61944 /len=555	CATGTCACAATAGAGCCCCAA	1	4	1
gnl|UG|Ssc#S17506753	2	1	889698 MARC 4PIG Sus scrofa cDNA 5', mRNA sequence /clone_end=5' /gb=CF794209 /gi=37798772 /ug=Ssc.22453 /len=540	CATGTGAAATAATTTCAGATG	2	2	1
gnl|UG|Ssc#S17506801	2	1	889752 MARC 4PIG Sus scrofa cDNA 5', mRNA sequence /clone_end=5' /gb=CF794257 /gi=37798820 /ug=Ssc.22418 /len=640	CATGTGTTTTTTGTCCATCAG	6	2	1
gnl|UG|Ssc#S17506879	2	1	889835 MARC 4PIG Sus scrofa cDNA 5', mRNA sequence /clone_end=5' /gb=CF794335 /gi=37798902 /ug=Ssc.7046 /len=713	CATGGCCTTGTAAGGATAGCA	2	2	1
gnl|UG|Ssc#S17507516	2	1	891099 MARC 4PIG Sus scrofa cDNA 3', mRNA sequence /clone_end=3' /gb=CF795016 /gi=37799589 /ug=Ssc.21650 /len=728	CATGTACACACTCTTGATGTT	4	2	1
gnl|UG|Ssc#S17507540	252	35	891127 MARC 4PIG Sus scrofa cDNA 3', mRNA sequence /clone_end=3' /gb=CF795040 /gi=37799613 /ug=Ssc.21291 /len=654	CATGTAATTTTTAAAGATAGG	1	213	29	CATGTAATTTTTAAATATAGG	1	3	1	CATGTAATTTTTAAAGATATG	1	15	2	CATGTAATTTTTAAAGATAGT	1	21	3
gnl|UG|Ssc#S17507932	4	1	891517 MARC 4PIG Sus scrofa cDNA 3', mRNA sequence /clone_end=3' /gb=CF795388 /gi=37799961 /ug=Ssc.22501 /len=468	CATGTACTTCCAAAATCAACT	2	4	1
gnl|UG|Ssc#S17507953	79	11	891541 MARC 4PIG Sus scrofa cDNA 3', mRNA sequence /clone_end=3' /gb=CF795409 /gi=37799982 /ug=Ssc.61400 /len=574	CATGAGGATAAGTGGATGTGA	1	73	10	CATGAGGATAAGTGGATGGGA	1	2	1	CATGAGGATAAGTGGATGTTA	1	4	1
gnl|UG|Ssc#S17508124	39	5	891797 MARC 4PIG Sus scrofa cDNA 3', mRNA sequence /clone_end=3' /gb=CF795624 /gi=37800197 /ug=Ssc.18129 /len=514	CATGCAGAAAGTACTGGGGCT	1	39	5
gnl|UG|Ssc#S17508314	18	2	891971 MARC 4PIG Sus scrofa cDNA 3', mRNA sequence /clone_end=3' /gb=CF795779 /gi=37800352 /ug=Ssc.22537 /len=618	CATGGCACAAATGAACCTTTC	3	7	1	CATGGCACAAATGAACCTATC	3	2	1	CATGGAAACAACGTAACTGTC	1	2	1	CATGGCACAAATGAAACTTTC	3	2	1	CATGGCACAAATGAACCTGTC	3	5	1
gnl|UG|Ssc#S17508316	2	1	891973 MARC 4PIG Sus scrofa cDNA 3', mRNA sequence /clone_end=3' /gb=CF795781 /gi=37800354 /ug=Ssc.22538 /len=589	CATGTAGAATAAAGACTCCAT	2	2	1
gnl|UG|Ssc#S17508337	38	5	892007 MARC 4PIG Sus scrofa cDNA 3', mRNA sequence /clone_end=3' /gb=CF795814 /gi=37800387 /ug=Ssc.51115 /len=479	CATGAGAAGCCCTTAGCCAGA	2	38	5
gnl|UG|Ssc#S17509761	600	83	BX664787 Sus Scrofa library (scag) Sus scrofa cDNA clone scag0001.h.02 3prim, mRNA sequence /clone=scag0001.h.02 /clone_end=3' /gb=BX664787 /gi=126026135 /ug=Ssc.52088 /len=899	CATGTCCCCCCTGGAGCCGCG	1	74	10	CATGGCCCAGCAGGCGCGCAG	2	494	68	CATGGCCCAGCAGGAGCGCAG	2	2	1	CATGGACCAGCAGGCGCGCAG	2	2	1	CATGGCCCAGCAGGCGCGCTG	2	2	1	CATGTCCCCCCTGGCGCCGCG	1	3	1	CATGGCCCAGCAGGCGCGCAT	2	3	1	CATGGCCAAGCAGGCGCGCAG	2	3	1	CATGGCCCCGCAGGCGCGCAG	2	4	1	CATGGCCCAGCCGGCGCGCAG	2	5	1	CATGGCCCAGCAGGCGCGCCG	2	8	1
gnl|UG|Ssc#S17509778	17	2	BX664804 Sus Scrofa library (scag) Sus scrofa cDNA clone scag0002.a.09 5prim, mRNA sequence /clone=scag0002.a.09 /clone_end=5' /gb=BX664804 /gi=113721161 /ug=Ssc.56803 /len=886	CATGGAGTAGCCCCCGAGTCT	2	17	2
gnl|UG|Ssc#S17509780	2	1	BX664806 Sus Scrofa library (scag) Sus scrofa cDNA clone scag0002.a.11 5prim, mRNA sequence /clone=scag0002.a.11 /clone_end=5' /gb=BX664806 /gi=113721163 /ug=Ssc.55427 /len=886	CATGATCTAACAGCAAGGAGG	3	2	1
gnl|UG|Ssc#S17509806	23	3	BX664832 Sus Scrofa library (scag) Sus scrofa cDNA clone scag0004.g.12 5prim, mRNA sequence /clone=scag0004.g.12 /clone_end=5' /gb=BX664832 /gi=113721183 /ug=Ssc.58106 /len=903	CATGGCACTTCTGAAAGCACA	4	2	1	CATGCCATACGCAAACTATGT	5	13	2	CATGCCATACTCAAACTATGT	5	2	1	CATGCCATACGCAAACTATGG	5	6	1
gnl|UG|Ssc#S17509842	4	1	BX664868 Sus Scrofa library (scag) Sus scrofa cDNA clone scag0005.c.07 3prim, mRNA sequence /clone=scag0005.c.07 /clone_end=3' /gb=BX664868 /gi=113721549 /ug=Ssc.2569 /len=851	CATGTACACTTCGGCAAGGAA	1	4	1
gnl|UG|Ssc#S17509851	8	1	BX664877 Sus Scrofa library (scag) Sus scrofa cDNA clone scag0005.d.05 3prim, mRNA sequence /clone=scag0005.d.05 /clone_end=3' /gb=BX664877 /gi=126026148 /ug=Ssc.21220 /len=877	CATGTCCACTTCTGGAACTGG	2	8	1
gnl|UG|Ssc#S17509873	298	41	BX664899 Sus Scrofa library (scag) Sus scrofa cDNA clone scag0005.f.08 5prim, mRNA sequence /clone=scag0005.f.08 /clone_end=5' /gb=BX664899 /gi=113721797 /ug=Ssc.3427 /len=878	CATGCCACGGGCACGAGGGCC	3	3	1	CATGGCGGGGACGCCTGCTCG	4	33	5	CATGTTGGAAATGTTTTCTCT	5	262	36
gnl|UG|Ssc#S17509925	15	2	BX664951 Sus Scrofa library (scag) Sus scrofa cDNA clone scag0008.c.08 5prim, mRNA sequence /clone=scag0008.c.08 /clone_end=5' /gb=BX664951 /gi=113721101 /ug=Ssc.7287 /len=875	CATGTGCCTTTTGAAGAACTC	3	4	1	CATGAGTGTGGCCACAAGCTG	4	11	2
gnl|UG|Ssc#S17509945	144	20	BX664971 Sus Scrofa library (scag) Sus scrofa cDNA clone scag0002.b.07 5prim, mRNA sequence /clone=scag0002.b.07 /clone_end=5' /gb=BX664971 /gi=126026156 /ug=Ssc.7455 /len=882	CATGCCCAGATATTCCAAGCA	5	6	1	CATGAATGTAATGGTGATATG	7	127	18	CATGAATGTAATGGTGCTATG	7	2	1	CATGAATGTAATGGTGATATT	7	9	1
gnl|UG|Ssc#S17509955	5	1	BX664981 Sus Scrofa library (scag) Sus scrofa cDNA clone scag0002.c.07 5prim, mRNA sequence /clone=scag0002.c.07 /clone_end=5' /gb=BX664981 /gi=113721131 /ug=Ssc.55058 /len=909	CATGCTGTGATCTGCATTTCT	4	5	1
gnl|UG|Ssc#S17509958	2	1	BX664984 Sus Scrofa library (scag) Sus scrofa cDNA clone scag0002.c.10 3prim, mRNA sequence /clone=scag0002.c.10 /clone_end=3' /gb=BX664984 /gi=90227160 /ug=Ssc.11686 /len=897	CATGCTGTCACCAGACAGACA	2	2	1
gnl|UG|Ssc#S17509962	2	1	BX664988 Sus Scrofa library (scag) Sus scrofa cDNA clone scag0002.d.01 5prim, mRNA sequence /clone=scag0002.d.01 /clone_end=5' /gb=BX664988 /gi=90227164 /ug=Ssc.42468 /len=853	CATGAATGTCTGAAGAGCGGC	3	2	1
gnl|UG|Ssc#S17509994	155	21	BX665020 Sus Scrofa library (scag) Sus scrofa cDNA clone scag0010.e.01 5prim, mRNA sequence /clone=scag0010.e.01 /clone_end=5' /gb=BX665020 /gi=90227143 /ug=Ssc.49568 /len=886	CATGATCCCTCCATGGCCACC	7	19	3	CATGGCCACCGGCCTCAACCC	8	130	18	CATGGCCACCGGCCTCCACCC	8	6	1
gnl|UG|Ssc#S17510043	4	1	BX665069 Sus Scrofa library (scag) Sus scrofa cDNA clone scag0008.d.06 5prim, mRNA sequence /clone=scag0008.d.06 /clone_end=5' /gb=BX665069 /gi=90227090 /ug=Ssc.2902 /len=856	CATGCTGACTGTCAATGAATG	1	4	1
gnl|UG|Ssc#S17510044	2	1	BX665070 Sus Scrofa library (scag) Sus scrofa cDNA clone scag0003.b.08 5prim, mRNA sequence /clone=scag0003.b.08 /clone_end=5' /gb=BX665070 /gi=90227091 /ug=Ssc.21430 /len=939	CATGTGTTGAAACAAACACAC	2	2	1
gnl|UG|Ssc#S17510046	5	1	BX665072 Sus Scrofa library (scag) Sus scrofa cDNA clone scag0010.b.02 5prim, mRNA sequence /clone=scag0010.b.02 /clone_end=5' /gb=BX665072 /gi=90227093 /ug=Ssc.1045 /len=898	CATGGGGACAGCAAACACTTG	4	5	1
gnl|UG|Ssc#S17510060	2	1	BX665086 Sus Scrofa library (scag) Sus scrofa cDNA clone scag0004.a.08 5prim, mRNA sequence /clone=scag0004.a.08 /clone_end=5' /gb=BX665086 /gi=90227107 /ug=Ssc.28331 /len=927	CATGGTGACGGCTCGTCCAGA	3	2	1
gnl|UG|Ssc#S17510077	5	1	BX665103 Sus Scrofa library (scag) Sus scrofa cDNA clone scag0004.c.03 5prim, mRNA sequence /clone=scag0004.c.03 /clone_end=5' /gb=BX665103 /gi=90227057 /ug=Ssc.14447 /len=915	CATGTGTATGCTCTTAAAACT	7	5	1
gnl|UG|Ssc#S17510078	36	5	BX665104 Sus Scrofa library (scag) Sus scrofa cDNA clone scag0004.c.04 5prim, mRNA sequence /clone=scag0004.c.04 /clone_end=5' /gb=BX665104 /gi=90227058 /ug=Ssc.8559 /len=877	CATGTAAATTTAATAATTGTA	2	33	5	CATGTAAATTTAATAATTTTA	2	3	1
gnl|UG|Ssc#S17510079	3	1	BX665105 Sus Scrofa library (scag) Sus scrofa cDNA clone scag0004.c.05 5prim, mRNA sequence /clone=scag0004.c.05 /clone_end=5' /gb=BX665105 /gi=90227059 /ug=Ssc.28501 /len=919	CATGTCATGTGATTTTTCATC	5	3	1
gnl|UG|Ssc#S17510162	7	1	BX665188 Sus Scrofa library (scag) Sus scrofa cDNA clone scag0003.d.06 3prim, mRNA sequence /clone=scag0003.d.06 /clone_end=3' /gb=BX665188 /gi=90226993 /ug=Ssc.22040 /len=924	CATGTACCAGGTGGACACGCT	3	2	1	CATGGTCTCCAACGCGCAGCT	2	5	1
gnl|UG|Ssc#S17510193	6	1	BX665219 Sus Scrofa library (scag) Sus scrofa cDNA clone scag0003.f.10 5prim, mRNA sequence /clone=scag0003.f.10 /clone_end=5' /gb=BX665219 /gi=90227999 /ug=Ssc.61979 /len=879	CATGAGCTGATCCCCCGTGGC	3	6	1
gnl|UG|Ssc#S17510214	2	1	BX665240 Sus Scrofa library (scag) Sus scrofa cDNA clone scag0003.h.10 5prim, mRNA sequence /clone=scag0003.h.10 /clone_end=5' /gb=BX665240 /gi=90227972 /ug=Ssc.5372 /len=930	CATGAAGCCTTCTCCTAAGAA	1	2	1
gnl|UG|Ssc#S17510233	81	11	BX665259 Sus Scrofa library (scag) Sus scrofa cDNA clone scag0001.b.07 5prim, mRNA sequence /clone=scag0001.b.07 /clone_end=5' /gb=BX665259 /gi=90227779 /ug=Ssc.21986 /len=767	CATGTCAATCAAGGCAGTCCA	2	2	1	CATGCTACTCCCATAGACCTT	1	2	1	CATGCAAATCTTTAAGCCGTT	4	77	11
gnl|UG|Ssc#S17510249	58	8	BX665275 Sus Scrofa library (scag) Sus scrofa cDNA clone scag0001.d.01 3prim, mRNA sequence /clone=scag0001.d.01 /clone_end=3' /gb=BX665275 /gi=90227960 /ug=Ssc.22470 /len=921	CATGAGGCGGCGGCAGCCACA	3	53	7	CATGAGGCGGCGGCAGCCAAA	3	2	1	CATGAGGCGGCGGCCGCCACA	3	3	1
gnl|UG|Ssc#S17510250	3	1	BX665276 Sus Scrofa library (scag) Sus scrofa cDNA clone scag0001.d.02 5prim, mRNA sequence /clone=scag0001.d.02 /clone_end=5' /gb=BX665276 /gi=90227961 /ug=Ssc.21879 /len=774	CATGGCTCGTGGTTGAAGTCC	1	3	1
gnl|UG|Ssc#S17510256	11	2	BX665282 Sus Scrofa library (scag) Sus scrofa cDNA clone scag0001.d.09 3prim, mRNA sequence /clone=scag0001.d.09 /clone_end=3' /gb=BX665282 /gi=90227786 /ug=Ssc.42458 /len=929	CATGGAGATCCTCATCAATGA	4	11	2
gnl|UG|Ssc#S17510265	3	1	BX665291 Sus Scrofa library (scag) Sus scrofa cDNA clone scag0001.e.07 3prim, mRNA sequence /clone=scag0001.e.07 /clone_end=3' /gb=BX665291 /gi=90227795 /ug=Ssc.21172 /len=891	CATGTTCCAGGTCCCAGAGGC	5	3	1
gnl|UG|Ssc#S17510318	397	55	BX665344 Sus Scrofa library (scag) Sus scrofa cDNA clone scag0006.e.02 5prim, mRNA sequence /clone=scag0006.e.02 /clone_end=5' /gb=BX665344 /gi=90227928 /ug=Ssc.56344 /len=858	CATGTTAAATAAAACCATCTG	2	368	51	CATGTTAAATAAAACCCTCTG	2	2	1	CATGTTAAATAAAACCATCGG	2	2	1	CATGTTAAATAAAACCATCTT	2	25	3
gnl|UG|Ssc#S17510336	6	1	BX665362 Sus Scrofa library (scag) Sus scrofa cDNA clone scag0002.g.09 5prim, mRNA sequence /clone=scag0002.g.09 /clone_end=5' /gb=BX665362 /gi=90227946 /ug=Ssc.5335 /len=905	CATGATTTGGAAATGAGACTG	2	6	1
gnl|UG|Ssc#S17510396	5	1	BX665422 Sus Scrofa library (scag) Sus scrofa cDNA clone scag0006.f.11 5prim, mRNA sequence /clone=scag0006.f.11 /clone_end=5' /gb=BX665422 /gi=90233975 /ug=Ssc.11557 /len=928	CATGATGAGTTCTTAAATTAT	4	5	1
gnl|UG|Ssc#S17510405	6	1	BX665431 Sus Scrofa library (scag) Sus scrofa cDNA clone scag0006.g.11 5prim, mRNA sequence /clone=scag0006.g.11 /clone_end=5' /gb=BX665431 /gi=90233984 /ug=Ssc.5930 /len=964	CATGCTTAGCTTAAATGGTGA	1	6	1
gnl|UG|Ssc#S17510408	9	1	BX665434 Sus Scrofa library (scag) Sus scrofa cDNA clone scag0006.h.02 5prim, mRNA sequence /clone=scag0006.h.02 /clone_end=5' /gb=BX665434 /gi=90233987 /ug=Ssc.44479 /len=910	CATGTTATAATGCTGAAACTA	4	4	1	CATGTCAGCTTTAGAAGCATT	2	5	1
gnl|UG|Ssc#S17510452	2	1	BX665478 Sus Scrofa library (scag) Sus scrofa cDNA clone scag0008.h.01 5prim, mRNA sequence /clone=scag0008.h.01 /clone_end=5' /gb=BX665478 /gi=90234031 /ug=Ssc.21593 /len=909	CATGGAGTTGAACTGCTCACA	1	2	1
gnl|UG|Ssc#S17510467	48	7	BX665493 Sus Scrofa library (scag) Sus scrofa cDNA clone scag0008.h.11 5prim, mRNA sequence /clone=scag0008.h.11 /clone_end=5' /gb=BX665493 /gi=90233947 /ug=Ssc.21285 /len=901	CATGCAAAATTATCAGTTTAC	1	48	7
gnl|UG|Ssc#S17510469	5	1	BX665495 Sus Scrofa library (scag) Sus scrofa cDNA clone scag0008.h.12 5prim, mRNA sequence /clone=scag0008.h.12 /clone_end=5' /gb=BX665495 /gi=90233949 /ug=Ssc.54752 /len=908	CATGGCTTTTCCTTCATTCCA	2	5	1
gnl|UG|Ssc#S17510490	17	2	BX665516 Sus Scrofa library (scag) Sus scrofa cDNA clone scag0009.b.11 5prim, mRNA sequence /clone=scag0009.b.11 /clone_end=5' /gb=BX665516 /gi=90233927 /ug=Ssc.11111 /len=890	CATGCATTCTTGGCATCAAAT	1	17	2
gnl|UG|Ssc#S17510516	2	1	BX665542 Sus Scrofa library (scag) Sus scrofa cDNA clone scag0009.d.09 5prim, mRNA sequence /clone=scag0009.d.09 /clone_end=5' /gb=BX665542 /gi=90233942 /ug=Ssc.19401 /len=966	CATGGCCTGCGTTGGCTTGGT	3	2	1
gnl|UG|Ssc#S17510525	138	19	BX665551 Sus Scrofa library (scag) Sus scrofa cDNA clone scag0009.e.07 5prim, mRNA sequence /clone=scag0009.e.07 /clone_end=5' /gb=BX665551 /gi=90233924 /ug=Ssc.2406 /len=952	CATGTACAAATGGATACATTC	3	3	1	CATGAATTCCATTTCACACAG	1	3	1	CATGTTCAGCATTAATTGGAT	4	12	2	CATGCAAAACTCAAAAGAATT	5	120	17
gnl|UG|Ssc#S17510542	224	31	BX665568 Sus Scrofa library (scag) Sus scrofa cDNA clone scag0009.f.10 5prim, mRNA sequence /clone=scag0009.f.10 /clone_end=5' /gb=BX665568 /gi=90233913 /ug=Ssc.838 /len=886	CATGGGTGAAGCAGCATTTAA	1	4	1	CATGAAGAAATAGCCTATATT	2	214	30	CATGAAGAAATAGCCGATATT	2	2	1	CATGAAGAAATAGCATATATT	2	2	1	CATGAAGAAATATCCTATATT	2	2	1
gnl|UG|Ssc#S17510547	9	1	BX665573 Sus Scrofa library (scag) Sus scrofa cDNA clone scag0009.g.03 5prim, mRNA sequence /clone=scag0009.g.03 /clone_end=5' /gb=BX665573 /gi=90233918 /ug=Ssc.13028 /len=900	CATGGTGAGGTGGGCAAAGGC	6	2	1	CATGGAACAGGACGGGTGGGA	2	7	1
gnl|UG|Ssc#S17510557	36	5	BX665583 Sus Scrofa library (scag) Sus scrofa cDNA clone scag0009.g.10 5prim, mRNA sequence /clone=scag0009.g.10 /clone_end=5' /gb=BX665583 /gi=90233898 /ug=Ssc.17370 /len=906	CATGCTGAGAGCCTGGGGGAC	4	4	1	CATGTATTTAACCGTGGGTAC	5	32	4
gnl|UG|Ssc#S17510566	399	55	BX665592 Sus Scrofa library (scag) Sus scrofa cDNA clone scag0007.c.10 5prim, mRNA sequence /clone=scag0007.c.10 /clone_end=5' /gb=BX665592 /gi=90233885 /ug=Ssc.34311 /len=929	CATGATGCTGGAGATGCAGCT	1	390	54	CATGATGCTGGAGATGCAGAT	1	2	1	CATGATGCTGGAGATGCATCT	1	3	1	CATGATGCTGGAGATGCCGCT	1	4	1
gnl|UG|Ssc#S17510588	2	1	BX665614 Sus Scrofa library (scag) Sus scrofa cDNA clone scag0007.f.01 5prim, mRNA sequence /clone=scag0007.f.01 /clone_end=5' /gb=BX665614 /gi=90233858 /ug=Ssc.27307 /len=895	CATGTTTTCACAATTATACAT	6	2	1
gnl|UG|Ssc#S17510602	56	8	BX665628 Sus Scrofa library (scag) Sus scrofa cDNA clone scag0007.g.07 5prim, mRNA sequence /clone=scag0007.g.07 /clone_end=5' /gb=BX665628 /gi=90235122 /ug=Ssc.22166 /len=918	CATGATATTGTTGATATTTAT	3	25	3	CATGTCCAGTATTCTACCCGG	2	28	4	CATGATATTGTTTATATTTAT	3	3	1
gnl|UG|Ssc#S17510632	14	2	BX665658 Sus Scrofa library (scag) Sus scrofa cDNA clone scag0011.h.10 5prim, mRNA sequence /clone=scag0011.h.10 /clone_end=5' /gb=BX665658 /gi=90235147 /ug=Ssc.12826 /len=861	CATGCTCTCCACCTTTCACAT	8	14	2
gnl|UG|Ssc#S17510665	3	1	BX665691 Sus Scrofa library (scag) Sus scrofa cDNA clone scag0011.c.05 3prim, mRNA sequence /clone=scag0011.c.05 /clone_end=3' /gb=BX665691 /gi=90235177 /ug=Ssc.7529 /len=799	CATGTCACGTTAGCTATTGGA	1	3	1
gnl|UG|Ssc#S17510737	14	2	BX666083 Sus Scrofa library (scag) Sus scrofa cDNA clone scag0006.f.12 3prim, mRNA sequence /clone=scag0006.f.12 /clone_end=3' /gb=BX666083 /gi=90235846 /ug=Ssc.58013 /len=823	CATGCACACGCGGAGATAAAA	1	14	2
gnl|UG|Ssc#S17510761	95	13	BX666107 Sus Scrofa library (scag) Sus scrofa cDNA clone scag0007.a.07 3prim, mRNA sequence /clone=scag0007.a.07 /clone_end=3' /gb=BX666107 /gi=90235870 /ug=Ssc.1882 /len=861	CATGGCTAGAGCAGAGGGAGT	2	42	6	CATGTTGCATGGCTAGAGCAG	1	49	7	CATGGATAGAGCAGAGGGAGT	2	2	1	CATGTTGCATGTCTAGAGCAG	1	2	1
gnl|UG|Ssc#S17510766	48	7	BX666112 Sus Scrofa library (scag) Sus scrofa cDNA clone scag0007.b.04 3prim, mRNA sequence /clone=scag0007.b.04 /clone_end=3' /gb=BX666112 /gi=90235875 /ug=Ssc.44458 /len=875	CATGTCACTTACACCCACAAG	2	5	1	CATGCAGTATGTTCACTGATG	3	18	2	CATGGCTATGTCAGTGTATCT	7	25	3
gnl|UG|Ssc#S17510778	2	1	BX666124 Sus Scrofa library (scag) Sus scrofa cDNA clone scag0007.d.04 3prim, mRNA sequence /clone=scag0007.d.04 /clone_end=3' /gb=BX666124 /gi=90235887 /ug=Ssc.55240 /len=875	CATGAAAATGCCATCCTTTCA	1	2	1
gnl|UG|Ssc#S17510823	5	1	BX666169 Sus Scrofa library (scag) Sus scrofa cDNA clone scag0005.a.09 3prim, mRNA sequence /clone=scag0005.a.09 /clone_end=3' /gb=BX666169 /gi=90235931 /ug=Ssc.58107 /len=833	CATGAGGATGAGAGTTCGATT	2	5	1
gnl|UG|Ssc#S17510976	10	1	BX666438 Sus Scrofa library (scag) Sus scrofa cDNA clone scag0008.f.07 3prim, mRNA sequence /clone=scag0008.f.07 /clone_end=3' /gb=BX666438 /gi=90236549 /ug=Ssc.1657 /len=845	CATGCAACGCTGACCATTCGA	2	10	1
gnl|UG|Ssc#S17510986	10	1	BX666448 Sus Scrofa library (scag) Sus scrofa cDNA clone scag0008.g.07 3prim, mRNA sequence /clone=scag0008.g.07 /clone_end=3' /gb=BX666448 /gi=90236559 /ug=Ssc.58127 /len=878	CATGTTTTGTTTCAATTTCAG	1	6	1	CATGTTTTGTTTCAATTTCAT	1	4	1
gnl|UG|Ssc#S17511033	14	2	BX666495 Sus Scrofa library (scag) Sus scrofa cDNA clone scag0003.h.03 3prim, mRNA sequence /clone=scag0003.h.03 /clone_end=3' /gb=BX666495 /gi=90237341 /ug=Ssc.54741 /len=845	CATGTTTCCAATGAGTTATCT	1	14	2
gnl|UG|Ssc#S17511146	64	9	BX666608 Sus Scrofa library (scag) Sus scrofa cDNA clone scag0011.g.11 3prim, mRNA sequence /clone=scag0011.g.11 /clone_end=3' /gb=BX666608 /gi=90237451 /ug=Ssc.3401 /len=883	CATGAAGGGAAAAACCAAGAT	2	23	3	CATGCTCTTTTAGAGGGAACT	1	39	5	CATGCTCTTTTAGAGGGCACT	1	2	1
gnl|UG|Ssc#S17511206	5	1	BX667078 Sus Scrofa library (scag) Sus scrofa cDNA clone scag0010.b.01 3prim, mRNA sequence /clone=scag0010.b.01 /clone_end=3' /gb=BX667078 /gi=90238857 /ug=Ssc.2115 /len=861	CATGCAACTCCGATATACAAA	4	5	1
gnl|UG|Ssc#S17511222	10	1	BX667094 Sus Scrofa library (scag) Sus scrofa cDNA clone scag0010.c.05 3prim, mRNA sequence /clone=scag0010.c.05 /clone_end=3' /gb=BX667094 /gi=90238872 /ug=Ssc.7209 /len=862	CATGATTTTTCAAAAATCACA	2	10	1
gnl|UG|Ssc#S17511285	44	6	BX667359 Sus Scrofa library (scag) Sus scrofa cDNA clone scag0002.f.08 3prim, mRNA sequence /clone=scag0002.f.08 /clone_end=3' /gb=BX667359 /gi=90241706 /ug=Ssc.20939 /len=860	CATGTGGCTTGGGATAGTCAA	1	44	6
gnl|UG|Ssc#S17511339	2	1	BX667413 Sus Scrofa library (scag) Sus scrofa cDNA clone scag0003.d.04 3prim, mRNA sequence /clone=scag0003.d.04 /clone_end=3' /gb=BX667413 /gi=90241758 /ug=Ssc.22696 /len=876	CATGTCTTCCTGTCAACATCT	2	2	1
gnl|UG|Ssc#S17511358	3	1	BX667432 Sus Scrofa library (scag) Sus scrofa cDNA clone scag0001.a.10 3prim, mRNA sequence /clone=scag0001.a.10 /clone_end=3' /gb=BX667432 /gi=90241776 /ug=Ssc.21733 /len=903	CATGTCTCCACTTCCTTGGCT	6	3	1
gnl|UG|Ssc#S17511387	2	1	BX667461 Sus Scrofa library (scag) Sus scrofa cDNA clone scag0001.d.05 3prim, mRNA sequence /clone=scag0001.d.05 /clone_end=3' /gb=BX667461 /gi=90241804 /ug=Ssc.22701 /len=893	CATGTATAAATCTCTCAACAT	2	2	1
gnl|UG|Ssc#S17511419	7	1	BX667493 Sus Scrofa library (scag) Sus scrofa cDNA clone scag0001.h.04 3prim, mRNA sequence /clone=scag0001.h.04 /clone_end=3' /gb=BX667493 /gi=90241836 /ug=Ssc.15672 /len=862	CATGGCACCGAACTCCTCCTG	3	2	1	CATGTGGTCCCAAGAGCCCGT	1	5	1
gnl|UG|Ssc#S17511420	13	2	BX667494 Sus Scrofa library (scag) Sus scrofa cDNA clone scag0001.h.05 3prim, mRNA sequence /clone=scag0001.h.05 /clone_end=3' /gb=BX667494 /gi=90241837 /ug=Ssc.1447 /len=901	CATGACAAACCAAGGCAATCA	1	13	2
gnl|UG|Ssc#S17511439	7	1	BX667513 Sus Scrofa library (scag) Sus scrofa cDNA clone scag0002.a.10 3prim, mRNA sequence /clone=scag0002.a.10 /clone_end=3' /gb=BX667513 /gi=90243865 /ug=Ssc.58136 /len=874	CATGCCCTGTGATGTCCCCCC	2	7	1
gnl|UG|Ssc#S17511466	14	2	BX665761 Sus Scrofa library (scac) Sus scrofa cDNA clone scac0025.j.15 3prim, mRNA sequence /clone=scac0025.j.15 /clone_end=3' /gb=BX665761 /gi=90235236 /ug=Ssc.39997 /len=839	CATGGCGGAACCTCACCCTGA	2	14	2
gnl|UG|Ssc#S17511504	35	5	BX665799 Sus Scrofa library (scac) Sus scrofa cDNA clone scac0025i.n.04 3prim, mRNA sequence /clone=scac0025.n.04 /clone_end=3' /gb=BX665799 /gi=37855637 /ug=Ssc.42451 /len=685	CATGGTTGCGTCTGTCAGCCC	1	35	5
gnl|UG|Ssc#S17511587	21	3	BX665882 Sus Scrofa library (scac) Sus scrofa cDNA clone scac0026i.g.17 3prim, mRNA sequence /clone=scac0026.g.17 /clone_end=3' /gb=BX665882 /gi=37855720 /ug=Ssc.27969 /len=544	CATGCTCTACTCCACGCCCCG	1	21	3
gnl|UG|Ssc#S17511607	2	1	BX665902 Sus Scrofa library (scac) Sus scrofa cDNA clone scac0027.c.24 3prim, mRNA sequence /clone=scac0027.c.24 /clone_end=3' /gb=BX665902 /gi=90235028 /ug=Ssc.22711 /len=795	CATGGGCTGGCAGATCGGACA	1	2	1
gnl|UG|Ssc#S17511614	289	40	BX665909 Sus Scrofa library (scac) Sus scrofa cDNA clone scac0027.d.24 3prim, mRNA sequence /clone=scac0027.d.24 /clone_end=3' /gb=BX665909 /gi=90235822 /ug=Ssc.12316 /len=819	CATGATCAACCAGTTCGTGCT	3	24	3	CATGACCGCCGTGGCCTGCTC	4	77	11	CATGGCTGCGGTGGACGGCCA	5	142	20	CATGGCTGCGGAGGACGGCCA	5	2	1	CATGGCTGCGGTGGACGTCCA	5	3	1	CATGGCTGCGGTGGACGGCCC	5	5	1	CATGGCTACGGTGGACGGCCA	5	36	5
gnl|UG|Ssc#S17511638	5	1	BX665933 Sus Scrofa library (scac) Sus scrofa cDNA clone scac0027.k.14 3prim, mRNA sequence /clone=scac0027.k.14 /clone_end=3' /gb=BX665933 /gi=90235794 /ug=Ssc.61987 /len=935	CATGAGGTTAAAGCCAGCCTC	4	2	1	CATGCTGTATCAGGGATTTTG	2	3	1
gnl|UG|Ssc#S17511723	42	6	BX666325 Sus Scrofa library (scac) Sus scrofa cDNA clone scac0026.f.02 3prim, mRNA sequence /clone=scac0026.f.02 /clone_end=3' /gb=BX666325 /gi=90236450 /ug=Ssc.61990 /len=754	CATGTGGAGAGAAATGCAGGC	1	42	6
gnl|UG|Ssc#S17511815	4	1	BX666658 Sus Scrofa library (scac) Sus scrofa cDNA clone scac0025.d.07 3prim, mRNA sequence /clone=scac0025.d.07 /clone_end=3' /gb=BX666658 /gi=90237479 /ug=Ssc.22738 /len=770	CATGTAAGACTGTAGTATGAA	1	4	1
gnl|UG|Ssc#S17511884	26	4	BX666727 Sus Scrofa library (scac) Sus scrofa cDNA clone scac0025.e.19 3prim, mRNA sequence /clone=scac0025.e.19 /clone_end=3' /gb=BX666727 /gi=116666501 /ug=Ssc.22750 /len=820	CATGAACATAACATCGCACAA	1	2	1	CATGAAAGAAATTATAATCGT	3	2	1	CATGCTTTCATGAAAGAAATT	2	9	1	CATGATACACGCAACACACAC	4	13	2
gnl|UG|Ssc#S17511932	12	2	BX666775 Sus Scrofa library (scac) Sus scrofa cDNA clone scac0025.h.11 3prim, mRNA sequence /clone=scac0025.h.11 /clone_end=3' /gb=BX666775 /gi=90237834 /ug=Ssc.61991 /len=852	CATGTGGTTTGGCATCCGAAG	2	6	1	CATGGCCACAGATGCTTCATC	1	6	1
gnl|UG|Ssc#S17511933	3	1	BX666776 Sus Scrofa library (scac) Sus scrofa cDNA clone scac0025.h.12 3prim, mRNA sequence /clone=scac0025.h.12 /clone_end=3' /gb=BX666776 /gi=90237835 /ug=Ssc.10500 /len=831	CATGCTTCTCGCTCTTAGTCC	3	3	1
gnl|UG|Ssc#S17511951	5	1	BX666794 Sus Scrofa library (scac) Sus scrofa cDNA clone scac0025.i.21 3prim, mRNA sequence /clone=scac0025.i.21 /clone_end=3' /gb=BX666794 /gi=116666519 /ug=Ssc.61992 /len=773	CATGACCATCGGCCAGGAGGG	3	3	1	CATGTTGCTGTGATGACATCG	2	2	1
gnl|UG|Ssc#S17512005	2	1	BX666848 Sus Scrofa library (scac) Sus scrofa cDNA clone scac0025.m.06 3prim, mRNA sequence /clone=scac0025.m.06 /clone_end=3' /gb=BX666848 /gi=90237864 /ug=Ssc.7710 /len=860	CATGCACATGCACCATAGGGA	5	2	1
gnl|UG|Ssc#S17512028	2	1	BX666871 Sus Scrofa library (scac) Sus scrofa cDNA clone scac0025.n.22 3prim, mRNA sequence /clone=scac0025.n.22 /clone_end=3' /gb=BX666871 /gi=90237876 /ug=Ssc.22842 /len=799	CATGCCCATTACGGATTAATT	7	2	1
gnl|UG|Ssc#S17512035	2	1	BX666878 Sus Scrofa library (scac) Sus scrofa cDNA clone scac0025.o.10 3prim, mRNA sequence /clone=scac0025.o.10 /clone_end=3' /gb=BX666878 /gi=126026161 /ug=Ssc.5115 /len=851	CATGATGTCTTAGGCAGCTCA	1	2	1
gnl|UG|Ssc#S17512049	3	1	BX666892 Sus Scrofa library (scac) Sus scrofa cDNA clone scac0025i.p.05 3prim, mRNA sequence /clone=scac0025i.p.05 /clone_end=3' /gb=BX666892 /gi=37856610 /ug=Ssc.22772 /len=396	CATGCTCCTGGAAGGATCAAC	2	3	1
gnl|UG|Ssc#S17512128	28	4	BX666971 Sus Scrofa library (scac) Sus scrofa cDNA clone scac0027i.c.02 3prim, mRNA sequence /clone=scac0027i.c.02 /clone_end=3' /gb=BX666971 /gi=37856689 /ug=Ssc.22785 /len=603	CATGGCCTATTCAAGAGAATG	6	2	1	CATGCAGAGGTTGTTTTAGAG	1	2	1	CATGTTATCACTAAAAGGTAC	3	11	2	CATGGGAAAAAGAATTGTTTT	5	13	2
gnl|UG|Ssc#S17512203	5	1	BX667147 Sus Scrofa library (scac) Sus scrofa cDNA clone scac0026.j.08 3prim, mRNA sequence /clone=scac0026.j.08 /clone_end=3' /gb=BX667147 /gi=90238918 /ug=Ssc.70633 /len=733	CATGATTTCTACATTCTTTCT	4	5	1
gnl|UG|Ssc#S17512211	2	1	BX667155 Sus Scrofa library (scac) Sus scrofa cDNA clone scac0026.j.23 3prim, mRNA sequence /clone=scac0026.j.23 /clone_end=3' /gb=BX667155 /gi=90238924 /ug=Ssc.3600 /len=789	CATGGAAAATAAGACAGAACA	1	2	1
gnl|UG|Ssc#S17512237	61	8	BX667181 Sus Scrofa library (scac) Sus scrofa cDNA clone scac0026.l.18 3prim, mRNA sequence /clone=scac0026.l.18 /clone_end=3' /gb=BX667181 /gi=90238947 /ug=Ssc.6362 /len=817	CATGAAAAGACAAAGAGAGGA	1	61	8
gnl|UG|Ssc#S17512256	2	1	BX667200 Sus Scrofa library (scac) Sus scrofa cDNA clone scac0026.m.24 3prim, mRNA sequence /clone=scac0026.m.24 /clone_end=3' /gb=BX667200 /gi=90238959 /ug=Ssc.54828 /len=821	CATGTTTCTATGTTTACTACT	3	2	1
gnl|UG|Ssc#S17512269	44	6	BX667213 Sus Scrofa library (scac) Sus scrofa cDNA clone scac0026.n.18 3prim, mRNA sequence /clone=scac0026.n.18 /clone_end=3' /gb=BX667213 /gi=90238969 /ug=Ssc.10099 /len=843	CATGGTACCACTGCCTTTTGG	2	6	1	CATGTTCTGAAACTATTGTTT	1	10	1	CATGACCATTAACTTACGGTG	4	14	2	CATGACATACCATTCCACAGA	3	14	2
gnl|UG|Ssc#S17512288	3	1	BX667232 Sus Scrofa library (scac) Sus scrofa cDNA clone scac0027.g.09 3prim, mRNA sequence /clone=scac0027.g.09 /clone_end=3' /gb=BX667232 /gi=90238983 /ug=Ssc.21545 /len=837	CATGTGAATAACTTCAAGAGC	1	3	1
gnl|UG|Ssc#S17512346	4	1	BX667290 Sus Scrofa library (scac) Sus scrofa cDNA clone scac0027.k.22 3prim, mRNA sequence /clone=scac0027.k.22 /clone_end=3' /gb=BX667290 /gi=90241641 /ug=Ssc.14280 /len=804	CATGGTTCTACTGCTATTGCA	1	2	1	CATGGATAAACTGGTGGCCCT	5	2	1
gnl|UG|Ssc#S17513098	21	3	BX667667 Sus Scrofa library (scac) Sus scrofa cDNA clone scac0026.f.09 5prim, mRNA sequence /clone=scac0026.f.09 /clone_end=5' /gb=BX667667 /gi=90243824 /ug=Ssc.10282 /len=992	CATGGAAACATGACAAAGCAT	4	2	1	CATGTTTCAGCTACTACAACA	3	4	1	CATGACAAAGCATACAAAAAC	5	7	1	CATGGCAGCTACACATTTCCA	2	8	1
gnl|UG|Ssc#S17513112	2	1	BX667681 Sus Scrofa library (scac) Sus scrofa cDNA clone scac0026.g.09 5prim, mRNA sequence /clone=scac0026.g.09 /clone_end=5' /gb=BX667681 /gi=90243783 /ug=Ssc.18230 /len=981	CATGGAGCTATGGGAACTGAG	4	2	1
gnl|UG|Ssc#S17513119	174	24	BX667688 Sus Scrofa library (scac) Sus scrofa cDNA clone scac0025.d.06 5prim, mRNA sequence /clone=scac0025.d.06 /clone_end=5' /gb=BX667688 /gi=90243790 /ug=Ssc.21751 /len=858	CATGGCGTCTAGCTTTGCGCC	2	162	22	CATGGCGTCTAGCTTTTCGCC	2	4	1	CATGGCGTCTAGCTTTGCTCC	2	8	1
gnl|UG|Ssc#S17513169	3	1	BX667738 Sus Scrofa library (scac) Sus scrofa cDNA clone scac0025.f.20 5prim, mRNA sequence /clone=scac0025.f.20 /clone_end=5' /gb=BX667738 /gi=90243764 /ug=Ssc.21806 /len=1020	CATGAAATAAAACCCAGTGGG	3	3	1
gnl|UG|Ssc#S17513221	2	1	BX667790 Sus Scrofa library (scac) Sus scrofa cDNA clone scac0026i.e.07 5prim, mRNA sequence /clone=scac0026i.e.07 /clone_end=5' /gb=BX667790 /gi=37975702 /ug=Ssc.44931 /len=769	CATGGTACTGGAAATGTGAGG	1	2	1
gnl|UG|Ssc#S17513253	134	19	BX667822 Sus Scrofa library (scac) Sus scrofa cDNA clone scac0025.b.02 5prim, mRNA sequence /clone=scac0025.b.02 /clone_end=5' /gb=BX667822 /gi=90245662 /ug=Ssc.69992 /len=862	CATGGGGTCAGAGCAGAAACC	2	35	5	CATGGTTTGGGAAGAGCTGGG	3	97	13	CATGGCTTGGGAAGAGCTGGG	3	2	1
gnl|UG|Ssc#S17513285	4	1	BX667854 Sus Scrofa library (scac) Sus scrofa cDNA clone scac0025.c.18 5prim, mRNA sequence /clone=scac0025.c.18 /clone_end=5' /gb=BX667854 /gi=90245636 /ug=Ssc.5970 /len=999	CATGGGCATAGATGGGAGATC	4	4	1
gnl|UG|Ssc#S17513304	522	72	BX667873 Sus Scrofa library (scac) Sus scrofa cDNA clone scac0026.h.05 5prim, mRNA sequence /clone=scac0026.h.05 /clone_end=5' /gb=BX667873 /gi=90245621 /ug=Ssc.18853 /len=890	CATGGAGGAGACTTGGGCTGC	4	2	1	CATGCTCCTGTACTCCTCGGA	5	472	65	CATGCTCCTTTACTCCTCGGA	5	2	1	CATGCTCCTGCACTCCTCGGA	5	2	1	CATGCTCCTGTACTCCTCGGC	5	2	1	CATGCTCCTGTCCTCCTCGGA	5	3	1	CATGCTCCTGTACTCCCCGGA	5	3	1	CATGCTCCTGTACTCCTCTGA	5	14	2	CATGCTCCTGTACTCCTCGTA	5	22	3
gnl|UG|Ssc#S17513395	15	2	BX667964 Sus Scrofa library (scac) Sus scrofa cDNA clone scac0026.m.22 5prim, mRNA sequence /clone=scac0026.m.22 /clone_end=5' /gb=BX667964 /gi=90245571 /ug=Ssc.21874 /len=745	CATGGCCTGCATTTCAGATGG	5	2	1	CATGTTAATATCAAAATCAAA	8	2	1	CATGAAAATAGCTATCATCTG	7	3	1	CATGAGGGGGACAAACAAGCT	3	8	1
gnl|UG|Ssc#S17513398	16	2	BX667967 Sus Scrofa library (scac) Sus scrofa cDNA clone scac0026.n.01 5prim, mRNA sequence /clone=scac0026.n.01 /clone_end=5' /gb=BX667967 /gi=90245449 /ug=Ssc.57965 /len=797	CATGTTCCCATAAGCAGTAGG	1	16	2
gnl|UG|Ssc#S17513441	2	1	BX668010 Sus Scrofa library (scac) Sus scrofa cDNA clone scac0026.p.09 5prim, mRNA sequence /clone=scac0026.p.09 /clone_end=5' /gb=BX668010 /gi=90245441 /ug=Ssc.42450 /len=717	CATGCTGATGCCAGCAGGAGG	1	2	1
gnl|UG|Ssc#S17513447	12	2	BX668016 Sus Scrofa library (scac) Sus scrofa cDNA clone scac0026.p.17 5prim, mRNA sequence /clone=scac0026.p.17 /clone_end=5' /gb=BX668016 /gi=90245428 /ug=Ssc.55810 /len=907	CATGAATATGCAGTTGTTACC	1	12	2
gnl|UG|Ssc#S17513449	39	5	BX668018 Sus Scrofa library (scac) Sus scrofa cDNA clone scac0026.p.19 5prim, mRNA sequence /clone=scac0026.p.19 /clone_end=5' /gb=BX668018 /gi=90245430 /ug=Ssc.16329 /len=964	CATGCAGAATGACATTTGGCC	1	33	5	CATGCGGAATGACATTTGGCC	1	6	1
gnl|UG|Ssc#S17513465	2	1	BX668034 Sus Scrofa library (scac) Sus scrofa cDNA clone scac0025.l.24 5prim, mRNA sequence /clone=scac0025.l.24 /clone_end=5' /gb=BX668034 /gi=90245422 /ug=Ssc.21732 /len=854	CATGTCGCAGCACTACGACGC	3	2	1
gnl|UG|Ssc#S17513588	2	1	BX668157 Sus Scrofa library (scac) Sus scrofa cDNA clone scac0027.h.14 5prim, mRNA sequence /clone=scac0027.h.14 /clone_end=5' /gb=BX668157 /gi=90245972 /ug=Ssc.33117 /len=937	CATGCGAGGTGCAGAGGACAG	2	2	1
gnl|UG|Ssc#S17513593	21	3	BX668162 Sus Scrofa library (scac) Sus scrofa cDNA clone scac0027.h.20 5prim, mRNA sequence /clone=scac0027.h.20 /clone_end=5' /gb=BX668162 /gi=90245976 /ug=Ssc.22440 /len=951	CATGCAGCCCAATGGGCTGGG	2	3	1	CATGCAGCCCAATGGGCCGGG	2	18	2
gnl|UG|Ssc#S17513632	6	1	BX668201 Sus Scrofa library (scac) Sus scrofa cDNA clone scac0027.j.20 5prim, mRNA sequence /clone=scac0027.j.20 /clone_end=5' /gb=BX668201 /gi=90245927 /ug=Ssc.12934 /len=1211	CATGTAAGATGCGTCGAAAAT	4	6	1
gnl|UG|Ssc#S17513660	45	6	BX668229 Sus Scrofa library (scac) Sus scrofa cDNA clone scac0027.l.04 5prim, mRNA sequence /clone=scac0027.l.04 /clone_end=5' /gb=BX668229 /gi=90245911 /ug=Ssc.23797 /len=662	CATGTAATACAGATTAAGTTA	2	2	1	CATGGGGGACAAATGTCCTTG	1	40	6	CATGGGGGACAAATGTCCTTT	1	3	1
gnl|UG|Ssc#S17513701	72	10	BX668270 Sus Scrofa library (scac) Sus scrofa cDNA clone scac0027.n.10 5prim, mRNA sequence /clone=scac0027.n.10 /clone_end=5' /gb=BX668270 /gi=90245874 /ug=Ssc.9048 /len=1011	CATGTGTGCGCCCTGCCGACG	6	39	5	CATGTGTGCGCCCTGCCGGCG	6	33	5
gnl|UG|Ssc#S17513710	2	1	BX668279 Sus Scrofa library (scac) Sus scrofa cDNA clone scac0027i.n.20 5prim, mRNA sequence /clone=scac0027i.n.20 /clone_end=5' /gb=BX668279 /gi=37976683 /ug=Ssc.43933 /len=635	CATGCCCACTTGAGGGGCACG	1	2	1
gnl|UG|Ssc#S17513715	77	11	BX668284 Sus Scrofa library (scac) Sus scrofa cDNA clone scac0027.o.02 5prim, mRNA sequence /clone=scac0027.o.02 /clone_end=5' /gb=BX668284 /gi=90245884 /ug=Ssc.8025 /len=847	CATGACACTGCACAACTACCA	1	3	1	CATGCGTTCTGATTTCTGGTT	2	36	5	CATGCGTTCTGATTTCTGTTT	2	4	1	CATGGACATATTCTGAGGTGC	3	34	5
gnl|UG|Ssc#S17513788	20	3	BX668357 Sus Scrofa library (scac) Sus scrofa cDNA clone scac0027.d.06 5prim, mRNA sequence /clone=scac0027.d.06 /clone_end=5' /gb=BX668357 /gi=90246535 /ug=Ssc.22195 /len=1046	CATGTCATTCTCCCAAAGGAG	1	20	3
gnl|UG|Ssc#S17513789	21	3	BX668358 Sus Scrofa library (scac) Sus scrofa cDNA clone scac0027.d.08 5prim, mRNA sequence /clone=scac0027.d.08 /clone_end=5' /gb=BX668358 /gi=90246536 /ug=Ssc.57910 /len=980	CATGAAGACTTAAGATACTTA	5	5	1	CATGCAGAGGAAATGGCATCT	4	16	2
gnl|UG|Ssc#S17513836	2	1	BX668405 Sus Scrofa library (scac) Sus scrofa cDNA clone scac0025.h.08 5prim, mRNA sequence /clone=scac0025.h.08 /clone_end=5' /gb=BX668405 /gi=90246412 /ug=Ssc.21272 /len=897	CATGGCACCCATTCTGGTACC	3	2	1
gnl|UG|Ssc#S17513879	4	1	BX668448 Sus Scrofa library (scac) Sus scrofa cDNA clone scac0025.j.16 5prim, mRNA sequence /clone=scac0025.j.16 /clone_end=5' /gb=BX668448 /gi=90246438 /ug=Ssc.22762 /len=903	CATGTCCTCCCGCTCACGGAC	5	2	1	CATGTGAAAGACATTGTTGGG	1	2	1
gnl|UG|Ssc#S17513914	2	1	BX668483 Sus Scrofa library (scac) Sus scrofa cDNA clone scac0025.l.14 5prim, mRNA sequence /clone=scac0025.l.14 /clone_end=5' /gb=BX668483 /gi=90246481 /ug=Ssc.21805 /len=927	CATGAATTGGATTCTCAGGAG	1	2	1
gnl|UG|Ssc#S17513940	2	1	BX668509 Sus Scrofa library (scac) Sus scrofa cDNA clone scac0029.h.05 5prim, mRNA sequence /clone=scac0029.h.05 /clone_end=5' /gb=BX668509 /gi=90246503 /ug=Ssc.44165 /len=993	CATGAGGCCACAGAAACGGTC	3	2	1
gnl|UG|Ssc#S17513958	10	1	BX668527 Sus Scrofa library (scac) Sus scrofa cDNA clone scac0029.h.23 5prim, mRNA sequence /clone=scac0029.h.23 /clone_end=5' /gb=BX668527 /gi=90246516 /ug=Ssc.20851 /len=747	CATGGCCCAATGCAAAGGAGC	3	10	1
gnl|UG|Ssc#S17514069	15	2	BX668638 Sus Scrofa library (scac) Sus scrofa cDNA clone scac0028.j.05 5prim, mRNA sequence /clone=scac0028.j.05 /clone_end=5' /gb=BX668638 /gi=126026162 /ug=Ssc.20269 /len=851	CATGGTCTAGAAAAGGGGGCT	2	15	2
gnl|UG|Ssc#S17514097	8	1	BX668666 Sus Scrofa library (scac) Sus scrofa cDNA clone scac0028.k.10 5prim, mRNA sequence /clone=scac0028.k.10 /clone_end=5' /gb=BX668666 /gi=117784136 /ug=Ssc.6227 /len=846	CATGACTAGTTCTGATACGAT	4	8	1
gnl|UG|Ssc#S17514122	3	1	BX668691 Sus Scrofa library (scac) Sus scrofa cDNA clone scac0030.l.16 3prim, mRNA sequence /clone=scac0030.l.16 /clone_end=3' /gb=BX668691 /gi=113721719 /ug=Ssc.3333 /len=754	CATGCTTCGCCTGCAGCTCGG	1	3	1
gnl|UG|Ssc#S17514128	5	1	BX668697 Sus Scrofa library (scac) Sus scrofa cDNA clone scac0030.l.23 5prim, mRNA sequence /clone=scac0030.l.23 /clone_end=5' /gb=BX668697 /gi=113721726 /ug=Ssc.47899 /len=765	CATGGATTTTAAAAGCTGAAA	4	5	1
gnl|UG|Ssc#S17514152	4	1	BX668721 Sus Scrofa library (scac) Sus scrofa cDNA clone scac0030.m.21 5prim, mRNA sequence /clone=scac0030.m.21 /clone_end=5' /gb=BX668721 /gi=117784140 /ug=Ssc.20313 /len=825	CATGGTTCCGGCCCCAAGGAC	1	4	1
gnl|UG|Ssc#S17514245	4	1	BX668814 Sus Scrofa library (scac) Sus scrofa cDNA clone scac0029.l.09 5prim, mRNA sequence /clone=scac0029.l.09 /clone_end=5' /gb=BX668814 /gi=113721624 /ug=Ssc.20593 /len=1161	CATGGCTTCTTGGGCTACTTC	3	2	1	CATGCCTCTTACAATCCAGTG	2	2	1
gnl|UG|Ssc#S17514258	2	1	BX668827 Sus Scrofa library (scac) Sus scrofa cDNA clone scac0029.l.21 3prim, mRNA sequence /clone=scac0029.l.21 /clone_end=3' /gb=BX668827 /gi=90227266 /ug=Ssc.61999 /len=826	CATGCCGGATCCTTAACCACT	5	2	1
gnl|UG|Ssc#S17514318	69	10	BX668887 Sus Scrofa library (scac) Sus scrofa cDNA clone scac0030.i.23 5prim, mRNA sequence /clone=scac0030.i.23 /clone_end=5' /gb=BX668887 /gi=90227211 /ug=Ssc.22114 /len=894	CATGTGCAAACTCAGCCTTAT	2	69	10
gnl|UG|Ssc#S17514407	14	2	BX668976 Sus Scrofa library (scac) Sus scrofa cDNA clone scac0028.e.20 5prim, mRNA sequence /clone=scac0028.e.20 /clone_end=5' /gb=BX668976 /gi=90227817 /ug=Ssc.17567 /len=782	CATGAGTTACATGTGAGTGAA	3	2	1	CATGTGAGTGAACAGGGGTGA	4	12	2
gnl|UG|Ssc#S17514419	15	2	BX668988 Sus Scrofa library (scac) Sus scrofa cDNA clone scac0028.f.09 3prim, mRNA sequence /clone=scac0028.f.09 /clone_end=3' /gb=BX668988 /gi=90227825 /ug=Ssc.9747 /len=820	CATGGACCGAGACCCGCGGGC	1	15	2
gnl|UG|Ssc#S17514434	411	57	BX669003 Sus Scrofa library (scac) Sus scrofa cDNA clone scac0031.a.23 5prim, mRNA sequence /clone=scac0031.a.23 /clone_end=5' /gb=BX669003 /gi=90227837 /ug=Ssc.61140 /len=741	CATGACAGATTCCAGTGAGGG	1	384	53	CATGACAGATTCCAGTGCGGG	1	2	1	CATGACAGATTCCAGCGAGGG	1	3	1	CATGACAGATTCCCGTGAGGG	1	3	1	CATGACAGATTCCAGTGAGGT	1	4	1	CATGACAGATTCCAGTGATGG	1	6	1	CATGACAGATTCCAGTGAGTG	1	9	1
gnl|UG|Ssc#S17514452	4	1	BX669021 Sus Scrofa library (scac) Sus scrofa cDNA clone scac0031.c.02 3prim, mRNA sequence /clone=scac0031.c.02 /clone_end=3' /gb=BX669021 /gi=90227853 /ug=Ssc.10885 /len=918	CATGAAAAAATGCGAGACGCC	1	4	1
gnl|UG|Ssc#S17514629	2	1	BX669198 Sus Scrofa library (scac) Sus scrofa cDNA clone scac0028.l.20 5prim, mRNA sequence /clone=scac0028.l.20 /clone_end=5' /gb=BX669198 /gi=90227668 /ug=Ssc.23890 /len=902	CATGCAGCAGGCCGACGACTG	4	2	1
gnl|UG|Ssc#S17514667	9	1	BX669236 Sus Scrofa library (scac) Sus scrofa cDNA clone scac0028.n.14 5prim, mRNA sequence /clone=scac0028.n.14 /clone_end=5' /gb=BX669236 /gi=90233835 /ug=Ssc.8091 /len=936	CATGCATTATCTAAGGCTATA	2	9	1
gnl|UG|Ssc#S17514699	8	1	BX669268 Sus Scrofa library (scac) Sus scrofa cDNA clone scac0031.p.21 3prim, mRNA sequence /clone=scac0031.p.21 /clone_end=3' /gb=BX669268 /gi=90233799 /ug=Ssc.21247 /len=854	CATGATGTTTGAAGGAAAAGC	3	6	1	CATGATGTTTGAAGGAAAATC	3	2	1
gnl|UG|Ssc#S17514729	14	2	BX669298 Sus Scrofa library (scac) Sus scrofa cDNA clone scac0029.d.23 5prim, mRNA sequence /clone=scac0029.d.23 /clone_end=5' /gb=BX669298 /gi=117784201 /ug=Ssc.54382 /len=835	CATGGCATTTAGTGTCTCACC	2	5	1	CATGTACCCTTGGCCCTTGTT	3	9	1
gnl|UG|Ssc#S17514731	40	6	BX669300 Sus Scrofa library (scac) Sus scrofa cDNA clone scac0029.e.02 5prim, mRNA sequence /clone=scac0029.e.02 /clone_end=5' /gb=BX669300 /gi=117784202 /ug=Ssc.1742 /len=796	CATGTTTGTGATAAAATCATT	2	40	6
gnl|UG|Ssc#S17514779	6	1	BX669348 Sus Scrofa library (scac) Sus scrofa cDNA clone scac0029.f.21 5prim, mRNA sequence /clone=scac0029.f.21 /clone_end=5' /gb=BX669348 /gi=90233764 /ug=Ssc.13356 /len=960	CATGTTAGTATCATAAATGAT	1	6	1
gnl|UG|Ssc#S17514807	481	67	BX669376 Sus Scrofa library (scac) Sus scrofa cDNA clone scac0031.m.13 3prim, mRNA sequence /clone=scac0031.m.13 /clone_end=3' /gb=BX669376 /gi=90233746 /ug=Ssc.22874 /len=821	CATGCTGCAGGCCTACGGTCT	3	9	1	CATGGTTTTGGTGAAGCTGTG	4	21	3	CATGCTTTTCTCTGGGCATCA	5	268	37	CATGCTTTTCTCTGGGCATCC	5	2	1	CATGCTTTTCTCTAGGCATCA	5	2	1	CATGCTTTTCTCTGGGCCTCA	5	3	1	CATGCTTTTCTCTGTGCATCA	5	4	1	CATGCTTTTCTCTTGGCATCA	5	5	1	CATGCTTTTCTCTGGACATCA	5	167	23
gnl|UG|Ssc#S17514838	3	1	BX669407 Sus Scrofa library (scac) Sus scrofa cDNA clone scac0031.n.19 5prim, mRNA sequence /clone=scac0031.n.19 /clone_end=5' /gb=BX669407 /gi=90233595 /ug=Ssc.18191 /len=793	CATGGTGCCCGCCGTCCGGCG	1	3	1
gnl|UG|Ssc#S17514969	3	1	BX669538 Sus Scrofa library (scac) Sus scrofa cDNA clone scac0029.o.04 5prim, mRNA sequence /clone=scac0029.o.04 /clone_end=5' /gb=BX669538 /gi=90235002 /ug=Ssc.51153 /len=783	CATGAGGTTACAAGAAGTCCT	2	3	1
gnl|UG|Ssc#S17514973	4	1	BX669542 Sus Scrofa library (scac) Sus scrofa cDNA clone scac0029.o.09 5prim, mRNA sequence /clone=scac0029.o.09 /clone_end=5' /gb=BX669542 /gi=90235006 /ug=Ssc.38033 /len=968	CATGCAAGTTCTGAAATTTCT	2	4	1
gnl|UG|Ssc#S17514979	4	1	BX669548 Sus Scrofa library (scac) Sus scrofa cDNA clone scac0029.o.13 5prim, mRNA sequence /clone=scac0029.o.13 /clone_end=5' /gb=BX669548 /gi=90234921 /ug=Ssc.4894 /len=939	CATGTTTAAACAGGAATTCAC	2	4	1
gnl|UG|Ssc#S17515042	15	2	BX669611 Sus Scrofa library (scac) Sus scrofa cDNA clone scac0030.b.09 3prim, mRNA sequence /clone=scac0030.b.09 /clone_end=3' /gb=BX669611 /gi=90234948 /ug=Ssc.56619 /len=862	CATGGTCAAGGCCAGGGCCGG	1	15	2
gnl|UG|Ssc#S17515076	2	1	BX669645 Sus Scrofa library (scac) Sus scrofa cDNA clone scac0030.c.15 5prim, mRNA sequence /clone=scac0030.c.15 /clone_end=5' /gb=BX669645 /gi=90234970 /ug=Ssc.70153 /len=795	CATGGGCTAGTGAAGAGATGT	1	2	1
gnl|UG|Ssc#S17515106	13	2	BX669675 Sus Scrofa library (scac) Sus scrofa cDNA clone scac0028.b.13 5prim, mRNA sequence /clone=scac0028.b.13 /clone_end=5' /gb=BX669675 /gi=90234897 /ug=Ssc.53695 /len=721	CATGCTTGTTAATGACTCGTT	2	3	1	CATGGGTATCTCTGCTACTCT	1	8	1	CATGGGTATCTCTTCTACTCT	1	2	1
gnl|UG|Ssc#S17515108	42	6	BX669677 Sus Scrofa library (scac) Sus scrofa cDNA clone scac0028.b.15 3prim, mRNA sequence /clone=scac0028.b.15 /clone_end=3' /gb=BX669677 /gi=90234899 /ug=Ssc.9476 /len=886	CATGAACATCAGATTAACTTA	2	19	3	CATGTTCATATTAAGAACAAT	1	23	3
gnl|UG|Ssc#S17515169	4	1	BX669738 Sus Scrofa library (scac) Sus scrofa cDNA clone scac0028.g.16 5prim, mRNA sequence /clone=scac0028.g.16 /clone_end=5' /gb=BX669738 /gi=126026179 /ug=Ssc.71535 /len=830	CATGCATGGACCCTGCTGTCC	2	4	1
gnl|UG|Ssc#S17515256	3	1	BX669825 Sus Scrofa library (scac) Sus scrofa cDNA clone scac0029.c.22 3prim, mRNA sequence /clone=scac0029.c.22 /clone_end=3' /gb=BX669825 /gi=90236917 /ug=Ssc.23058 /len=841	CATGGACGAATGACCTCAGCT	3	3	1
gnl|UG|Ssc#S17515298	21	3	BX669867 Sus Scrofa library (scac) Sus scrofa cDNA clone scac0030.o.15 5prim, mRNA sequence /clone=scac0030.o.15 /clone_end=5' /gb=BX669867 /gi=90236848 /ug=Ssc.54027 /len=702	CATGTGTATAGTTGGAGAGAA	1	21	3
gnl|UG|Ssc#S17515303	4	1	BX669872 Sus Scrofa library (scac) Sus scrofa cDNA clone scac0030.o.22 5prim, mRNA sequence /clone=scac0030.o.22 /clone_end=5' /gb=BX669872 /gi=90236829 /ug=Ssc.1791 /len=775	CATGCGCACAGGCTGCTGGGT	2	4	1
gnl|UG|Ssc#S17515316	37	5	BX669885 Sus Scrofa library (scac) Sus scrofa cDNA clone scac0030.p.08 5prim, mRNA sequence /clone=scac0030.p.08 /clone_end=5' /gb=BX669885 /gi=90236864 /ug=Ssc.13767 /len=953	CATGCCTCCCATCATTTGGCT	4	5	1	CATGCTAGACATCCCTCCCAT	2	7	1	CATGAGTTGCAAACTCCACAT	5	23	3	CATGCTAGACATCCCTCCCCT	2	2	1
gnl|UG|Ssc#S17515396	2	1	BX669965 Sus Scrofa library (scac) Sus scrofa cDNA clone scac0028.p.23 3prim, mRNA sequence /clone=scac0028.p.23 /clone_end=3' /gb=BX669965 /gi=90238176 /ug=Ssc.3659 /len=808	CATGCAGCTATTCTGGTTACA	3	2	1
gnl|UG|Ssc#S17515436	5	1	BX670005 Sus Scrofa library (scac) Sus scrofa cDNA clone scac0034.o.17 5prim, mRNA sequence /clone=scac0034.o.17 /clone_end=5' /gb=BX670005 /gi=90238146 /ug=Ssc.21398 /len=825	CATGATGCATGCCTTGGAAGT	2	2	1	CATGCCTTGGAAGTGTTGAAC	3	3	1
gnl|UG|Ssc#S17515484	61	8	BX670053 Sus Scrofa library (scac) Sus scrofa cDNA clone scac0034.l.06 5prim, mRNA sequence /clone=scac0034.l.06 /clone_end=5' /gb=BX670053 /gi=90238093 /ug=Ssc.60704 /len=723	CATGGCAGCCTTATTCTGCCC	2	58	8	CATGGCAGCCTTATTCTTCCC	2	3	1
gnl|UG|Ssc#S17515582	2	1	BX670151 Sus Scrofa library (scac) Sus scrofa cDNA clone scac0035.e.08 5prim, mRNA sequence /clone=scac0035.e.08 /clone_end=5' /gb=BX670151 /gi=90238043 /ug=Ssc.22454 /len=866	CATGGAGCAGACTAAATGATC	3	2	1
gnl|UG|Ssc#S17515611	18	2	BX670180 Sus Scrofa library (scac) Sus scrofa cDNA clone scac0035.f.07 5prim, mRNA sequence /clone=scac0035.f.07 /clone_end=5' /gb=BX670180 /gi=90238756 /ug=Ssc.20590 /len=903	CATGCTGGCCATAAATGTTAA	4	7	1	CATGTGAAAAACAACATTTCT	6	11	2
gnl|UG|Ssc#S17515633	8	1	BX670202 Sus Scrofa library (scac) Sus scrofa cDNA clone scac0034.i.20 5prim, mRNA sequence /clone=scac0034.i.20 /clone_end=5' /gb=BX670202 /gi=90238777 /ug=Ssc.60249 /len=643	CATGGCAGTGGGCAGCTTGGG	1	2	1	CATGGACCTCATTGCTCAGAG	2	6	1
gnl|UG|Ssc#S17515701	3	1	BX670270 Sus Scrofa library (scac) Sus scrofa cDNA clone scac0035.a.12 5prim, mRNA sequence /clone=scac0035.a.12 /clone_end=5' /gb=BX670270 /gi=90238722 /ug=Ssc.12927 /len=828	CATGTGAGCAGCAGCTAGGAG	3	3	1
gnl|UG|Ssc#S17515702	7	1	BX670271 Sus Scrofa library (scac) Sus scrofa cDNA clone scac0035.a.13 5prim, mRNA sequence /clone=scac0035.a.13 /clone_end=5' /gb=BX670271 /gi=90238723 /ug=Ssc.11787 /len=887	CATGCTCAACAAGATCTCTGC	3	7	1
gnl|UG|Ssc#S17515708	7	1	BX670277 Sus Scrofa library (scac) Sus scrofa cDNA clone scac0035.a.18 3prim, mRNA sequence /clone=scac0035.a.18 /clone_end=3' /gb=BX670277 /gi=90238687 /ug=Ssc.15230 /len=837	CATGCTCCTACCTGCTCATCT	5	7	1
gnl|UG|Ssc#S17515718	2	1	BX670287 Sus Scrofa library (scac) Sus scrofa cDNA clone scac0035.a.24 5prim, mRNA sequence /clone=scac0035.a.24 /clone_end=5' /gb=BX670287 /gi=90238695 /ug=Ssc.16401 /len=983	CATGCAGATCCCAGAGAAGCT	1	2	1
gnl|UG|Ssc#S17515729	2	1	BX670298 Sus Scrofa library (scac) Sus scrofa cDNA clone scac0035.b.11 3prim, mRNA sequence /clone=scac0035.b.11 /clone_end=3' /gb=BX670298 /gi=90238705 /ug=Ssc.25298 /len=767	CATGCAGGACTCGCGGGGCCG	1	2	1
gnl|UG|Ssc#S17515742	221	31	BX670311 Sus Scrofa library (scac) Sus scrofa cDNA clone scac0035.b.23 3prim, mRNA sequence /clone=scac0035.b.23 /clone_end=3' /gb=BX670311 /gi=90238674 /ug=Ssc.55841 /len=754	CATGGGGGTCCGTCAGGCCGC	1	221	31
gnl|UG|Ssc#S17515754	2	1	BX670323 Sus Scrofa library (scac) Sus scrofa cDNA clone scac0035.c.06 3prim, mRNA sequence /clone=scac0035.c.06 /clone_end=3' /gb=BX670323 /gi=90238684 /ug=Ssc.19546 /len=723	CATGTCACTCGTAGATCCAGG	1	2	1
gnl|UG|Ssc#S17515773	5	1	BX670342 Sus Scrofa library (scac) Sus scrofa cDNA clone scac0035.c.21 5prim, mRNA sequence /clone=scac0035.c.21 /clone_end=5' /gb=BX670342 /gi=90238628 /ug=Ssc.9150 /len=914	CATGGCATAAGCCTGAATAAG	4	5	1
gnl|UG|Ssc#S17515783	4	1	BX670352 Sus Scrofa library (scac) Sus scrofa cDNA clone scac0033.f.24 3prim, mRNA sequence /clone=scac0033.f.24 /clone_end=3' /gb=BX670352 /gi=90238636 /ug=Ssc.58177 /len=896	CATGCGGCGGGGGGGGGGGGG	1	2	1	CATGAGGCGGGGGGGGGGGGG	1	2	1
gnl|UG|Ssc#S17515799	2	1	BX670368 Sus Scrofa library (scac) Sus scrofa cDNA clone scac0033.g.10 3prim, mRNA sequence /clone=scac0033.g.10 /clone_end=3' /gb=BX670368 /gi=90238646 /ug=Ssc.21771 /len=925	CATGTCATTTACGAGGGCAAA	1	2	1
gnl|UG|Ssc#S17515838	20	3	BX670407 Sus Scrofa library (scac) Sus scrofa cDNA clone scac0033.h.09 3prim, mRNA sequence /clone=scac0033.h.09 /clone_end=3' /gb=BX670407 /gi=90241865 /ug=Ssc.5761 /len=1035	CATGGATTTGGTAAACTAGCT	1	10	1	CATGTCCACAGGAATCTCATA	3	10	1
gnl|UG|Ssc#S17515842	20	3	BX670411 Sus Scrofa library (scac) Sus scrofa cDNA clone scac0033.h.11 3prim, mRNA sequence /clone=scac0033.h.11 /clone_end=3' /gb=BX670411 /gi=90241869 /ug=Ssc.55982 /len=1018	CATGTCTGGGACAGTTGAGGA	2	4	1	CATGGACCTTAGACTAAGGAA	3	16	2
gnl|UG|Ssc#S17515856	5	1	BX670425 Sus Scrofa library (scac) Sus scrofa cDNA clone scac0033.h.21 3prim, mRNA sequence /clone=scac0033.h.21 /clone_end=3' /gb=BX670425 /gi=90241620 /ug=Ssc.6083 /len=1027	CATGCAAACTAATAGAAAGTA	1	5	1
gnl|UG|Ssc#S17515868	18	2	BX670437 Sus Scrofa library (scac) Sus scrofa cDNA clone scac0033.i.04 3prim, mRNA sequence /clone=scac0033.i.04 /clone_end=3' /gb=BX670437 /gi=90241611 /ug=Ssc.57757 /len=878	CATGAAACTTAGTGACATTAA	2	7	1	CATGTAAAAGTTACACATCAC	1	11	2
gnl|UG|Ssc#S17515869	105	15	BX670438 Sus Scrofa library (scac) Sus scrofa cDNA clone scac0033.i.04 5prim, mRNA sequence /clone=scac0033.i.04 /clone_end=5' /gb=BX670438 /gi=90241612 /ug=Ssc.9645 /len=880	CATGGTATGAAATGTCACTCA	4	101	14	CATGGTATGAAATGTCACGCA	4	2	1	CATGGTATGAAATGTCCCTCA	4	2	1
gnl|UG|Ssc#S17515888	4	1	BX670457 Sus Scrofa library (scac) Sus scrofa cDNA clone scac0032.d.19 5prim, mRNA sequence /clone=scac0032.d.19 /clone_end=5' /gb=BX670457 /gi=90241595 /ug=Ssc.20259 /len=734	CATGGAGACAGAAGACAAGAC	1	4	1
gnl|UG|Ssc#S17515924	488	68	BX670493 Sus Scrofa library (scac) Sus scrofa cDNA clone scac0032.f.12 3prim, mRNA sequence /clone=scac0032.f.12 /clone_end=3' /gb=BX670493 /gi=90241555 /ug=Ssc.16635 /len=815	CATGTTCAACGCTTCCCGGAG	2	9	1	CATGTTCTACGCAGCGGTGAC	3	461	64	CATGTTCTACGCATCGGTGAC	3	2	1	CATGTTCTACGCCGCGGTGAC	3	2	1	CATGTTCTACGCAGCGGGGAC	3	3	1	CATGTTCTACGCAGCGGCGAC	3	4	1	CATGTTCTACGCAGCGGTTAC	3	7	1
gnl|UG|Ssc#S17516031	13	2	BX670600 Sus Scrofa library (scac) Sus scrofa cDNA clone scac0033.e.04 3prim, mRNA sequence /clone=scac0033.e.04 /clone_end=3' /gb=BX670600 /gi=90243641 /ug=Ssc.70597 /len=865	CATGTAACAAGAGAAAATTAA	1	13	2
gnl|UG|Ssc#S17516048	4	1	BX670617 Sus Scrofa library (scac) Sus scrofa cDNA clone scac0033.e.14 3prim, mRNA sequence /clone=scac0033.e.14 /clone_end=3' /gb=BX670617 /gi=90243654 /ug=Ssc.54855 /len=670	CATGGGTGGGGGTGGGGCTCC	1	4	1
gnl|UG|Ssc#S17516088	4	1	BX670657 Sus Scrofa library (scac) Sus scrofa cDNA clone scac0033.f.15 3prim, mRNA sequence /clone=scac0033.f.15 /clone_end=3' /gb=BX670657 /gi=90243694 /ug=Ssc.22914 /len=589	CATGTATTGTTGTGGTTTTAT	3	4	1
gnl|UG|Ssc#S17516094	2	1	BX670663 Sus Scrofa library (scac) Sus scrofa cDNA clone scac0033.f.18 5prim, mRNA sequence /clone=scac0033.f.18 /clone_end=5' /gb=BX670663 /gi=90243621 /ug=Ssc.42427 /len=979	CATGTGGACCCAGACCACAGA	3	2	1
gnl|UG|Ssc#S17516095	11	2	BX670664 Sus Scrofa library (scac) Sus scrofa cDNA clone scac0033.f.19 3prim, mRNA sequence /clone=scac0033.f.19 /clone_end=3' /gb=BX670664 /gi=90243622 /ug=Ssc.4469 /len=881	CATGATATTGGCAGTTTCATA	1	7	1	CATGGCAGTATAAGTAGCGAG	3	4	1
gnl|UG|Ssc#S17516117	338	47	BX670686 Sus Scrofa library (scac) Sus scrofa cDNA clone scac0034.a.23 5prim, mRNA sequence /clone=scac0034.a.23 /clone_end=5' /gb=BX670686 /gi=90243614 /ug=Ssc.21925 /len=907	CATGGTGAGGCTGGAGCCCGA	1	9	1	CATGGGGCAGTGGCTGGATTT	2	318	44	CATGGAGCAGTGGCTGGATTT	2	2	1	CATGGGGCAGCGGCTGGATTT	2	2	1	CATGGGGCAGGGGCTGGATTT	2	2	1	CATGGGGCAGTGGCTGGCTTT	2	5	1
gnl|UG|Ssc#S17516151	2	1	BX670720 Sus Scrofa library (scac) Sus scrofa cDNA clone scac0034.c.01 5prim, mRNA sequence /clone=scac0034.c.01 /clone_end=5' /gb=BX670720 /gi=90243608 /ug=Ssc.43966 /len=878	CATGTTACTTAATACTAGAAA	9	2	1
gnl|UG|Ssc#S17516170	3	1	BX670739 Sus Scrofa library (scac) Sus scrofa cDNA clone scac0034.c.15 5prim, mRNA sequence /clone=scac0034.c.15 /clone_end=5' /gb=BX670739 /gi=90243571 /ug=Ssc.42426 /len=899	CATGACAACCTGTGACTGGAG	1	3	1
gnl|UG|Ssc#S17516228	429	59	BX670797 Sus Scrofa library (scac) Sus scrofa cDNA clone scac0033.o.18 3prim, mRNA sequence /clone=scac0033.o.18 /clone_end=3' /gb=BX670797 /gi=90245123 /ug=Ssc.19199 /len=904	CATGGCCCGGAGCCAGGTGCC	5	11	2	CATGGGCCGTGAAGATGTGGT	6	48	7	CATGGGTATCCTGGCATTGGT	7	345	48	CATGGGTATCATGGCATTGGT	7	2	1	CATGGGGATCCTGGCATTGGT	7	2	1	CATGGGTATCCTGGCCTTGGT	7	2	1	CATGGGTATCCTTGCATTGGT	7	3	1	CATGGGTATCCTGGCATTTGT	7	6	1	CATGGGTATCCTGGCATTGTT	7	10	1
gnl|UG|Ssc#S17516254	8	1	BX670823 Sus Scrofa library (scac) Sus scrofa cDNA clone scac0033.p.13 5prim, mRNA sequence /clone=scac0033.p.13 /clone_end=5' /gb=BX670823 /gi=90245485 /ug=Ssc.12944 /len=796	CATGGATAATTTTCACAGCTT	2	3	1	CATGCTGCACAACACCCAAAG	1	5	1
gnl|UG|Ssc#S17516301	5	1	BX670870 Sus Scrofa library (scac) Sus scrofa cDNA clone scac0033.l.15 3prim, mRNA sequence /clone=scac0033.l.15 /clone_end=3' /gb=BX670870 /gi=90245531 /ug=Ssc.8588 /len=943	CATGTGTTAACGGGTTCATCA	1	5	1
gnl|UG|Ssc#S17516311	3	1	BX670880 Sus Scrofa library (scac) Sus scrofa cDNA clone scac0033.l.20 3prim, mRNA sequence /clone=scac0033.l.20 /clone_end=3' /gb=BX670880 /gi=90245541 /ug=Ssc.13950 /len=896	CATGTAAAGAATCATTCGTAT	1	3	1
gnl|UG|Ssc#S17516326	7	1	BX670895 Sus Scrofa library (scac) Sus scrofa cDNA clone scac0033.m.04 5prim, mRNA sequence /clone=scac0033.m.04 /clone_end=5' /gb=BX670895 /gi=90245407 /ug=Ssc.24238 /len=882	CATGGGCCAGCAGTTACAGCT	4	7	1
gnl|UG|Ssc#S17516353	72	10	BX670922 Sus Scrofa library (scac) Sus scrofa cDNA clone scac0033.m.19 5prim, mRNA sequence /clone=scac0033.m.19 /clone_end=5' /gb=BX670922 /gi=90245398 /ug=Ssc.18300 /len=811	CATGGAGAGGCTGCTTCGCAC	2	5	1	CATGGCTTGCAGAGTGGTTGC	3	65	9	CATGGCTTGCAGAGTGGGTGC	3	2	1
gnl|UG|Ssc#S17516362	15	2	BX670931 Sus Scrofa library (scac) Sus scrofa cDNA clone scac0033.n.02 3prim, mRNA sequence /clone=scac0033.n.02 /clone_end=3' /gb=BX670931 /gi=90245265 /ug=Ssc.56575 /len=866	CATGCCTTAAATTCTTATATG	2	3	1	CATGCAAAACATCCTTCAGTG	1	10	1	CATGCCTTAAATTCTTATATT	2	2	1
gnl|UG|Ssc#S17516527	93	13	BX671096 Sus Scrofa library (scac) Sus scrofa cDNA clone scac0036.c.19 3prim, mRNA sequence /clone=scac0036.c.19 /clone_end=3' /gb=BX671096 /gi=90245788 /ug=Ssc.72175 /len=853	CATGGAGTGCAAAACTTGCGC	2	93	13
gnl|UG|Ssc#S17516538	2	1	BX671107 Sus Scrofa library (scac) Sus scrofa cDNA clone scac0036.d.03 5prim, mRNA sequence /clone=scac0036.d.03 /clone_end=5' /gb=BX671107 /gi=90245797 /ug=Ssc.34213 /len=1045	CATGTCTTTCCTGTTCAAGCC	5	2	1
gnl|UG|Ssc#S17516605	4	1	BX671174 Sus Scrofa library (scac) Sus scrofa cDNA clone scac0032.g.12 5prim, mRNA sequence /clone=scac0032.g.12 /clone_end=5' /gb=BX671174 /gi=90245733 /ug=Ssc.22934 /len=599	CATGTGTATACGTGTATGTTT	3	4	1
gnl|UG|Ssc#S17516685	13	2	BX671254 Sus Scrofa library (scac) Sus scrofa cDNA clone scac0032.i.15 3prim, mRNA sequence /clone=scac0032.i.15 /clone_end=3' /gb=BX671254 /gi=90246200 /ug=Ssc.20151 /len=796	CATGGTAAGAGTTTCGTTTTG	2	5	1	CATGCTGAATGGTTCTCACCC	1	8	1
gnl|UG|Ssc#S17516814	5	1	BX671383 Sus Scrofa library (scac) Sus scrofa cDNA clone scac0033.j.04 3prim, mRNA sequence /clone=scac0033.j.04 /clone_end=3' /gb=BX671383 /gi=90246187 /ug=Ssc.42421 /len=892	CATGCTCAGGAAAAATATGAC	2	5	1
gnl|UG|Ssc#S17516828	453	63	BX671397 Sus Scrofa library (scac) Sus scrofa cDNA clone scac0033.j.12 3prim, mRNA sequence /clone=scac0033.j.12 /clone_end=3' /gb=BX671397 /gi=90246169 /ug=Ssc.8148 /len=762	CATGCATCTGGTGCACCTGGA	1	436	60	CATGCAGCTGGTGCACCTGGA	1	2	1	CATGCATCTGGGGCACCTGGA	1	3	1	CATGCCTCTGGTGCACCTGGA	1	3	1	CATGCATCTGGTGCACCTGTA	1	9	1
gnl|UG|Ssc#S17516941	3	1	BX671510 Sus Scrofa library (scac) Sus scrofa cDNA clone scac0036.g.10 5prim, mRNA sequence /clone=scac0036.g.10 /clone_end=5' /gb=BX671510 /gi=113721542 /ug=Ssc.4520 /len=851	CATGGGAAAAGTGCTTGTGGA	1	3	1
gnl|UG|Ssc#S17516962	7	1	BX671531 Sus Scrofa library (scac) Sus scrofa cDNA clone scac0036.g.24 5prim, mRNA sequence /clone=scac0036.g.24 /clone_end=5' /gb=BX671531 /gi=126026185 /ug=Ssc.2543 /len=910	CATGTGGCCACAGCCCCAGGG	3	2	1	CATGTTGATCCCAATGGACCC	2	3	1	CATGTGGCCACCGCCCCAGGG	3	2	1
gnl|UG|Ssc#S17517004	2	1	BX671573 Sus Scrofa library (scac) Sus scrofa cDNA clone scac0032.l.20 3prim, mRNA sequence /clone=scac0032.l.20 /clone_end=3' /gb=BX671573 /gi=113721435 /ug=Ssc.7732 /len=852	CATGCAAGCAACTTTTTTAGT	1	2	1
gnl|UG|Ssc#S17517007	56	8	BX671576 Sus Scrofa library (scac) Sus scrofa cDNA clone scac0032.l.21 5prim, mRNA sequence /clone=scac0032.l.21 /clone_end=5' /gb=BX671576 /gi=113721438 /ug=Ssc.21786 /len=696	CATGTGTATTTGTGTGTGTAA	2	53	7	CATGTGTATTTGTGTGTTTAA	2	3	1
gnl|UG|Ssc#S17517072	6	1	BX671641 Sus Scrofa library (scac) Sus scrofa cDNA clone scac0033.a.20 5prim, mRNA sequence /clone=scac0033.a.20 /clone_end=5' /gb=BX671641 /gi=90226778 /ug=Ssc.21788 /len=785	CATGAGGGAGCACAAGACCAT	1	6	1
gnl|UG|Ssc#S17517096	5	1	BX671665 Sus Scrofa library (scac) Sus scrofa cDNA clone scac0033.b.12 5prim, mRNA sequence /clone=scac0033.b.12 /clone_end=5' /gb=BX671665 /gi=90226766 /ug=Ssc.7307 /len=963	CATGGAGATACTGTGTGTATG	2	5	1
gnl|UG|Ssc#S17517136	110	15	BX671705 Sus Scrofa library (scac) Sus scrofa cDNA clone scac0033.c.16 3prim, mRNA sequence /clone=scac0033.c.16 /clone_end=3' /gb=BX671705 /gi=90226654 /ug=Ssc.21969 /len=866	CATGTAGCTTGTAATATAGTG	2	101	14	CATGTAGCTTGTAATATATTG	2	2	1	CATGTAGCTTGTAATATAGTT	2	7	1
gnl|UG|Ssc#S17517167	2444	338	BX671736 Sus Scrofa library (scac) Sus scrofa cDNA clone scac0032.n.06 3prim, mRNA sequence /clone=scac0032.n.06 /clone_end=3' /gb=BX671736 /gi=90226687 /ug=Ssc.442 /len=804	CATGAAGCAAATTATAACACA	1	531	73	CATGACTTTGTCCAGTAAATG	2	1667	231	CATGAAGCAAATTATAACATA	1	2	1	CATGAAGCAAATTATAACCCA	1	2	1	CATGACTTTGTCCAGTTAATG	2	2	1	CATGACTTTGTCCGGTAAATG	2	2	1	CATGACTTTGTCCAGGAAATG	2	2	1	CATGACTTTGTCTAGTAAATG	2	2	1	CATGAAGCAAAGTATAACACA	1	2	1	CATGACTTTGTCCAGTAAATA	2	2	1	CATGATTTTGTCCAGTAAATG	2	2	1	CATGACTTTGTCCAGCAAATG	2
gnl|UG|Ssc#S17517171	2	1	BX671740 Sus Scrofa library (scac) Sus scrofa cDNA clone scac0032.n.08 3prim, mRNA sequence /clone=scac0032.n.08 /clone_end=3' /gb=BX671740 /gi=90226691 /ug=Ssc.22962 /len=930	CATGTCCAAGGTGAGTGTGGA	3	2	1
gnl|UG|Ssc#S17517209	3	1	BX671778 Sus Scrofa library (scac) Sus scrofa cDNA clone scac0032.o.12 3prim, mRNA sequence /clone=scac0032.o.12 /clone_end=3' /gb=BX671778 /gi=90226729 /ug=Ssc.21484 /len=785	CATGACCTGCTACTACCTGAC	2	3	1
gnl|UG|Ssc#S17517235	8	1	BX671804 Sus Scrofa library (scac) Sus scrofa cDNA clone scac0032.p.11 3prim, mRNA sequence /clone=scac0032.p.11 /clone_end=3' /gb=BX671804 /gi=90226664 /ug=Ssc.11220 /len=932	CATGGGAGCAAAGGAGAGAGC	4	8	1
gnl|UG|Ssc#S17517310	274	38	BX671879 Sus Scrofa library (scac) Sus scrofa cDNA clone scac0035.g.19 5prim, mRNA sequence /clone=scac0035.g.19 /clone_end=5' /gb=BX671879 /gi=90227572 /ug=Ssc.54654 /len=941	CATGTGCCTCCTGGGGGCACT	2	5	1	CATGTGTCCCGGCCAGTGAGG	3	251	35	CATGTATCCCGGCCAGTGAGG	3	2	1	CATGTGTCCCTGCCAGTGAGG	3	2	1	CATGTGTCCCGTCCAGTGAGG	3	3	1	CATGTGTCCCGGCCAGTGAGT	3	3	1	CATGTGTCCCGGCCAGTGCGG	3	3	1	CATGTGTCCCGGCCCGTGAGG	3	5	1
gnl|UG|Ssc#S17517335	5	1	BX671904 Sus Scrofa library (scac) Sus scrofa cDNA clone scac0035.h.17 5prim, mRNA sequence /clone=scac0035.h.17 /clone_end=5' /gb=BX671904 /gi=90227565 /ug=Ssc.1984 /len=1057	CATGGTATCATTAGTGGAATG	3	5	1
gnl|UG|Ssc#S17517397	18	2	BX671966 Sus Scrofa library (scac) Sus scrofa cDNA clone scac0036.l.24 3prim, mRNA sequence /clone=scac0036.l.24 /clone_end=3' /gb=BX671966 /gi=90227549 /ug=Ssc.11506 /len=997	CATGATTCTCACTTTAACGTC	1	18	2
gnl|UG|Ssc#S17517405	2	1	BX671974 Sus Scrofa library (scac) Sus scrofa cDNA clone scac0036.m.06 3prim, mRNA sequence /clone=scac0036.m.06 /clone_end=3' /gb=BX671974 /gi=90227479 /ug=Ssc.52295 /len=652	CATGCCTACTCACTCTGAAGG	1	2	1
gnl|UG|Ssc#S17517424	2	1	BX671993 Sus Scrofa library (scac) Sus scrofa cDNA clone scac0036.m.18 3prim, mRNA sequence /clone=scac0036.m.18 /clone_end=3' /gb=BX671993 /gi=90227524 /ug=Ssc.6907 /len=666	CATGAATGAAATAAGGGGCAA	4	2	1
gnl|UG|Ssc#S17517447	4	1	BX672016 Sus Scrofa library (scac) Sus scrofa cDNA clone scac0036.n.12 5prim, mRNA sequence /clone=scac0036.n.12 /clone_end=5' /gb=BX672016 /gi=90227506 /ug=Ssc.8972 /len=928	CATGTCGTTGATGGCGGCGAT	7	4	1
gnl|UG|Ssc#S17517598	3	1	BX672167 Sus Scrofa library (scac) Sus scrofa cDNA clone scac0036.k.23 3prim, mRNA sequence /clone=scac0036.k.23 /clone_end=3' /gb=BX672167 /gi=90233545 /ug=Ssc.12435 /len=734	CATGTCCGCTCTTCTGGACAC	1	3	1
gnl|UG|Ssc#S17517622	233	32	BX672191 Sus Scrofa library (scac) Sus scrofa cDNA clone scac0036.l.17 3prim, mRNA sequence /clone=scac0036.l.17 /clone_end=3' /gb=BX672191 /gi=90233568 /ug=Ssc.55675 /len=735	CATGTCCTTTTCTTACCCTAG	1	42	6	CATGTCTTACTGGCAACCACA	2	173	24	CATGTATTACTGGCAACCACA	2	2	1	CATGTCTTACTGGCAACCCCA	2	3	1	CATGTCTTACTGTCAACCACA	2	3	1	CATGTCTTACTTGCAACCACA	2	4	1	CATGTCCTTTTCTTACCCTAT	1	6	1
gnl|UG|Ssc#S17517714	27	4	BX672283 Sus Scrofa library (scac) Sus scrofa cDNA clone scac0036.h.12 5prim, mRNA sequence /clone=scac0036.h.12 /clone_end=5' /gb=BX672283 /gi=90234126 /ug=Ssc.8329 /len=953	CATGTTGTACCAAGATGATAA	1	27	4
gnl|UG|Ssc#S17517759	2	1	BX672328 Sus Scrofa library (scac) Sus scrofa cDNA clone scac0036.i.23 3prim, mRNA sequence /clone=scac0036.i.23 /clone_end=3' /gb=BX672328 /gi=90234418 /ug=Ssc.5772 /len=809	CATGGGAAAAGGACGGGAATG	3	2	1
gnl|UG|Ssc#S17517763	20	3	BX672332 Sus Scrofa library (scac) Sus scrofa cDNA clone scac0036.j.02 5prim, mRNA sequence /clone=scac0036.j.02 /clone_end=5' /gb=BX672332 /gi=90234422 /ug=Ssc.49087 /len=973	CATGTGGAGGCCCAACCCTGA	2	18	2	CATGTGGAGGCCCCACCCTGA	2	2	1
gnl|UG|Ssc#S17517774	2	1	BX672343 Sus Scrofa library (scac) Sus scrofa cDNA clone scac0036.j.11 3prim, mRNA sequence /clone=scac0036.j.11 /clone_end=3' /gb=BX672343 /gi=90234433 /ug=Ssc.56945 /len=756	CATGGAGGACTTTGCTGGGAA	1	2	1
gnl|UG|Ssc#S17517816	19	3	BX672385 Sus Scrofa library (scac) Sus scrofa cDNA clone scac0034.g.12 3prim, mRNA sequence /clone=scac0034.g.12 /clone_end=3' /gb=BX672385 /gi=90234167 /ug=Ssc.50397 /len=897	CATGTCTTTGCTCACTTCTTC	2	19	3
gnl|UG|Ssc#S17517829	2	1	BX672398 Sus Scrofa library (scac) Sus scrofa cDNA clone scac0034.g.19 3prim, mRNA sequence /clone=scac0034.g.19 /clone_end=3' /gb=BX672398 /gi=90234180 /ug=Ssc.21793 /len=669	CATGGTCAAAGAGGACGAGAC	4	2	1
gnl|UG|Ssc#S17517894	2	1	BX672463 Sus Scrofa library (scac) Sus scrofa cDNA clone scac0034.i.02 3prim, mRNA sequence /clone=scac0034.i.02 /clone_end=3' /gb=BX672463 /gi=90234058 /ug=Ssc.7797 /len=853	CATGAAGGGAAACATTTAAAA	2	2	1
gnl|UG|Ssc#S17517933	31	4	BX672502 Sus Scrofa library (scac) Sus scrofa cDNA clone scac0034.d.14 5prim, mRNA sequence /clone=scac0034.d.14 /clone_end=5' /gb=BX672502 /gi=90234845 /ug=Ssc.55852 /len=831	CATGTCACAGGGTCCCCGGGA	2	31	4
gnl|UG|Ssc#S17517964	16	2	BX672533 Sus Scrofa library (scac) Sus scrofa cDNA clone scac0034.e.18 5prim, mRNA sequence /clone=scac0034.e.18 /clone_end=5' /gb=BX672533 /gi=90234822 /ug=Ssc.1655 /len=764	CATGACAGTAATTTCTACAAG	1	5	1	CATGGAACACTATTAATCTTG	2	11	2
gnl|UG|Ssc#S17517986	6	1	BX672555 Sus Scrofa library (scac) Sus scrofa cDNA clone scac0034.f.08 5prim, mRNA sequence /clone=scac0034.f.08 /clone_end=5' /gb=BX672555 /gi=90234785 /ug=Ssc.54888 /len=821	CATGCTCTATGCAGGCCATTT	1	6	1
gnl|UG|Ssc#S17518097	6	1	BX672667 Sus Scrofa library (scac) Sus scrofa cDNA clone scac0027.n.06 5prim, mRNA sequence /clone=scac0027.n.06 /clone_end=5' /gb=BX672667 /gi=90235410 /ug=Ssc.21210 /len=856	CATGACTGAGATGTCACTTAA	4	3	1	CATGCTTTATGATTGTTTCTT	5	3	1
gnl|UG|Ssc#S17518114	5	1	BX672684 Sus Scrofa library (scac) Sus scrofa cDNA clone scac0041.o.16 5prim, mRNA sequence /clone=scac0041.o.16 /clone_end=5' /gb=BX672684 /gi=90236794 /ug=Ssc.62046 /len=794	CATGCTGGTAGTTGTCCCCAG	4	5	1
gnl|UG|Ssc#S17518115	27	4	BX672685 Sus Scrofa library (scac) Sus scrofa cDNA clone scac0041.o.18 5prim, mRNA sequence /clone=scac0041.o.18 /clone_end=5' /gb=BX672685 /gi=90236795 /ug=Ssc.44085 /len=649	CATGACTTAAGGACCAGAAGA	2	8	1	CATGAACACCGTTCCAGCATT	3	12	2	CATGAACACCGCTCCAGCATT	3	7	1
gnl|UG|Ssc#S17518147	21	3	BX672717 Sus Scrofa library (scac) Sus scrofa cDNA clone scac0042.a.07 5prim, mRNA sequence /clone=scac0042.a.07 /clone_end=5' /gb=BX672717 /gi=90236823 /ug=Ssc.58200 /len=541	CATGGCCCCCCATCACTTGGA	2	8	1	CATGGATGCAGCTGAACGGCA	3	13	2
gnl|UG|Ssc#S17518177	5	1	BX672747 Sus Scrofa library (scac) Sus scrofa cDNA clone scac0042.b.16 5prim, mRNA sequence /clone=scac0042.b.16 /clone_end=5' /gb=BX672747 /gi=90236670 /ug=Ssc.24307 /len=832	CATGTTCCAAGCCGTTTGGAT	3	5	1
gnl|UG|Ssc#S17518241	4	1	BX672811 Sus Scrofa library (scac) Sus scrofa cDNA clone scac0043.c.20 5prim, mRNA sequence /clone=scac0043.c.20 /clone_end=5' /gb=BX672811 /gi=90236728 /ug=Ssc.55249 /len=809	CATGGGAAAAGGGTACTTTAC	4	4	1
gnl|UG|Ssc#S17518261	2	1	BX672831 Sus Scrofa library (scac) Sus scrofa cDNA clone scac0043.e.07 5prim, mRNA sequence /clone=scac0043.e.07 /clone_end=5' /gb=BX672831 /gi=90236712 /ug=Ssc.62050 /len=859	CATGGCTGTGGCAGCAGTCGC	2	2	1
gnl|UG|Ssc#S17518294	2	1	BX672864 Sus Scrofa library (scac) Sus scrofa cDNA clone scac0040.f.11 5prim, mRNA sequence /clone=scac0040.f.11 /clone_end=5' /gb=BX672864 /gi=90236649 /ug=Ssc.27888 /len=830	CATGGGGTACCCACTGTAGTG	2	2	1
gnl|UG|Ssc#S17518363	14	2	BX672933 Sus Scrofa library (scac) Sus scrofa cDNA clone scac0040.i.12 5prim, mRNA sequence /clone=scac0040.i.12 /clone_end=5' /gb=BX672933 /gi=90237978 /ug=Ssc.8143 /len=930	CATGTAAAATTACAAATGCCT	2	4	1	CATGATACAGAAGAGAATTAT	3	10	1
gnl|UG|Ssc#S17518384	2	1	BX672954 Sus Scrofa library (scac) Sus scrofa cDNA clone scac0044.o.03 5prim, mRNA sequence /clone=scac0044.o.03 /clone_end=5' /gb=BX672954 /gi=90237999 /ug=Ssc.4332 /len=809	CATGAGGACTCGGATTCGATA	7	2	1
gnl|UG|Ssc#S17518385	4	1	BX672955 Sus Scrofa library (scac) Sus scrofa cDNA clone scac0044.o.04 5prim, mRNA sequence /clone=scac0044.o.04 /clone_end=5' /gb=BX672955 /gi=90238000 /ug=Ssc.2026 /len=808	CATGAAATTCTGCACCATACA	1	4	1
gnl|UG|Ssc#S17518393	95	13	BX672963 Sus Scrofa library (scac) Sus scrofa cDNA clone scac0044.o.23 5prim, mRNA sequence /clone=scac0044.o.23 /clone_end=5' /gb=BX672963 /gi=90238008 /ug=Ssc.5705 /len=779	CATGAGAATTTTAAGATGGAA	2	6	1	CATGTTCTCGAGAACTAGTCA	3	87	12	CATGTTCTCGAGAACGAGTCA	3	2	1
gnl|UG|Ssc#S17518409	69	10	BX672979 Sus Scrofa library (scac) Sus scrofa cDNA clone scac0044.p.20 5prim, mRNA sequence /clone=scac0044.p.20 /clone_end=5' /gb=BX672979 /gi=90237930 /ug=Ssc.15164 /len=805	CATGGTGGCTCGTCACTTCGT	3	3	1	CATGCGTCACAGGTAACCTCG	2	62	9	CATGCGTCACAGGTAACCTCT	2	4	1
gnl|UG|Ssc#S17518443	2	1	BX673013 Sus Scrofa library (scac) Sus scrofa cDNA clone scac0037.b.13 5prim, mRNA sequence /clone=scac0037.b.13 /clone_end=5' /gb=BX673013 /gi=90237913 /ug=Ssc.54812 /len=916	CATGCGGGCAGGGAGGAAGGG	4	2	1
gnl|UG|Ssc#S17518468	43	6	BX673038 Sus Scrofa library (scac) Sus scrofa cDNA clone scac0037.c.19 5prim, mRNA sequence /clone=scac0037.c.19 /clone_end=5' /gb=BX673038 /gi=90237890 /ug=Ssc.18018 /len=799	CATGGGGCTGCCCTGTGGCCA	2	43	6
gnl|UG|Ssc#S17518472	4	1	BX673042 Sus Scrofa library (scac) Sus scrofa cDNA clone scac0037.d.02 5prim, mRNA sequence /clone=scac0037.d.02 /clone_end=5' /gb=BX673042 /gi=90237894 /ug=Ssc.26590 /len=1006	CATGAAAGCCTCGAATTAAAT	3	4	1
gnl|UG|Ssc#S17518478	2	1	BX673048 Sus Scrofa library (scac) Sus scrofa cDNA clone scac0039.b.15 5prim, mRNA sequence /clone=scac0039.b.15 /clone_end=5' /gb=BX673048 /gi=90237764 /ug=Ssc.28728 /len=849	CATGGTCTGTGCAGAACAGCC	2	2	1
gnl|UG|Ssc#S17518491	10	1	BX673061 Sus Scrofa library (scac) Sus scrofa cDNA clone scac0039.c.05 5prim, mRNA sequence /clone=scac0039.c.05 /clone_end=5' /gb=BX673061 /gi=90237776 /ug=Ssc.5003 /len=666	CATGGTGCCCTGCGCAAGGAC	3	10	1
gnl|UG|Ssc#S17518514	3	1	BX673084 Sus Scrofa library (scac) Sus scrofa cDNA clone scac0039.d.05 5prim, mRNA sequence /clone=scac0039.d.05 /clone_end=5' /gb=BX673084 /gi=90237754 /ug=Ssc.62054 /len=793	CATGAGCTCCCTGTGGTGCCA	4	3	1
gnl|UG|Ssc#S17518521	4	1	BX673091 Sus Scrofa library (scac) Sus scrofa cDNA clone scac0039.d.12 5prim, mRNA sequence /clone=scac0039.d.12 /clone_end=5' /gb=BX673091 /gi=90237740 /ug=Ssc.38551 /len=849	CATGCTTTAAAAAAAAGTGGC	4	4	1
gnl|UG|Ssc#S17518565	2	1	BX673135 Sus Scrofa library (scac) Sus scrofa cDNA clone scac0039.f.14 5prim, mRNA sequence /clone=scac0039.f.14 /clone_end=5' /gb=BX673135 /gi=90238581 /ug=Ssc.24209 /len=799	CATGCGGCCACGCCAATTAAA	4	2	1
gnl|UG|Ssc#S17518568	5	1	BX673138 Sus Scrofa library (scac) Sus scrofa cDNA clone scac0039.f.17 5prim, mRNA sequence /clone=scac0039.f.17 /clone_end=5' /gb=BX673138 /gi=90238584 /ug=Ssc.29346 /len=785	CATGCCAAGTACAGAAGGTGA	2	5	1
gnl|UG|Ssc#S17518575	4	1	BX673145 Sus Scrofa library (scac) Sus scrofa cDNA clone scac0037.m.11 5prim, mRNA sequence /clone=scac0037.m.11 /clone_end=5' /gb=BX673145 /gi=90238591 /ug=Ssc.20219 /len=846	CATGCTACCAATACACTGGAT	7	2	1	CATGAAAACATCACTGCAAAA	5	2	1
gnl|UG|Ssc#S17518598	2	1	BX673168 Sus Scrofa library (scac) Sus scrofa cDNA clone scac0037.n.13 5prim, mRNA sequence /clone=scac0037.n.13 /clone_end=5' /gb=BX673168 /gi=90238612 /ug=Ssc.62058 /len=699	CATGCCCGCCTCGTCCTGGAC	2	2	1
gnl|UG|Ssc#S17518627	4	1	BX673197 Sus Scrofa library (scac) Sus scrofa cDNA clone scac0037.p.07 5prim, mRNA sequence /clone=scac0037.p.07 /clone_end=5' /gb=BX673197 /gi=90238487 /ug=Ssc.29397 /len=824	CATGTTGTATATGGCTAATGC	5	4	1
gnl|UG|Ssc#S17518636	13	2	BX673206 Sus Scrofa library (scac) Sus scrofa cDNA clone scac0037.p.22 5prim, mRNA sequence /clone=scac0037.p.22 /clone_end=5' /gb=BX673206 /gi=90238527 /ug=Ssc.23026 /len=876	CATGTGGAGGTGGCATTCCCA	5	6	1	CATGTGGAGGCGGCATTCCCA	5	7	1
gnl|UG|Ssc#S17518651	19	3	BX673221 Sus Scrofa library (scac) Sus scrofa cDNA clone scac0038.a.18 5prim, mRNA sequence /clone=scac0038.a.18 /clone_end=5' /gb=BX673221 /gi=90238542 /ug=Ssc.23028 /len=942	CATGGTCATGGGATTTATCCT	1	3	1	CATGTAAAATAAAAATCTGGT	3	14	2	CATGTAAAATAAAAATCTGTT	3	2	1
gnl|UG|Ssc#S17518676	2	1	BX673246 Sus Scrofa library (scac) Sus scrofa cDNA clone scac0043.f.11 5prim, mRNA sequence /clone=scac0043.f.11 /clone_end=5' /gb=BX673246 /gi=90238565 /ug=Ssc.28296 /len=821	CATGGTCTTCAGGTCGATGGG	1	2	1
gnl|UG|Ssc#S17518688	20	3	BX673258 Sus Scrofa library (scac) Sus scrofa cDNA clone scac0043.g.05 5prim, mRNA sequence /clone=scac0043.g.05 /clone_end=5' /gb=BX673258 /gi=90238575 /ug=Ssc.4037 /len=860	CATGGTTTTTCTTTTAAAAAA	3	5	1	CATGAATGGACCCCCGACTGC	4	13	2	CATGTTTTTTCTTTTAAAAAA	3	2	1
gnl|UG|Ssc#S17518693	191	26	BX673263 Sus Scrofa library (scac) Sus scrofa cDNA clone scac0043.g.11 5prim, mRNA sequence /clone=scac0043.g.11 /clone_end=5' /gb=BX673263 /gi=90238580 /ug=Ssc.8381 /len=818	CATGTGTTTAAAATGAGTGTA	4	176	24	CATGTGTTTAAAATGAGTGTC	4	2	1	CATGTGTTTAAAATGAGAGTA	4	2	1	CATGTGTTTAAAATTAGTGTA	4	5	1	CATGTGTTTAAAATGAGTTTA	4	6	1
gnl|UG|Ssc#S17518706	17	2	BX673276 Sus Scrofa library (scac) Sus scrofa cDNA clone scac0043.h.01 5prim, mRNA sequence /clone=scac0043.h.01 /clone_end=5' /gb=BX673276 /gi=90238446 /ug=Ssc.56555 /len=792	CATGCTTGGCGGGACGGACAG	1	7	1	CATGCTTCATATTCCTCATTT	4	10	1
gnl|UG|Ssc#S17518824	13	2	BX673394 Sus Scrofa library (scac) Sus scrofa cDNA clone scac0038.p.05 5prim, mRNA sequence /clone=scac0038.p.05 /clone_end=5' /gb=BX673394 /gi=90241978 /ug=Ssc.58204 /len=836	CATGTTTACTTTCAAATTAGC	4	8	1	CATGTTTACTTTCAAATTATC	4	5	1
gnl|UG|Ssc#S17518869	2	1	BX673439 Sus Scrofa library (scac) Sus scrofa cDNA clone scac0041.e.10 5prim, mRNA sequence /clone=scac0041.e.10 /clone_end=5' /gb=BX673439 /gi=90242018 /ug=Ssc.39770 /len=823	CATGGCTCTTTGTTGAAGGGT	4	2	1
gnl|UG|Ssc#S17518907	47	7	BX673477 Sus Scrofa library (scac) Sus scrofa cDNA clone scac0041.g.07 5prim, mRNA sequence /clone=scac0041.g.07 /clone_end=5' /gb=BX673477 /gi=90241881 /ug=Ssc.46778 /len=854	CATGCGCAGACGCGGGGCCGA	1	6	1	CATGGCGGGTGTGGGTTTTTC	2	41	6
gnl|UG|Ssc#S17518929	2	1	BX673499 Sus Scrofa library (scac) Sus scrofa cDNA clone scac0041.h.13 5prim, mRNA sequence /clone=scac0041.h.13 /clone_end=5' /gb=BX673499 /gi=90241999 /ug=Ssc.11083 /len=779	CATGGCTTCTGTTCAGAAGTC	4	2	1
gnl|UG|Ssc#S17518941	2	1	BX673511 Sus Scrofa library (scac) Sus scrofa cDNA clone scac0041.i.01 5prim, mRNA sequence /clone=scac0041.i.01 /clone_end=5' /gb=BX673511 /gi=90242010 /ug=Ssc.21562 /len=818	CATGGAGCCCTGCACAGTGGA	5	2	1
gnl|UG|Ssc#S17518957	40	6	BX673527 Sus Scrofa library (scac) Sus scrofa cDNA clone scac0041.i.20 5prim, mRNA sequence /clone=scac0041.i.20 /clone_end=5' /gb=BX673527 /gi=90242064 /ug=Ssc.10426 /len=808	CATGGGCAGGCCTGCGTGGCT	1	19	3	CATGGGCAGGCCTGCGAGGCT	1	21	3
gnl|UG|Ssc#S17518978	239	33	BX673548 Sus Scrofa library (scac) Sus scrofa cDNA clone scac0037.d.20 5prim, mRNA sequence /clone=scac0037.d.20 /clone_end=5' /gb=BX673548 /gi=90244596 /ug=Ssc.22291 /len=948	CATGCTCTCCGACCGAATCTG	1	35	5	CATGGCTTCTGTTTATTCAGC	2	173	24	CATGGCTTCTTTTTATTCAGC	2	2	1	CATGCTCTCCGACCGACTCTG	1	2	1	CATGCTCTCCGACCGAATCTT	1	2	1	CATGGCTTCTGTTTATTCATC	2	25	3
gnl|UG|Ssc#S17518996	1755	243	BX673566 Sus Scrofa library (scac) Sus scrofa cDNA clone scac0037.e.19 5prim, mRNA sequence /clone=scac0037.e.19 /clone_end=5' /gb=BX673566 /gi=90244613 /ug=Ssc.62062 /len=929	CATGCCTCGTGCCCTGGGACC	1	71	10	CATGATGTGAGAGGCTTTGTT	2	1595	221	CATGGTGTGAGAGGCTTTGTT	2	2	1	CATGATGTGAGAGGCTTTCTT	2	2	1	CATGATCTGAGAGGCTTTGTT	2	2	1	CATGCCTCGTGCCCTGGGCCC	1	2	1	CATGAAGTGAGAGGCTTTGTT	2	2	1	CATGACGTGAGAGGCTTTGTT	2	3	1	CATGATGTGAGAGGCTTTGCT	2	3	1	CATGATGTGAGAGGCCTTGTT	2	3	1	CATGATGTGAGCGGCTTTGTT	2	3	1	CATGATGTGATAGGCTTTGTT	2
gnl|UG|Ssc#S17518997	23	3	BX673567 Sus Scrofa library (scac) Sus scrofa cDNA clone scac0037.e.20 5prim, mRNA sequence /clone=scac0037.e.20 /clone_end=5' /gb=BX673567 /gi=90244614 /ug=Ssc.42399 /len=1005	CATGGGATGTCTTTTAAAAAA	7	3	1	CATGGAAAAATAAGTTGCTGG	6	20	3
gnl|UG|Ssc#S17519015	2	1	BX673585 Sus Scrofa library (scac) Sus scrofa cDNA clone scac0037.f.20 5prim, mRNA sequence /clone=scac0037.f.20 /clone_end=5' /gb=BX673585 /gi=90244631 /ug=Ssc.40683 /len=914	CATGAGCTCCAGAAAGAAGCT	1	2	1
gnl|UG|Ssc#S17524456	3	1	BX673597 Sus Scrofa library (scac) Sus scrofa cDNA clone scac0037.g.08 5prim, mRNA sequence /clone=scac0037.g.08 /clone_end=5' /gb=BX673597 /gi=90244502 /ug=Ssc.17032 /len=1066	CATGCAGGAGGCAGAGGAGTG	3	3	1
gnl|UG|Ssc#S17524457	85	12	BX673598 Sus Scrofa library (scac) Sus scrofa cDNA clone scac0037.g.09 5prim, mRNA sequence /clone=scac0037.g.09 /clone_end=5' /gb=BX673598 /gi=90244503 /ug=Ssc.4553 /len=1056	CATGGAATTAGAGAGTATTAT	4	8	1	CATGACAAATTTACAAACACT	3	13	2	CATGCTGGGCATCTTGTTTTT	5	64	9
gnl|UG|Ssc#S17524514	118	16	BX673655 Sus Scrofa library (scac) Sus scrofa cDNA clone scac0040.k.17 5prim, mRNA sequence /clone=scac0040.k.17 /clone_end=5' /gb=BX673655 /gi=90244533 /ug=Ssc.47602 /len=824	CATGGTATAAATGGATGGAAT	2	109	15	CATGGTATAAATGGATTGAAT	2	3	1	CATGTTTTTGTGTGTACTGAT	1	6	1
gnl|UG|Ssc#S17524557	71	10	BX673698 Sus Scrofa library (scac) Sus scrofa cDNA clone scac0040.n.02 5prim, mRNA sequence /clone=scac0040.n.02 /clone_end=5' /gb=BX673698 /gi=90244490 /ug=Ssc.12871 /len=810	CATGTTCGGTTAACTTTTCCT	1	2	1	CATGCCTTTTTCTTGCTTTCC	2	69	10
gnl|UG|Ssc#S17524590	33	5	BX673731 Sus Scrofa library (scac) Sus scrofa cDNA clone scac0040.a.07 5prim, mRNA sequence /clone=scac0040.a.07 /clone_end=5' /gb=BX673731 /gi=90244446 /ug=Ssc.23132 /len=892	CATGGGCCTTTGAGCCCAGTC	3	2	1	CATGCTTATTTATATCCCACA	4	10	1	CATGCCCAGCTCCAGTAATCA	5	21	3
gnl|UG|Ssc#S17524616	75	10	BX673757 Sus Scrofa library (scac) Sus scrofa cDNA clone scac0040.b.15 5prim, mRNA sequence /clone=scac0040.b.15 /clone_end=5' /gb=BX673757 /gi=90244271 /ug=Ssc.10416 /len=853	CATGCATTTTATTATCAATTA	1	75	10
gnl|UG|Ssc#S17524633	6	1	BX673774 Sus Scrofa library (scac) Sus scrofa cDNA clone scac0040.c.10 5prim, mRNA sequence /clone=scac0040.c.10 /clone_end=5' /gb=BX673774 /gi=90244288 /ug=Ssc.62066 /len=684	CATGCCCCCCTAAAGAGGCCT	2	6	1
gnl|UG|Ssc#S17524643	32	4	BX673784 Sus Scrofa library (scac) Sus scrofa cDNA clone scac0040.c.23 5prim, mRNA sequence /clone=scac0040.c.23 /clone_end=5' /gb=BX673784 /gi=90244297 /ug=Ssc.10094 /len=691	CATGCTTCAGAGCCTTCAAGC	1	12	2	CATGAAAAGATTCGAATGAAG	3	20	3
gnl|UG|Ssc#S17524666	2	1	BX673807 Sus Scrofa library (scac) Sus scrofa cDNA clone scac0040.d.22 5prim, mRNA sequence /clone=scac0040.d.22 /clone_end=5' /gb=BX673807 /gi=90244318 /ug=Ssc.19722 /len=1037	CATGAGTCACAAAAATATCAA	4	2	1
gnl|UG|Ssc#S17524678	15	2	BX673819 Sus Scrofa library (scac) Sus scrofa cDNA clone scac0040.e.10 5prim, mRNA sequence /clone=scac0040.e.10 /clone_end=5' /gb=BX673819 /gi=90244329 /ug=Ssc.2435 /len=955	CATGGTTTTTTTCTTTTCATT	3	15	2
gnl|UG|Ssc#S17524679	2	1	BX673820 Sus Scrofa library (scac) Sus scrofa cDNA clone scac0040.e.11 5prim, mRNA sequence /clone=scac0040.e.11 /clone_end=5' /gb=BX673820 /gi=90244330 /ug=Ssc.57716 /len=812	CATGTGCTTGTAGGTCTGGGG	2	2	1
gnl|UG|Ssc#S17524752	7	1	BX673893 Sus Scrofa library (scac) Sus scrofa cDNA clone scac0044.c.16 5prim, mRNA sequence /clone=scac0044.c.16 /clone_end=5' /gb=BX673893 /gi=90244222 /ug=Ssc.9954 /len=837	CATGACTTGACTTCTGAGTTT	1	3	1	CATGATGCTCCAGATTTCACT	4	4	1
gnl|UG|Ssc#S17524832	8	1	BX673973 Sus Scrofa library (scac) Sus scrofa cDNA clone scac0044.m.06 5prim, mRNA sequence /clone=scac0044.m.06 /clone_end=5' /gb=BX673973 /gi=90245332 /ug=Ssc.4218 /len=824	CATGCCAACATACGGTAAAAA	1	8	1
gnl|UG|Ssc#S17524858	125	17	BX673999 Sus Scrofa library (scac) Sus scrofa cDNA clone scac0044.n.13 5prim, mRNA sequence /clone=scac0044.n.13 /clone_end=5' /gb=BX673999 /gi=90245355 /ug=Ssc.58209 /len=823	CATGCGTTAGTTCTGGGGTCA	4	27	4	CATGATTTTCTATGTCTTCCA	5	91	13	CATGCGTTAGTTCTGGGTTCA	4	2	1	CATGATTTTCTATTTCTTCCA	5	5	1
gnl|UG|Ssc#S17524866	39	5	BX674007 Sus Scrofa library (scac) Sus scrofa cDNA clone scac0044.n.23 5prim, mRNA sequence /clone=scac0044.n.23 /clone_end=5' /gb=BX674007 /gi=90245362 /ug=Ssc.29844 /len=824	CATGAAGGGAGAAAAAGGGAG	2	15	2	CATGAAGGGGGAGACGGGGTA	3	18	2	CATGAAGGGTGAAAAAGGGAG	2	6	1
gnl|UG|Ssc#S17524953	76	11	BX674094 Sus Scrofa library (scac) Sus scrofa cDNA clone scac0038.f.17 5prim, mRNA sequence /clone=scac0038.f.17 /clone_end=5' /gb=BX674094 /gi=90245214 /ug=Ssc.55617 /len=1026	CATGTGTGCCTCTGCATCATA	3	25	3	CATGATACTCCAGGTTTCCAG	2	41	6	CATGATACTCCAGGTTTCCAA	2	5	1	CATGATACTCCAGGTTTCCAT	2	5	1
gnl|UG|Ssc#S17525007	27	4	BX674148 Sus Scrofa library (scac) Sus scrofa cDNA clone scac0038.i.12 5prim, mRNA sequence /clone=scac0038.i.12 /clone_end=5' /gb=BX674148 /gi=90245171 /ug=Ssc.70163 /len=951	CATGTCATCTACACCTCATCT	1	27	4
gnl|UG|Ssc#S17525013	5	1	BX674154 Sus Scrofa library (scac) Sus scrofa cDNA clone scac0038.i.18 5prim, mRNA sequence /clone=scac0038.i.18 /clone_end=5' /gb=BX674154 /gi=90245139 /ug=Ssc.18449 /len=1010	CATGACCCACTCTGACCCAGG	2	5	1
gnl|UG|Ssc#S17525035	5	1	BX674176 Sus Scrofa library (scac) Sus scrofa cDNA clone scac0038.j.20 5prim, mRNA sequence /clone=scac0038.j.20 /clone_end=5' /gb=BX674176 /gi=90246134 /ug=Ssc.23085 /len=813	CATGTGGGGAGGTCATCAATT	2	5	1
gnl|UG|Ssc#S17525042	2	1	BX674183 Sus Scrofa library (scac) Sus scrofa cDNA clone scac0038.k.05 5prim, mRNA sequence /clone=scac0038.k.05 /clone_end=5' /gb=BX674183 /gi=90246128 /ug=Ssc.62073 /len=842	CATGAAGATCTTTTTCTTGGA	4	2	1
gnl|UG|Ssc#S17525056	3	1	BX674197 Sus Scrofa library (scac) Sus scrofa cDNA clone scac0038.k.24 5prim, mRNA sequence /clone=scac0038.k.24 /clone_end=5' /gb=BX674197 /gi=90246148 /ug=Ssc.20714 /len=1037	CATGAAAAGTTTAAAATATAA	2	3	1
gnl|UG|Ssc#S17525080	2	1	BX674221 Sus Scrofa library (scac) Sus scrofa cDNA clone scac0042i.d.13 5prim, mRNA sequence /clone=scac0042.d.13 /clone_end=5' /gb=BX674221 /gi=38008173 /ug=Ssc.40544 /len=828	CATGTAAGACCAATAACTGCT	6	2	1
gnl|UG|Ssc#S17525130	12	2	BX674271 Sus Scrofa library (scac) Sus scrofa cDNA clone scac0042.g.01 5prim, mRNA sequence /clone=scac0042.g.01 /clone_end=5' /gb=BX674271 /gi=90246099 /ug=Ssc.55541 /len=727	CATGGAGGAGGTGGCATCTAT	1	12	2
gnl|UG|Ssc#S17525139	3	1	BX674280 Sus Scrofa library (scac) Sus scrofa cDNA clone scac0042.g.14 5prim, mRNA sequence /clone=scac0042.g.14 /clone_end=5' /gb=BX674280 /gi=90246072 /ug=Ssc.23101 /len=815	CATGCTAAAGACAACTCTGAG	7	3	1
gnl|UG|Ssc#S17525149	21	3	BX674290 Sus Scrofa library (scac) Sus scrofa cDNA clone scac0042.h.01 5prim, mRNA sequence /clone=scac0042.h.01 /clone_end=5' /gb=BX674290 /gi=90246036 /ug=Ssc.1258 /len=833	CATGTTCGACCCCAGAGCCCT	5	21	3
gnl|UG|Ssc#S17525191	41	6	BX674332 Sus Scrofa library (scac) Sus scrofa cDNA clone scac0042.l.16 5prim, mRNA sequence /clone=scac0042.l.16 /clone_end=5' /gb=BX674332 /gi=90246340 /ug=Ssc.72062 /len=785	CATGTATAATCACCACTAGGA	2	4	1	CATGTTAGAATCTAAGGAATT	5	37	5
gnl|UG|Ssc#S17525199	4	1	BX674340 Sus Scrofa library (scac) Sus scrofa cDNA clone scac0042.m.04 5prim, mRNA sequence /clone=scac0042.m.04 /clone_end=5' /gb=BX674340 /gi=90246378 /ug=Ssc.13261 /len=800	CATGTGATACATCAGTGCTTA	1	4	1
gnl|UG|Ssc#S17525225	2	1	BX674366 Sus Scrofa library (scac) Sus scrofa cDNA clone scac0042.n.24 5prim, mRNA sequence /clone=scac0042.n.24 /clone_end=5' /gb=BX674366 /gi=90246354 /ug=Ssc.2969 /len=814	CATGAGCTGCTCCAGGAGCCT	2	2	1
gnl|UG|Ssc#S17525261	10	1	BX674402 Sus Scrofa library (scac) Sus scrofa cDNA clone scac0042.i.04 5prim, mRNA sequence /clone=scac0042.i.04 /clone_end=5' /gb=BX674402 /gi=113721359 /ug=Ssc.21452 /len=838	CATGTTTGGAGACACGAGCAC	1	2	1	CATGAAGTCCAGCAAAACGGA	2	8	1
gnl|UG|Ssc#S17525297	2	1	BX674438 Sus Scrofa library (scac) Sus scrofa cDNA clone scac0042.j.20 5prim, mRNA sequence /clone=scac0042.j.20 /clone_end=5' /gb=BX674438 /gi=113721393 /ug=Ssc.55721 /len=819	CATGGCAGGCCTGCTCTAGTC	2	2	1
gnl|UG|Ssc#S17525410	8	1	BX674551 Sus Scrofa library (scac) Sus scrofa cDNA clone scac0043.o.23 5prim, mRNA sequence /clone=scac0043.o.23 /clone_end=5' /gb=BX674551 /gi=113721314 /ug=Ssc.17301 /len=813	CATGATCACCAATGGTTATGG	1	8	1
gnl|UG|Ssc#S17525452	5	1	BX674593 Sus Scrofa library (scac) Sus scrofa cDNA clone scac0044.g.23 5prim, mRNA sequence /clone=scac0044.g.23 /clone_end=5' /gb=BX674593 /gi=113721274 /ug=Ssc.28056 /len=811	CATGAATGATTACCAATTATT	1	5	1
gnl|UG|Ssc#S17525467	19	3	BX674608 Sus Scrofa library (scac) Sus scrofa cDNA clone scac0044.h.19 5prim, mRNA sequence /clone=scac0044.h.19 /clone_end=5' /gb=BX674608 /gi=90226969 /ug=Ssc.42454 /len=798	CATGGTTGGTGTGGGTGTTAA	2	2	1	CATGTAATTATTTTAATGTAT	1	15	2	CATGTAATTATTTTAATTTAT	1	2	1
gnl|UG|Ssc#S17525473	2	1	BX674614 Sus Scrofa library (scac) Sus scrofa cDNA clone scac0044.i.03 5prim, mRNA sequence /clone=scac0044.i.03 /clone_end=5' /gb=BX674614 /gi=90226975 /ug=Ssc.46795 /len=844	CATGCGGACAATGCCATCCTC	1	2	1
gnl|UG|Ssc#S17525483	57	8	BX674624 Sus Scrofa library (scac) Sus scrofa cDNA clone scac0044.i.17 5prim, mRNA sequence /clone=scac0044.i.17 /clone_end=5' /gb=BX674624 /gi=90226827 /ug=Ssc.58205 /len=873	CATGCGCCCCGGGTGGCCCCC	1	53	7	CATGCGCCCCGGGAGGCCCCC	1	2	1	CATGCGCCCCGGGCGGCCCCC	1	2	1
gnl|UG|Ssc#S17525538	25	3	BX674679 Sus Scrofa library (scac) Sus scrofa cDNA clone scac0041.a.23 5prim, mRNA sequence /clone=scac0041.a.23 /clone_end=5' /gb=BX674679 /gi=90226952 /ug=Ssc.62077 /len=794	CATGAGCGCCATCTGCCATCT	1	25	3
gnl|UG|Ssc#S17525572	2	1	BX674713 Sus Scrofa library (scac) Sus scrofa cDNA clone scac0041.c.18 5prim, mRNA sequence /clone=scac0041.c.18 /clone_end=5' /gb=BX674713 /gi=90226851 /ug=Ssc.23155 /len=813	CATGCCCATCTTTTTCACTTC	3	2	1
gnl|UG|Ssc#S17525628	10	1	BX674769 Sus Scrofa library (scac) Sus scrofa cDNA clone scac0041.k.22 5prim, mRNA sequence /clone=scac0041.k.22 /clone_end=5' /gb=BX674769 /gi=90226900 /ug=Ssc.23166 /len=797	CATGGAGTTGAAACGGGGTTT	1	10	1
gnl|UG|Ssc#S17525632	2	1	BX674773 Sus Scrofa library (scac) Sus scrofa cDNA clone scac0041.l.03 5prim, mRNA sequence /clone=scac0041.l.03 /clone_end=5' /gb=BX674773 /gi=90226904 /ug=Ssc.54963 /len=932	CATGTCTGGGCCTCCGGTTAC	2	2	1
gnl|UG|Ssc#S17525660	2	1	BX674801 Sus Scrofa library (scac) Sus scrofa cDNA clone scac0041.m.12 5prim, mRNA sequence /clone=scac0041.m.12 /clone_end=5' /gb=BX674801 /gi=90226814 /ug=Ssc.48836 /len=828	CATGAGAACCTCCTTCCGGCC	3	2	1
gnl|UG|Ssc#S17525685	59	8	BX674826 Sus Scrofa library (scac) Sus scrofa cDNA clone scac0041.n.13 5prim, mRNA sequence /clone=scac0041.n.13 /clone_end=5' /gb=BX674826 /gi=90227458 /ug=Ssc.51899 /len=772	CATGGAAAATCCAAGTATATC	2	8	1	CATGTATATATTTGAATAAAA	3	20	3	CATGTATATATTTTAATAAAA	3	3	1	CATGATACTAGTCAGATTCTT	1	28	4
gnl|UG|Ssc#S17525688	59	8	BX674829 Sus Scrofa library (scac) Sus scrofa cDNA clone scac0041.n.16 5prim, mRNA sequence /clone=scac0041.n.16 /clone_end=5' /gb=BX674829 /gi=90227461 /ug=Ssc.9295 /len=855	CATGGCATTTCTTTCTGTGAT	2	16	2	CATGCTGGCAGTGGTCTGTGC	3	38	5	CATGGCATTTCTTTCTTTGAT	2	2	1	CATGCTGGCAGTGGTCTGTTC	3	3	1
gnl|UG|Ssc#S17525713	20	3	BX674854 Sus Scrofa library (scac) Sus scrofa cDNA clone scac0037.i.08 5prim, mRNA sequence /clone=scac0037.i.08 /clone_end=5' /gb=BX674854 /gi=90227375 /ug=Ssc.54648 /len=844	CATGTCCCCCTCGGCCAGAGG	3	20	3
gnl|UG|Ssc#S17525738	414	57	BX674879 Sus Scrofa library (scac) Sus scrofa cDNA clone scac0037.j.16 5prim, mRNA sequence /clone=scac0037.j.16 /clone_end=5' /gb=BX674879 /gi=90227284 /ug=Ssc.18281 /len=1071	CATGTACCACGACTGGCGGCT	2	398	55	CATGTACCACGACCGGCGGCT	2	2	1	CATGTACCACGACTGGCGGCC	2	3	1	CATGTACCACGACTGGCTGCT	2	3	1	CATGTACCACGACTGGCGGAT	2	3	1	CATGTACCACGACTGGCGTCT	2	5	1
gnl|UG|Ssc#S17525751	2	1	BX674892 Sus Scrofa library (scac) Sus scrofa cDNA clone scac0037.k.07 5prim, mRNA sequence /clone=scac0037.k.07 /clone_end=5' /gb=BX674892 /gi=90227344 /ug=Ssc.38532 /len=1000	CATGGAAACTAATTTCTAATA	2	2	1
gnl|UG|Ssc#S17525753	40	6	BX674894 Sus Scrofa library (scac) Sus scrofa cDNA clone scac0037.k.09 5prim, mRNA sequence /clone=scac0037.k.09 /clone_end=5' /gb=BX674894 /gi=90227346 /ug=Ssc.57956 /len=908	CATGGTATATTTATCCATATC	3	18	2	CATGCAAATTCTATTTCAAAT	4	22	3
gnl|UG|Ssc#S17525755	5	1	BX674896 Sus Scrofa library (scac) Sus scrofa cDNA clone scac0037.k.11 5prim, mRNA sequence /clone=scac0037.k.11 /clone_end=5' /gb=BX674896 /gi=90227348 /ug=Ssc.24360 /len=977	CATGAAATGTCACCAATTGCC	5	5	1
gnl|UG|Ssc#S17525757	46	6	BX674898 Sus Scrofa library (scac) Sus scrofa cDNA clone scac0037.k.14 5prim, mRNA sequence /clone=scac0037.k.14 /clone_end=5' /gb=BX674898 /gi=90227350 /ug=Ssc.38339 /len=999	CATGAGCTACAGAACTGTAAG	1	44	6	CATGAGCTACAGAACTGTAAT	1	2	1
gnl|UG|Ssc#S17525789	17	2	BX674930 Sus Scrofa library (scac) Sus scrofa cDNA clone scac0037.m.01 5prim, mRNA sequence /clone=scac0037.m.01 /clone_end=5' /gb=BX674930 /gi=90227411 /ug=Ssc.55234 /len=958	CATGGCGCTCTAAGAACACTC	2	17	2
gnl|UG|Ssc#S17525790	11	2	BX674931 Sus Scrofa library (scac) Sus scrofa cDNA clone scac0037.m.02 5prim, mRNA sequence /clone=scac0037.m.02 /clone_end=5' /gb=BX674931 /gi=90227412 /ug=Ssc.3084 /len=917	CATGCAGGGGAGGGGAGCCCC	3	6	1	CATGTTATAAAATACTCCTCA	2	5	1
gnl|UG|Ssc#S17525860	2	1	BX675001 Sus Scrofa library (scac) Sus scrofa cDNA clone scac0039.i.17 5prim, mRNA sequence /clone=scac0039.i.17 /clone_end=5' /gb=BX675001 /gi=90227294 /ug=Ssc.13531 /len=819	CATGACACTAAACCCATCAGC	5	2	1
gnl|UG|Ssc#S17525867	3	1	BX675008 Sus Scrofa library (scac) Sus scrofa cDNA clone scac0039.j.01 5prim, mRNA sequence /clone=scac0039.j.01 /clone_end=5' /gb=BX675008 /gi=90227301 /ug=Ssc.41522 /len=826	CATGGTGCTGATACAAGTATG	3	3	1
gnl|UG|Ssc#S17525956	6	1	BX675097 Sus Scrofa library (scac) Sus scrofa cDNA clone scac0039.n.14 5prim, mRNA sequence /clone=scac0039.n.14 /clone_end=5' /gb=BX675097 /gi=90233375 /ug=Ssc.54384 /len=805	CATGGAGAACGATGACGGGCG	4	2	1	CATGTCCCCTAAGGCACAGCG	5	4	1
gnl|UG|Ssc#S17525972	369	51	BX675113 Sus Scrofa library (scac) Sus scrofa cDNA clone scac0039.o.12 5prim, mRNA sequence /clone=scac0039.o.12 /clone_end=5' /gb=BX675113 /gi=90233388 /ug=Ssc.15173 /len=928	CATGCGCAACCTGCGGGTGAA	1	352	49	CATGAGCAACCTGCGGGTGAA	1	2	1	CATGCGCAACCTGCGGGTGAC	1	2	1	CATGCGCACCCTGCGGGTGAA	1	3	1	CATGCGCAACCTGCGGGTTAA	1	4	1	CATGCGCAACCTGCGGGCGAA	1	6	1
gnl|UG|Ssc#S17526000	4	1	BX675141 Sus Scrofa library (scac) Sus scrofa cDNA clone scac0040.a.02 5prim, mRNA sequence /clone=scac0040.a.02 /clone_end=5' /gb=BX675141 /gi=90233415 /ug=Ssc.54279 /len=965	CATGACTTACCTACCGCCCCG	1	4	1
gnl|UG|Ssc#S17526093	18	2	BX675293 Sus Scrofa library (scac) Sus scrofa cDNA clone scac0029.p.13 3prim, mRNA sequence /clone=scac0029.p.13 /clone_end=3' /gb=BX675293 /gi=90233494 /ug=Ssc.8230 /len=737	CATGTAAAAAAGTCGAATGCT	1	5	1	CATGTAGGGTCCTGCAAAGCT	2	13	2
gnl|UG|Ssc#S17526127	14	2	BX675327 Sus Scrofa library (scac) Sus scrofa cDNA clone scac0031.o.11 3prim, mRNA sequence /clone=scac0031.o.11 /clone_end=3' /gb=BX675327 /gi=90234205 /ug=Ssc.57490 /len=790	CATGCACAGTTTCCTTGCACC	3	3	1	CATGATATACCGCAACACTGA	4	11	2
gnl|UG|Ssc#S17526135	56	8	BX675335 Sus Scrofa library (scac) Sus scrofa cDNA clone scac0031.o.22 3prim, mRNA sequence /clone=scac0031.o.22 /clone_end=3' /gb=BX675335 /gi=90234213 /ug=Ssc.5086 /len=953	CATGGTGCTGAGGCTCCCTGC	1	56	8
gnl|UG|Ssc#S17526139	2	1	BX675339 Sus Scrofa library (scac) Sus scrofa cDNA clone scac0031.p.05 3prim, mRNA sequence /clone=scac0031.p.05 /clone_end=3' /gb=BX675339 /gi=90234217 /ug=Ssc.19828 /len=903	CATGGGCAAAGACAGAAGAAA	1	2	1
gnl|UG|Ssc#S17526150	9	1	BX675350 Sus Scrofa library (scac) Sus scrofa cDNA clone scac0031.n.07 3prim, mRNA sequence /clone=scac0031.n.07 /clone_end=3' /gb=BX675350 /gi=90234227 /ug=Ssc.19838 /len=953	CATGGGCACTGGGTCTGGGCA	1	9	1
gnl|UG|Ssc#S17526175	11	2	BX675375 Sus Scrofa library (scac) Sus scrofa cDNA clone scac0031.m.08 3prim, mRNA sequence /clone=scac0031.m.08 /clone_end=3' /gb=BX675375 /gi=90234249 /ug=Ssc.57082 /len=941	CATGTGGTAGCCCCTGAGAGC	3	2	1	CATGGATGATTGTCTTGACCT	1	4	1	CATGGGAGCAAGGTGGCTGCC	2	5	1
gnl|UG|Ssc#S17526199	2	1	BX675399 Sus Scrofa library (scac) Sus scrofa cDNA clone scac0031.l.11 3prim, mRNA sequence /clone=scac0031.l.11 /clone_end=3' /gb=BX675399 /gi=90234271 /ug=Ssc.4519 /len=931	CATGAGTGCTAACTGGAATAC	1	2	1
gnl|UG|Ssc#S17526234	24	3	BX675434 Sus Scrofa library (scac) Sus scrofa cDNA clone scac0028.m.14 3prim, mRNA sequence /clone=scac0028.m.14 /clone_end=3' /gb=BX675434 /gi=90234302 /ug=Ssc.72310 /len=840	CATGAAAAGCAGTTGTATCAG	1	7	1	CATGAGACTTTTACATTTTAC	2	17	2
gnl|UG|Ssc#S17526265	72	10	BX675465 Sus Scrofa library (scac) Sus scrofa cDNA clone scac0028.e.21 3prim, mRNA sequence /clone=scac0028.e.21 /clone_end=3' /gb=BX675465 /gi=90234329 /ug=Ssc.53895 /len=837	CATGTGTACTACTGAAAGCTC	5	69	10	CATGTGTACTACTGAAATCTC	5	3	1
gnl|UG|Ssc#S17526315	19	3	BX675515 Sus Scrofa library (scac) Sus scrofa cDNA clone scac0031.k.12 3prim, mRNA sequence /clone=scac0031.k.12 /clone_end=3' /gb=BX675515 /gi=90234368 /ug=Ssc.19990 /len=913	CATGAAAAAAAATCATAACCA	2	3	1	CATGTGTCAGTAAGATGTTAT	3	7	1	CATGCTTTTGAAGACTAATGA	1	9	1
gnl|UG|Ssc#S17526374	3	1	BX675574 Sus Scrofa library (scac) Sus scrofa cDNA clone scac0032.c.17 3prim, mRNA sequence /clone=scac0032.c.17 /clone_end=3' /gb=BX675574 /gi=90234719 /ug=Ssc.3017 /len=880	CATGGCTCAGAATTTCCAGCA	2	3	1
gnl|UG|Ssc#S17526382	60	8	BX675582 Sus Scrofa library (scac) Sus scrofa cDNA clone scac0032.d.04 3prim, mRNA sequence /clone=scac0032.d.04 /clone_end=3' /gb=BX675582 /gi=90234727 /ug=Ssc.58216 /len=812	CATGGGCTGGCCTTCTGTGAG	2	53	7	CATGGGCTGGCCTTCTGTGAT	2	2	1	CATGGGCTGGCCTTCTTTGAG	2	2	1	CATGGGCTGGCCTTCTGTTAG	2	3	1
gnl|UG|Ssc#S17526441	3	1	BX676641 Sus Scrofa library (scac) Sus scrofa cDNA clone scac0028.o.07 3prim, mRNA sequence /clone=scac0028.o.07 /clone_end=3' /gb=BX676641 /gi=90242112 /ug=Ssc.7592 /len=760	CATGGCCAGAACTGGAAATAC	2	3	1
gnl|UG|Ssc#S17526446	2	1	BX676646 Sus Scrofa library (scac) Sus scrofa cDNA clone scac0028.o.12 3prim, mRNA sequence /clone=scac0028.o.12 /clone_end=3' /gb=BX676646 /gi=90242117 /ug=Ssc.830 /len=895	CATGGGTCTCCTTGGAGGCCT	3	2	1
gnl|UG|Ssc#S17526493	178	25	BX676693 Sus Scrofa library (scac) Sus scrofa cDNA clone scac0037.d.18 5prim, mRNA sequence /clone=scac0037.d.18 /clone_end=5' /gb=BX676693 /gi=90242162 /ug=Ssc.20137 /len=596	CATGTGATACAAGACGTTTCT	1	173	24	CATGTGATACAAGCCGTTTCT	1	2	1	CATGTGATACAAGACGTTTAT	1	3	1
gnl|UG|Ssc#S17526553	81	11	BX676753 Sus Scrofa library (scac) Sus scrofa cDNA clone scac0043.l.15 5prim, mRNA sequence /clone=scac0043.l.15 /clone_end=5' /gb=BX676753 /gi=90242219 /ug=Ssc.55653 /len=732	CATGTTACCAGAGGTCAAGTG	1	3	1	CATGGGAACAAAACAAAGGAC	2	75	10	CATGGGAACAAAACAACGGAC	2	3	1
gnl|UG|Ssc#S17526668	3	1	BX675626 Sus Scrofa library (scac) Sus scrofa cDNA clone scac0028.h.19 3prim, mRNA sequence /clone=scac0028.h.19 /clone_end=3' /gb=BX675626 /gi=90234767 /ug=Ssc.18929 /len=779	CATGTCTATTCCGCTTTTGCC	1	3	1
gnl|UG|Ssc#S17526742	3	1	BX675700 Sus Scrofa library (scac) Sus scrofa cDNA clone scac0031.a.16 3prim, mRNA sequence /clone=scac0031.a.16 /clone_end=3' /gb=BX675700 /gi=90234608 /ug=Ssc.56447 /len=989	CATGAAACCACAGAAACAGAA	1	3	1
gnl|UG|Ssc#S17526834	35	5	BX675792 Sus Scrofa library (scac) Sus scrofa cDNA clone scac0036.a.04 5prim, mRNA sequence /clone=scac0036.a.04 /clone_end=5' /gb=BX675792 /gi=90235474 /ug=Ssc.61692 /len=548	CATGAGGGGCAGGGCCCCTCA	2	33	5	CATGAGGGGCAGGGCCCCTCC	2	2	1
gnl|UG|Ssc#S17526835	2	1	BX675793 Sus Scrofa library (scac) Sus scrofa cDNA clone scac0036.a.05 3prim, mRNA sequence /clone=scac0036.a.05 /clone_end=3' /gb=BX675793 /gi=90235475 /ug=Ssc.20429 /len=859	CATGTTAACAGGAGCCCTTCT	1	2	1
gnl|UG|Ssc#S17526836	2	1	BX675794 Sus Scrofa library (scac) Sus scrofa cDNA clone scac0036.a.09 3prim, mRNA sequence /clone=scac0036.a.09 /clone_end=3' /gb=BX675794 /gi=90235476 /ug=Ssc.20430 /len=839	CATGTGGCCATTTAAATTAAA	1	2	1
gnl|UG|Ssc#S17526874	2	1	BX675832 Sus Scrofa library (scac) Sus scrofa cDNA clone scac0032.f.18 3prim, mRNA sequence /clone=scac0032.f.18 /clone_end=3' /gb=BX675832 /gi=90235512 /ug=Ssc.886 /len=1026	CATGCGTTTGCGATGGTCGTG	2	2	1
gnl|UG|Ssc#S17526884	4	1	BX675842 Sus Scrofa library (scac) Sus scrofa cDNA clone scac0034.j.13 3prim, mRNA sequence /clone=scac0034.j.13 /clone_end=3' /gb=BX675842 /gi=90235522 /ug=Ssc.49421 /len=700	CATGGGGTTTGCTGATGTGCT	2	2	1	CATGGAAGGGTATACAGTGTG	1	2	1
gnl|UG|Ssc#S17526914	10	1	BX675872 Sus Scrofa library (scac) Sus scrofa cDNA clone scac0034.m.08 3prim, mRNA sequence /clone=scac0034.m.08 /clone_end=3' /gb=BX675872 /gi=90235257 /ug=Ssc.20489 /len=832	CATGATTGATAAAGCTAACGA	2	3	1	CATGCCCCCCAGCTCTCAAAC	3	7	1
gnl|UG|Ssc#S17526922	5	1	BX675880 Sus Scrofa library (scac) Sus scrofa cDNA clone scac0034.m.22 3prim, mRNA sequence /clone=scac0034.m.22 /clone_end=3' /gb=BX675880 /gi=90235265 /ug=Ssc.20367 /len=917	CATGGGCTCTGAAATGGTGTT	2	5	1
gnl|UG|Ssc#S17526927	4	1	BX675885 Sus Scrofa library (scac) Sus scrofa cDNA clone scac0034.n.05 3prim, mRNA sequence /clone=scac0034.n.05 /clone_end=3' /gb=BX675885 /gi=90235270 /ug=Ssc.35010 /len=687	CATGGGTGCCTGGGCTGGCAC	2	4	1
gnl|UG|Ssc#S17526940	8	1	BX675898 Sus Scrofa library (scac) Sus scrofa cDNA clone scac0034.n.21 3prim, mRNA sequence /clone=scac0034.n.21 /clone_end=3' /gb=BX675898 /gi=90235283 /ug=Ssc.20515 /len=895	CATGGTGTAATTGTTTGAATT	1	8	1
gnl|UG|Ssc#S17526987	40	6	BX675945 Sus Scrofa library (scac) Sus scrofa cDNA clone scac0029.n.11 3prim, mRNA sequence /clone=scac0029.n.11 /clone_end=3' /gb=BX675945 /gi=90235627 /ug=Ssc.9727 /len=827	CATGACAGTATCTTGGCATTT	1	40	6
gnl|UG|Ssc#S17526993	4	1	BX675951 Sus Scrofa library (scac) Sus scrofa cDNA clone scac0029.n.24 3prim, mRNA sequence /clone=scac0029.n.24 /clone_end=3' /gb=BX675951 /gi=90236574 /ug=Ssc.13934 /len=938	CATGTATGTTTTAATCAATGG	3	4	1
gnl|UG|Ssc#S17527025	10	1	BX675983 Sus Scrofa library (scac) Sus scrofa cDNA clone scac0029.l.05 3prim, mRNA sequence /clone=scac0029.l.05 /clone_end=3' /gb=BX675983 /gi=90236223 /ug=Ssc.20591 /len=664	CATGTGTTTTGTTTTGGTTTT	3	2	1	CATGGGCTATGGCTGTGAGAA	6	8	1
gnl|UG|Ssc#S17527044	7	1	BX676002 Sus Scrofa library (scac) Sus scrofa cDNA clone scac0029.j.20 3prim, mRNA sequence /clone=scac0029.j.20 /clone_end=3' /gb=BX676002 /gi=90236185 /ug=Ssc.20604 /len=1007	CATGCAACTCCTAGTATTGTA	1	7	1
gnl|UG|Ssc#S17527056	9	1	BX676014 Sus Scrofa library (scac) Sus scrofa cDNA clone scac0036.c.16 5prim, mRNA sequence /clone=scac0036.c.16 /clone_end=5' /gb=BX676014 /gi=90236196 /ug=Ssc.22929 /len=677	CATGGCTAAGGACTCTGGGTG	1	7	1	CATGGCTAAGGACTATGGGTG	1	2	1
gnl|UG|Ssc#S17527075	10	1	BX676033 Sus Scrofa library (scac) Sus scrofa cDNA clone scac0036.e.09 3prim, mRNA sequence /clone=scac0036.e.09 /clone_end=3' /gb=BX676033 /gi=90236172 /ug=Ssc.22067 /len=743	CATGACGGCCCTCCCTGGTGC	1	10	1
gnl|UG|Ssc#S17527164	7	1	BX676122 Sus Scrofa library (scac) Sus scrofa cDNA clone scac0036.n.07 3prim, mRNA sequence /clone=scac0036.n.07 /clone_end=3' /gb=BX676122 /gi=90236087 /ug=Ssc.6855 /len=847	CATGGCCTAACCAACCACATT	1	3	1	CATGGATGGCACTGCTTTCTA	2	4	1
gnl|UG|Ssc#S17527172	2	1	BX676130 Sus Scrofa library (scac) Sus scrofa cDNA clone scac0036.o.05 3prim, mRNA sequence /clone=scac0036.o.05 /clone_end=3' /gb=BX676130 /gi=90236094 /ug=Ssc.20706 /len=811	CATGGACGAAATGAGACGCGA	1	2	1
gnl|UG|Ssc#S17527177	25	3	BX676135 Sus Scrofa library (scac) Sus scrofa cDNA clone scac0036.o.11 5prim, mRNA sequence /clone=scac0036.o.11 /clone_end=5' /gb=BX676135 /gi=90236099 /ug=Ssc.20711 /len=594	CATGTGATGTCATAAGCAAGT	1	3	1	CATGGTTAATCTGTTCCAGAA	3	3	1	CATGTGACGTCATAAGCAAGT	1	19	3
gnl|UG|Ssc#S17527212	28	4	BX676170 Sus Scrofa library (scac) Sus scrofa cDNA clone scac0035.a.14 3prim, mRNA sequence /clone=scac0035.a.14 /clone_end=3' /gb=BX676170 /gi=90237516 /ug=Ssc.22897 /len=644	CATGTAGAGACAGCCATTGTG	2	28	4
gnl|UG|Ssc#S17527267	41	6	BX676225 Sus Scrofa library (scac) Sus scrofa cDNA clone scac0035.g.04 3prim, mRNA sequence /clone=scac0035.g.04 /clone_end=3' /gb=BX676225 /gi=90237556 /ug=Ssc.58225 /len=766	CATGCCTTCTCCGTGGTCCCA	2	3	1	CATGCTAGGCCAAGCTTATTT	1	36	5	CATGCTAGGCCAAGCTTCTTT	1	2	1
gnl|UG|Ssc#S17527330	38	5	BX676288 Sus Scrofa library (scac) Sus scrofa cDNA clone scac0029.j.16 3prim, mRNA sequence /clone=scac0029.j.16 /clone_end=3' /gb=BX676288 /gi=90237616 /ug=Ssc.22966 /len=911	CATGCAAGAAAAGGGTGCAAA	1	38	5
gnl|UG|Ssc#S17527420	61	8	BX676378 Sus Scrofa library (scac) Sus scrofa cDNA clone scac0031.c.10 3prim, mRNA sequence /clone=scac0031.c.10 /clone_end=3' /gb=BX676378 /gi=90238257 /ug=Ssc.56549 /len=997	CATGGAATAACTTGATGTCCA	4	3	1	CATGCTCAAATGCTTCAAATT	3	3	1	CATGTGACCATACTGTGTGGT	2	48	7	CATGTGACCATACTGTGTTGT	2	3	1	CATGTGACCATACTGTGTGTT	2	4	1
gnl|UG|Ssc#S17527438	8	1	BX676396 Sus Scrofa library (scac) Sus scrofa cDNA clone scac0031.d.07 3prim, mRNA sequence /clone=scac0031.d.07 /clone_end=3' /gb=BX676396 /gi=90238273 /ug=Ssc.20932 /len=837	CATGAGAAGACTGGACTTTTC	1	2	1	CATGACGCTGAGACACTTTTC	2	6	1
gnl|UG|Ssc#S17527442	2	1	BX676400 Sus Scrofa library (scac) Sus scrofa cDNA clone scac0031.d.15 3prim, mRNA sequence /clone=scac0031.d.15 /clone_end=3' /gb=BX676400 /gi=90238277 /ug=Ssc.1079 /len=948	CATGTTAATGACTTGGAGAGG	1	2	1
gnl|UG|Ssc#S17527454	37	5	BX676412 Sus Scrofa library (scac) Sus scrofa cDNA clone scac0031.e.04 3prim, mRNA sequence /clone=scac0031.e.04 /clone_end=3' /gb=BX676412 /gi=117784333 /ug=Ssc.47078 /len=785	CATGGAATATGCCAGAACCTT	2	6	1	CATGTCTAAATTTGCATCAGT	1	29	4	CATGTCTAAATTTGCATCATT	1	2	1
gnl|UG|Ssc#S17668153	8	1	Sus scrofa toll-like receptor 2 mRNA, complete cds /cds=p(89,2446) /gb=AY392087 /gi=35293572 /ug=Ssc.17337 /len=2634	CATGTTCTTGTGTTAGAAGAG	1	8	1
gnl|UG|Ssc#S18252002	2	1	Sus scrofa SLA-7 mRNA, complete cds /cds=p(1,1206) /gb=AY463541 /gi=40218064 /ug=Ssc.23660 /len=1206	CATGCCCACCGCGGTCCAGGA	5	2	1
gnl|UG|Ssc#S18252069	2	1	Sus scrofa stat1 mRNA for signal transducer and activator of transcription 1, complete cds /cds=p(1,2274) /gb=AB116564 /gi=40363628 /ug=Ssc.42622 /len=2274	CATGCTCTATACACATAACTT	12	2	1
gnl|UG|Ssc#S18260915	2	1	BP157406 full-length enriched swine cDNA library, adult spleen Sus scrofa cDNA clone SPL010037C03 5', mRNA sequence /clone=SPL010037C03 /clone_end=5' /gb=BP157406 /gi=40406879 /ug=Ssc.50724 /len=747	CATGGGTAAAACCCGGCAGAA	1	2	1
gnl|UG|Ssc#S18261002	20	3	BP157493 full-length enriched swine cDNA library, adult spleen Sus scrofa cDNA clone SPL010035C06 5', mRNA sequence /clone=SPL010035C06 /clone_end=5' /gb=BP157493 /gi=40406966 /ug=Ssc.54551 /len=872	CATGTCCCTGCGCCTCCCTGG	1	20	3
gnl|UG|Ssc#S18261204	5	1	BP157695 full-length enriched swine cDNA library, adult spleen Sus scrofa cDNA clone SPL010003D02 5', mRNA sequence /clone=SPL010003D02 /clone_end=5' /gb=BP157695 /gi=40407168 /ug=Ssc.47184 /len=738	CATGTATTTTAAATACAAGTC	1	5	1
gnl|UG|Ssc#S18261529	37	5	BP158020 full-length enriched swine cDNA library, adult spleen Sus scrofa cDNA clone SPL010005E01 5', mRNA sequence /clone=SPL010005E01 /clone_end=5' /gb=BP158020 /gi=40407493 /ug=Ssc.21354 /len=865	CATGCACGCGGGGAGCACACA	1	11	2	CATGGTACCCTTAGAAGCTAT	2	24	3	CATGGTACCCTTAGAATCTAT	2	2	1
gnl|UG|Ssc#S18261549	3	1	BP158040 full-length enriched swine cDNA library, adult spleen Sus scrofa cDNA clone SPL010035E01 5', mRNA sequence /clone=SPL010035E01 /clone_end=5' /gb=BP158040 /gi=40407513 /ug=Ssc.61434 /len=860	CATGGAGGGTGTGTGAGCAGA	4	3	1
gnl|UG|Ssc#S18261639	10	1	BP158130 full-length enriched swine cDNA library, adult spleen Sus scrofa cDNA clone SPL010028E04 5', mRNA sequence /clone=SPL010028E04 /clone_end=5' /gb=BP158130 /gi=40407603 /ug=Ssc.23558 /len=817	CATGGCCGTGAGACGGGATGT	2	10	1
gnl|UG|Ssc#S18261757	2	1	BP158248 full-length enriched swine cDNA library, adult spleen Sus scrofa cDNA clone SPL010004E09 5', mRNA sequence /clone=SPL010004E09 /clone_end=5' /gb=BP158248 /gi=40407721 /ug=Ssc.10592 /len=861	CATGAAGCTGCTCAAGATACG	2	2	1
gnl|UG|Ssc#S18261767	15	2	BP158258 full-length enriched swine cDNA library, adult spleen Sus scrofa cDNA clone SPL010018E09 5', mRNA sequence /clone=SPL010018E09 /clone_end=5' /gb=BP158258 /gi=40407731 /ug=Ssc.5685 /len=888	CATGTCACCATTGCCTGGGGG	1	2	1	CATGTTGACTGACGCGACACG	3	3	1	CATGTCACCATCGCCTGGGGG	1	10	1
gnl|UG|Ssc#S18262083	2	1	BP158574 full-length enriched swine cDNA library, adult spleen Sus scrofa cDNA clone SPL010005F08 5', mRNA sequence /clone=SPL010005F08 /clone_end=5' /gb=BP158574 /gi=40408047 /ug=Ssc.70650 /len=871	CATGGATATTAGCTGGGCTCG	1	2	1
gnl|UG|Ssc#S18262130	10	1	BP158621 full-length enriched swine cDNA library, adult spleen Sus scrofa cDNA clone SPL010039F09 5', mRNA sequence /clone=SPL010039F09 /clone_end=5' /gb=BP158621 /gi=40408094 /ug=Ssc.5132 /len=817	CATGTTATGATGAAGGTTTAA	1	2	1	CATGAAAACAAAGGACAAACT	3	8	1
gnl|UG|Ssc#S18262172	6	1	BP158663 full-length enriched swine cDNA library, adult spleen Sus scrofa cDNA clone SPL010019F11 5', mRNA sequence /clone=SPL010019F11 /clone_end=5' /gb=BP158663 /gi=40408136 /ug=Ssc.2292 /len=890	CATGACTTCTGGATCTGGTTC	3	6	1
gnl|UG|Ssc#S18263440	3	1	BP159931 full-length enriched swine cDNA library, adult thymus Sus scrofa cDNA clone THY010087A06 5', mRNA sequence /clone=THY010087A06 /clone_end=5' /gb=BP159931 /gi=40409404 /ug=Ssc.17621 /len=871	CATGCAATGTCTTCACTGCGG	4	3	1
gnl|UG|Ssc#S18263491	11	2	BP159982 full-length enriched swine cDNA library, adult thymus Sus scrofa cDNA clone THY010013A07 5', mRNA sequence /clone=THY010013A07 /clone_end=5' /gb=BP159982 /gi=40409455 /ug=Ssc.48813 /len=655	CATGCAAATCTACTGAGGCCA	1	3	1	CATGCAGTTTTTCAAGGTCAC	3	4	1	CATGCAGCGCCCACTGCTCCC	2	4	1
gnl|UG|Ssc#S18263654	4	1	BP160145 full-length enriched swine cDNA library, adult thymus Sus scrofa cDNA clone THY010099A08 5', mRNA sequence /clone=THY010099A08 /clone_end=5' /gb=BP160145 /gi=40409618 /ug=Ssc.49001 /len=906	CATGAGGAAAACGATGATGAT	6	2	1	CATGAGGAAAATGATGATGAT	6	2	1
gnl|UG|Ssc#S18263775	12	2	BP160266 full-length enriched swine cDNA library, adult thymus Sus scrofa cDNA clone THY010202A09 5', mRNA sequence /clone=THY010202A09 /clone_end=5' /gb=BP160266 /gi=40409739 /ug=Ssc.46675 /len=914	CATGCCGTTCGCTCTTGACCG	5	5	1	CATGCAAGTTTTAGGAAAGTT	4	7	1
gnl|UG|Ssc#S18264117	22	3	BP160608 full-length enriched swine cDNA library, adult thymus Sus scrofa cDNA clone THY010042B01 5', mRNA sequence /clone=THY010042B01 /clone_end=5' /gb=BP160608 /gi=40410081 /ug=Ssc.60554 /len=702	CATGACTTCAGGGGCTGAGAA	3	2	1	CATGGAGAAGCACAGGTAATA	2	20	3
gnl|UG|Ssc#S18264158	7	1	BP160649 full-length enriched swine cDNA library, adult thymus Sus scrofa cDNA clone THY010096B01 5', mRNA sequence /clone=THY010096B01 /clone_end=5' /gb=BP160649 /gi=40410122 /ug=Ssc.20199 /len=805	CATGCTTCACATAGAAAAGCA	5	7	1
gnl|UG|Ssc#S18264658	2	1	BP161149 full-length enriched swine cDNA library, adult thymus Sus scrofa cDNA clone THY010061B06 5', mRNA sequence /clone=THY010061B06 /clone_end=5' /gb=BP161149 /gi=40410622 /ug=Ssc.62109 /len=737	CATGAATTTTCAACCTATAAT	1	2	1
gnl|UG|Ssc#S18264753	3	1	BP161244 full-length enriched swine cDNA library, adult thymus Sus scrofa cDNA clone THY010054B07 5', mRNA sequence /clone=THY010054B07 /clone_end=5' /gb=BP161244 /gi=40410717 /ug=Ssc.25139 /len=940	CATGACTTAGAGTAAATTCAA	2	3	1
gnl|UG|Ssc#S18264892	3	1	BP161383 full-length enriched swine cDNA library, adult thymus Sus scrofa cDNA clone THY010099B08 5', mRNA sequence /clone=THY010099B08 /clone_end=5' /gb=BP161383 /gi=40410856 /ug=Ssc.52232 /len=882	CATGGATTAAATTATGAGCCA	8	3	1
gnl|UG|Ssc#S18265803	2	1	BP162294 full-length enriched swine cDNA library, adult thymus Sus scrofa cDNA clone THY010054C05 5', mRNA sequence /clone=THY010054C05 /clone_end=5' /gb=BP162294 /gi=40411767 /ug=Ssc.10789 /len=881	CATGCAGGTCGGGGTCAAGGG	2	2	1
gnl|UG|Ssc#S18265806	4	1	BP162297 full-length enriched swine cDNA library, adult thymus Sus scrofa cDNA clone THY010057C05 5', mRNA sequence /clone=THY010057C05 /clone_end=5' /gb=BP162297 /gi=40411770 /ug=Ssc.1265 /len=925	CATGCGCAAGGACACCAAGAT	2	4	1
gnl|UG|Ssc#S18266232	2	1	BP162723 full-length enriched swine cDNA library, adult thymus Sus scrofa cDNA clone THY010072C09 5', mRNA sequence /clone=THY010072C09 /clone_end=5' /gb=BP162723 /gi=40412196 /ug=Ssc.29874 /len=838	CATGACAGGAACTCATAAATT	2	2	1
gnl|UG|Ssc#S18266615	371	51	BP163106 full-length enriched swine cDNA library, adult thymus Sus scrofa cDNA clone THY010038D01 5', mRNA sequence /clone=THY010038D01 /clone_end=5' /gb=BP163106 /gi=40412579 /ug=Ssc.56095 /len=878	CATGATAAGGTAAACTCAAGG	5	2	1	CATGTGACAGTCCACTTTTCA	3	5	1	CATGTTTTTTTTTTTAGCTTT	2	78	11	CATGCACAGTAATTATTCTTT	1	196	27	CATGCACAGGAATTATTCTTT	1	2	1	CATGCAAAGTAATTATTCTTT	1	2	1	CATGCACAGTCATTATTCTTT	1	3	1	CATGTTTTTTTTTTTAACTTT	2	3	1	CATGTTTTTTTTTTTATCTTT	2	24	3	CATGTTTTTTTTTTAAGCTTT	2	56	8
gnl|UG|Ssc#S18267061	2	1	BP163552 full-length enriched swine cDNA library, adult thymus Sus scrofa cDNA clone THY010071D05 5', mRNA sequence /clone=THY010071D05 /clone_end=5' /gb=BP163552 /gi=40413025 /ug=Ssc.45567 /len=938	CATGTATTTGTGAATGACCTA	5	2	1
gnl|UG|Ssc#S18267224	2	1	BP163715 full-length enriched swine cDNA library, adult thymus Sus scrofa cDNA clone THY010023D07 5', mRNA sequence /clone=THY010023D07 /clone_end=5' /gb=BP163715 /gi=40413188 /ug=Ssc.48732 /len=871	CATGATGATCTGGATTCTTTA	3	2	1
gnl|UG|Ssc#S18267271	2	1	BP163762 full-length enriched swine cDNA library, adult thymus Sus scrofa cDNA clone THY010087D07 5', mRNA sequence /clone=THY010087D07 /clone_end=5' /gb=BP163762 /gi=40413235 /ug=Ssc.19017 /len=792	CATGGAAGTTCTTGGGCTGGG	3	2	1
gnl|UG|Ssc#S18267483	4	1	BP163974 full-length enriched swine cDNA library, adult thymus Sus scrofa cDNA clone THY010099D09 5', mRNA sequence /clone=THY010099D09 /clone_end=5' /gb=BP163974 /gi=40413447 /ug=Ssc.34983 /len=811	CATGTCCCGCCTACGCAGCCA	3	4	1
gnl|UG|Ssc#S18267647	39	5	BP164138 full-length enriched swine cDNA library, adult thymus Sus scrofa cDNA clone THY010038D11 5', mRNA sequence /clone=THY010038D11 /clone_end=5' /gb=BP164138 /gi=40413611 /ug=Ssc.5492 /len=761	CATGTATCTTGCACAGGTACT	3	2	1	CATGAAAGAGCATAATTTTCA	1	37	5
gnl|UG|Ssc#S18267757	2	1	BP164248 full-length enriched swine cDNA library, adult thymus Sus scrofa cDNA clone THY010039D12 5', mRNA sequence /clone=THY010039D12 /clone_end=5' /gb=BP164248 /gi=40413721 /ug=Ssc.52517 /len=878	CATGTAAAAGAATAAAACTGG	3	2	1
gnl|UG|Ssc#S18267828	25	3	BP164319 full-length enriched swine cDNA library, adult thymus Sus scrofa cDNA clone THY010202D12 5', mRNA sequence /clone=THY010202D12 /clone_end=5' /gb=BP164319 /gi=40413792 /ug=Ssc.50382 /len=827	CATGATGTATTGTACCTAACT	2	4	1	CATGTGATAGTTAACCAATAT	4	21	3
gnl|UG|Ssc#S18268289	3	1	BP164780 full-length enriched swine cDNA library, adult thymus Sus scrofa cDNA clone THY010039E05 5', mRNA sequence /clone=THY010039E05 /clone_end=5' /gb=BP164780 /gi=40414253 /ug=Ssc.49548 /len=850	CATGGGAAACGCAGCACACAG	5	3	1
gnl|UG|Ssc#S18268314	14	2	BP164805 full-length enriched swine cDNA library, adult thymus Sus scrofa cDNA clone THY010066E05 5', mRNA sequence /clone=THY010066E05 /clone_end=5' /gb=BP164805 /gi=40414278 /ug=Ssc.71678 /len=851	CATGACAGAGGTCGTACCTCT	2	2	1	CATGAGCAAGAACATACAGCA	3	12	2
gnl|UG|Ssc#S18268722	3	1	BP165213 full-length enriched swine cDNA library, adult thymus Sus scrofa cDNA clone THY010069E09 5', mRNA sequence /clone=THY010069E09 /clone_end=5' /gb=BP165213 /gi=40414686 /ug=Ssc.50360 /len=800	CATGAGGACTTGGGTGGGAGG	1	3	1
gnl|UG|Ssc#S18271608	16	2	BP168099 full-length enriched swine cDNA library, adult thymus Sus scrofa cDNA clone THY010009H01 5', mRNA sequence /clone=THY010009H01 /clone_end=5' /gb=BP168099 /gi=40417572 /ug=Ssc.1379 /len=889	CATGACCAGGGAGGAGCTGTG	2	3	1	CATGTCAGAAGTGAGATTCCT	3	3	1	CATGGCATTTTCTGCTCCTTC	4	4	1	CATGATTGTCAAGTTAGTAAC	1	6	1
gnl|UG|Ssc#S18271874	3	1	BP168365 full-length enriched swine cDNA library, adult thymus Sus scrofa cDNA clone THY010063H03 5', mRNA sequence /clone=THY010063H03 /clone_end=5' /gb=BP168365 /gi=40417838 /ug=Ssc.55390 /len=887	CATGGCCAAGTAGAAATATTG	6	3	1
gnl|UG|Ssc#S18272610	16	2	BP169101 full-length enriched swine cDNA library, adult thymus Sus scrofa cDNA clone THY010048H10 5', mRNA sequence /clone=THY010048H10 /clone_end=5' /gb=BP169101 /gi=40418574 /ug=Ssc.62143 /len=704	CATGAAACTACGTTCTATTTT	3	16	2
gnl|UG|Ssc#S18272639	187	26	BP169130 full-length enriched swine cDNA library, adult thymus Sus scrofa cDNA clone THY010085H10 5', mRNA sequence /clone=THY010085H10 /clone_end=5' /gb=BP169130 /gi=40418603 /ug=Ssc.32441 /len=821	CATGCGCCCGGCGGCGGGCTG	1	181	25	CATGCGCCCGGCGGCGGGCTT	1	2	1	CATGCGCCCGGCGGAGGGCTG	1	2	1	CATGCGCCCGGCGGCGGGCCG	1	2	1
gnl|UG|Ssc#S18272895	4	1	BP169386 full-length enriched swine cDNA library, adult uterus Sus scrofa cDNA clone UTR010025A01 5', mRNA sequence /clone=UTR010025A01 /clone_end=5' /gb=BP169386 /gi=40418859 /ug=Ssc.5467 /len=815	CATGCTCTGTTCAGTACAACC	1	4	1
gnl|UG|Ssc#S18272964	18	2	BP169455 full-length enriched swine cDNA library, adult uterus Sus scrofa cDNA clone UTR010015A03 5', mRNA sequence /clone=UTR010015A03 /clone_end=5' /gb=BP169455 /gi=40418928 /ug=Ssc.2990 /len=877	CATGGATTTGATCCTTGGCCT	4	3	1	CATGGTCAACGTAGTGGCTTG	3	3	1	CATGGGATTCAACTACCGCCG	2	3	1	CATGCTTTGCCCCACGGGATC	1	7	1	CATGGTCAACGTAGTGGCTTT	3	2	1
gnl|UG|Ssc#S18273285	32	4	BP169776 full-length enriched swine cDNA library, adult uterus Sus scrofa cDNA clone UTR010026A10 5', mRNA sequence /clone=UTR010026A10 /clone_end=5' /gb=BP169776 /gi=40419249 /ug=Ssc.52289 /len=753	CATGCAAGTGCACCTCTAAAG	1	3	1	CATGTAAAACCAGTAATATGA	2	26	4	CATGTAAAACCAGTAATATTA	2	3	1
gnl|UG|Ssc#S18273451	7	1	BP169942 full-length enriched swine cDNA library, adult uterus Sus scrofa cDNA clone UTR010015B02 5', mRNA sequence /clone=UTR010015B02 /clone_end=5' /gb=BP169942 /gi=40419415 /ug=Ssc.27452 /len=875	CATGGTTTCTGCCTCCCCCGA	4	7	1
gnl|UG|Ssc#S18273500	2	1	BP169991 full-length enriched swine cDNA library, adult uterus Sus scrofa cDNA clone UTR010022B03 5', mRNA sequence /clone=UTR010022B03 /clone_end=5' /gb=BP169991 /gi=40419464 /ug=Ssc.28398 /len=863	CATGCCTGTGGCTCAGATCTG	2	2	1
gnl|UG|Ssc#S18273519	2	1	BP170010 full-length enriched swine cDNA library, adult uterus Sus scrofa cDNA clone UTR010046B03 5', mRNA sequence /clone=UTR010046B03 /clone_end=5' /gb=BP170010 /gi=40419483 /ug=Ssc.60150 /len=900	CATGGGAAGGAAGGAAGGAAG	2	2	1
gnl|UG|Ssc#S18273564	2	1	BP170055 full-length enriched swine cDNA library, adult uterus Sus scrofa cDNA clone UTR010043B04 5', mRNA sequence /clone=UTR010043B04 /clone_end=5' /gb=BP170055 /gi=40419528 /ug=Ssc.56317 /len=862	CATGCAGACAACTTAAAAAAA	1	2	1
gnl|UG|Ssc#S18273744	2	1	BP170235 full-length enriched swine cDNA library, adult uterus Sus scrofa cDNA clone UTR010041B08 5', mRNA sequence /clone=UTR010041B08 /clone_end=5' /gb=BP170235 /gi=40419708 /ug=Ssc.40330 /len=832	CATGGAGCCTAGAGATGCACA	4	2	1
gnl|UG|Ssc#S18274063	2	1	BP170554 full-length enriched swine cDNA library, adult uterus Sus scrofa cDNA clone UTR010049C03 5', mRNA sequence /clone=UTR010049C03 /clone_end=5' /gb=BP170554 /gi=40420027 /ug=Ssc.33692 /len=873	CATGGCTCTGCTCCAATAAAA	5	2	1
gnl|UG|Ssc#S18274097	3	1	BP170588 full-length enriched swine cDNA library, adult uterus Sus scrofa cDNA clone UTR010038C04 5', mRNA sequence /clone=UTR010038C04 /clone_end=5' /gb=BP170588 /gi=40420061 /ug=Ssc.54032 /len=903	CATGTGAGGGCAGATACCAAA	1	3	1
gnl|UG|Ssc#S18274167	7	1	BP170658 full-length enriched swine cDNA library, adult uterus Sus scrofa cDNA clone UTR010016C06 5', mRNA sequence /clone=UTR010016C06 /clone_end=5' /gb=BP170658 /gi=40420131 /ug=Ssc.62147 /len=828	CATGTCTTTTGAGTGACACAG	3	7	1
gnl|UG|Ssc#S18274718	15	2	BP171209 full-length enriched swine cDNA library, adult uterus Sus scrofa cDNA clone UTR010024D06 5', mRNA sequence /clone=UTR010024D06 /clone_end=5' /gb=BP171209 /gi=40420682 /ug=Ssc.5268 /len=827	CATGCCAAAGACAGCCAGAAG	1	5	1	CATGACTCTGAAAACCAAGCT	2	10	1
gnl|UG|Ssc#S18274771	9	1	BP171262 full-length enriched swine cDNA library, adult uterus Sus scrofa cDNA clone UTR010032D07 5', mRNA sequence /clone=UTR010032D07 /clone_end=5' /gb=BP171262 /gi=40420735 /ug=Ssc.33649 /len=880	CATGGCCGGAGGAAGACAGCT	1	9	1
gnl|UG|Ssc#S18275695	4	1	BP172186 full-length enriched swine cDNA library, adult uterus Sus scrofa cDNA clone UTR010028F04 5', mRNA sequence /clone=UTR010028F04 /clone_end=5' /gb=BP172186 /gi=40421659 /ug=Ssc.32304 /len=773	CATGCAACTCCAGGCTGCCCA	3	4	1
gnl|UG|Ssc#S18275732	10	1	BP172223 full-length enriched swine cDNA library, adult uterus Sus scrofa cDNA clone UTR010021F05 5', mRNA sequence /clone=UTR010021F05 /clone_end=5' /gb=BP172223 /gi=40421696 /ug=Ssc.2898 /len=862	CATGGCCCTCCTCCTGGCCCA	3	10	1
gnl|UG|Ssc#S18276622	2	1	BP173113 full-length enriched swine cDNA library, adult uterus Sus scrofa cDNA clone UTR010019H01 5', mRNA sequence /clone=UTR010019H01 /clone_end=5' /gb=BP173113 /gi=40422586 /ug=Ssc.6564 /len=846	CATGAATGAGTCACCAAGAGG	1	2	1
gnl|UG|Ssc#S18277230	2	1	BP433127 full-length enriched swine cDNA library, adult lung Sus scrofa cDNA clone LNG010034A02 5', mRNA sequence /clone=LNG010034A02 /clone_end=5' /gb=BP433127 /gi=40423194 /ug=Ssc.44123 /len=819	CATGTGCTTTGAGAAAGGAAT	2	2	1
gnl|UG|Ssc#S18277493	2	1	BP433390 full-length enriched swine cDNA library, adult lung Sus scrofa cDNA clone LNG010085A05 5', mRNA sequence /clone=LNG010085A05 /clone_end=5' /gb=BP433390 /gi=40423457 /ug=Ssc.23608 /len=703	CATGGGATCTGAGACGTGTCT	2	2	1
gnl|UG|Ssc#S18277539	45	6	BP433436 full-length enriched swine cDNA library, adult lung Sus scrofa cDNA clone LNG010028A06 5', mRNA sequence /clone=LNG010028A06 /clone_end=5' /gb=BP433436 /gi=40423503 /ug=Ssc.24392 /len=864	CATGGGGAAAGCTGTACAGAG	1	2	1	CATGGGGTGGGTTTGGGGATA	5	2	1	CATGAAGGGACCAAACTAAAG	6	41	6
gnl|UG|Ssc#S18277781	9	1	BP433678 full-length enriched swine cDNA library, adult lung Sus scrofa cDNA clone LNG010022A09 5', mRNA sequence /clone=LNG010022A09 /clone_end=5' /gb=BP433678 /gi=40423745 /ug=Ssc.18835 /len=831	CATGAGCTGCCAAGCGGTCAT	5	9	1
gnl|UG|Ssc#S18277789	32	4	BP433686 full-length enriched swine cDNA library, adult lung Sus scrofa cDNA clone LNG010033A09 5', mRNA sequence /clone=LNG010033A09 /clone_end=5' /gb=BP433686 /gi=40423753 /ug=Ssc.23610 /len=784	CATGGCAACGCGGCATCCTTA	6	8	1	CATGGGGACAGATTCTCAGCA	3	8	1	CATGCCAGGGCGTTCCTGATT	5	14	2	CATGGGTACTATTCGGGTTCT	2	2	1
gnl|UG|Ssc#S18277825	4	1	BP433722 full-length enriched swine cDNA library, adult lung Sus scrofa cDNA clone LNG010084A09 5', mRNA sequence /clone=LNG010084A09 /clone_end=5' /gb=BP433722 /gi=40423789 /ug=Ssc.62158 /len=848	CATGCTGTTTTGATTACTCTA	2	2	1	CATGCTGTTGTGATTACTGTA	2	2	1
gnl|UG|Ssc#S18277836	4	1	BP433733 full-length enriched swine cDNA library, adult lung Sus scrofa cDNA clone LNG010096A09 5', mRNA sequence /clone=LNG010096A09 /clone_end=5' /gb=BP433733 /gi=40423800 /ug=Ssc.62154 /len=895	CATGAACTGAAAATGTAGAGA	1	4	1
gnl|UG|Ssc#S18277958	2	1	BP433855 full-length enriched swine cDNA library, adult lung Sus scrofa cDNA clone LNG010044A11 5', mRNA sequence /clone=LNG010044A11 /clone_end=5' /gb=BP433855 /gi=40423922 /ug=Ssc.8620 /len=927	CATGCACACCGCCTCAACTCC	1	2	1
gnl|UG|Ssc#S18278233	9	1	BP434130 full-length enriched swine cDNA library, adult lung Sus scrofa cDNA clone LNG010110B02 5', mRNA sequence /clone=LNG010110B02 /clone_end=5' /gb=BP434130 /gi=40424197 /ug=Ssc.54907 /len=842	CATGTGGTTTCTTTCCTGGGA	1	9	1
gnl|UG|Ssc#S18278471	2	1	BP434368 full-length enriched swine cDNA library, adult lung Sus scrofa cDNA clone LNG010092B05 5', mRNA sequence /clone=LNG010092B05 /clone_end=5' /gb=BP434368 /gi=40424435 /ug=Ssc.19472 /len=796	CATGCTTTTTTTTTTTTTTTG	1	2	1
gnl|UG|Ssc#S18278579	2	1	BP434476 full-length enriched swine cDNA library, adult lung Sus scrofa cDNA clone LNG010012B07 5', mRNA sequence /clone=LNG010012B07 /clone_end=5' /gb=BP434476 /gi=40424543 /ug=Ssc.42830 /len=919	CATGTAAACAAAAGGGGAGAT	2	2	1
gnl|UG|Ssc#S18279134	4	1	BP435031 full-length enriched swine cDNA library, adult lung Sus scrofa cDNA clone LNG010106C01 5', mRNA sequence /clone=LNG010106C01 /clone_end=5' /gb=BP435031 /gi=40425098 /ug=Ssc.47917 /len=828	CATGTTTTGAAATCGAAAAAG	1	4	1
gnl|UG|Ssc#S18279459	2	1	BP435356 full-length enriched swine cDNA library, adult lung Sus scrofa cDNA clone LNG010109C05 5', mRNA sequence /clone=LNG010109C05 /clone_end=5' /gb=BP435356 /gi=40425423 /ug=Ssc.30809 /len=827	CATGGATGGAACCAGAGATTA	2	2	1
gnl|UG|Ssc#S18279557	14	2	BP435454 full-length enriched swine cDNA library, adult lung Sus scrofa cDNA clone LNG010014C07 5', mRNA sequence /clone=LNG010014C07 /clone_end=5' /gb=BP435454 /gi=40425521 /ug=Ssc.40122 /len=830	CATGGCTGGAGCATCCTTCTA	3	5	1	CATGTGGAAGTGAAGTAGAAG	1	9	1
gnl|UG|Ssc#S18280163	3	1	BP436060 full-length enriched swine cDNA library, adult lung Sus scrofa cDNA clone LNG010057D02 5', mRNA sequence /clone=LNG010057D02 /clone_end=5' /gb=BP436060 /gi=40426127 /ug=Ssc.62172 /len=829	CATGGAGGGAAAAGGGGAGGC	1	3	1
gnl|UG|Ssc#S18280689	2	1	BP436586 full-length enriched swine cDNA library, adult lung Sus scrofa cDNA clone LNG010001D09 5', mRNA sequence /clone=LNG010001D09 /clone_end=5' /gb=BP436586 /gi=40426653 /ug=Ssc.23620 /len=784	CATGGCTTGGATCCAGAGTTT	8	2	1
gnl|UG|Ssc#S18280739	2	1	BP436636 full-length enriched swine cDNA library, adult lung Sus scrofa cDNA clone LNG010068D09 5', mRNA sequence /clone=LNG010068D09 /clone_end=5' /gb=BP436636 /gi=40426703 /ug=Ssc.13002 /len=703	CATGACTTTAGGAGTCCCTGA	2	2	1
gnl|UG|Ssc#S18281053	3	1	BP436950 full-length enriched swine cDNA library, adult lung Sus scrofa cDNA clone LNG010048E01 5', mRNA sequence /clone=LNG010048E01 /clone_end=5' /gb=BP436950 /gi=40427017 /ug=Ssc.45613 /len=824	CATGGAGACAGTATAGCACCA	1	3	1
gnl|UG|Ssc#S18281283	10	1	BP437180 full-length enriched swine cDNA library, adult lung Sus scrofa cDNA clone LNG010008E04 5', mRNA sequence /clone=LNG010008E04 /clone_end=5' /gb=BP437180 /gi=40427247 /ug=Ssc.70247 /len=881	CATGAAGATTTAAATTTGACA	1	5	1	CATGGACACTCTCTCAGGTTC	2	5	1
gnl|UG|Ssc#S18281491	5	1	BP437388 full-length enriched swine cDNA library, adult lung Sus scrofa cDNA clone LNG010065E06 5', mRNA sequence /clone=LNG010065E06 /clone_end=5' /gb=BP437388 /gi=40427455 /ug=Ssc.23623 /len=782	CATGATTTTTTAAATAACATT	1	5	1
gnl|UG|Ssc#S18282034	3	1	BP437931 full-length enriched swine cDNA library, adult lung Sus scrofa cDNA clone LNG010089E12 5', mRNA sequence /clone=LNG010089E12 /clone_end=5' /gb=BP437931 /gi=40427998 /ug=Ssc.1636 /len=883	CATGGGCCGAGAAATGGCATC	1	3	1
gnl|UG|Ssc#S18282738	6	1	BP438635 full-length enriched swine cDNA library, adult lung Sus scrofa cDNA clone LNG010016F09 5', mRNA sequence /clone=LNG010016F09 /clone_end=5' /gb=BP438635 /gi=40428702 /ug=Ssc.23626 /len=823	CATGGGTGCAGACTTAAAAAA	4	2	1	CATGCCATGGGTGCAGACCTA	3	2	1	CATGCCATGGGCGCAGACATA	3	2	1
gnl|UG|Ssc#S18283012	43	6	BP438909 full-length enriched swine cDNA library, adult lung Sus scrofa cDNA clone LNG010048F12 5', mRNA sequence /clone=LNG010048F12 /clone_end=5' /gb=BP438909 /gi=40428976 /ug=Ssc.23629 /len=767	CATGTCTTATTCCAAGATTCA	4	40	6	CATGTCTTATTCCAATATTCA	4	3	1
gnl|UG|Ssc#S18283093	5	1	BP438990 full-length enriched swine cDNA library, adult lung Sus scrofa cDNA clone LNG010044G01 5', mRNA sequence /clone=LNG010044G01 /clone_end=5' /gb=BP438990 /gi=40429057 /ug=Ssc.19253 /len=904	CATGTAAATCAGGGTCCCTGC	4	2	1	CATGTCTTCCACACACCTTCC	1	3	1
gnl|UG|Ssc#S18283849	11	2	BP439746 full-length enriched swine cDNA library, adult lung Sus scrofa cDNA clone LNG010080G10 5', mRNA sequence /clone=LNG010080G10 /clone_end=5' /gb=BP439746 /gi=40429813 /ug=Ssc.27405 /len=819	CATGCCAAGAAAGTCAAATAA	1	11	2
gnl|UG|Ssc#S18284015	21	3	BP439912 full-length enriched swine cDNA library, adult lung Sus scrofa cDNA clone LNG010061G12 5', mRNA sequence /clone=LNG010061G12 /clone_end=5' /gb=BP439912 /gi=40429979 /ug=Ssc.32909 /len=802	CATGCCATTCATTAAGTATGC	3	2	1	CATGCCCCTCAGGTAAGCCAG	4	19	3
gnl|UG|Ssc#S18284170	2	1	BP440067 full-length enriched swine cDNA library, adult lung Sus scrofa cDNA clone LNG010044H02 5', mRNA sequence /clone=LNG010044H02 /clone_end=5' /gb=BP440067 /gi=40430134 /ug=Ssc.23639 /len=370	CATGTAGAATTCAATTAAATG	2	2	1
gnl|UG|Ssc#S18284222	6	1	BP440119 full-length enriched swine cDNA library, adult lung Sus scrofa cDNA clone LNG010003H03 5', mRNA sequence /clone=LNG010003H03 /clone_end=5' /gb=BP440119 /gi=40430186 /ug=Ssc.6480 /len=910	CATGGGTTGTACTATCTCCCT	2	2	1	CATGCAAGATTTTTTAAAAAA	3	4	1
gnl|UG|Ssc#S18284292	2	1	BP440189 full-length enriched swine cDNA library, adult lung Sus scrofa cDNA clone LNG010094H03 5', mRNA sequence /clone=LNG010094H03 /clone_end=5' /gb=BP440189 /gi=40430256 /ug=Ssc.19040 /len=757	CATGGGGTGTATTAACAACAG	2	2	1
gnl|UG|Ssc#S18284312	5	1	BP440209 full-length enriched swine cDNA library, adult lung Sus scrofa cDNA clone LNG010008H04 5', mRNA sequence /clone=LNG010008H04 /clone_end=5' /gb=BP440209 /gi=40430276 /ug=Ssc.30794 /len=902	CATGAAAAAGAATGAAATAAT	2	3	1	CATGGACTCCAATGTTCATTG	1	2	1
gnl|UG|Ssc#S18284609	8	1	BP440506 full-length enriched swine cDNA library, adult lung Sus scrofa cDNA clone LNG010084H07 5', mRNA sequence /clone=LNG010084H07 /clone_end=5' /gb=BP440506 /gi=40430573 /ug=Ssc.26215 /len=868	CATGTAAGTACAATATTCCAA	2	8	1
gnl|UG|Ssc#S18284774	4	1	BP440671 full-length enriched swine cDNA library, adult lung Sus scrofa cDNA clone LNG010089H09 5', mRNA sequence /clone=LNG010089H09 /clone_end=5' /gb=BP440671 /gi=40430738 /ug=Ssc.5744 /len=805	CATGGTTATCTGTGTGGTTGA	1	4	1
gnl|UG|Ssc#S18289792	7	1	BP141517 full-length enriched swine cDNA library, adult ovary Sus scrofa cDNA clone OVR010017A08 5', mRNA sequence /clone=OVR010017A08 /clone_end=5' /gb=BP141517 /gi=40390988 /ug=Ssc.1407 /len=898	CATGGCCTCCTAAGCTTTCTT	1	2	1	CATGATATCTCTGTACAAGGT	5	5	1
gnl|UG|Ssc#S18290061	7	1	BP141786 full-length enriched swine cDNA library, adult ovary Sus scrofa cDNA clone OVR010031B03 5', mRNA sequence /clone=OVR010031B03 /clone_end=5' /gb=BP141786 /gi=40391257 /ug=Ssc.16467 /len=839	CATGATGCTGGGGTGTGGACA	2	3	1	CATGCAGATGCTGTGGCCCCT	1	4	1
gnl|UG|Ssc#S18290449	12	2	BP142174 full-length enriched swine cDNA library, adult ovary Sus scrofa cDNA clone OVR010014C02 5', mRNA sequence /clone=OVR010014C02 /clone_end=5' /gb=BP142174 /gi=40391645 /ug=Ssc.17272 /len=715	CATGTGTAGACAAGATAAAAC	4	2	1	CATGCTGGGAGAGGAATTCAT	2	5	1	CATGGGAGCAGAGGGCAGAAA	1	5	1
gnl|UG|Ssc#S18290620	2	1	BP142345 full-length enriched swine cDNA library, adult ovary Sus scrofa cDNA clone OVR010031C06 5', mRNA sequence /clone=OVR010031C06 /clone_end=5' /gb=BP142345 /gi=40391816 /ug=Ssc.34940 /len=815	CATGGCATATCATTAGAACTT	1	2	1
gnl|UG|Ssc#S18290898	3	1	BP142623 full-length enriched swine cDNA library, adult ovary Sus scrofa cDNA clone OVR010048D01 5', mRNA sequence /clone=OVR010048D01 /clone_end=5' /gb=BP142623 /gi=40392094 /ug=Ssc.2082 /len=860	CATGCCCTGGTACACGGTAGG	1	3	1
gnl|UG|Ssc#S18291188	8	1	BP142913 full-length enriched swine cDNA library, adult ovary Sus scrofa cDNA clone OVR010040D09 5', mRNA sequence /clone=OVR010040D09 /clone_end=5' /gb=BP142913 /gi=40392384 /ug=Ssc.23550 /len=765	CATGTGAAAACGCCTTTGTAA	2	8	1
gnl|UG|Ssc#S18291234	2	1	BP142959 full-length enriched swine cDNA library, adult ovary Sus scrofa cDNA clone OVR010004D11 5', mRNA sequence /clone=OVR010004D11 /clone_end=5' /gb=BP142959 /gi=40392430 /ug=Ssc.5260 /len=804	CATGTAGACAAGGTGGTTAGA	2	2	1
gnl|UG|Ssc#S18291429	2	1	BP143154 full-length enriched swine cDNA library, adult ovary Sus scrofa cDNA clone OVR010012E04 5', mRNA sequence /clone=OVR010012E04 /clone_end=5' /gb=BP143154 /gi=40392625 /ug=Ssc.42151 /len=843	CATGTGGTGCAGGGGTAATGC	2	2	1
gnl|UG|Ssc#S18291732	7	1	BP143457 full-length enriched swine cDNA library, adult ovary Sus scrofa cDNA clone OVR010031E12 5', mRNA sequence /clone=OVR010031E12 /clone_end=5' /gb=BP143457 /gi=40392928 /ug=Ssc.7872 /len=840	CATGGATCCTTGGCAGTGGTG	2	7	1
gnl|UG|Ssc#S18291761	24	3	BP143486 full-length enriched swine cDNA library, adult ovary Sus scrofa cDNA clone OVR010017F01 5', mRNA sequence /clone=OVR010017F01 /clone_end=5' /gb=BP143486 /gi=40392957 /ug=Ssc.30861 /len=868	CATGTCCAGAGACTCGGAGTC	1	2	1	CATGGCCGCCAGCTGCTTTCG	2	3	1	CATGGTGTCCTTCGTGAGCAC	3	19	3
gnl|UG|Ssc#S18291938	3	1	BP143663 full-length enriched swine cDNA library, adult ovary Sus scrofa cDNA clone OVR010044F05 5', mRNA sequence /clone=OVR010044F05 /clone_end=5' /gb=BP143663 /gi=40393134 /ug=Ssc.62203 /len=759	CATGTAAAATTCATTTAAACA	2	3	1
gnl|UG|Ssc#S18292140	3	1	BP143865 full-length enriched swine cDNA library, adult ovary Sus scrofa cDNA clone OVR010011F11 5', mRNA sequence /clone=OVR010011F11 /clone_end=5' /gb=BP143865 /gi=40393336 /ug=Ssc.49079 /len=790	CATGGCAAACGAGCTGGAGCG	2	3	1
gnl|UG|Ssc#S18292311	12	2	BP144036 full-length enriched swine cDNA library, adult ovary Sus scrofa cDNA clone OVR010026G03 5', mRNA sequence /clone=OVR010026G03 /clone_end=5' /gb=BP144036 /gi=40393507 /ug=Ssc.23657 /len=567	CATGTATCTTTTTACATTTGT	1	12	2
gnl|UG|Ssc#S18292832	2	1	BP144557 full-length enriched swine cDNA library, adult ovary Sus scrofa cDNA clone OVR010019H05 5', mRNA sequence /clone=OVR010019H05 /clone_end=5' /gb=BP144557 /gi=40394028 /ug=Ssc.55119 /len=858	CATGCCCCAACGCCAAGGCTA	5	2	1
gnl|UG|Ssc#S18293542	2	1	BP145267 full-length enriched swine cDNA library, adult ovary Sus scrofa cDNA clone OVRM10021A05 5', mRNA sequence /clone=OVRM10021A05 /clone_end=5' /gb=BP145267 /gi=40394738 /ug=Ssc.51193 /len=695	CATGATAATATTTTTATAGAA	4	2	1
gnl|UG|Ssc#S18294588	2	1	BP146313 full-length enriched swine cDNA library, adult ovary Sus scrofa cDNA clone OVRM10112B02 5', mRNA sequence /clone=OVRM10112B02 /clone_end=5' /gb=BP146313 /gi=40395784 /ug=Ssc.62209 /len=696	CATGCTGGCTGGTGGCCATCA	1	2	1
gnl|UG|Ssc#S18295197	2	1	BP146922 full-length enriched swine cDNA library, adult ovary Sus scrofa cDNA clone OVRM10081B08 5', mRNA sequence /clone=OVRM10081B08 /clone_end=5' /gb=BP146922 /gi=40396393 /ug=Ssc.36581 /len=707	CATGGAAAGAAGCTAAATGTC	3	2	1
gnl|UG|Ssc#S18297961	2	1	BP149684 full-length enriched swine cDNA library, adult ovary Sus scrofa cDNA clone OVRM10116D10 5', mRNA sequence /clone=OVRM10116D10 /clone_end=5' /gb=BP149684 /gi=40399157 /ug=Ssc.5586 /len=681	CATGAGAACAGCAAGGGCAAC	1	2	1
gnl|UG|Ssc#S18298995	4	1	BP150718 full-length enriched swine cDNA library, adult ovary Sus scrofa cDNA clone OVRM10021E09 5', mRNA sequence /clone=OVRM10021E09 /clone_end=5' /gb=BP150718 /gi=40400191 /ug=Ssc.44167 /len=537	CATGGGACGAAAAGCAGATTG	2	4	1
gnl|UG|Ssc#S18299327	4	1	BP151050 full-length enriched swine cDNA library, adult ovary Sus scrofa cDNA clone OVRM10020E12 5', mRNA sequence /clone=OVRM10020E12 /clone_end=5' /gb=BP151050 /gi=40400523 /ug=Ssc.11062 /len=676	CATGGTCTTTCTTCCTCAACT	4	4	1
gnl|UG|Ssc#S18299802	3	1	BP151525 full-length enriched swine cDNA library, adult ovary Sus scrofa cDNA clone OVRM10113F04 5', mRNA sequence /clone=OVRM10113F04 /clone_end=5' /gb=BP151525 /gi=40400998 /ug=Ssc.28650 /len=597	CATGCCCTATGATGTGTATTG	1	3	1
gnl|UG|Ssc#S18300526	2	1	BP152249 full-length enriched swine cDNA library, adult ovary Sus scrofa cDNA clone OVRM10106F11 5', mRNA sequence /clone=OVRM10106F11 /clone_end=5' /gb=BP152249 /gi=40401722 /ug=Ssc.31531 /len=687	CATGCACTTTTTGGTTTCCCA	3	2	1
gnl|UG|Ssc#S18300920	2	1	BP152643 full-length enriched swine cDNA library, adult ovary Sus scrofa cDNA clone OVRM10107G03 5', mRNA sequence /clone=OVRM10107G03 /clone_end=5' /gb=BP152643 /gi=40402116 /ug=Ssc.52684 /len=340	CATGTTGGCCAGGATGGTCTC	1	2	1
gnl|UG|Ssc#S18301441	2	1	BP153164 full-length enriched swine cDNA library, adult ovary Sus scrofa cDNA clone OVRM10091G08 5', mRNA sequence /clone=OVRM10091G08 /clone_end=5' /gb=BP153164 /gi=40402637 /ug=Ssc.54941 /len=738	CATGCATAATTATGCTACCAA	1	2	1
gnl|UG|Ssc#S18301666	2	1	BP153389 full-length enriched swine cDNA library, adult ovary Sus scrofa cDNA clone OVRM10087G10 5', mRNA sequence /clone=OVRM10087G10 /clone_end=5' /gb=BP153389 /gi=40402862 /ug=Ssc.49347 /len=786	CATGGAGAAGTTTTTGAAAAA	4	2	1
gnl|UG|Ssc#S18301820	27	4	BP153543 full-length enriched swine cDNA library, adult ovary Sus scrofa cDNA clone OVRM10127G11 5', mRNA sequence /clone=OVRM10127G11 /clone_end=5' /gb=BP153543 /gi=40403016 /ug=Ssc.57617 /len=697	CATGGAGTAAAGATATGTATT	2	21	3	CATGATACGCTTCAATGCTTT	5	6	1
gnl|UG|Ssc#S18303622	2	1	BP441284 full-length enriched swine cDNA library, adult liver Sus scrofa cDNA clone LVR010040A05 5', mRNA sequence /clone=LVR010040A05 /clone_end=5' /gb=BP441284 /gi=40431351 /ug=Ssc.2041 /len=861	CATGGTACGACAGAGGTGACT	4	2	1
gnl|UG|Ssc#S18304809	89	12	BP442471 full-length enriched swine cDNA library, adult liver Sus scrofa cDNA clone LVR010103B08 5', mRNA sequence /clone=LVR010103B08 /clone_end=5' /gb=BP442471 /gi=40432538 /ug=Ssc.72420 /len=891	CATGGGCCTCCGATCTCTCTG	1	78	11	CATGGGCCTCCGACCTCTCTG	1	2	1	CATGGGCCTCCGATCTCTCTT	1	9	1
gnl|UG|Ssc#S18306743	4	1	BP444405 full-length enriched swine cDNA library, adult liver Sus scrofa cDNA clone LVR010099D10 5', mRNA sequence /clone=LVR010099D10 /clone_end=5' /gb=BP444405 /gi=40434472 /ug=Ssc.39023 /len=842	CATGGATGTGAAATATTTGCC	3	4	1
gnl|UG|Ssc#S18308121	2	1	BP445783 full-length enriched swine cDNA library, adult liver Sus scrofa cDNA clone LVR010076F05 5', mRNA sequence /clone=LVR010076F05 /clone_end=5' /gb=BP445783 /gi=40435850 /ug=Ssc.429 /len=795	CATGAGCACTCACAAGTTCTG	1	2	1
gnl|UG|Ssc#S18308381	4	1	BP446043 full-length enriched swine cDNA library, adult liver Sus scrofa cDNA clone LVR010047F09 5', mRNA sequence /clone=LVR010047F09 /clone_end=5' /gb=BP446043 /gi=40436110 /ug=Ssc.46046 /len=767	CATGTGAAATCTAAAAAAAGT	1	2	1	CATGGGAAATCTAAAAAAAGG	1	2	1
gnl|UG|Ssc#S18309988	3	1	BP447650 full-length enriched swine cDNA library, adult liver Sus scrofa cDNA clone LVR010061H06 5', mRNA sequence /clone=LVR010061H06 /clone_end=5' /gb=BP447650 /gi=40437717 /ug=Ssc.39507 /len=862	CATGAACAGGAGAACAAAAGG	2	3	1
gnl|UG|Ssc#S18310685	11	2	BP448347 full-length enriched swine cDNA library, adult liver Sus scrofa cDNA clone LVRM10117A04 5', mRNA sequence /clone=LVRM10117A04 /clone_end=5' /gb=BP448347 /gi=40438414 /ug=Ssc.62245 /len=641	CATGGGAGGGAAAAAAACAAA	2	11	2
gnl|UG|Ssc#S18312572	13	2	BP450234 full-length enriched swine cDNA library, adult liver Sus scrofa cDNA clone LVRM10140C08 5', mRNA sequence /clone=LVRM10140C08 /clone_end=5' /gb=BP450234 /gi=40440301 /ug=Ssc.28786 /len=722	CATGCAGGAGTGTGTAGGGTA	1	6	1	CATGGAGAAGTCCTGGCTTCC	2	7	1
gnl|UG|Ssc#S18315359	3	1	BP453021 full-length enriched swine cDNA library, adult liver Sus scrofa cDNA clone LVRM10138G01 5', mRNA sequence /clone=LVRM10138G01 /clone_end=5' /gb=BP453021 /gi=40443088 /ug=Ssc.50530 /len=733	CATGCACTTGAGAGCTGCAAC	2	3	1
gnl|UG|Ssc#S18316694	4	1	BP454356 full-length enriched swine cDNA library, adult liver Sus scrofa cDNA clone LVRM10153H08 5', mRNA sequence /clone=LVRM10153H08 /clone_end=5' /gb=BP454356 /gi=40444423 /ug=Ssc.26367 /len=757	CATGGAACACAGGAAGACAGC	2	4	1
gnl|UG|Ssc#S18328788	2	1	BP455854 full-length enriched swine cDNA library, adult ovary Sus scrofa cDNA clone OVRM10201B04 5', mRNA sequence /clone=OVRM10201B04 /clone_end=5' /gb=BP455854 /gi=40467339 /ug=Ssc.45807 /len=690	CATGCTAACACTCTTTTTTTT	1	2	1
gnl|UG|Ssc#S18330880	6	1	BP457946 full-length enriched swine cDNA library, adult ovary Sus scrofa cDNA clone OVRM10206D06 5', mRNA sequence /clone=OVRM10206D06 /clone_end=5' /gb=BP457946 /gi=40471514 /ug=Ssc.62266 /len=661	CATGGAGATTCCTTCGGAGAC	2	6	1
gnl|UG|Ssc#S18331443	10	1	BP458509 full-length enriched swine cDNA library, adult ovary Sus scrofa cDNA clone OVRM10200E01 5', mRNA sequence /clone=OVRM10200E01 /clone_end=5' /gb=BP458509 /gi=40472660 /ug=Ssc.39771 /len=718	CATGGATTAAATAGCTAACCA	1	10	1
gnl|UG|Ssc#S18332061	11	2	BP459127 full-length enriched swine cDNA library, adult ovary Sus scrofa cDNA clone OVRM10185E09 5', mRNA sequence /clone=OVRM10185E09 /clone_end=5' /gb=BP459127 /gi=40473902 /ug=Ssc.58579 /len=730	CATGTGGTATCTATGTCATTT	3	11	2
gnl|UG|Ssc#S18332789	5	1	BP459855 full-length enriched swine cDNA library, adult ovary Sus scrofa cDNA clone OVRM10185F06 5', mRNA sequence /clone=OVRM10185F06 /clone_end=5' /gb=BP459855 /gi=40475359 /ug=Ssc.1267 /len=729	CATGTACGATGGAGAAGTAAG	2	5	1
gnl|UG|Ssc#S18332892	3	1	BP459958 full-length enriched swine cDNA library, adult ovary Sus scrofa cDNA clone OVRM10204F07 5', mRNA sequence /clone=OVRM10204F07 /clone_end=5' /gb=BP459958 /gi=40475561 /ug=Ssc.23945 /len=722	CATGTGTCATTGAATTCAATT	2	3	1
gnl|UG|Ssc#S18333243	2	1	BP460309 full-length enriched swine cDNA library, adult ovary Sus scrofa cDNA clone OVRM10213F11 5', mRNA sequence /clone=OVRM10213F11 /clone_end=5' /gb=BP460309 /gi=40476259 /ug=Ssc.23727 /len=592	CATGATGCATTTGCAAAACAT	2	2	1
gnl|UG|Ssc#S18333438	5	1	BP460504 full-length enriched swine cDNA library, adult ovary Sus scrofa cDNA clone OVRM10158G02 5', mRNA sequence /clone=OVRM10158G02 /clone_end=5' /gb=BP460504 /gi=40476654 /ug=Ssc.23729 /len=662	CATGATCTGTGGCGTAGATCA	2	5	1
gnl|UG|Ssc#S18334506	4	1	BP461572 full-length enriched swine cDNA library, adult ovary Sus scrofa cDNA clone OVRM10191H03 5', mRNA sequence /clone=OVRM10191H03 /clone_end=5' /gb=BP461572 /gi=40478795 /ug=Ssc.4138 /len=644	CATGTTGGGAGGAAGGGAGGG	5	4	1
gnl|UG|Ssc#S18335785	4	1	BP463032 full-length enriched swine cDNA library, adult uterus Sus scrofa cDNA clone UTR010052B04 5', mRNA sequence /clone=UTR010052B04 /clone_end=5' /gb=BP463032 /gi=40481343 /ug=Ssc.52260 /len=871	CATGGGGGGCAGCCCTTCCAA	1	4	1
gnl|UG|Ssc#S18335836	5	1	BP463083 full-length enriched swine cDNA library, adult uterus Sus scrofa cDNA clone UTR010052B06 5', mRNA sequence /clone=UTR010052B06 /clone_end=5' /gb=BP463083 /gi=40481444 /ug=Ssc.1494 /len=812	CATGGCTTCACCTTGATCACC	3	5	1
gnl|UG|Ssc#S18335858	5	1	BP463105 full-length enriched swine cDNA library, adult uterus Sus scrofa cDNA clone UTR010050B07 5', mRNA sequence /clone=UTR010050B07 /clone_end=5' /gb=BP463105 /gi=40481488 /ug=Ssc.39067 /len=791	CATGCCTCCCTGATGGAGGCT	1	5	1
gnl|UG|Ssc#S18336112	2	1	BP463359 full-length enriched swine cDNA library, adult uterus Sus scrofa cDNA clone UTR010068C05 5', mRNA sequence /clone=UTR010068C05 /clone_end=5' /gb=BP463359 /gi=40482004 /ug=Ssc.16425 /len=741	CATGCTCCTCGGTCACAGGGA	3	2	1
gnl|UG|Ssc#S18336569	8	1	BP463816 full-length enriched swine cDNA library, adult uterus Sus scrofa cDNA clone UTR010066D12 5', mRNA sequence /clone=UTR010066D12 /clone_end=5' /gb=BP463816 /gi=40482923 /ug=Ssc.7065 /len=883	CATGCTCTGAAGCATCAGAGG	2	2	1	CATGGCTCACACCTCTCTGTC	1	4	1	CATGCTCTGAAGCATCAGCGG	2	2	1
gnl|UG|Ssc#S18336670	13	2	BP463917 full-length enriched swine cDNA library, adult uterus Sus scrofa cDNA clone UTR010068E04 5', mRNA sequence /clone=UTR010068E04 /clone_end=5' /gb=BP463917 /gi=40483126 /ug=Ssc.25262 /len=838	CATGCGTATTGGAAACATTTT	1	13	2
gnl|UG|Ssc#S18337017	3	1	BP464264 full-length enriched swine cDNA library, adult uterus Sus scrofa cDNA clone UTR010062F07 5', mRNA sequence /clone=UTR010062F07 /clone_end=5' /gb=BP464264 /gi=40483819 /ug=Ssc.57121 /len=838	CATGAACTGATCACACAACAG	2	3	1
gnl|UG|Ssc#S18337624	26	4	BP464871 full-length enriched swine cDNA library, adult uterus Sus scrofa cDNA clone UTR010064H08 5', mRNA sequence /clone=UTR010064H08 /clone_end=5' /gb=BP464871 /gi=40485033 /ug=Ssc.26606 /len=796	CATGCCTATTGGGTCAAGAAG	1	2	1	CATGCTCTTCCAAAAAAATCC	3	24	3
gnl|UG|Ssc#S18353758	14	2	892753 MARC 4PIG Sus scrofa cDNA 5', mRNA sequence /clone_end=5' /gb=CK449203 /gi=40796417 /ug=Ssc.21198 /len=716	CATGGTTATTTTTATTTTGCC	1	14	2
gnl|UG|Ssc#S18353902	2	1	892909 MARC 4PIG Sus scrofa cDNA 5', mRNA sequence /clone_end=5' /gb=CK449347 /gi=40796561 /ug=Ssc.61959 /len=829	CATGGCTGTATCTACTGCAGA	2	2	1
gnl|UG|Ssc#S18353913	2	1	892920 MARC 4PIG Sus scrofa cDNA 5', mRNA sequence /clone_end=5' /gb=CK449358 /gi=40796572 /ug=Ssc.4018 /len=775	CATGAGAACATAGGACTCGGC	1	2	1
gnl|UG|Ssc#S18353941	15	2	892951 MARC 4PIG Sus scrofa cDNA 5', mRNA sequence /clone_end=5' /gb=CK449386 /gi=40796600 /ug=Ssc.22491 /len=789	CATGACTTTAAAAAAGAATAC	2	3	1	CATGCAAAGGCTGTGGAACTC	3	12	2
gnl|UG|Ssc#S18353953	21	3	892964 MARC 4PIG Sus scrofa cDNA 5', mRNA sequence /clone_end=5' /gb=CK449398 /gi=40796612 /ug=Ssc.52457 /len=906	CATGCCTTAAAAAAATTTTTT	6	2	1	CATGCATTAAAAAAATTTTAT	6	19	3
gnl|UG|Ssc#S18353993	11	2	893009 MARC 4PIG Sus scrofa cDNA 5', mRNA sequence /clone_end=5' /gb=CK449438 /gi=40796652 /ug=Ssc.56857 /len=697	CATGTAACTGAGTAAAACACG	3	4	1	CATGTAAACTCCACATAAGCC	2	7	1
gnl|UG|Ssc#S18354028	8	1	893045 MARC 4PIG Sus scrofa cDNA 5', mRNA sequence /clone_end=5' /gb=CK449473 /gi=40796687 /ug=Ssc.61962 /len=807	CATGTAAAATGTAATACAATG	2	8	1
gnl|UG|Ssc#S18354083	5	1	893103 MARC 4PIG Sus scrofa cDNA 5', mRNA sequence /clone_end=5' /gb=CK449524 /gi=40796738 /ug=Ssc.22505 /len=685	CATGATATTTTCCTACTCAGG	1	5	1
gnl|UG|Ssc#S18354111	7	1	893132 MARC 4PIG Sus scrofa cDNA 5', mRNA sequence /clone_end=5' /gb=CK449552 /gi=40796766 /ug=Ssc.62286 /len=686	CATGAAAATTAATGATTCAAA	3	3	1	CATGGCAAAAAAAAGAAAAGA	6	4	1
gnl|UG|Ssc#S18354212	7	1	893240 MARC 4PIG Sus scrofa cDNA 5', mRNA sequence /clone_end=5' /gb=CK449653 /gi=40796867 /ug=Ssc.61964 /len=616	CATGTCTTTGAAAAACAAAGA	1	7	1
gnl|UG|Ssc#S18354218	2	1	893247 MARC 4PIG Sus scrofa cDNA 5', mRNA sequence /clone_end=5' /gb=CK449659 /gi=40796873 /ug=Ssc.70234 /len=790	CATGCCGTGGCCCTCGAGCCA	1	2	1
gnl|UG|Ssc#S18354245	7	1	893275 MARC 4PIG Sus scrofa cDNA 5', mRNA sequence /clone_end=5' /gb=CK449686 /gi=40796900 /ug=Ssc.10572 /len=742	CATGATTTGCCTCAGTGAAAG	1	7	1
gnl|UG|Ssc#S18354321	13	2	893353 MARC 4PIG Sus scrofa cDNA 5', mRNA sequence /clone_end=5' /gb=CK449762 /gi=40796976 /ug=Ssc.10899 /len=766	CATGGCATATTGATAAAGGAT	1	2	1	CATGAAAAGTTTGACATACCA	2	11	2
gnl|UG|Ssc#S18354370	7	1	893403 MARC 4PIG Sus scrofa cDNA 5', mRNA sequence /clone_end=5' /gb=CK449811 /gi=40797025 /ug=Ssc.6393 /len=730	CATGCATGTTTAAATGGAAAA	1	2	1	CATGTTTAAATGGAAAAATCT	2	5	1
gnl|UG|Ssc#S18354389	17	2	893422 MARC 4PIG Sus scrofa cDNA 5', mRNA sequence /clone_end=5' /gb=CK449830 /gi=40797044 /ug=Ssc.11177 /len=755	CATGAATATGCCACAATATGA	1	6	1	CATGGGAATAATGATGAGTTA	2	11	2
gnl|UG|Ssc#S18354391	19	3	893425 MARC 4PIG Sus scrofa cDNA 5', mRNA sequence /clone_end=5' /gb=CK449832 /gi=40797046 /ug=Ssc.22530 /len=746	CATGTATATTTACAGAAGGCT	1	4	1	CATGTGGTCTTTTAAAATGTG	2	4	1	CATGTGCTGGCCATTGTGCAG	3	9	1	CATGTATATTTACAGAAGTCT	1	2	1
gnl|UG|Ssc#S18354456	4	1	893499 MARC 4PIG Sus scrofa cDNA 5', mRNA sequence /clone_end=5' /gb=CK449897 /gi=40797111 /ug=Ssc.33079 /len=912	CATGAAATGTTCCTAAAGGGG	7	2	1	CATGCTGCCTTTTTATGGACA	1	2	1
gnl|UG|Ssc#S18354494	85	12	893541 MARC 4PIG Sus scrofa cDNA 5', mRNA sequence /clone_end=5' /gb=CK449935 /gi=40797149 /ug=Ssc.22025 /len=631	CATGTCAGTACAATGTTACTG	1	2	1	CATGTAAACCTGAATATTTTG	2	28	4	CATGGATGGATAAGACAAAGA	3	51	7	CATGTAAACCTGAATATTTTT	2	4	1
gnl|UG|Ssc#S18354645	3	1	893704 MARC 4PIG Sus scrofa cDNA 5', mRNA sequence /clone_end=5' /gb=CK450086 /gi=40797300 /ug=Ssc.5730 /len=799	CATGAATATGTTACAATCAAG	2	3	1
gnl|UG|Ssc#S18354663	8	1	893723 MARC 4PIG Sus scrofa cDNA 5', mRNA sequence /clone_end=5' /gb=CK450104 /gi=40797318 /ug=Ssc.58564 /len=758	CATGTCTCCTCTCTAATATTG	1	6	1	CATGTCTCCTCTCTAATATTT	1	2	1
gnl|UG|Ssc#S18354666	52	7	893726 MARC 4PIG Sus scrofa cDNA 5', mRNA sequence /clone_end=5' /gb=CK450107 /gi=40797321 /ug=Ssc.7435 /len=798	CATGTGCTTGATATTAACTTG	2	13	2	CATGCTCAACTTTTAATCAAT	3	39	5
gnl|UG|Ssc#S18354742	22	3	893808 MARC 4PIG Sus scrofa cDNA 5', mRNA sequence /clone_end=5' /gb=CK450183 /gi=40797397 /ug=Ssc.52462 /len=801	CATGATATATATATATATTTA	3	22	3
gnl|UG|Ssc#S18354763	3	1	893830 MARC 4PIG Sus scrofa cDNA 5', mRNA sequence /clone_end=5' /gb=CK450204 /gi=40797418 /ug=Ssc.46829 /len=801	CATGTATTAGGTCTTTTGACA	1	3	1
gnl|UG|Ssc#S18354767	9	1	893835 MARC 4PIG Sus scrofa cDNA 5', mRNA sequence /clone_end=5' /gb=CK450208 /gi=40797422 /ug=Ssc.13562 /len=738	CATGGATGAGGACATTCCATC	7	3	1	CATGTGTTTCAATATTTATAC	3	6	1
gnl|UG|Ssc#S18354818	96	13	899776 MARC 4PIG Sus scrofa cDNA 3', mRNA sequence /clone_end=3' /gb=CK450263 /gi=40797477 /ug=Ssc.24077 /len=899	CATGTTGAGAAAGGGATTCAT	1	45	6	CATGAAATATATATAAATATG	2	48	7	CATGAAATATATATAAATATT	2	3	1
gnl|UG|Ssc#S18354820	263	36	899778 MARC 4PIG Sus scrofa cDNA 3', mRNA sequence /clone_end=3' /gb=CK450265 /gi=40797479 /ug=Ssc.6093 /len=909	CATGTACAGTTCATGGTGAGA	1	3	1	CATGCTGATTACTTAATCCAA	3	5	1	CATGATCATGACCTTTTTGGT	4	5	1	CATGACCTTTTTGGTAGTGTT	5	14	2	CATGGAGTTCAAAAAAAAAAT	7	37	5	CATGCTTTCTCAGTCTTGTGG	6	156	22	CATGCTTTCTCATTCTTGTGG	6	2	1	CATGCTTTCTCAGTCTTGGGG	6	2	1	CATGCTTTCTCCGTCTTGTGG	6	4	1	CATGGAGTTCAAAAAAAAATT	7	9	1	CATGCTTTCTCAGTCTTGTGT	6	10	1	CATGCTTTCTCAGTCTTGTTG	6
gnl|UG|Ssc#S18354845	367	51	899820 MARC 4PIG Sus scrofa cDNA 3', mRNA sequence /clone_end=3' /gb=CK450302 /gi=40797516 /ug=Ssc.4125 /len=853	CATGGACGGGAGGTGTGGACC	1	8	1	CATGACTTGACCGCCATCTGT	2	16	2	CATGGCCTTGCTGTCGGTGGG	3	50	7	CATGGAGCAGGAGCCTGCCCT	4	285	39	CATGGAGCAGGAGCCCGCCCT	4	2	1	CATGGAGCAGGAGCCTGACCT	4	6	1
gnl|UG|Ssc#S18354853	617	85	899841 MARC 4PIG Sus scrofa cDNA 3', mRNA sequence /clone_end=3' /gb=CK450318 /gi=40797532 /ug=Ssc.15308 /len=905	CATGAACAATAAAAGCTATTA	2	102	14	CATGGACTATACAACACAGAG	1	197	27	CATGGACTATACAACACAGAT	1	2	1	CATGGACGATACAACACAGAG	1	2	1	CATGAACAATAAAAGCTTTTA	2	2	1	CATGAACAATAAAATCTATTA	2	2	1	CATGGACTATACAACACATAG	1	3	1	CATGGACTATACAACACAGCG	1	81	11	CATGAACAATAAAAGCTGTTA	2	226	31
gnl|UG|Ssc#S18354874	825	114	899873 MARC 4PIG Sus scrofa cDNA 3', mRNA sequence /clone_end=3' /gb=CK450347 /gi=40797561 /ug=Ssc.56645 /len=824	CATGGCTTGGGGCTGTTATGG	4	6	1	CATGTGATTTTTCTAATTAGA	3	6	1	CATGTATGCACCGAGCAAAAA	5	35	5	CATGTATTTTTGGCTCGAAGT	6	684	95	CATGTATTTTCGGCTCGAAGT	6	2	1	CATGTATTTTTGGCTCGAACT	6	2	1	CATGTATTTTTGGCTCGAGGT	6	2	1	CATGTATTTGTGGCTCGAAGT	6	2	1	CATGGCTTGGGGCTGTTATTG	4	2	1	CATGGCTTGGGGCTGGTATGG	4	2	1	CATGGCTTGGGGCTGTTATGT	4	2	1	CATGTATCTTTGGCTCGAAGT	6
gnl|UG|Ssc#S18354876	115	16	899875 MARC 4PIG Sus scrofa cDNA 3', mRNA sequence /clone_end=3' /gb=CK450349 /gi=40797563 /ug=Ssc.45058 /len=715	CATGCAAGACAAGGCCAAGTA	1	115	16
gnl|UG|Ssc#S18354903	16	2	899910 MARC 4PIG Sus scrofa cDNA 3', mRNA sequence /clone_end=3' /gb=CK450376 /gi=40797590 /ug=Ssc.21835 /len=766	CATGCCCTAGATTATAAAACA	4	16	2
gnl|UG|Ssc#S18354925	268	37	899937 MARC 4PIG Sus scrofa cDNA 3', mRNA sequence /clone_end=3' /gb=CK450398 /gi=40797612 /ug=Ssc.56325 /len=860	CATGGAGTGTCATCCCAGACC	6	247	34	CATGGAGCGTCATCCCAGACC	6	2	1	CATGGAGGGTCATCCCAGACC	6	2	1	CATGTAGTGTCATCCCAGACC	6	2	1	CATGGAGTGTCATCCCAGCCC	6	3	1	CATGGAGTGTCATCCCCGACC	6	5	1	CATGGAGTGTCATCCCATACC	6	7	1
gnl|UG|Ssc#S18354950	3	1	899966 MARC 4PIG Sus scrofa cDNA 3', mRNA sequence /clone_end=3' /gb=CK450423 /gi=40797637 /ug=Ssc.26381 /len=899	CATGTGCTTGCTACATCAGAA	2	3	1
gnl|UG|Ssc#S18354955	5	1	899972 MARC 4PIG Sus scrofa cDNA 3', mRNA sequence /clone_end=3' /gb=CK450428 /gi=40797642 /ug=Ssc.58688 /len=826	CATGGGGCAGAACCCTGGTGC	3	5	1
gnl|UG|Ssc#S18355010	556	77	900040 MARC 4PIG Sus scrofa cDNA 3', mRNA sequence /clone_end=3' /gb=CK450483 /gi=40797697 /ug=Ssc.19417 /len=888	CATGCAGTGAAGCTCGATGAC	1	5	1	CATGAATATGGGTGATTTCGA	3	10	1	CATGGACACAGAACAGTATGA	2	14	2	CATGTCTCCACGTCTTTAGAG	4	454	63	CATGAATATGGGTGATTTCTA	3	2	1	CATGTCTCCACGTCTTTAGAC	4	2	1	CATGTCTCCAAGTCTTTAGAG	4	2	1	CATGTCTCCACGTCTTCAGAG	4	3	1	CATGTCTCCACGTCTTTCGAG	4	6	1	CATGTCTCCACGTCTTTATAG	4	20	3	CATGTCTCCACGTCTTTAGAT	4	38	5
gnl|UG|Ssc#S18355035	7	1	900074 MARC 4PIG Sus scrofa cDNA 3', mRNA sequence /clone_end=3' /gb=CK450508 /gi=40797722 /ug=Ssc.23847 /len=892	CATGTGCACTGTTTTTGTGTT	1	7	1
gnl|UG|Ssc#S18355036	22	3	900075 MARC 4PIG Sus scrofa cDNA 3', mRNA sequence /clone_end=3' /gb=CK450509 /gi=40797723 /ug=Ssc.72457 /len=892	CATGTTTGACCTTATCCCTTT	5	22	3
gnl|UG|Ssc#S18355053	93	13	900099 MARC 4PIG Sus scrofa cDNA 3', mRNA sequence /clone_end=3' /gb=CK450526 /gi=40797740 /ug=Ssc.28357 /len=687	CATGTTGGGAGACCCGGCCCT	1	93	13
gnl|UG|Ssc#S18355086	79	11	903647 MARC 4PIG Sus scrofa cDNA 3', mRNA sequence /clone_end=3' /gb=CK450567 /gi=40797781 /ug=Ssc.3088 /len=779	CATGTGACCACACTACTGACC	2	7	1	CATGTCCCGAGCGTCCTGTTT	3	69	10	CATGTCCCGAGCGTCCTTTTT	3	3	1
gnl|UG|Ssc#S18355126	3	1	903721 MARC 4PIG Sus scrofa cDNA 3', mRNA sequence /clone_end=3' /gb=CK450631 /gi=40797845 /ug=Ssc.52131 /len=857	CATGGCTTGCCTTTTTCTTAA	1	3	1
gnl|UG|Ssc#S18355127	2	1	903722 MARC 4PIG Sus scrofa cDNA 3', mRNA sequence /clone_end=3' /gb=CK450632 /gi=40797846 /ug=Ssc.23851 /len=807	CATGTCTACATAATTGCAGGA	3	2	1
gnl|UG|Ssc#S18355129	39	5	903724 MARC 4PIG Sus scrofa cDNA 3', mRNA sequence /clone_end=3' /gb=CK450634 /gi=40797848 /ug=Ssc.4972 /len=786	CATGTGTGGGATGTGTGTATA	4	39	5
gnl|UG|Ssc#S18355130	3	1	903729 MARC 4PIG Sus scrofa cDNA 3', mRNA sequence /clone_end=3' /gb=CK450639 /gi=40797853 /ug=Ssc.23852 /len=811	CATGTTCTATCATTTAATTAT	4	3	1
gnl|UG|Ssc#S18355152	180	25	903760 MARC 4PIG Sus scrofa cDNA 3', mRNA sequence /clone_end=3' /gb=CK450669 /gi=40797883 /ug=Ssc.24200 /len=838	CATGCCTGAGATCACATCTGA	1	2	1	CATGTGTCACTGTCCCTTGTG	2	2	1	CATGCCTTTTGAAGGGTTGAA	3	173	24	CATGCCTTTTGAAGGGTTTAA	3	3	1
gnl|UG|Ssc#S18355225	305	42	903839 MARC 4PIG Sus scrofa cDNA 3', mRNA sequence /clone_end=3' /gb=CK450742 /gi=40797956 /ug=Ssc.11206 /len=784	CATGAAATTTTCCATATCATG	2	7	1	CATGGATTGTAAACCGACAGA	3	9	1	CATGTAGGATGTATGATTTTC	1	76	11	CATGTCTATATATGGTTGCCA	4	191	26	CATGTCTATATATTGTTGCCA	4	3	1	CATGGATTGTAAACCGACGGA	3	4	1	CATGTCTATATATGGTTTCCA	4	15	2
gnl|UG|Ssc#S18355269	15	2	903884 MARC 4PIG Sus scrofa cDNA 3', mRNA sequence /clone_end=3' /gb=CK450786 /gi=40798000 /ug=Ssc.19144 /len=674	CATGTTGCTTTGAAAGGACAC	3	15	2
gnl|UG|Ssc#S18355281	8	1	903897 MARC 4PIG Sus scrofa cDNA 3', mRNA sequence /clone_end=3' /gb=CK450798 /gi=40798012 /ug=Ssc.23866 /len=645	CATGCTACAGGCACCGCCAAA	1	8	1
gnl|UG|Ssc#S18355303	128	18	903923 MARC 4PIG Sus scrofa cDNA 3', mRNA sequence /clone_end=3' /gb=CK450820 /gi=40798034 /ug=Ssc.1808 /len=823	CATGTAGTTTTTTTGCACATA	3	3	1	CATGGATTAACTAAATTCTAC	4	121	17	CATGTGGATTGTAGAGTTGTG	1	2	1	CATGGATTAACTAACTTCTAC	4	2	1
gnl|UG|Ssc#S18355313	4	1	903935 MARC 4PIG Sus scrofa cDNA 3', mRNA sequence /clone_end=3' /gb=CK450830 /gi=40798044 /ug=Ssc.47667 /len=752	CATGAACATTACAGAGTGACC	1	4	1
gnl|UG|Ssc#S18355332	95	13	903955 MARC 4PIG Sus scrofa cDNA 3', mRNA sequence /clone_end=3' /gb=CK450849 /gi=40798063 /ug=Ssc.24379 /len=736	CATGTTTAATTGAAGCCTGTG	4	91	13	CATGTTTAATTGAAGCCTTTG	4	4	1
gnl|UG|Ssc#S18355334	119	16	903957 MARC 4PIG Sus scrofa cDNA 3', mRNA sequence /clone_end=3' /gb=CK450851 /gi=40798065 /ug=Ssc.23871 /len=814	CATGGAAGCCAATGCCCGGGG	2	3	1	CATGTCACCGCCAGGAAACTG	1	6	1	CATGGTCCGCCAGCGCTTCCC	3	110	15
gnl|UG|Ssc#S18355351	70	10	903977 MARC 4PIG Sus scrofa cDNA 3', mRNA sequence /clone_end=3' /gb=CK450868 /gi=40798082 /ug=Ssc.8241 /len=809	CATGTTATACTTAAAACTTCA	1	4	1	CATGACCAAGACGGTAATTCT	2	9	1	CATGGTATTTATAATATGCCC	4	48	7	CATGGTATTTATAATATTCCC	4	9	1
gnl|UG|Ssc#S18355354	2	1	903982 MARC 4PIG Sus scrofa cDNA 3', mRNA sequence /clone_end=3' /gb=CK450871 /gi=40798085 /ug=Ssc.23874 /len=806	CATGTTAAAGATGATGATAAA	4	2	1
gnl|UG|Ssc#S18355358	9	1	903986 MARC 4PIG Sus scrofa cDNA 3', mRNA sequence /clone_end=3' /gb=CK450875 /gi=40798089 /ug=Ssc.62294 /len=804	CATGGACGAAACACACACACA	1	9	1
gnl|UG|Ssc#S18355366	13	2	903996 MARC 4PIG Sus scrofa cDNA 3', mRNA sequence /clone_end=3' /gb=CK450883 /gi=40798097 /ug=Ssc.45052 /len=763	CATGTGTGAGGGGATAGAACT	1	13	2
gnl|UG|Ssc#S18355409	263	36	904067 MARC 4PIG Sus scrofa cDNA 3', mRNA sequence /clone_end=3' /gb=CK450950 /gi=40798164 /ug=Ssc.70186 /len=847	CATGGTAGTATTGATGCTTTT	1	22	3	CATGTACTATCCATCCATAAG	3	219	30	CATGTACTATCCACCCATAAG	3	2	1	CATGTACTATCCATCCCTAAG	3	3	1	CATGTACTATCCATCCATAAT	3	17	2
gnl|UG|Ssc#S18355410	256	35	904068 MARC 4PIG Sus scrofa cDNA 3', mRNA sequence /clone_end=3' /gb=CK450951 /gi=40798165 /ug=Ssc.35155 /len=777	CATGAGCTCATGATGTTCTGC	1	43	6	CATGACATTTGCCAAAATAAG	3	59	8	CATGATGTTCTGCATCTAGAA	2	143	20	CATGAGCTCATGATGTTCTTC	1	2	1	CATGATGTTCTTCATCTAGAA	2	2	1	CATGACATTTGCCAAAATAAT	3	2	1	CATGATGTTCTGCATCTATAA	2	5	1
gnl|UG|Ssc#S18355432	38	5	904105 MARC 4PIG Sus scrofa cDNA 3', mRNA sequence /clone_end=3' /gb=CK450985 /gi=40798199 /ug=Ssc.52020 /len=658	CATGATCCAGTCTCGGCTAAC	1	2	1	CATGGTTCAACATCTTTCAAC	4	6	1	CATGTGGTACCTTAAAGGGAC	2	30	4
gnl|UG|Ssc#S18355440	33	5	904118 MARC 4PIG Sus scrofa cDNA 3', mRNA sequence /clone_end=3' /gb=CK450997 /gi=40798211 /ug=Ssc.24197 /len=815	CATGTGCCCAGTTTGCAGGGT	1	33	5
gnl|UG|Ssc#S18355528	114	16	904015 MARC 4PIG Sus scrofa cDNA 3', mRNA sequence /clone_end=3' /gb=CK450901 /gi=40798115 /ug=Ssc.56912 /len=817	CATGCGCCGTGTCGCACAAGA	1	3	1	CATGGCCACATTTTAGCCATT	2	13	2	CATGAAAAAAAATCATTTCTG	4	21	3	CATGTATTTTGTTTCCCAGAC	3	60	8	CATGTATTTTGTTTCCCAGAA	3	2	1	CATGAAAAAAAATCATTTCTT	4	2	1	CATGTATTTTGTTTCCCATAC	3	13	2
gnl|UG|Ssc#S18355531	2	1	904027 MARC 4PIG Sus scrofa cDNA 3', mRNA sequence /clone_end=3' /gb=CK450911 /gi=40798125 /ug=Ssc.54302 /len=378	CATGAGAAAATACTACGTATA	1	2	1
gnl|UG|Ssc#S18355563	3	1	904120 MARC 4PIG Sus scrofa cDNA 3', mRNA sequence /clone_end=3' /gb=CK450999 /gi=40798213 /ug=Ssc.23887 /len=833	CATGGTTGTGAACTCTACTGT	1	3	1
gnl|UG|Ssc#S18355595	2	1	904165 MARC 4PIG Sus scrofa cDNA 3', mRNA sequence /clone_end=3' /gb=CK451040 /gi=40798254 /ug=Ssc.52749 /len=722	CATGAAAATAAAAAAAAAAAG	1	2	1
gnl|UG|Ssc#S18355612	34	5	904188 MARC 4PIG Sus scrofa cDNA 3', mRNA sequence /clone_end=3' /gb=CK451057 /gi=40798271 /ug=Ssc.57670 /len=750	CATGGGATCTGCTGCTGCATT	1	2	1	CATGAAAACAAAGACCAGTTC	4	32	4
gnl|UG|Ssc#S18355613	8	1	904189 MARC 4PIG Sus scrofa cDNA 3', mRNA sequence /clone_end=3' /gb=CK451058 /gi=40798272 /ug=Ssc.62299 /len=707	CATGGGCCGTCTTTATGAGCA	1	8	1
gnl|UG|Ssc#S18355634	88	12	904211 MARC 4PIG Sus scrofa cDNA 3', mRNA sequence /clone_end=3' /gb=CK451079 /gi=40798293 /ug=Ssc.11624 /len=674	CATGCCAGATTAAAGACAGAC	4	2	1	CATGGACTCCACTCTCCCTTT	5	9	1	CATGCTTGCTGTACAATGAGA	6	70	10	CATGCTTGCTGTAAAATGAGA	6	2	1	CATGCTTGCTGTACAATGATA	6	5	1
gnl|UG|Ssc#S18355677	14	2	904256 MARC 4PIG Sus scrofa cDNA 3', mRNA sequence /clone_end=3' /gb=CK451122 /gi=40798336 /ug=Ssc.23899 /len=854	CATGGAGAAGATTTTATAATT	5	14	2
gnl|UG|Ssc#S18355695	527	73	904274 MARC 4PIG Sus scrofa cDNA 3', mRNA sequence /clone_end=3' /gb=CK451140 /gi=40798354 /ug=Ssc.23901 /len=804	CATGGGGAGGGGTGTCTTTAA	2	3	1	CATGTGGTATGTGTGCGTGTG	3	454	63	CATGTGGTATGTGGGCGTGTG	3	2	1	CATGTGGAATGTGTGCGTGTG	3	2	1	CATGTGGTCTGTGTGCGTGTG	3	2	1	CATGTGGTATGTGTGCGTGCG	3	3	1	CATGTGGTATGTGTTCGTGTG	3	3	1	CATGTGGGATGTGTGCGTGTG	3	7	1	CATGTGGTATGTGTGCGTTTG	3	15	2	CATGTGGTATGTGTGCGTGTT	3	36	5
gnl|UG|Ssc#S18355740	843	117	904327 MARC 4PIG Sus scrofa cDNA 3', mRNA sequence /clone_end=3' /gb=CK451185 /gi=40798399 /ug=Ssc.7721 /len=734	CATGATCCTTTTTTGTACATT	1	758	105	CATGATCCTTTTTCGTACATT	1	2	1	CATGATACTTTTTTGTACATT	1	2	1	CATGCTCCTTTTTTGTACATT	1	2	1	CATGATCCTTTTTTGCACATT	1	2	1	CATGATCCTTTTTTGGACATT	1	2	1	CATGATCATTTTTTGTACATT	1	3	1	CATGATCCTTTTTTGTCCATT	1	5	1	CATGATCCTTTTTTGTACCTT	1	12	2	CATGATCCTTTTTTTTACATT	1	55	8
gnl|UG|Ssc#S18355746	2	1	904335 MARC 4PIG Sus scrofa cDNA 3', mRNA sequence /clone_end=3' /gb=CK451191 /gi=40798405 /ug=Ssc.58692 /len=367	CATGGCCCGTCCTTGTGCCGC	1	2	1
gnl|UG|Ssc#S18355774	103	14	904372 MARC 4PIG Sus scrofa cDNA 3', mRNA sequence /clone_end=3' /gb=CK451219 /gi=40798433 /ug=Ssc.25047 /len=810	CATGTTATTCATGCTATTAAA	9	25	3	CATGCTATTAAAGGAAACCGC	10	74	10	CATGTTATTCATTCTATTAAA	9	4	1
gnl|UG|Ssc#S18355799	11	2	904400 MARC 4PIG Sus scrofa cDNA 5', mRNA sequence /clone_end=5' /gb=CK451244 /gi=40798458 /ug=Ssc.23831 /len=856	CATGGCACTAGTAATATATAT	3	4	1	CATGTTAACTACGCCATTTAA	2	7	1
gnl|UG|Ssc#S18355850	2	1	904455 MARC 4PIG Sus scrofa cDNA 5', mRNA sequence /clone_end=5' /gb=CK451295 /gi=40798509 /ug=Ssc.6492 /len=707	CATGCAGAAGCTGGAGTGTAC	4	2	1
gnl|UG|Ssc#S18355899	3	1	904510 MARC 4PIG Sus scrofa cDNA 5', mRNA sequence /clone_end=5' /gb=CK451344 /gi=40798558 /ug=Ssc.42178 /len=673	CATGAGTTATCTGGGTAATTA	1	3	1
gnl|UG|Ssc#S18355913	4	1	904525 MARC 4PIG Sus scrofa cDNA 5', mRNA sequence /clone_end=5' /gb=CK451358 /gi=40798572 /ug=Ssc.24354 /len=845	CATGGTATTTTTGGTAACACT	3	4	1
gnl|UG|Ssc#S18355951	5	1	904565 MARC 4PIG Sus scrofa cDNA 5', mRNA sequence /clone_end=5' /gb=CK451396 /gi=40798610 /ug=Ssc.40368 /len=903	CATGTACCTTTACTTTTACTG	1	3	1	CATGTACCTTTACTTTTACTT	1	2	1
gnl|UG|Ssc#S18355973	30	4	904590 MARC 4PIG Sus scrofa cDNA 5', mRNA sequence /clone_end=5' /gb=CK451418 /gi=40798632 /ug=Ssc.53945 /len=868	CATGAACAAAGGAACCACTGA	2	30	4
gnl|UG|Ssc#S18355979	2	1	904596 MARC 4PIG Sus scrofa cDNA 5', mRNA sequence /clone_end=5' /gb=CK451424 /gi=40798638 /ug=Ssc.24212 /len=888	CATGGAAAGAAGCTAAGGGCC	2	2	1
gnl|UG|Ssc#S18355986	37	5	904604 MARC 4PIG Sus scrofa cDNA 5', mRNA sequence /clone_end=5' /gb=CK451431 /gi=40798645 /ug=Ssc.13248 /len=900	CATGACGAATTACTGTCCTAA	3	2	1	CATGATCTCTTAAAGTGTCAA	2	33	5	CATGATCTCTTAAAGCGTCAA	2	2	1
gnl|UG|Ssc#S18355999	37	5	904619 MARC 4PIG Sus scrofa cDNA 5', mRNA sequence /clone_end=5' /gb=CK451444 /gi=40798658 /ug=Ssc.2300 /len=889	CATGTTATGTGCCAAAAATTA	2	4	1	CATGAAAAAATGGAAAGACAG	1	33	5
gnl|UG|Ssc#S18356003	2	1	904624 MARC 4PIG Sus scrofa cDNA 5', mRNA sequence /clone_end=5' /gb=CK451448 /gi=40798662 /ug=Ssc.52745 /len=847	CATGCTAAATTTATATTTACA	4	2	1
gnl|UG|Ssc#S18356106	108	15	904739 MARC 4PIG Sus scrofa cDNA 5', mRNA sequence /clone_end=5' /gb=CK451551 /gi=40798765 /ug=Ssc.24112 /len=866	CATGCTCCTGCCTTAACAGAC	1	2	1	CATGCAGTTTACATAGATGAC	2	50	7	CATGTCCGGAGGGAGGAAACT	3	56	8
gnl|UG|Ssc#S18356110	19	3	904744 MARC 4PIG Sus scrofa cDNA 5', mRNA sequence /clone_end=5' /gb=CK451555 /gi=40798769 /ug=Ssc.53787 /len=733	CATGAATTCAAAGCAAGTGTG	1	19	3
gnl|UG|Ssc#S18356219	835	116	907216 MARC 4PIG Sus scrofa cDNA 3', mRNA sequence /clone_end=3' /gb=CK451664 /gi=40798878 /ug=Ssc.23979 /len=755	CATGGCACGGGCTATGCCAGG	1	3	1	CATGCTTTTTTTCTTTCAAAA	2	3	1	CATGTTGAGCCAGCCATAGAA	3	245	34	CATGTTTTTAAAATAAACTTT	4	568	79	CATGTTGAGCCAGACATAGAA	3	2	1	CATGTTTTTAAAATAAATTTT	4	2	1	CATGTTTAGCCAGCCATAGAA	3	2	1	CATGTTTTTAAAAGAAACTTT	4	2	1	CATGTTGAGCAAGCCATAGAA	3	2	1	CATGTTGAGCCCGCCATAGAA	3	2	1	CATGTTTTTAAAATAACCTTT	4	4	1
gnl|UG|Ssc#S18356242	2	1	907253 MARC 4PIG Sus scrofa cDNA 3', mRNA sequence /clone_end=3' /gb=CK451699 /gi=40798913 /ug=Ssc.29198 /len=642	CATGAGGTGTCAGGTTCGATT	3	2	1
gnl|UG|Ssc#S18356260	3	1	907284 MARC 4PIG Sus scrofa cDNA 3', mRNA sequence /clone_end=3' /gb=CK451729 /gi=40798943 /ug=Ssc.44463 /len=855	CATGTACTGTAAGTTTCCTTC	3	3	1
gnl|UG|Ssc#S18356289	213	29	907336 MARC 4PIG Sus scrofa cDNA 3', mRNA sequence /clone_end=3' /gb=CK451774 /gi=40798988 /ug=Ssc.14320 /len=717	CATGTTAACTGTGAAAGTTAT	1	9	1	CATGCAATGTATACAAGAAAA	2	194	27	CATGCAATGTATACACGAAAA	2	2	1	CATGCAATGTATACAATAAAA	2	4	1	CATGCAATTTATACAAGAAAA	2	4	1
gnl|UG|Ssc#S18356334	66	9	907394 MARC 4PIG Sus scrofa cDNA 3', mRNA sequence /clone_end=3' /gb=CK451827 /gi=40799041 /ug=Ssc.23927 /len=449	CATGGCAGTTCAGCCTTTGGA	1	2	1	CATGGCAGTTCAGCCTGTGGA	1	64	9
gnl|UG|Ssc#S18356347	51	7	907409 MARC 4PIG Sus scrofa cDNA 3', mRNA sequence /clone_end=3' /gb=CK451840 /gi=40799054 /ug=Ssc.41551 /len=855	CATGTTTGAAATAAAGATGTT	4	10	1	CATGTTTGAAATAAAGACGTT	4	2	1	CATGTTAAAAAGATGTCAGTT	2	2	1	CATGTTTGAAATAAAGATGTC	4	16	2	CATGTTATGATGGTTATAATA	6	21	3
gnl|UG|Ssc#S18356414	103	14	907342 MARC 4PIG Sus scrofa cDNA 3', mRNA sequence /clone_end=3' /gb=CK451780 /gi=40798994 /ug=Ssc.2131 /len=796	CATGTCTTAGTGCAGACATTT	2	11	2	CATGAGAAATATTAAAGGTAT	3	85	12	CATGAGAAATATTAAATGTAT	3	2	1	CATGAGAAATATTAAAGGGAT	3	2	1	CATGAGAAATATTAAAGTTAT	3	3	1
gnl|UG|Ssc#S18356417	642	89	907345 MARC 4PIG Sus scrofa cDNA 3', mRNA sequence /clone_end=3' /gb=CK451783 /gi=40798997 /ug=Ssc.6925 /len=725	CATGGTGCCGACTTTCCTTTC	2	24	3	CATGGTTGTTTCTGAGAAACA	1	572	79	CATGGTTGTTTCTGCGAAACA	1	2	1	CATGGTTGTTTATGAGAAACA	1	2	1	CATGGTTGTTTCTGAGTAACA	1	2	1	CATGGATGTTTCTGAGAAACA	1	2	1	CATGGTTGTTTCTGAGCAACA	1	3	1	CATGGTTGGTTCTGAGAAACA	1	3	1	CATGGTTGCTTCTGAGAAACA	1	3	1	CATGGTTGTTTCTGAGAAATA	1	3	1	CATGGTTGTTTCTGATAAACA	1	4	1	CATGGTTGTTTCTGAGACACA	1
gnl|UG|Ssc#S18356427	97	13	907438 MARC 4PIG Sus scrofa cDNA 3', mRNA sequence /clone_end=3' /gb=CK451868 /gi=40799082 /ug=Ssc.5894 /len=849	CATGACTGTCCCAACTGTCTT	4	2	1	CATGTGCAGAGATGGCCAGGG	5	93	13	CATGTGCAGAGATGGCCCGGG	5	2	1
gnl|UG|Ssc#S18356449	32	4	907462 MARC 4PIG Sus scrofa cDNA 3', mRNA sequence /clone_end=3' /gb=CK451890 /gi=40799104 /ug=Ssc.19592 /len=774	CATGTCTCCCAGACGCCTCTC	3	32	4
gnl|UG|Ssc#S18356467	60	8	907481 MARC 4PIG Sus scrofa cDNA 3', mRNA sequence /clone_end=3' /gb=CK451908 /gi=40799122 /ug=Ssc.3786 /len=803	CATGTCCAGATAGGGTAACAT	3	24	3	CATGCCATGTCCAGATAGGGT	2	36	5
gnl|UG|Ssc#S18356468	2	1	907483 MARC 4PIG Sus scrofa cDNA 3', mRNA sequence /clone_end=3' /gb=CK451909 /gi=40799123 /ug=Ssc.42305 /len=768	CATGGAGCTTAAAAAAAGTCG	2	2	1
gnl|UG|Ssc#S18356478	71	10	907493 MARC 4PIG Sus scrofa cDNA 3', mRNA sequence /clone_end=3' /gb=CK451919 /gi=40799133 /ug=Ssc.17592 /len=850	CATGAGAAAGCAAGACATTTT	5	67	9	CATGAGAAAGCAAGACATTTA	5	2	1	CATGAGAAGGCAAGACATTTT	5	2	1
gnl|UG|Ssc#S18356562	217	30	907587 MARC 4PIG Sus scrofa cDNA 3', mRNA sequence /clone_end=3' /gb=CK452003 /gi=40799217 /ug=Ssc.10752 /len=830	CATGTAAACCATTTTGAAGTA	3	4	1	CATGCTAACTCCTCTGTTTAC	2	4	1	CATGTAAATTGGGTGCATTTT	1	179	25	CATGTAAATTGGGCGCATTTT	1	3	1	CATGTAAATTGGGTGCCTTTT	1	11	2	CATGCTAACTCCTTTGTTTAC	2	16	2
gnl|UG|Ssc#S18356565	3	1	907590 MARC 4PIG Sus scrofa cDNA 3', mRNA sequence /clone_end=3' /gb=CK452006 /gi=40799220 /ug=Ssc.55701 /len=817	CATGCGTCACGGCGGCCTGAG	2	3	1
gnl|UG|Ssc#S18356578	52	7	907606 MARC 4PIG Sus scrofa cDNA 3', mRNA sequence /clone_end=3' /gb=CK452019 /gi=40799233 /ug=Ssc.19398 /len=839	CATGCACTAAATTCAAAAGCA	3	42	6	CATGCACTAAATTCAAAATCA	3	4	1	CATGGCAAGTTGAGGGCACTA	2	6	1
gnl|UG|Ssc#S18356580	192	27	907609 MARC 4PIG Sus scrofa cDNA 3', mRNA sequence /clone_end=3' /gb=CK452021 /gi=40799235 /ug=Ssc.3711 /len=828	CATGTTCAAATGTTAATTTTG	2	5	1	CATGCGTATGTTGTTTTTAAC	3	181	25	CATGCGTATGTTGTTTTTAAT	3	2	1	CATGCGTATGTTGTTTTTCAC	3	2	1	CATGCGTATTTTGTTTTTAAC	3	2	1
gnl|UG|Ssc#S18356586	7	1	907620 MARC 4PIG Sus scrofa cDNA 3', mRNA sequence /clone_end=3' /gb=CK452031 /gi=40799245 /ug=Ssc.47895 /len=876	CATGCCAACTGCTGGAGGTGA	2	2	1	CATGGAGTATGATTAATTCTG	4	5	1
gnl|UG|Ssc#S18356588	53	7	907626 MARC 4PIG Sus scrofa cDNA 3', mRNA sequence /clone_end=3' /gb=CK452037 /gi=40799251 /ug=Ssc.1695 /len=872	CATGCTTCCATTTTGTGTTAT	1	53	7
gnl|UG|Ssc#S18356602	685	95	907648 MARC 4PIG Sus scrofa cDNA 3', mRNA sequence /clone_end=3' /gb=CK452059 /gi=40799273 /ug=Ssc.72463 /len=597	CATGAAAGATTCAGATGACTA	1	662	92	CATGAAAGATTCAGAGGACTA	1	2	1	CATGAGAGATTCAGATGACTA	1	2	1	CATGAAAGATTCAGATAACTA	1	2	1	CATGAAAGAGTCAGATGACTA	1	3	1	CATGAAAGATTCATATGACTA	1	3	1	CATGAAAGACTCAGATGACTA	1	3	1	CATGAAAGATTCAGATTACTA	1	4	1	CATGAAAGATTCAGATGAATA	1	4	1
gnl|UG|Ssc#S18356604	13	2	907650 MARC 4PIG Sus scrofa cDNA 3', mRNA sequence /clone_end=3' /gb=CK452061 /gi=40799275 /ug=Ssc.24332 /len=862	CATGAGTGTGTAAGGGATTAA	1	2	1	CATGTGGGGGTTACTCATTGA	2	3	1	CATGGAAGCTAACCGTAGCTC	3	8	1
gnl|UG|Ssc#S18356608	21	3	907654 MARC 4PIG Sus scrofa cDNA 3', mRNA sequence /clone_end=3' /gb=CK452065 /gi=40799279 /ug=Ssc.18164 /len=870	CATGGTTATGAGATTGAATTT	1	2	1	CATGATGGATTGGAAAAATCA	2	19	3
gnl|UG|Ssc#S18356632	3	1	907697 MARC 4PIG Sus scrofa cDNA 3', mRNA sequence /clone_end=3' /gb=CK452105 /gi=40799319 /ug=Ssc.26136 /len=758	CATGTATCGGGGTGTGGCTGG	2	3	1
gnl|UG|Ssc#S18356639	64	9	907711 MARC 4PIG Sus scrofa cDNA 3', mRNA sequence /clone_end=3' /gb=CK452116 /gi=40799330 /ug=Ssc.4087 /len=833	CATGTTCTCAAAAATATAGGA	1	5	1	CATGTGGCCCTTTCAATATTT	2	54	7	CATGTAGCCCTTTCAATATTT	2	2	1	CATGTGGCCCTTTCAATCTTT	2	3	1
gnl|UG|Ssc#S18356645	6	1	907722 MARC 4PIG Sus scrofa cDNA 3', mRNA sequence /clone_end=3' /gb=CK452126 /gi=40799340 /ug=Ssc.29637 /len=850	CATGGTAAGTTTTGGTCAGGT	3	2	1	CATGTATGGGTCAGGCAGGAG	2	2	1	CATGTTTCTAGTCTAGCTTCC	4	2	1
gnl|UG|Ssc#S18356676	158	22	907759 MARC 4PIG Sus scrofa cDNA 3', mRNA sequence /clone_end=3' /gb=CK452161 /gi=40799375 /ug=Ssc.10920 /len=886	CATGCCCTTGACACTGTGATA	4	4	1	CATGTCCTTTAAAACCAGTTA	5	147	20	CATGTCCTTTAAAACCATTTA	5	7	1
gnl|UG|Ssc#S18356685	367	51	907769 MARC 4PIG Sus scrofa cDNA 3', mRNA sequence /clone_end=3' /gb=CK452170 /gi=40799384 /ug=Ssc.23943 /len=881	CATGTCAAAATTTCTTTCAAC	3	360	50	CATGTCAAAATTTCTTTCCAC	3	2	1	CATGTCAAAATTGCTTTCAAC	3	2	1	CATGTCAAAATTTCTTGCAAC	3	3	1
gnl|UG|Ssc#S18356695	166	23	907779 MARC 4PIG Sus scrofa cDNA 3', mRNA sequence /clone_end=3' /gb=CK452180 /gi=40799394 /ug=Ssc.23944 /len=884	CATGCATGCATCACATCTCTC	1	47	7	CATGCATCACATCTCTCTACT	2	115	16	CATGCATCACATATCTCTACT	2	2	1	CATGCATTCATCACATCTCTC	1	2	1
gnl|UG|Ssc#S18356730	351	49	907818 MARC 4PIG Sus scrofa cDNA 3', mRNA sequence /clone_end=3' /gb=CK452215 /gi=40799429 /ug=Ssc.9599 /len=875	CATGTTATTTGATCTGGTTTC	1	341	47	CATGTTATTTGATCTTGTTTC	1	5	1	CATGTTATTTGATCTGTTTTC	1	5	1
gnl|UG|Ssc#S18356763	13	2	907853 MARC 4PIG Sus scrofa cDNA 3', mRNA sequence /clone_end=3' /gb=CK452248 /gi=40799462 /ug=Ssc.25205 /len=877	CATGTTAACATTCGCTTCTTA	2	13	2
gnl|UG|Ssc#S18356788	17	2	907879 MARC 4PIG Sus scrofa cDNA 3', mRNA sequence /clone_end=3' /gb=CK452273 /gi=40799487 /ug=Ssc.24226 /len=794	CATGCAGTGAGTTCAAATGAT	3	17	2
gnl|UG|Ssc#S18356812	67	9	907905 MARC 4PIG Sus scrofa cDNA 3', mRNA sequence /clone_end=3' /gb=CK452297 /gi=40799511 /ug=Ssc.55642 /len=720	CATGCAAAAAATCCTCAAATG	2	17	2	CATGGTTTGTTTTCAGACATC	3	48	7	CATGCAAAAAATCCTCAAAGG	2	2	1
gnl|UG|Ssc#S18356820	77	11	907913 MARC 4PIG Sus scrofa cDNA 3', mRNA sequence /clone_end=3' /gb=CK452305 /gi=40799519 /ug=Ssc.21309 /len=824	CATGATTATTTTTTCTTAACT	3	8	1	CATGGTTTCTGCCAGCTCTTG	5	62	9	CATGATTTATGTTATCAGGGT	4	3	1	CATGGTTTCTGCCAGCTCTTT	5	4	1
gnl|UG|Ssc#S18356821	231	32	907914 MARC 4PIG Sus scrofa cDNA 3', mRNA sequence /clone_end=3' /gb=CK452306 /gi=40799520 /ug=Ssc.2251 /len=872	CATGAAAAGGGTGTAGGACAG	3	3	1	CATGTCTTTTGTGTTAAGAAA	4	203	28	CATGTCTTTTGTGTTAAGAAC	4	2	1	CATGTCTTTTGTGTTAAGACA	4	2	1	CATGTCTTTTGTGTTCAGAAA	4	2	1	CATGTCTTTTGTGTTACGAAA	4	3	1	CATGTCTTTTGTTTTAAGAAA	4	5	1	CATGTCTTTTGTGTTAATAAA	4	11	2
gnl|UG|Ssc#S18356838	2	1	907932 MARC 4PIG Sus scrofa cDNA 3', mRNA sequence /clone_end=3' /gb=CK452323 /gi=40799537 /ug=Ssc.58706 /len=869	CATGCTAATTTATTTTTGGAA	1	2	1
gnl|UG|Ssc#S18356843	54	7	907939 MARC 4PIG Sus scrofa cDNA 3', mRNA sequence /clone_end=3' /gb=CK452328 /gi=40799542 /ug=Ssc.71982 /len=873	CATGTTCTGTTTACTTTTATA	5	3	1	CATGGTCAGTGCCCTAAACAT	6	49	7	CATGGTCAGTGCCCTAACCAT	6	2	1
gnl|UG|Ssc#S18356849	252	35	907945 MARC 4PIG Sus scrofa cDNA 3', mRNA sequence /clone_end=3' /gb=CK452334 /gi=40799548 /ug=Ssc.4025 /len=817	CATGTCCTATGGTGAGCAAGG	1	245	34	CATGTCCTATGGTGAGCCAGG	1	3	1	CATGTCCTATGGTGAGCAAGT	1	4	1
gnl|UG|Ssc#S18356869	48	7	907969 MARC 4PIG Sus scrofa cDNA 3', mRNA sequence /clone_end=3' /gb=CK452354 /gi=40799568 /ug=Ssc.12905 /len=862	CATGAGAAAAATGGCTGGTAC	4	3	1	CATGCAGACACAAGCTTTGGG	5	45	6
gnl|UG|Ssc#S18356889	120	17	907998 MARC 4PIG Sus scrofa cDNA 3', mRNA sequence /clone_end=3' /gb=CK452378 /gi=40799592 /ug=Ssc.24277 /len=861	CATGTGTGACTTTAGTCAGTG	2	2	1	CATGTTACCTGGTGAAATAAG	3	113	16	CATGTTACCTGGTGAACTAAG	3	2	1	CATGTTACCTGGTGAAATAAT	3	3	1
gnl|UG|Ssc#S18356933	11	2	908076 MARC 4PIG Sus scrofa cDNA 3', mRNA sequence /clone_end=3' /gb=CK452446 /gi=40799660 /ug=Ssc.23958 /len=866	CATGGAAATAAAATGATTGAA	4	11	2
gnl|UG|Ssc#S18356937	7	1	908085 MARC 4PIG Sus scrofa cDNA 3', mRNA sequence /clone_end=3' /gb=CK452454 /gi=40799668 /ug=Ssc.23959 /len=705	CATGATGTTTTTAGTAGATTA	2	7	1
gnl|UG|Ssc#S18356941	11	2	908090 MARC 4PIG Sus scrofa cDNA 3', mRNA sequence /clone_end=3' /gb=CK452458 /gi=40799672 /ug=Ssc.54173 /len=852	CATGTTGAGGGGCCCTGAGGC	3	2	1	CATGTCCCTCTCTTTATTAAA	5	9	1
gnl|UG|Ssc#S18356944	2	1	908099 MARC 4PIG Sus scrofa cDNA 3', mRNA sequence /clone_end=3' /gb=CK452465 /gi=40799679 /ug=Ssc.43718 /len=761	CATGCCATGCATGGGTTTTTT	6	2	1
gnl|UG|Ssc#S18356965	42	6	908128 MARC 4PIG Sus scrofa cDNA 3', mRNA sequence /clone_end=3' /gb=CK452494 /gi=40799708 /ug=Ssc.23961 /len=869	CATGCTTGATATCATTTGAAT	1	42	6
gnl|UG|Ssc#S18356972	8	1	908135 MARC 4PIG Sus scrofa cDNA 3', mRNA sequence /clone_end=3' /gb=CK452501 /gi=40799715 /ug=Ssc.29051 /len=709	CATGGGAGTGTTTACAGCCTA	3	8	1
gnl|UG|Ssc#S18356985	48	7	908148 MARC 4PIG Sus scrofa cDNA 3', mRNA sequence /clone_end=3' /gb=CK452514 /gi=40799728 /ug=Ssc.1917 /len=818	CATGTGGCTGGGCTGTGCCAG	4	2	1	CATGTGGGTGCCTCAGCCCTA	7	42	6	CATGTGGGCGCCTCAGCCCTA	7	2	1	CATGTGGGTGCCTCAGACCTA	7	2	1
gnl|UG|Ssc#S18356994	105	15	908157 MARC 4PIG Sus scrofa cDNA 3', mRNA sequence /clone_end=3' /gb=CK452523 /gi=40799737 /ug=Ssc.15550 /len=785	CATGCTGTGTGCTATTTTATT	1	103	14	CATGCTGTGTGCTCTTTTATT	1	2	1
gnl|UG|Ssc#S18357023	27	4	908188 MARC 4PIG Sus scrofa cDNA 3', mRNA sequence /clone_end=3' /gb=CK452552 /gi=40799766 /ug=Ssc.24281 /len=783	CATGTATATCATGTACTTAAA	1	6	1	CATGTACTTAAAATGTATTCA	2	21	3
gnl|UG|Ssc#S18357131	89	12	908307 MARC 4PIG Sus scrofa cDNA 3', mRNA sequence /clone_end=3' /gb=CK452660 /gi=40799874 /ug=Ssc.21652 /len=831	CATGGCAGATTTCAGAGAAAA	3	87	12	CATGGCAGATTTAAGAGAAAA	3	2	1
gnl|UG|Ssc#S18357152	3	1	908330 MARC 4PIG Sus scrofa cDNA 3', mRNA sequence /clone_end=3' /gb=CK452681 /gi=40799895 /ug=Ssc.21146 /len=765	CATGTTAAAAGGACATTGCTA	3	3	1
gnl|UG|Ssc#S18357153	2	1	908331 MARC 4PIG Sus scrofa cDNA 3', mRNA sequence /clone_end=3' /gb=CK452682 /gi=40799896 /ug=Ssc.70617 /len=777	CATGTTTTTGCCTTAGGGTAG	4	2	1
gnl|UG|Ssc#S18357170	6	1	908349 MARC 4PIG Sus scrofa cDNA 3', mRNA sequence /clone_end=3' /gb=CK452699 /gi=40799913 /ug=Ssc.41891 /len=747	CATGTCACAGCGCCCAAAGAG	2	6	1
gnl|UG|Ssc#S18357198	252	35	907635 MARC 4PIG Sus scrofa cDNA 3', mRNA sequence /clone_end=3' /gb=CK452046 /gi=40799260 /ug=Ssc.7200 /len=861	CATGACTTTAAACATTCCTAA	1	248	34	CATGACTTTAAACCTTCCTAA	1	2	1	CATGACTTTAAAAATTCCTAA	1	2	1
gnl|UG|Ssc#S18357209	5	1	907669 MARC 4PIG Sus scrofa cDNA 3', mRNA sequence /clone_end=3' /gb=CK452078 /gi=40799292 /ug=Ssc.23980 /len=692	CATGGATTTAGGCAGCAGACA	2	2	1	CATGGGAGTGTTGTGACGTCA	3	3	1
gnl|UG|Ssc#S18357218	197	27	907693 MARC 4PIG Sus scrofa cDNA 3', mRNA sequence /clone_end=3' /gb=CK452101 /gi=40799315 /ug=Ssc.23802 /len=896	CATGTCTCCATTACCTACCGG	1	17	2	CATGTATTTTTAAAAGAAAGA	2	40	6	CATGTTGTTTTTAAAAAAAAA	3	130	18	CATGTATTTTTAAAAGAAAAA	2	2	1	CATGTTGTTTTTAAAAAAAAT	3	2	1	CATGTATTTTTAAAAGAAATA	2	3	1	CATGTAGTTTTTAAAAAAAAA	3	3	1
gnl|UG|Ssc#S18357219	5	1	907694 MARC 4PIG Sus scrofa cDNA 3', mRNA sequence /clone_end=3' /gb=CK452102 /gi=40799316 /ug=Ssc.17518 /len=732	CATGGGCTTTCTAGGCCTTTA	2	5	1
gnl|UG|Ssc#S18357222	147	20	907706 MARC 4PIG Sus scrofa cDNA 3', mRNA sequence /clone_end=3' /gb=CK452112 /gi=40799326 /ug=Ssc.2914 /len=835	CATGGGGAACGTCTGGTGATG	2	139	19	CATGGGGAACGTCTGGTGATT	2	2	1	CATGGGGAACGTCTGGTTATG	2	2	1	CATGGGGAACGTCTGGGGATG	2	4	1
gnl|UG|Ssc#S18357245	8	1	908033 MARC 4PIG Sus scrofa cDNA 3', mRNA sequence /clone_end=3' /gb=CK452407 /gi=40799621 /ug=Ssc.43116 /len=728	CATGCGACTCTGTTTTCCAAA	2	8	1
gnl|UG|Ssc#S18357250	83	11	908048 MARC 4PIG Sus scrofa cDNA 3', mRNA sequence /clone_end=3' /gb=CK452419 /gi=40799633 /ug=Ssc.36694 /len=839	CATGACTTCCAGGCCAGTGCT	1	4	1	CATGCTGTTCTGAGATATCCA	2	79	11
gnl|UG|Ssc#S18357288	156	22	908386 MARC 4PIG Sus scrofa cDNA 5', mRNA sequence /clone_end=5' /gb=CK452729 /gi=40799943 /ug=Ssc.6217 /len=803	CATGTGTAAATAAACATACAC	1	4	1	CATGATTAGTCAAATTCATTA	3	6	1	CATGGGTTTATTGCTAGAAAG	2	12	2	CATGTGTGTTGTGTCCAGCCT	4	127	18	CATGTGTGTTGTGTCCCGCCT	4	2	1	CATGTGTGTTGTTTCCAGCCT	4	5	1
gnl|UG|Ssc#S18357309	3	1	908408 MARC 4PIG Sus scrofa cDNA 5', mRNA sequence /clone_end=5' /gb=CK452750 /gi=40799964 /ug=Ssc.33460 /len=880	CATGGGGAGAATTCAAAAGTA	3	3	1
gnl|UG|Ssc#S18357319	3	1	908420 MARC 4PIG Sus scrofa cDNA 5', mRNA sequence /clone_end=5' /gb=CK452760 /gi=40799974 /ug=Ssc.16026 /len=887	CATGAGTGTTTCCCTGAGATT	3	3	1
gnl|UG|Ssc#S18357321	2	1	908422 MARC 4PIG Sus scrofa cDNA 5', mRNA sequence /clone_end=5' /gb=CK452762 /gi=40799976 /ug=Ssc.52122 /len=872	CATGTTTTCTCTTTCAATCAA	1	2	1
gnl|UG|Ssc#S18357333	17	2	908435 MARC 4PIG Sus scrofa cDNA 5', mRNA sequence /clone_end=5' /gb=CK452774 /gi=40799988 /ug=Ssc.55500 /len=819	CATGCAGCCGCCCCTCCTCTT	3	12	2	CATGTCTCCCCAGCCTGCCCT	1	5	1
gnl|UG|Ssc#S18357377	2	1	908483 MARC 4PIG Sus scrofa cDNA 5', mRNA sequence /clone_end=5' /gb=CK452818 /gi=40800032 /ug=Ssc.24347 /len=752	CATGTTCAACTGAATGAAAAG	5	2	1
gnl|UG|Ssc#S18357394	7	1	908500 MARC 4PIG Sus scrofa cDNA 5', mRNA sequence /clone_end=5' /gb=CK452835 /gi=40800049 /ug=Ssc.23923 /len=898	CATGAAAACTTTTGGACAAAA	3	7	1
gnl|UG|Ssc#S18357398	3	1	908505 MARC 4PIG Sus scrofa cDNA 5', mRNA sequence /clone_end=5' /gb=CK452839 /gi=40800053 /ug=Ssc.17474 /len=892	CATGGCTTTCACTTTGATTTT	1	3	1
gnl|UG|Ssc#S18357507	5	1	908623 MARC 4PIG Sus scrofa cDNA 5', mRNA sequence /clone_end=5' /gb=CK452948 /gi=40800162 /ug=Ssc.1991 /len=845	CATGTGTCAAATAGGGGGAAA	1	5	1
gnl|UG|Ssc#S18357618	2	1	908743 MARC 4PIG Sus scrofa cDNA 5', mRNA sequence /clone_end=5' /gb=CK453059 /gi=40800273 /ug=Ssc.2509 /len=860	CATGAGAAGTGGCAGAGAAGG	1	2	1
gnl|UG|Ssc#S18357751	49	7	908886 MARC 4PIG Sus scrofa cDNA 5', mRNA sequence /clone_end=5' /gb=CK453192 /gi=40800406 /ug=Ssc.6286 /len=858	CATGAGTTTTTCACACCAGTA	1	4	1	CATGTCTTAGACTTAGTTTAA	2	12	2	CATGCTGAAAGAGTAATAGAC	3	33	5
gnl|UG|Ssc#S18358007	6	1	909162 MARC 4PIG Sus scrofa cDNA 5', mRNA sequence /clone_end=5' /gb=CK453448 /gi=40800662 /ug=Ssc.2297 /len=876	CATGTGTGCAAATTTTTTTTT	1	6	1
gnl|UG|Ssc#S18358120	8	1	909283 MARC 4PIG Sus scrofa cDNA 5', mRNA sequence /clone_end=5' /gb=CK453561 /gi=40800775 /ug=Ssc.7824 /len=897	CATGTTACACAATATCTAAAA	2	2	1	CATGCTCAGATTTAAATACCA	1	6	1
gnl|UG|Ssc#S18358149	2	1	909313 MARC 4PIG Sus scrofa cDNA 5', mRNA sequence /clone_end=5' /gb=CK453590 /gi=40800804 /ug=Ssc.7511 /len=883	CATGTTGTGAAGAGCATTCTG	5	2	1
gnl|UG|Ssc#S18358285	9	1	909458 MARC 4PIG Sus scrofa cDNA 5', mRNA sequence /clone_end=5' /gb=CK453726 /gi=40800940 /ug=Ssc.23975 /len=875	CATGAATACAATTTCACAAAG	1	9	1
gnl|UG|Ssc#S18358324	39	5	909500 MARC 4PIG Sus scrofa cDNA 5', mRNA sequence /clone_end=5' /gb=CK453765 /gi=40800979 /ug=Ssc.4900 /len=635	CATGATTGGAAAAAAAAAAAT	1	3	1	CATGCTTGGAAAAAAAAAAAA	1	36	5
gnl|UG|Ssc#S18358373	3	1	911057 MARC 4PIG Sus scrofa cDNA 5', mRNA sequence /clone_end=5' /gb=CK453814 /gi=40801028 /ug=Ssc.42839 /len=669	CATGTGTAAAGATTTTACAGT	7	3	1
gnl|UG|Ssc#S18358441	2	1	911127 MARC 4PIG Sus scrofa cDNA 5', mRNA sequence /clone_end=5' /gb=CK453882 /gi=40801096 /ug=Ssc.35147 /len=713	CATGTACTGCCTAGGGGTTTT	1	2	1
gnl|UG|Ssc#S18358496	115	16	911184 MARC 4PIG Sus scrofa cDNA 5', mRNA sequence /clone_end=5' /gb=CK453937 /gi=40801151 /ug=Ssc.17293 /len=728	CATGAATTATGAAGTAATTCC	3	8	1	CATGCATATTTTGATTAATTG	2	21	3	CATGACATAGTTAGAATGTGA	4	75	10	CATGACATAGTTATAATGTGA	4	2	1	CATGCATATTTTGATTAATTT	2	3	1	CATGACATAGTTAGAATGTTA	4	6	1
gnl|UG|Ssc#S18358587	2	1	911285 MARC 4PIG Sus scrofa cDNA 5', mRNA sequence /clone_end=5' /gb=CK454028 /gi=40801242 /ug=Ssc.7104 /len=827	CATGCTGTTAAAACAGATTTT	1	2	1
gnl|UG|Ssc#S18358663	2	1	911370 MARC 4PIG Sus scrofa cDNA 5', mRNA sequence /clone_end=5' /gb=CK454104 /gi=40801318 /ug=Ssc.24339 /len=768	CATGGCTTTCCTCTTATATAA	1	2	1
gnl|UG|Ssc#S18358692	12	2	911406 MARC 4PIG Sus scrofa cDNA 5', mRNA sequence /clone_end=5' /gb=CK454133 /gi=40801347 /ug=Ssc.9407 /len=825	CATGGGAACTTCTGTTATTTC	1	12	2
gnl|UG|Ssc#S18358940	7	1	911679 MARC 4PIG Sus scrofa cDNA 5', mRNA sequence /clone_end=5' /gb=CK454381 /gi=40801595 /ug=Ssc.24191 /len=828	CATGTGACTTGTAATCAGGGT	2	7	1
gnl|UG|Ssc#S18359070	4	1	914997 MARC 4PIG Sus scrofa cDNA 5', mRNA sequence /clone_end=5' /gb=CK454511 /gi=40801725 /ug=Ssc.25018 /len=884	CATGTAAATAAGCCTAGAAAA	3	4	1
gnl|UG|Ssc#S18359073	47	7	915000 MARC 4PIG Sus scrofa cDNA 5', mRNA sequence /clone_end=5' /gb=CK454514 /gi=40801728 /ug=Ssc.1324 /len=825	CATGCCTAGGCCAGAAGTTGG	2	2	1	CATGGGGTTTCAACACTGCTA	4	45	6
gnl|UG|Ssc#S18359089	3	1	915019 MARC 4PIG Sus scrofa cDNA 5', mRNA sequence /clone_end=5' /gb=CK454530 /gi=40801744 /ug=Ssc.6099 /len=758	CATGAAGGCGTCTGGAGGAAA	1	3	1
gnl|UG|Ssc#S18359121	2	1	915052 MARC 4PIG Sus scrofa cDNA 5', mRNA sequence /clone_end=5' /gb=CK454562 /gi=40801776 /ug=Ssc.28157 /len=845	CATGTCATAAAGATGACGGAG	2	2	1
gnl|UG|Ssc#S18359125	2	1	915056 MARC 4PIG Sus scrofa cDNA 5', mRNA sequence /clone_end=5' /gb=CK454566 /gi=40801780 /ug=Ssc.29798 /len=806	CATGGTTTATCTTTGATGTTC	1	2	1
gnl|UG|Ssc#S18359197	4	1	915131 MARC 4PIG Sus scrofa cDNA 5', mRNA sequence /clone_end=5' /gb=CK454638 /gi=40801852 /ug=Ssc.45388 /len=645	CATGGGGTGGTTGGCTTTGAA	1	4	1
gnl|UG|Ssc#S18359209	30	4	915147 MARC 4PIG Sus scrofa cDNA 5', mRNA sequence /clone_end=5' /gb=CK454650 /gi=40801864 /ug=Ssc.18345 /len=852	CATGCGGCTTTTAGAGGCATC	2	30	4
gnl|UG|Ssc#S18359252	6	1	915195 MARC 4PIG Sus scrofa cDNA 5', mRNA sequence /clone_end=5' /gb=CK454693 /gi=40801907 /ug=Ssc.14327 /len=881	CATGGGAAAAAAAAAGAAGAA	1	4	1	CATGGTAAAAAAAAAGAAGAA	1	2	1
gnl|UG|Ssc#S18359264	8	1	915209 MARC 4PIG Sus scrofa cDNA 5', mRNA sequence /clone_end=5' /gb=CK454705 /gi=40801919 /ug=Ssc.51793 /len=887	CATGAAAGCTCCACAGTTTAA	2	8	1
gnl|UG|Ssc#S18359273	4	1	915220 MARC 4PIG Sus scrofa cDNA 5', mRNA sequence /clone_end=5' /gb=CK454714 /gi=40801928 /ug=Ssc.47682 /len=816	CATGGCATGTTGGGAGTTCTT	2	2	1	CATGGATTCTAGGTGGGTTTG	4	2	1
gnl|UG|Ssc#S18359275	2	1	915222 MARC 4PIG Sus scrofa cDNA 5', mRNA sequence /clone_end=5' /gb=CK454716 /gi=40801930 /ug=Ssc.48618 /len=850	CATGGGCTCCAGGCCACAGCC	2	2	1
gnl|UG|Ssc#S18359292	162	22	915239 MARC 4PIG Sus scrofa cDNA 5', mRNA sequence /clone_end=5' /gb=CK454733 /gi=40801947 /ug=Ssc.25207 /len=804	CATGATTAGAAAATACCTGTG	1	151	21	CATGATTAGAAAATACATGTG	1	2	1	CATGATTAGAAAATACCTTTG	1	2	1	CATGATTAGAAAATACCTGTT	1	7	1
gnl|UG|Ssc#S18359325	4	1	915273 MARC 4PIG Sus scrofa cDNA 5', mRNA sequence /clone_end=5' /gb=CK454766 /gi=40801980 /ug=Ssc.26400 /len=866	CATGAGACAAAGACCACATTT	2	4	1
gnl|UG|Ssc#S18359420	6	1	915379 MARC 4PIG Sus scrofa cDNA 5', mRNA sequence /clone_end=5' /gb=CK454861 /gi=40802075 /ug=Ssc.9439 /len=877	CATGCTTACACTACAGTGGCC	3	2	1	CATGATGGAAGCCAGGGGCTG	2	4	1
gnl|UG|Ssc#S18359470	14	2	915432 MARC 4PIG Sus scrofa cDNA 5', mRNA sequence /clone_end=5' /gb=CK454911 /gi=40802125 /ug=Ssc.4274 /len=908	CATGGTGGGGCTATGACTGTA	4	2	1	CATGTGTCAGTGATGGTTCAT	2	3	1	CATGATGTAGTGGACAAATGC	3	9	1
gnl|UG|Ssc#S18359491	2	1	915457 MARC 4PIG Sus scrofa cDNA 5', mRNA sequence /clone_end=5' /gb=CK454932 /gi=40802146 /ug=Ssc.72469 /len=613	CATGCTCCCCTCTCGCCCCCA	1	2	1
gnl|UG|Ssc#S18359550	3	1	915522 MARC 4PIG Sus scrofa cDNA 5', mRNA sequence /clone_end=5' /gb=CK454991 /gi=40802205 /ug=Ssc.9911 /len=907	CATGCAAAAATCTACACACAT	3	3	1
gnl|UG|Ssc#S18359599	3	1	915577 MARC 4PIG Sus scrofa cDNA 5', mRNA sequence /clone_end=5' /gb=CK455040 /gi=40802254 /ug=Ssc.56100 /len=713	CATGACATCTGCTATTTTCTG	1	3	1
gnl|UG|Ssc#S18359604	2	1	915582 MARC 4PIG Sus scrofa cDNA 5', mRNA sequence /clone_end=5' /gb=CK455045 /gi=40802259 /ug=Ssc.56435 /len=805	CATGTACTAATTTAAAGTGGA	1	2	1
gnl|UG|Ssc#S18359660	116	16	915642 MARC 4PIG Sus scrofa cDNA 5', mRNA sequence /clone_end=5' /gb=CK455101 /gi=40802315 /ug=Ssc.14114 /len=884	CATGGGTGAATTATGTTCCCT	2	29	4	CATGAATGACTGTGTGTATTA	3	84	12	CATGAATGACTGTGTTTATTA	3	3	1
gnl|UG|Ssc#S18359664	2	1	915646 MARC 4PIG Sus scrofa cDNA 5', mRNA sequence /clone_end=5' /gb=CK455105 /gi=40802319 /ug=Ssc.62315 /len=813	CATGTCTTTTAAGTTAAAAAA	1	2	1
gnl|UG|Ssc#S18359672	5	1	915655 MARC 4PIG Sus scrofa cDNA 5', mRNA sequence /clone_end=5' /gb=CK455113 /gi=40802327 /ug=Ssc.72178 /len=691	CATGAATGAATCTCACTTTAT	4	5	1
gnl|UG|Ssc#S18359685	68	9	915670 MARC 4PIG Sus scrofa cDNA 5', mRNA sequence /clone_end=5' /gb=CK455126 /gi=40802340 /ug=Ssc.56972 /len=862	CATGTTTACCTAGTTAAAGAC	1	5	1	CATGTGTTTAGCTTGACTCCA	2	61	8	CATGTGTTTAGCTTTACTCCA	2	2	1
gnl|UG|Ssc#S18359732	11	2	915722 MARC 4PIG Sus scrofa cDNA 5', mRNA sequence /clone_end=5' /gb=CK455173 /gi=40802387 /ug=Ssc.8413 /len=832	CATGGTCACCTGTCATTTAAA	1	11	2
gnl|UG|Ssc#S18359743	6	1	915736 MARC 4PIG Sus scrofa cDNA 5', mRNA sequence /clone_end=5' /gb=CK455184 /gi=40802398 /ug=Ssc.50565 /len=732	CATGAAATGCTGACAAATAAT	3	2	1	CATGTGGCAAATAATTTCATA	2	4	1
gnl|UG|Ssc#S18359767	9	1	915761 MARC 4PIG Sus scrofa cDNA 5', mRNA sequence /clone_end=5' /gb=CK455208 /gi=40802422 /ug=Ssc.13537 /len=901	CATGGGTAACTGAAGTCAGCA	1	3	1	CATGGAGTACCAACATTTTTC	2	6	1
gnl|UG|Ssc#S18359780	2	1	915785 MARC 4PIG Sus scrofa cDNA 5', mRNA sequence /clone_end=5' /gb=CK455221 /gi=40802435 /ug=Ssc.47059 /len=866	CATGGATGGCCAAAGGTCTTT	1	2	1
gnl|UG|Ssc#S18359803	3	1	915814 MARC 4PIG Sus scrofa cDNA 5', mRNA sequence /clone_end=5' /gb=CK455244 /gi=40802458 /ug=Ssc.24054 /len=760	CATGGGAACTTTCCAAAAACA	4	3	1
gnl|UG|Ssc#S18359875	2	1	915893 MARC 4PIG Sus scrofa cDNA 5', mRNA sequence /clone_end=5' /gb=CK455316 /gi=40802530 /ug=Ssc.24337 /len=896	CATGTCATTATTGTTATTTTT	3	2	1
gnl|UG|Ssc#S18359877	41	6	915895 MARC 4PIG Sus scrofa cDNA 5', mRNA sequence /clone_end=5' /gb=CK455318 /gi=40802532 /ug=Ssc.49166 /len=819	CATGAGGCAGGTTGGATTCCC	3	3	1	CATGTATATTTATTTTGCCAT	1	11	2	CATGTAACTGAGGAGTGTTTA	2	25	3	CATGTATATTTATTTTTCCAT	1	2	1
gnl|UG|Ssc#S18359909	7	1	915930 MARC 4PIG Sus scrofa cDNA 5', mRNA sequence /clone_end=5' /gb=CK455350 /gi=40802564 /ug=Ssc.60823 /len=639	CATGCACCCAGCCCAGGCTGC	2	2	1	CATGGGGGACACACCACTTTT	3	5	1
gnl|UG|Ssc#S18359926	2	1	915947 MARC 4PIG Sus scrofa cDNA 5', mRNA sequence /clone_end=5' /gb=CK455367 /gi=40802581 /ug=Ssc.9918 /len=716	CATGTATAAATAGAAGAGCTC	2	2	1
gnl|UG|Ssc#S18360059	8	1	916088 MARC 4PIG Sus scrofa cDNA 5', mRNA sequence /clone_end=5' /gb=CK455500 /gi=40802714 /ug=Ssc.24331 /len=866	CATGTTTTCTCTCGGTTAAAC	5	4	1	CATGTTGCATATACATTGGGT	3	4	1
gnl|UG|Ssc#S18360061	11	2	916090 MARC 4PIG Sus scrofa cDNA 5', mRNA sequence /clone_end=5' /gb=CK455502 /gi=40802716 /ug=Ssc.5243 /len=866	CATGACAAATACTGTAGGAAA	2	5	1	CATGTCTCAGCAAAGTTGCAG	1	6	1
gnl|UG|Ssc#S18360084	28	4	916117 MARC 4PIG Sus scrofa cDNA 3', mRNA sequence /clone_end=3' /gb=CK455525 /gi=40802739 /ug=Ssc.62312 /len=851	CATGGTCTGATAGTTCTTTAA	2	28	4
gnl|UG|Ssc#S18360101	2	1	916142 MARC 4PIG Sus scrofa cDNA 3', mRNA sequence /clone_end=3' /gb=CK455550 /gi=40802764 /ug=Ssc.28269 /len=832	CATGTGGAGAAGAAAATAATA	7	2	1
gnl|UG|Ssc#S18360122	137	19	916178 MARC 4PIG Sus scrofa cDNA 3', mRNA sequence /clone_end=3' /gb=CK455583 /gi=40802797 /ug=Ssc.13348 /len=879	CATGTAATATAAAGATGTTAA	2	135	19	CATGTAATATAAATATGTTAA	2	2	1
gnl|UG|Ssc#S18360129	3	1	916190 MARC 4PIG Sus scrofa cDNA 3', mRNA sequence /clone_end=3' /gb=CK455594 /gi=40802808 /ug=Ssc.50925 /len=700	CATGTACAAGTTCACAATTCT	1	3	1
gnl|UG|Ssc#S18360156	4	1	916233 MARC 4PIG Sus scrofa cDNA 3', mRNA sequence /clone_end=3' /gb=CK455637 /gi=40802851 /ug=Ssc.62320 /len=834	CATGCTCCATTGACGCCTTCT	7	4	1
gnl|UG|Ssc#S18360212	4	1	916305 MARC 4PIG Sus scrofa cDNA 3', mRNA sequence /clone_end=3' /gb=CK455701 /gi=40802915 /ug=Ssc.24075 /len=802	CATGTTACCGTCTGGTTTGTA	3	4	1
gnl|UG|Ssc#S18360213	23	3	916307 MARC 4PIG Sus scrofa cDNA 3', mRNA sequence /clone_end=3' /gb=CK455702 /gi=40802916 /ug=Ssc.24020 /len=872	CATGATTGAGAAGGAAAAGCT	2	23	3
gnl|UG|Ssc#S18360279	3	1	916380 MARC 4PIG Sus scrofa cDNA 3', mRNA sequence /clone_end=3' /gb=CK455768 /gi=40802982 /ug=Ssc.24027 /len=869	CATGTACTAGAAACTTATGTT	3	3	1
gnl|UG|Ssc#S18360288	48	7	916389 MARC 4PIG Sus scrofa cDNA 3', mRNA sequence /clone_end=3' /gb=CK455777 /gi=40802991 /ug=Ssc.57406 /len=880	CATGAGAGTCGGTGCCCAGCT	1	44	6	CATGAGAGTCGGTGCCCCGCT	1	2	1	CATGAGAGTCGGTGCCCAGCC	1	2	1
gnl|UG|Ssc#S18360296	15	2	916398 MARC 4PIG Sus scrofa cDNA 3', mRNA sequence /clone_end=3' /gb=CK455785 /gi=40802999 /ug=Ssc.24029 /len=870	CATGAAGCTAGGGAATTTAAA	1	4	1	CATGGAAATGACAGCAGAGGC	2	11	2
gnl|UG|Ssc#S18360303	12	2	916405 MARC 4PIG Sus scrofa cDNA 3', mRNA sequence /clone_end=3' /gb=CK455792 /gi=40803006 /ug=Ssc.15615 /len=871	CATGGAGAACGCACTATTTCT	5	12	2
gnl|UG|Ssc#S18360318	59	8	916421 MARC 4PIG Sus scrofa cDNA 3', mRNA sequence /clone_end=3' /gb=CK455807 /gi=40803021 /ug=Ssc.22130 /len=868	CATGTGTCCGCTGGCCCCAAA	1	29	4	CATGAACTTTAGGTACACATA	2	30	4
gnl|UG|Ssc#S18360327	3	1	916430 MARC 4PIG Sus scrofa cDNA 3', mRNA sequence /clone_end=3' /gb=CK455816 /gi=40803030 /ug=Ssc.48609 /len=782	CATGTTCAAAGCAGTCTTTTC	1	3	1
gnl|UG|Ssc#S18360348	261	36	916452 MARC 4PIG Sus scrofa cDNA 3', mRNA sequence /clone_end=3' /gb=CK455837 /gi=40803051 /ug=Ssc.7388 /len=804	CATGGGGTTAGCAGATGGAAC	4	10	1	CATGCAGTATATATAAATGCA	5	236	33	CATGCAGTATATATAAATTCA	5	15	2
gnl|UG|Ssc#S18360361	20	3	916465 MARC 4PIG Sus scrofa cDNA 3', mRNA sequence /clone_end=3' /gb=CK455850 /gi=40803064 /ug=Ssc.62321 /len=394	CATGTTTTGACAATTAAAAAG	7	18	2	CATGGAATAAATCAGCACATA	3	2	1
gnl|UG|Ssc#S18360383	3	1	916491 MARC 4PIG Sus scrofa cDNA 3', mRNA sequence /clone_end=3' /gb=CK455872 /gi=40803086 /ug=Ssc.26401 /len=851	CATGAAAAAAAAAATAAATAA	5	3	1
gnl|UG|Ssc#S18360384	49	7	916492 MARC 4PIG Sus scrofa cDNA 3', mRNA sequence /clone_end=3' /gb=CK455873 /gi=40803087 /ug=Ssc.24083 /len=850	CATGGATTTATTTCTGGGCTC	2	8	1	CATGTGGCATACCTAGGTGAC	4	10	1	CATGAAGTTGTTGTATGTAGT	6	12	2	CATGGTGCTGTTCAGATCTAG	7	17	2	CATGGTGCTGTTCAGATCTAT	7	2	1
gnl|UG|Ssc#S18360399	16	2	916515 MARC 4PIG Sus scrofa cDNA 3', mRNA sequence /clone_end=3' /gb=CK455892 /gi=40803106 /ug=Ssc.3529 /len=878	CATGCAGACGAGGCAGCCTGG	4	5	1	CATGCTCCTGATTATTTTTTT	3	11	2
gnl|UG|Ssc#S18360416	107	15	916542 MARC 4PIG Sus scrofa cDNA 3', mRNA sequence /clone_end=3' /gb=CK455917 /gi=40803131 /ug=Ssc.24342 /len=862	CATGAATGCTTCATAGTGGAA	8	19	3	CATGGGAAATGCAGGCTCTCA	7	86	12	CATGAATGCTTCATAGTGTAA	8	2	1
gnl|UG|Ssc#S18360433	35	5	916572 MARC 4PIG Sus scrofa cDNA 3', mRNA sequence /clone_end=3' /gb=CK455946 /gi=40803160 /ug=Ssc.24037 /len=798	CATGTTTTAATATTTCATGTA	2	7	1	CATGTAAAAATTACTCCAAAT	3	26	4	CATGTTTTAATATTTCATTTA	2	2	1
gnl|UG|Ssc#S18360447	184	25	916597 MARC 4PIG Sus scrofa cDNA 3', mRNA sequence /clone_end=3' /gb=CK455968 /gi=40803182 /ug=Ssc.16948 /len=748	CATGCTTTTAAATTATGGTTA	2	17	2	CATGGTTAAATAAGAAATAAA	3	161	22	CATGGTTAAATAATAAATAAA	3	6	1
gnl|UG|Ssc#S18360470	6	1	916176 MARC 4PIG Sus scrofa cDNA 3', mRNA sequence /clone_end=3' /gb=CK455581 /gi=40802795 /ug=Ssc.24201 /len=833	CATGTCTTTGACCTGGAAATT	7	2	1	CATGGAGACTACGTCAGGTTC	1	4	1
gnl|UG|Ssc#S18360480	88	12	916208 MARC 4PIG Sus scrofa cDNA 3', mRNA sequence /clone_end=3' /gb=CK455612 /gi=40802826 /ug=Ssc.28925 /len=886	CATGATTTATGATATCTTTTA	1	7	1	CATGATTGTGCTTGTGAAAAG	2	18	2	CATGGTATATAAACTGAACTT	5	63	9
gnl|UG|Ssc#S18360497	451	62	916256 MARC 4PIG Sus scrofa cDNA 3', mRNA sequence /clone_end=3' /gb=CK455657 /gi=40802871 /ug=Ssc.1696 /len=890	CATGTTACTTTCCTGGTCTTT	5	58	8	CATGGCATATGAGCAAATAAA	6	383	53	CATGGCATATGATCAAATAAA	6	2	1	CATGGCAGATGAGCAAATAAA	6	2	1	CATGGCATATTAGCAAATAAA	6	2	1	CATGTTACTTTCCTTGTCTTT	5	4	1
gnl|UG|Ssc#S18360582	102	14	916674 MARC 4PIG Sus scrofa cDNA 3', mRNA sequence /clone_end=3' /gb=CK456035 /gi=40803249 /ug=Ssc.70731 /len=882	CATGGAAATAGGTCATTAACT	3	100	14	CATGGAAATAGGGCATTAACT	3	2	1
gnl|UG|Ssc#S18360610	1324	183	916703 MARC 4PIG Sus scrofa cDNA 3', mRNA sequence /clone_end=3' /gb=CK456063 /gi=40803277 /ug=Ssc.55 /len=873	CATGTATACAAGCAAGAGTCC	1	1256	174	CATGTATACAAGCAATAGTCC	1	2	1	CATGTATTCAAGCAAGAGTCC	1	2	1	CATGTATACAAGCAAGAATCC	1	2	1	CATGTATACAAGAAAGAGTCC	1	2	1	CATGTATACAAGTAAGAGTCC	1	2	1	CATGTATACAAGCAAGAGTAC	1	2	1	CATGTATACAAGCAAGCGTCC	1	2	1	CATGTATACAAGCAAGAGTCA	1	3	1	CATGGATACAAGCAAGAGTCC	1	3	1	CATGTAGACAAGCAAGAGTCC	1	3	1	CATGTATAAAAGCAAGAGTCC	1
gnl|UG|Ssc#S18360667	17	2	916763 MARC 4PIG Sus scrofa cDNA 3', mRNA sequence /clone_end=3' /gb=CK456120 /gi=40803334 /ug=Ssc.24046 /len=874	CATGCTGATCAATTTGGACGC	6	5	1	CATGCATTCAGTTCTCCTTCA	7	12	2
gnl|UG|Ssc#S18360687	197	27	916785 MARC 4PIG Sus scrofa cDNA 3', mRNA sequence /clone_end=3' /gb=CK456140 /gi=40803354 /ug=Ssc.56030 /len=873	CATGTCTTCAATTAAGTTTGT	1	3	1	CATGTTAGTTGAAGCAATTTT	3	28	4	CATGATAAAATGGAGGAAAGG	4	160	22	CATGATCAAATGGAGGAAAGG	4	2	1	CATGATAAAATGGAGGACAGG	4	2	1	CATGATAAAATGGAGGAAAGT	4	2	1
gnl|UG|Ssc#S18360697	12	2	916795 MARC 4PIG Sus scrofa cDNA 3', mRNA sequence /clone_end=3' /gb=CK456150 /gi=40803364 /ug=Ssc.16988 /len=834	CATGAGGGCAGACACTCTATC	4	5	1	CATGTATGCCGATGAGGTGGA	3	7	1
gnl|UG|Ssc#S18360699	251	35	916797 MARC 4PIG Sus scrofa cDNA 3', mRNA sequence /clone_end=3' /gb=CK456152 /gi=40803366 /ug=Ssc.13471 /len=749	CATGTTTCTTAGATTGTATTG	1	210	29	CATGTTTCTTAGATTGTATTA	1	2	1	CATGTTTCTTAGATTTTATTG	1	2	1	CATGTTTCTTAGATTGTATTT	1	37	5
gnl|UG|Ssc#S18360743	8	1	916851 MARC 4PIG Sus scrofa cDNA 3', mRNA sequence /clone_end=3' /gb=CK456196 /gi=40803410 /ug=Ssc.24357 /len=639	CATGACTGCACGCACACACCA	4	2	1	CATGATTTTACAAACGTTCTC	5	6	1
gnl|UG|Ssc#S18360772	2	1	916884 MARC 4PIG Sus scrofa cDNA 3', mRNA sequence /clone_end=3' /gb=CK456225 /gi=40803439 /ug=Ssc.52775 /len=838	CATGAAAGAGAATGAAGTTAG	1	2	1
gnl|UG|Ssc#S18360778	46	6	916895 MARC 4PIG Sus scrofa cDNA 3', mRNA sequence /clone_end=3' /gb=CK456236 /gi=40803450 /ug=Ssc.56401 /len=809	CATGTCTTTGTTTAGTCTGCA	1	10	1	CATGAGCCAAATATGATGAAG	2	28	4	CATGTGTGACCTACACCACAC	4	3	1	CATGTTTGACCTACACCACAG	4	5	1
gnl|UG|Ssc#S18360815	11	2	916962 MARC 4PIG Sus scrofa cDNA 3', mRNA sequence /clone_end=3' /gb=CK456297 /gi=40803511 /ug=Ssc.47782 /len=867	CATGGAGACAGCTTCTTCGGA	2	6	1	CATGGGTTTTGACACCCTTAA	3	5	1
gnl|UG|Ssc#S18360823	36	5	916976 MARC 4PIG Sus scrofa cDNA 3', mRNA sequence /clone_end=3' /gb=CK456309 /gi=40803523 /ug=Ssc.13284 /len=862	CATGATTGGGTTCTGTGCAGT	1	3	1	CATGTCATATCTATGCAGTAT	2	29	4	CATGTCATATCTATTCAGTAT	2	2	1	CATGTCATAGCTATGCAGTAT	2	2	1
gnl|UG|Ssc#S18360841	62	9	917006 MARC 4PIG Sus scrofa cDNA 3', mRNA sequence /clone_end=3' /gb=CK456335 /gi=40803549 /ug=Ssc.58718 /len=779	CATGCAGTAATAGCCTTTTGT	1	55	8	CATGCAGTAATAGCCTTTTTT	1	7	1
gnl|UG|Ssc#S18360865	481	67	917040 MARC 4PIG Sus scrofa cDNA 3', mRNA sequence /clone_end=3' /gb=CK456367 /gi=40803581 /ug=Ssc.21632 /len=866	CATGTACAAACCTCTGGGGGC	2	36	5	CATGGCCCAGGGGCAGCCTAC	3	422	58	CATGGCCCAGGGGCAACCTAC	3	2	1	CATGGCCAAGGGGCAGCCTAC	3	2	1	CATGTACAAACCTCTGGGGTC	2	2	1	CATGGCCCAGGGGCAGCCCAC	3	2	1	CATGGCCCCGGGGCAGCCTAC	3	2	1	CATGGCCCAGGGGCAGCCTTC	3	3	1	CATGGCCCAGGGGCAGCCTCC	3	3	1	CATGGCCCAGGGGCCGCCTAC	3	7	1
gnl|UG|Ssc#S18360873	61	8	917048 MARC 4PIG Sus scrofa cDNA 3', mRNA sequence /clone_end=3' /gb=CK456375 /gi=40803589 /ug=Ssc.18873 /len=744	CATGGGGCTGGATGGCTGCGC	2	61	8
gnl|UG|Ssc#S18360885	8	1	917060 MARC 4PIG Sus scrofa cDNA 3', mRNA sequence /clone_end=3' /gb=CK456387 /gi=40803601 /ug=Ssc.4236 /len=891	CATGATTTCCAAAGAATATAA	3	8	1
gnl|UG|Ssc#S18360917	2	1	917094 MARC 4PIG Sus scrofa cDNA 3', mRNA sequence /clone_end=3' /gb=CK456419 /gi=40803633 /ug=Ssc.24059 /len=752	CATGTACCTTCTCAATGTTCC	6	2	1
gnl|UG|Ssc#S18360945	121	17	917122 MARC 4PIG Sus scrofa cDNA 3', mRNA sequence /clone_end=3' /gb=CK456447 /gi=40803661 /ug=Ssc.22216 /len=860	CATGAAGAGTATGAATCCTGT	1	2	1	CATGAATACTGAAGCAGAGGA	4	113	16	CATGAATACTGAAGCCGAGGA	4	2	1	CATGAATACTTAAGCAGAGGA	4	2	1	CATGAATACTGAAGCAGATGA	4	2	1
gnl|UG|Ssc#S18360995	40	6	917178 MARC 4PIG Sus scrofa cDNA 3', mRNA sequence /clone_end=3' /gb=CK456497 /gi=40803711 /ug=Ssc.24182 /len=836	CATGTAATCCTAACCTTGGTT	2	8	1	CATGGTAACAGAGAGAGCCAC	3	13	2	CATGGTTGATTTCGAAGGGAT	1	19	3
gnl|UG|Ssc#S18361000	2	1	917183 MARC 4PIG Sus scrofa cDNA 3', mRNA sequence /clone_end=3' /gb=CK456502 /gi=40803716 /ug=Ssc.3633 /len=862	CATGTAGTAATATTAATGTAT	2	2	1
gnl|UG|Ssc#S18361041	4	1	917227 MARC 4PIG Sus scrofa cDNA 3', mRNA sequence /clone_end=3' /gb=CK456543 /gi=40803757 /ug=Ssc.24068 /len=750	CATGCGTCAGCGGGACCTGGA	3	2	1	CATGTGCTCCGGGAGGACCCT	4	2	1
gnl|UG|Ssc#S18361062	9	1	917248 MARC 4PIG Sus scrofa cDNA 3', mRNA sequence /clone_end=3' /gb=CK456564 /gi=40803778 /ug=Ssc.24348 /len=761	CATGTGGGGACGGCGGGGCCC	2	9	1
gnl|UG|Ssc#S18361080	3	1	920816 MARC 4PIG Sus scrofa cDNA 3', mRNA sequence /clone_end=3' /gb=CK456582 /gi=40803796 /ug=Ssc.58726 /len=754	CATGCCCAGTGGTGCTCACTA	4	3	1
gnl|UG|Ssc#S18361120	2	1	920881 MARC 4PIG Sus scrofa cDNA 3', mRNA sequence /clone_end=3' /gb=CK456642 /gi=40803856 /ug=Ssc.41510 /len=606	CATGATGAAGAAAGCAATCCC	1	2	1
gnl|UG|Ssc#S18361121	4	1	920882 MARC 4PIG Sus scrofa cDNA 3', mRNA sequence /clone_end=3' /gb=CK456643 /gi=40803857 /ug=Ssc.24119 /len=553	CATGCTTTAAACTAAATGCTC	6	4	1
gnl|UG|Ssc#S18361128	66	9	920894 MARC 4PIG Sus scrofa cDNA 3', mRNA sequence /clone_end=3' /gb=CK456654 /gi=40803868 /ug=Ssc.12285 /len=890	CATGATACCCACAGCTAGGAC	3	3	1	CATGTTAGATACCCTTTCAAC	4	7	1	CATGATGTGTTAACACCTACA	5	56	8
gnl|UG|Ssc#S18361167	2	1	920960 MARC 4PIG Sus scrofa cDNA 3', mRNA sequence /clone_end=3' /gb=CK456717 /gi=40803931 /ug=Ssc.24447 /len=748	CATGGAACTTGGTTTGCCCAC	2	2	1
gnl|UG|Ssc#S18361198	113	16	920991 MARC 4PIG Sus scrofa cDNA 3', mRNA sequence /clone_end=3' /gb=CK456748 /gi=40803962 /ug=Ssc.24129 /len=725	CATGACATAAGGACCCAATCT	4	3	1	CATGTAGACATAATAACTCAC	6	47	7	CATGGTATTACAGATAATTAT	5	61	8	CATGGTATTACATATAATTAT	5	2	1
gnl|UG|Ssc#S18361202	29	4	920995 MARC 4PIG Sus scrofa cDNA 3', mRNA sequence /clone_end=3' /gb=CK456752 /gi=40803966 /ug=Ssc.24130 /len=785	CATGTACAACTGTACTTCAAT	5	29	4
gnl|UG|Ssc#S18361249	6	1	921045 MARC 4PIG Sus scrofa cDNA 3', mRNA sequence /clone_end=3' /gb=CK456799 /gi=40804013 /ug=Ssc.17506 /len=785	CATGACCCTGCCCTTCTAGTG	4	6	1
gnl|UG|Ssc#S18361250	7	1	921046 MARC 4PIG Sus scrofa cDNA 3', mRNA sequence /clone_end=3' /gb=CK456800 /gi=40804014 /ug=Ssc.62326 /len=567	CATGGCTGGAAGAGGGTGAGC	4	7	1
gnl|UG|Ssc#S18361304	32	4	916996 MARC 4PIG Sus scrofa cDNA 3', mRNA sequence /clone_end=3' /gb=CK456326 /gi=40803540 /ug=Ssc.24139 /len=813	CATGGTGGGAGTTCCTGTTAT	7	3	1	CATGAGGACTTCGTTTTGATC	8	27	4	CATGCTGGGAGTGCTCCAAGG	6	2	1
gnl|UG|Ssc#S18361328	6	1	920859 MARC 4PIG Sus scrofa cDNA 3', mRNA sequence /clone_end=3' /gb=CK456622 /gi=40803836 /ug=Ssc.6987 /len=660	CATGTGTAATGTTGTAAAGTG	1	6	1
gnl|UG|Ssc#S18361356	3	1	920940 MARC 4PIG Sus scrofa cDNA 3', mRNA sequence /clone_end=3' /gb=CK456699 /gi=40803913 /ug=Ssc.24143 /len=690	CATGAAGCTATGACACATAGT	1	3	1
gnl|UG|Ssc#S18361401	72	10	921090 MARC 4PIG Sus scrofa cDNA 3', mRNA sequence /clone_end=3' /gb=CK456842 /gi=40804056 /ug=Ssc.58169 /len=888	CATGAATACCCAACAAGAAGA	1	14	2	CATGTGCTTTTTCATATAAAA	2	58	8
gnl|UG|Ssc#S18361411	598	83	921101 MARC 4PIG Sus scrofa cDNA 3', mRNA sequence /clone_end=3' /gb=CK456852 /gi=40804066 /ug=Ssc.10413 /len=849	CATGTCACCTGTTGAGGTAGA	5	3	1	CATGCCTGTTGATGTAAAGAG	6	551	76	CATGCCTGTTGTTGTAAAGAG	6	3	1	CATGCCTGTTGATGTACAGAG	6	6	1	CATGCCTGTTGATGTAAATAG	6	10	1	CATGCCTGTTGATGTAAAGAT	6	25	3
gnl|UG|Ssc#S18361423	39	5	921114 MARC 4PIG Sus scrofa cDNA 3', mRNA sequence /clone_end=3' /gb=CK456864 /gi=40804078 /ug=Ssc.19004 /len=714	CATGGGACGCCAGAGTTGAGG	2	39	5
gnl|UG|Ssc#S18361430	4	1	921121 MARC 4PIG Sus scrofa cDNA 3', mRNA sequence /clone_end=3' /gb=CK456871 /gi=40804085 /ug=Ssc.24305 /len=885	CATGTATGTTGTATTTTTACT	6	4	1
gnl|UG|Ssc#S18361437	356	49	921133 MARC 4PIG Sus scrofa cDNA 3', mRNA sequence /clone_end=3' /gb=CK456878 /gi=40804092 /ug=Ssc.17323 /len=838	CATGCTAAGGACTTGTTAGAT	1	18	2	CATGTTAAACCATGGGATAAA	3	97	13	CATGGGATAAATGCCATCAAT	4	239	33	CATGGGATAAATGCCCTCAAT	4	2	1
gnl|UG|Ssc#S18361470	1005	139	921166 MARC 4PIG Sus scrofa cDNA 3', mRNA sequence /clone_end=3' /gb=CK456911 /gi=40804125 /ug=Ssc.6328 /len=850	CATGACAGTCGACGAAATACT	1	31	4	CATGTAGTTAAGTAGGTAAGA	2	930	129	CATGTAATTAAGTAGGTAAGA	2	2	1	CATGTAGTTAAGTAGGTCAGA	2	2	1	CATGTAGCTAAGTAGGTAAGA	2	2	1	CATGTAGTTAAGTAGGGAAGA	2	2	1	CATGTAGGTAAGTAGGTAAGA	2	2	1	CATGTAGTTAAGTAGTTAAGA	2	3	1	CATGTAGTTAAGTAGGTACGA	2	3	1	CATGTAGTTAAGTATGTAAGA	2	5	1	CATGTAGTTAAGGAGGTAAGA	2	7	1	CATGTAGTTAAGTAGGTAATA	2
gnl|UG|Ssc#S18361491	8	1	921190 MARC 4PIG Sus scrofa cDNA 3', mRNA sequence /clone_end=3' /gb=CK456932 /gi=40804146 /ug=Ssc.24156 /len=620	CATGTATCATTTTTTGACTGT	2	8	1
gnl|UG|Ssc#S18361495	121	17	921194 MARC 4PIG Sus scrofa cDNA 3', mRNA sequence /clone_end=3' /gb=CK456936 /gi=40804150 /ug=Ssc.12091 /len=862	CATGGTACTCTAAGAAAAATC	3	16	2	CATGTCTTCATCAAAATTCTC	4	86	12	CATGTTAAATTTTTTTTTTAA	2	19	3
gnl|UG|Ssc#S18361498	110	15	921197 MARC 4PIG Sus scrofa cDNA 3', mRNA sequence /clone_end=3' /gb=CK456939 /gi=40804153 /ug=Ssc.54559 /len=735	CATGTGGCCCTTATTTGTGAG	5	97	13	CATGTGGACCTTATTTGTGAG	5	2	1	CATGTGGCCATTATTTGTGAG	5	2	1	CATGTGGCCCTTATTTGTGAT	5	3	1	CATGTGGCCCTTATTTGTTAG	5	6	1
gnl|UG|Ssc#S18361499	397	55	921198 MARC 4PIG Sus scrofa cDNA 3', mRNA sequence /clone_end=3' /gb=CK456940 /gi=40804154 /ug=Ssc.13992 /len=721	CATGCTGTTAACCAAAGGGCA	4	15	2	CATGAAAAGCATAAATTGGTT	5	367	51	CATGAAAAGCATAAATTTGTT	5	2	1	CATGAAAAGCATACATTGGTT	5	2	1	CATGAAAAGAATAAATTGGTT	5	3	1	CATGAAAAGCATAAATTGTTT	5	8	1
gnl|UG|Ssc#S18361504	208	29	921203 MARC 4PIG Sus scrofa cDNA 3', mRNA sequence /clone_end=3' /gb=CK456945 /gi=40804159 /ug=Ssc.42933 /len=878	CATGAAAGTGTAATAATAAAA	1	7	1	CATGGGCCAATAGCTACTTGT	3	186	26	CATGGGCCAATAGCTACTTTT	3	15	2
gnl|UG|Ssc#S18361505	95	13	921204 MARC 4PIG Sus scrofa cDNA 3', mRNA sequence /clone_end=3' /gb=CK456946 /gi=40804160 /ug=Ssc.8858 /len=877	CATGTTGAAAGTTTCTGCTGA	4	83	11	CATGTTGAAAGTTTCTTCTGA	4	3	1	CATGTTGAAAGTTTCTGCTTA	4	9	1
gnl|UG|Ssc#S18361521	2	1	921228 MARC 4PIG Sus scrofa cDNA 3', mRNA sequence /clone_end=3' /gb=CK456970 /gi=40804184 /ug=Ssc.48632 /len=855	CATGTGATGGCAAACACAGAG	7	2	1
gnl|UG|Ssc#S18361527	19	3	921240 MARC 4PIG Sus scrofa cDNA 3', mRNA sequence /clone_end=3' /gb=CK456980 /gi=40804194 /ug=Ssc.45204 /len=896	CATGAAAACAGAATTGAAAAA	1	19	3
gnl|UG|Ssc#S18361567	8	1	921308 MARC 4PIG Sus scrofa cDNA 3', mRNA sequence /clone_end=3' /gb=CK457044 /gi=40804258 /ug=Ssc.24167 /len=821	CATGCTCGCCTCATAGTTGTT	2	4	1	CATGAAAGCATACATACAGCA	3	4	1
gnl|UG|Ssc#S18361581	11	2	921333 MARC 4PIG Sus scrofa cDNA 3', mRNA sequence /clone_end=3' /gb=CK457066 /gi=40804280 /ug=Ssc.24188 /len=785	CATGAGCCTGTCAGGGAACAC	1	3	1	CATGATTGCATTTCCTGATAA	2	3	1	CATGATTGCATTTCCTAATAA	2	5	1
gnl|UG|Ssc#S18361582	156	22	921334 MARC 4PIG Sus scrofa cDNA 3', mRNA sequence /clone_end=3' /gb=CK457067 /gi=40804281 /ug=Ssc.18452 /len=786	CATGGTCCCCACAGACACAGG	1	7	1	CATGGAGTTGTGTGGGTCTGT	2	144	20	CATGGAGTTGTGTGGGTCTTT	2	5	1
gnl|UG|Ssc#S18361595	115	16	921352 MARC 4PIG Sus scrofa cDNA 3', mRNA sequence /clone_end=3' /gb=CK457084 /gi=40804298 /ug=Ssc.21581 /len=863	CATGGCCCAGTGATATTATAT	3	113	16	CATGGCCCAGTGATCTTATAT	3	2	1
gnl|UG|Ssc#S18361596	7	1	921353 MARC 4PIG Sus scrofa cDNA 3', mRNA sequence /clone_end=3' /gb=CK457085 /gi=40804299 /ug=Ssc.52780 /len=820	CATGAACCTAAAATTGCTTTG	4	4	1	CATGCTATATGATTACAACCC	3	3	1
gnl|UG|Ssc#S18361604	4404	610	921361 MARC 4PIG Sus scrofa cDNA 3', mRNA sequence /clone_end=3' /gb=CK457093 /gi=40804307 /ug=Ssc.24170 /len=712	CATGATGTGAAGAGGAAAGAA	1	4207	582	CATGATGTGAAGGGGAAAGAA	1	2	1	CATGATGTGAAGAGAAAAGAA	1	2	1	CATGCTGTGAAGAGGAAAGAA	1	2	1	CATGATGTGAAGAGGTAAGAA	1	2	1	CATGATGTAAAGAGGAAAGAA	1	2	1	CATGATGTGAAGAGGAAAGGA	1	2	1	CATGATGTGAAGATGAAAGAA	1	2	1	CATGACGTGAAGAGGAAAGAA	1	3	1	CATGATGTGAAGAAGAAAGAA	1	3	1	CATGATGTGAAGAGGAAAGAG	1	3	1	CATGATGTGCAGAGGAAAGAA	1
gnl|UG|Ssc#S18361606	525	73	921363 MARC 4PIG Sus scrofa cDNA 3', mRNA sequence /clone_end=3' /gb=CK457095 /gi=40804309 /ug=Ssc.2096 /len=730	CATGACCTCGTTTAATGGACA	1	3	1	CATGCTGATCTGGCCCTCCTC	2	169	23	CATGCTGATCTTGCCCTCCTC	2	3	1	CATGCTGACCTGGCCCTCCTC	2	156	22	CATGCTGAGCTGGCCCTCCTC	2	194	27
gnl|UG|Ssc#S18361613	6	1	921370 MARC 4PIG Sus scrofa cDNA 3', mRNA sequence /clone_end=3' /gb=CK457102 /gi=40804316 /ug=Ssc.24172 /len=861	CATGCTGGGTGCAAAGGAAAA	2	6	1
gnl|UG|Ssc#S18361621	199	28	921380 MARC 4PIG Sus scrofa cDNA 3', mRNA sequence /clone_end=3' /gb=CK457110 /gi=40804324 /ug=Ssc.22183 /len=865	CATGCTCTGTGTTAAAAAAAT	3	19	3	CATGTGCACAGACTTAATCAA	4	172	24	CATGTGCACAGAATTAATCAA	4	2	1	CATGTGCACATACTTAATCAA	4	2	1	CATGTGCACAGACTTACTCAA	4	4	1
gnl|UG|Ssc#S18361655	48	7	921417 MARC 4PIG Sus scrofa cDNA 3', mRNA sequence /clone_end=3' /gb=CK457144 /gi=40804358 /ug=Ssc.8252 /len=871	CATGCATTATCTGATAACCTT	2	4	1	CATGGGCCGAGATGCCAGGAC	1	9	1	CATGGAACCTGCTATTTATTG	3	33	5	CATGGAACCTGCTATTTATTT	3	2	1
gnl|UG|Ssc#S18361668	37	5	921220 MARC 4PIG Sus scrofa cDNA 3', mRNA sequence /clone_end=3' /gb=CK456962 /gi=40804176 /ug=Ssc.23326 /len=878	CATGCAAAATTTTGGCTTGGC	2	8	1	CATGTGAAATCCTGCTTTCAG	3	18	2	CATGCAAAATTTTGGCTTGTC	2	2	1	CATGTAAGATGATAAAGCCTT	1	4	1	CATGTAAGATTATAAAGCATT	1	5	1
gnl|UG|Ssc#S18361693	65	9	921290 MARC 4PIG Sus scrofa cDNA 3', mRNA sequence /clone_end=3' /gb=CK457029 /gi=40804243 /ug=Ssc.7621 /len=768	CATGGTTTACATTTACTCAGT	2	3	1	CATGGTCTCAAGTTTAAGTAC	6	57	8	CATGGTCTCAAGTTTAATTAC	6	5	1
gnl|UG|Ssc#S18361698	5	1	921305 MARC 4PIG Sus scrofa cDNA 3', mRNA sequence /clone_end=3' /gb=CK457041 /gi=40804255 /ug=Ssc.62330 /len=799	CATGTTATGAACAACGAGTGT	4	5	1
gnl|UG|Ssc#S18377109	250	35	921496 MARC 4PIG Sus scrofa cDNA 3', mRNA sequence /clone_end=3' /gb=CK457218 /gi=40828499 /ug=Ssc.19420 /len=883	CATGTCGAGGAGATCAGTGAG	4	119	16	CATGAAGTGAGACAGCTGAGG	5	125	17	CATGTCGAGGAGATCAGTTAG	4	2	1	CATGAAGTGAGACAGCTGCGG	5	2	1	CATGAAGGGAGACAGCTGAGG	5	2	1
gnl|UG|Ssc#S18377127	40	6	921516 MARC 4PIG Sus scrofa cDNA 3', mRNA sequence /clone_end=3' /gb=CK457236 /gi=40828517 /ug=Ssc.14214 /len=822	CATGTACAGGAAACAAAAAGT	5	2	1	CATGATAAAAGTAATTCTCAA	4	3	1	CATGATGTAAACAATTTTAAT	6	35	5
gnl|UG|Ssc#S18377137	781	108	921526 MARC 4PIG Sus scrofa cDNA 3', mRNA sequence /clone_end=3' /gb=CK457246 /gi=40828527 /ug=Ssc.69986 /len=831	CATGTTTTATTTTGTTTAGAT	5	3	1	CATGTGTCTTAAAATACTAAT	3	4	1	CATGGAATGAGAGTTGAGAGG	1	13	2	CATGTGGTTGGTTATCTTTCT	6	13	2	CATGTGCTATGTTTATTCTGA	7	611	85	CATGTGCTATGTTTATTCTGC	7	2	1	CATGTTCTATGTTTATTCTGA	7	2	1	CATGTGCTCTGTTTATTCTGA	7	2	1	CATGTGATATGTTTATTCTGA	7	3	1	CATGTGCTATGTTTCTTCTGA	7	3	1	CATGTGCTATGTTTATTCTTA	7	125	17
gnl|UG|Ssc#S18377155	18	2	921544 MARC 4PIG Sus scrofa cDNA 3', mRNA sequence /clone_end=3' /gb=CK457264 /gi=40828545 /ug=Ssc.51544 /len=610	CATGTTATGATATTCATTTAA	3	13	2	CATGTTACGATATTCATTTAA	3	5	1
gnl|UG|Ssc#S18377162	4	1	921551 MARC 4PIG Sus scrofa cDNA 3', mRNA sequence /clone_end=3' /gb=CK457271 /gi=40828552 /ug=Ssc.24458 /len=692	CATGTTTTCAGTCTTGAGAAA	1	4	1
gnl|UG|Ssc#S18377189	53	7	921582 MARC 4PIG Sus scrofa cDNA 3', mRNA sequence /clone_end=3' /gb=CK457298 /gi=40828579 /ug=Ssc.2198 /len=826	CATGATGTCTCGGGTCAGAGC	3	53	7
gnl|UG|Ssc#S18377190	105	15	921583 MARC 4PIG Sus scrofa cDNA 3', mRNA sequence /clone_end=3' /gb=CK457299 /gi=40828580 /ug=Ssc.6374 /len=875	CATGAAATTTGTTGTAGAAAA	3	7	1	CATGACATTTTCATATAAGGT	2	18	2	CATGTTGTAATCTTCATTCAT	5	27	4	CATGTTTTTCCTAAAATAAAT	6	51	7	CATGACATTTTCATATAAGTT	2	2	1
gnl|UG|Ssc#S18377193	9	1	921586 MARC 4PIG Sus scrofa cDNA 3', mRNA sequence /clone_end=3' /gb=CK457302 /gi=40828583 /ug=Ssc.24459 /len=870	CATGAAACTTGATAAATTTTA	2	2	1	CATGGGTTCTCCTGGTGTTTA	3	7	1
gnl|UG|Ssc#S18377223	6	1	921645 MARC 4PIG Sus scrofa cDNA 3', mRNA sequence /clone_end=3' /gb=CK457352 /gi=40828633 /ug=Ssc.33076 /len=840	CATGTGGCCCTTTGTGACTCT	6	6	1
gnl|UG|Ssc#S18377229	20	3	921655 MARC 4PIG Sus scrofa cDNA 3', mRNA sequence /clone_end=3' /gb=CK457362 /gi=40828643 /ug=Ssc.28532 /len=837	CATGAGATGGGATTCAGCCAG	1	20	3
gnl|UG|Ssc#S18377232	9	1	921658 MARC 4PIG Sus scrofa cDNA 3', mRNA sequence /clone_end=3' /gb=CK457365 /gi=40828646 /ug=Ssc.14075 /len=728	CATGTGATGCAAAATTGGTTG	1	3	1	CATGTTGTCACTGCTGCTTCA	2	6	1
gnl|UG|Ssc#S18377268	2	1	921718 MARC 4PIG Sus scrofa cDNA 3', mRNA sequence /clone_end=3' /gb=CK457421 /gi=40828702 /ug=Ssc.45210 /len=827	CATGTTAAATATTTCAGGCCA	2	2	1
gnl|UG|Ssc#S18377298	194	27	921753 MARC 4PIG Sus scrofa cDNA 3', mRNA sequence /clone_end=3' /gb=CK457455 /gi=40828736 /ug=Ssc.56662 /len=865	CATGAAACCATTAAATAGCCT	1	187	26	CATGAAACCAGTAAATAGCCT	1	2	1	CATGAAACCATTAAATATCCT	1	5	1
gnl|UG|Ssc#S18377303	63	9	921758 MARC 4PIG Sus scrofa cDNA 3', mRNA sequence /clone_end=3' /gb=CK457460 /gi=40828741 /ug=Ssc.13669 /len=829	CATGTGTAAATATATTGGTCA	3	2	1	CATGACTTAATTGAAATACAG	4	57	8	CATGACTTAATTGAAATACAT	4	4	1
gnl|UG|Ssc#S18377308	69	10	921763 MARC 4PIG Sus scrofa cDNA 3', mRNA sequence /clone_end=3' /gb=CK457465 /gi=40828746 /ug=Ssc.24466 /len=819	CATGTAAATAGAAACCATTTT	3	16	2	CATGTTAATTTCCATATATTT	2	53	7
gnl|UG|Ssc#S18377319	5	1	921774 MARC 4PIG Sus scrofa cDNA 3', mRNA sequence /clone_end=3' /gb=CK457476 /gi=40828757 /ug=Ssc.49213 /len=812	CATGTTAATTTTAAAGAACGC	1	5	1
gnl|UG|Ssc#S18377327	2	1	921784 MARC 4PIG Sus scrofa cDNA 3', mRNA sequence /clone_end=3' /gb=CK457484 /gi=40828765 /ug=Ssc.45208 /len=668	CATGGACTGAGGGTTAAGTTC	1	2	1
gnl|UG|Ssc#S18377340	40	6	921798 MARC 4PIG Sus scrofa cDNA 3', mRNA sequence /clone_end=3' /gb=CK457497 /gi=40828778 /ug=Ssc.45417 /len=674	CATGAGTGTCTTTTTTGCATT	1	7	1	CATGGGAGGGGCTCCCTGCTC	3	33	5
gnl|UG|Ssc#S18377346	6	1	921804 MARC 4PIG Sus scrofa cDNA 3', mRNA sequence /clone_end=3' /gb=CK457503 /gi=40828784 /ug=Ssc.25226 /len=866	CATGACAGCCCTGAATTCCAC	3	6	1
gnl|UG|Ssc#S18377354	855	118	921813 MARC 4PIG Sus scrofa cDNA 3', mRNA sequence /clone_end=3' /gb=CK457511 /gi=40828792 /ug=Ssc.8987 /len=797	CATGGCTGCTGGTTCCCCATC	5	24	3	CATGTATTTCACCTTTGCACT	6	756	105	CATGTATTTCACCTTTGAACT	6	2	1	CATGTATTTCACCTTTACACT	6	2	1	CATGGCTGCTGGTTCCCCCTC	5	2	1	CATGTATTTCACCTTTGCCCT	6	4	1	CATGTCTTTCACCTTTGCACT	6	4	1	CATGTATTTCACCTTTGCAAT	6	4	1	CATGTATTTCAACTTTGCACT	6	4	1	CATGGCTGCTGGTTCCCCGTC	5	5	1	CATGTATTTCACCTTTTCACT	6	48	7
gnl|UG|Ssc#S18377360	712	99	921820 MARC 4PIG Sus scrofa cDNA 3', mRNA sequence /clone_end=3' /gb=CK457517 /gi=40828798 /ug=Ssc.24472 /len=795	CATGAAGCGCTACCCCAAGGG	1	10	1	CATGAAGAAATAAGGAAGAAT	2	689	95	CATGAAGAAATCAGGAAGAAT	2	2	1	CATGAAGAAAGAAGGAAGAAT	2	2	1	CATGAAGAAATAAGGAATAAT	2	4	1	CATGAAGAAATAATGAAGAAT	2	5	1
gnl|UG|Ssc#S18377374	2	1	921837 MARC 4PIG Sus scrofa cDNA 3', mRNA sequence /clone_end=3' /gb=CK457531 /gi=40828812 /ug=Ssc.24474 /len=811	CATGCGTACTTCATAAAAATG	2	2	1
gnl|UG|Ssc#S18377379	21	3	921842 MARC 4PIG Sus scrofa cDNA 3', mRNA sequence /clone_end=3' /gb=CK457536 /gi=40828817 /ug=Ssc.54456 /len=827	CATGCGCATCTGGATGGACGT	3	5	1	CATGTTGATTACTTTGCCAAG	5	16	2
gnl|UG|Ssc#S18377382	80	11	921845 MARC 4PIG Sus scrofa cDNA 3', mRNA sequence /clone_end=3' /gb=CK457539 /gi=40828820 /ug=Ssc.5517 /len=723	CATGTTAGGGTTGCATCTCAT	4	7	1	CATGGCATATGTATTCTTTTT	5	71	10	CATGGCATATGTCTTCTTTTT	5	2	1
gnl|UG|Ssc#S18377383	207	29	921846 MARC 4PIG Sus scrofa cDNA 3', mRNA sequence /clone_end=3' /gb=CK457540 /gi=40828821 /ug=Ssc.24350 /len=819	CATGTGAACAGCTGTTGACCC	3	33	5	CATGGCATTCAGCCACCTGCT	4	162	22	CATGTGAACAGCCGTTGACCC	3	2	1	CATGGCATTCAGCCACCTGAT	4	2	1	CATGGCATTCAGCAACCTGCT	4	2	1	CATGGCATTCCGCCACCTGCT	4	2	1	CATGGCATTCAGCCCCCTGCT	4	2	1	CATGGCATTCAGCCACCTTCT	4	2	1
gnl|UG|Ssc#S18377399	546	76	921863 MARC 4PIG Sus scrofa cDNA 3', mRNA sequence /clone_end=3' /gb=CK457556 /gi=40828837 /ug=Ssc.56676 /len=862	CATGTACCACTTAAATTATTT	2	3	1	CATGACAATTTTGTTGGTGAA	4	51	7	CATGTAACTCTAAGTTTTGCT	5	430	60	CATGTAACTCTAATTTTTGCT	5	2	1	CATGTAACTCTAAGCTTTGCT	5	2	1	CATGACAATTTTGTTGGCGAA	4	2	1	CATGACAATTTTGTTGGTTAA	4	2	1	CATGTAACTCTAAGTTTTGAT	5	3	1	CATGTAACTCTAAGTTTTTCT	5	51	7
gnl|UG|Ssc#S18377411	3	1	921877 MARC 4PIG Sus scrofa cDNA 3', mRNA sequence /clone_end=3' /gb=CK457568 /gi=40828849 /ug=Ssc.53760 /len=873	CATGCAGCAGATTCAGTTTTC	5	3	1
gnl|UG|Ssc#S18377428	4	1	921894 MARC 4PIG Sus scrofa cDNA 3', mRNA sequence /clone_end=3' /gb=CK457585 /gi=40828866 /ug=Ssc.24477 /len=862	CATGCTAACCAAAGATATTGA	1	4	1
gnl|UG|Ssc#S18377522	53	7	922021 MARC 4PIG Sus scrofa cDNA 3', mRNA sequence /clone_end=3' /gb=CK457695 /gi=40828976 /ug=Ssc.30194 /len=852	CATGTTTTCCATCCTGGTGAA	3	2	1	CATGACCCTGATTATGAAGAA	6	47	7	CATGACCCTGATTATGAATAA	6	4	1
gnl|UG|Ssc#S18377527	6	1	922030 MARC 4PIG Sus scrofa cDNA 3', mRNA sequence /clone_end=3' /gb=CK457704 /gi=40828985 /ug=Ssc.46634 /len=798	CATGCATGGACACAAATTGAA	7	6	1
gnl|UG|Ssc#S18377571	42	6	921590 MARC 4PIG Sus scrofa cDNA 3', mRNA sequence /clone_end=3' /gb=CK457306 /gi=40828587 /ug=Ssc.1800 /len=863	CATGAGAAAACACTACAGAGG	3	3	1	CATGTCTCTAGCTATACTCTG	6	8	1	CATGTGCAGAAAAGATTATGT	1	12	2	CATGTCATTTAATCTAAAACA	7	19	3
gnl|UG|Ssc#S18377599	2	1	921676 MARC 4PIG Sus scrofa cDNA 3', mRNA sequence /clone_end=3' /gb=CK457383 /gi=40828664 /ug=Ssc.24486 /len=873	CATGTGGGCACACTTGGAGTT	8	2	1
gnl|UG|Ssc#S18377602	10	1	921686 MARC 4PIG Sus scrofa cDNA 3', mRNA sequence /clone_end=3' /gb=CK457393 /gi=40828674 /ug=Ssc.43643 /len=805	CATGAAAATGCCTTAAAAAGA	1	10	1
gnl|UG|Ssc#S18377617	106	15	921976 MARC 4PIG Sus scrofa cDNA 3', mRNA sequence /clone_end=3' /gb=CK457656 /gi=40828937 /ug=Ssc.58734 /len=862	CATGAAAGGCTAGTATGAGCG	3	40	6	CATGCTTTCTCATTCAAGAAT	1	66	9
gnl|UG|Ssc#S18377651	4	1	922075 MARC 4PIG Sus scrofa cDNA 3', mRNA sequence /clone_end=3' /gb=CK457746 /gi=40829027 /ug=Ssc.70022 /len=722	CATGTATGGAGGCACCATAAT	1	4	1
gnl|UG|Ssc#S18377732	5	1	922180 MARC 4PIG Sus scrofa cDNA 3', mRNA sequence /clone_end=3' /gb=CK457845 /gi=40829126 /ug=Ssc.16617 /len=713	CATGGAAAAGAATATTTTTTC	2	5	1
gnl|UG|Ssc#S18377756	4	1	922207 MARC 4PIG Sus scrofa cDNA 3', mRNA sequence /clone_end=3' /gb=CK457869 /gi=40829150 /ug=Ssc.43516 /len=655	CATGGTACTGGTTGAGTCCTG	3	4	1
gnl|UG|Ssc#S18377808	32	4	922263 MARC 4PIG Sus scrofa cDNA 3', mRNA sequence /clone_end=3' /gb=CK457921 /gi=40829202 /ug=Ssc.7190 /len=804	CATGCTATGATTTAATTTAGG	1	2	1	CATGTACCCTTATGATCACTG	2	26	4	CATGTACCCTTATGATCCCTG	2	2	1	CATGTACCCTTATGATCACTT	2	2	1
gnl|UG|Ssc#S18377817	424	59	922274 MARC 4PIG Sus scrofa cDNA 3', mRNA sequence /clone_end=3' /gb=CK457930 /gi=40829211 /ug=Ssc.56728 /len=832	CATGTTCACTTTCCAGCTTAT	3	397	55	CATGTTCACTGTCCAGCTTAT	3	2	1	CATGTTCACTTTCCCGCTTAT	3	2	1	CATGTTCACTTTCCAGATTAT	3	2	1	CATGTTCACTTTCCAGCCTAT	3	3	1	CATGTTCACTTTCCATCTTAT	3	18	2
gnl|UG|Ssc#S18377822	25	3	922279 MARC 4PIG Sus scrofa cDNA 3', mRNA sequence /clone_end=3' /gb=CK457935 /gi=40829216 /ug=Ssc.24502 /len=841	CATGACAGCAGACAGGAATTT	5	25	3
gnl|UG|Ssc#S18377831	41	6	922288 MARC 4PIG Sus scrofa cDNA 3', mRNA sequence /clone_end=3' /gb=CK457944 /gi=40829225 /ug=Ssc.24517 /len=697	CATGACCTATCCATATGGTAA	2	2	1	CATGTTTACTGCAAAACTGTT	3	15	2	CATGATTTGCAGAACCGTATG	4	21	3	CATGATTTGCAGAACCGTATT	4	3	1
gnl|UG|Ssc#S18377857	64	9	922315 MARC 4PIG Sus scrofa cDNA 3', mRNA sequence /clone_end=3' /gb=CK457970 /gi=40829251 /ug=Ssc.24505 /len=868	CATGGGGGATGGGAGGTATAT	1	5	1	CATGGAGCACTTATGAGAAGC	2	20	3	CATGCTGTAAGTTTAAAAAAT	3	35	5	CATGCTGTAAGTTTTAAAAAT	3	2	1	CATGCTGTAAGTTTAAAAAAA	3	2	1
gnl|UG|Ssc#S18377860	14	2	922318 MARC 4PIG Sus scrofa cDNA 3', mRNA sequence /clone_end=3' /gb=CK457973 /gi=40829254 /ug=Ssc.72002 /len=668	CATGTTCATCAGCCCAGCCAG	2	14	2
gnl|UG|Ssc#S18377876	28	4	922337 MARC 4PIG Sus scrofa cDNA 3', mRNA sequence /clone_end=3' /gb=CK457989 /gi=40829270 /ug=Ssc.25126 /len=834	CATGAGGCCAAGAGAAGTTGG	2	2	1	CATGCTACTTTTTAATTGTGC	4	3	1	CATGCTACTTTTTAATGTTGC	4	9	1	CATGCTACTTTTTAATGGTTC	4	14	2
gnl|UG|Ssc#S18377961	7	1	922427 MARC 4PIG Sus scrofa cDNA 5', mRNA sequence /clone_end=5' /gb=CK458074 /gi=40829355 /ug=Ssc.8028 /len=849	CATGATCACCTTTTTTTCTCT	2	2	1	CATGTATTTTGGTTTTAGTGC	1	5	1
gnl|UG|Ssc#S18377963	3	1	922429 MARC 4PIG Sus scrofa cDNA 5', mRNA sequence /clone_end=5' /gb=CK458076 /gi=40829357 /ug=Ssc.24120 /len=897	CATGGTTTTTTTTTTTAATTG	1	3	1
gnl|UG|Ssc#S18378016	2	1	922485 MARC 4PIG Sus scrofa cDNA 5', mRNA sequence /clone_end=5' /gb=CK458129 /gi=40829410 /ug=Ssc.55840 /len=754	CATGCTATCATCATCCTGAAA	2	2	1
gnl|UG|Ssc#S18378067	2	1	922538 MARC 4PIG Sus scrofa cDNA 5', mRNA sequence /clone_end=5' /gb=CK458180 /gi=40829461 /ug=Ssc.24133 /len=793	CATGTGCTAAAAAGTAGCAAC	2	2	1
gnl|UG|Ssc#S18378075	2	1	922548 MARC 4PIG Sus scrofa cDNA 5', mRNA sequence /clone_end=5' /gb=CK458188 /gi=40829469 /ug=Ssc.62323 /len=813	CATGTAAATTTTTTTTAATTT	4	2	1
gnl|UG|Ssc#S18378167	4	1	922645 MARC 4PIG Sus scrofa cDNA 5', mRNA sequence /clone_end=5' /gb=CK458280 /gi=40829561 /ug=Ssc.48051 /len=886	CATGCTTTTTATAGAGTTAGG	2	4	1
gnl|UG|Ssc#S18378208	3	1	922688 MARC 4PIG Sus scrofa cDNA 5', mRNA sequence /clone_end=5' /gb=CK458321 /gi=40829602 /ug=Ssc.1698 /len=760	CATGTTTATGGCAGAGGGTCA	1	3	1
gnl|UG|Ssc#S18378213	14	2	922693 MARC 4PIG Sus scrofa cDNA 5', mRNA sequence /clone_end=5' /gb=CK458326 /gi=40829607 /ug=Ssc.5796 /len=868	CATGATCCTGAAGTTCTGAGT	3	2	1	CATGAGCTGAGGAATACTTTC	5	5	1	CATGGTGTATCACAATCTTCT	2	7	1
gnl|UG|Ssc#S18378241	7	1	922722 MARC 4PIG Sus scrofa cDNA 5', mRNA sequence /clone_end=5' /gb=CK458354 /gi=40829635 /ug=Ssc.5524 /len=863	CATGGGATTTTTGCCAAAAAC	1	7	1
gnl|UG|Ssc#S18378248	8	1	922729 MARC 4PIG Sus scrofa cDNA 5', mRNA sequence /clone_end=5' /gb=CK458361 /gi=40829642 /ug=Ssc.10642 /len=871	CATGCTATCCATACTTATTGG	2	6	1	CATGCTATCCATACTTATTGT	2	2	1
gnl|UG|Ssc#S18378311	2	1	922798 MARC 4PIG Sus scrofa cDNA 5', mRNA sequence /clone_end=5' /gb=CK458424 /gi=40829705 /ug=Ssc.50428 /len=731	CATGATCCTTTAAAATGGAAA	2	2	1
gnl|UG|Ssc#S18378412	2	1	922903 MARC 4PIG Sus scrofa cDNA 5', mRNA sequence /clone_end=5' /gb=CK458521 /gi=40829802 /ug=Ssc.10608 /len=842	CATGGAGAGATAGATAAACGG	4	2	1
gnl|UG|Ssc#S18378422	4	1	922913 MARC 4PIG Sus scrofa cDNA 5', mRNA sequence /clone_end=5' /gb=CK458531 /gi=40829812 /ug=Ssc.54195 /len=892	CATGTGGTATTCTATCATTAA	3	2	1	CATGAAGGAAAAACTTAGAAA	2	2	1
gnl|UG|Ssc#S18378493	26	4	922989 MARC 4PIG Sus scrofa cDNA 5', mRNA sequence /clone_end=5' /gb=CK458602 /gi=40829883 /ug=Ssc.17595 /len=881	CATGCCAGCCTAAAGTTATAT	2	3	1	CATGCTCTTATGAAAAGCATT	1	7	1	CATGATGTTGGCTTTGATGTT	3	16	2
gnl|UG|Ssc#S18378552	3	1	923054 MARC 4PIG Sus scrofa cDNA 5', mRNA sequence /clone_end=5' /gb=CK458661 /gi=40829942 /ug=Ssc.13280 /len=867	CATGCAATCAAATTTGTTTTG	1	3	1
gnl|UG|Ssc#S18378555	3	1	923057 MARC 4PIG Sus scrofa cDNA 5', mRNA sequence /clone_end=5' /gb=CK458664 /gi=40829945 /ug=Ssc.54410 /len=860	CATGGGAACTTATAAAAGAAA	2	3	1
gnl|UG|Ssc#S18378588	14	2	923092 MARC 4PIG Sus scrofa cDNA 5', mRNA sequence /clone_end=5' /gb=CK458697 /gi=40829978 /ug=Ssc.23881 /len=867	CATGTTCCAATCAATGCCTTG	3	5	1	CATGGTATGTGGTTAACTTTG	2	9	1
gnl|UG|Ssc#S18378606	39	5	923113 MARC 4PIG Sus scrofa cDNA 5', mRNA sequence /clone_end=5' /gb=CK458715 /gi=40829996 /ug=Ssc.8770 /len=865	CATGGCCTTCATAAAAACACA	6	4	1	CATGCAAGCAAACAGTATTAA	5	15	2	CATGTAGAAACTAGTATTTAC	3	18	2	CATGTAGAAACTAGCATTTAC	3	2	1
gnl|UG|Ssc#S18378813	2	1	923358 MARC 4PIG Sus scrofa cDNA 5', mRNA sequence /clone_end=5' /gb=CK458922 /gi=40830203 /ug=Ssc.58716 /len=317	CATGCGGCTTGAGGAGGGAGC	1	2	1
gnl|UG|Ssc#S18378854	8	1	923405 MARC 4PIG Sus scrofa cDNA 5', mRNA sequence /clone_end=5' /gb=CK458963 /gi=40830244 /ug=Ssc.16475 /len=740	CATGAATGGTAATGCGCCTCT	3	3	1	CATGAAGAAATTAAATTTCTA	2	5	1
gnl|UG|Ssc#S18378882	139	19	923437 MARC 4PIG Sus scrofa cDNA 5', mRNA sequence /clone_end=5' /gb=CK458991 /gi=40830272 /ug=Ssc.6264 /len=845	CATGTGTTTGAGGCATTGAGA	6	9	1	CATGCATCCCGTCGCTGTTGC	7	120	17	CATGCATCCCGTCGCTTTTGC	7	2	1	CATGCATCCCGTCGCTGTTTC	7	8	1
gnl|UG|Ssc#S18378900	2	1	923457 MARC 4PIG Sus scrofa cDNA 5', mRNA sequence /clone_end=5' /gb=CK459009 /gi=40830290 /ug=Ssc.10680 /len=757	CATGTTCTTGACAGTTTAAAG	1	2	1
gnl|UG|Ssc#S18378905	3	1	923464 MARC 4PIG Sus scrofa cDNA 5', mRNA sequence /clone_end=5' /gb=CK459014 /gi=40830295 /ug=Ssc.24518 /len=867	CATGGATGAAAATGAACTGGA	1	3	1
gnl|UG|Ssc#S18378917	19	3	923476 MARC 4PIG Sus scrofa cDNA 5', mRNA sequence /clone_end=5' /gb=CK459026 /gi=40830307 /ug=Ssc.71732 /len=823	CATGTAATGTATAATTACAGT	1	2	1	CATGCGATGTTGCAGTAGGAG	2	5	1	CATGAGGGTTCATCTCAGTGG	6	12	2
gnl|UG|Ssc#S18378957	3	1	923522 MARC 4PIG Sus scrofa cDNA 5', mRNA sequence /clone_end=5' /gb=CK459066 /gi=40830347 /ug=Ssc.7745 /len=882	CATGAATCAAACACTTGCACA	2	3	1
gnl|UG|Ssc#S18378962	3	1	923527 MARC 4PIG Sus scrofa cDNA 5', mRNA sequence /clone_end=5' /gb=CK459071 /gi=40830352 /ug=Ssc.55128 /len=863	CATGCTGCCGTGGGAGGAGGC	1	3	1
gnl|UG|Ssc#S18378972	27	4	923537 MARC 4PIG Sus scrofa cDNA 5', mRNA sequence /clone_end=5' /gb=CK459081 /gi=40830362 /ug=Ssc.37995 /len=788	CATGACGTTTTCTGGGGTTTT	1	27	4
gnl|UG|Ssc#S18378982	11	2	923548 MARC 4PIG Sus scrofa cDNA 5', mRNA sequence /clone_end=5' /gb=CK459091 /gi=40830372 /ug=Ssc.6829 /len=682	CATGGACTTAGAAAATACACT	1	2	1	CATGCTGTACAGCAGAAATGA	3	2	1	CATGTCTGTGTAACTGGATCA	2	2	1	CATGTATGTGTAACTGGATCT	2	2	1	CATGTATGTGTAACTAGATCA	2	3	1
gnl|UG|Ssc#S18378984	6	1	923550 MARC 4PIG Sus scrofa cDNA 5', mRNA sequence /clone_end=5' /gb=CK459093 /gi=40830374 /ug=Ssc.22165 /len=834	CATGTCTGGGGCCAGCACGAC	7	6	1
gnl|UG|Ssc#S18379108	128	18	923693 MARC 4PIG Sus scrofa cDNA 5', mRNA sequence /clone_end=5' /gb=CK459217 /gi=40830498 /ug=Ssc.52783 /len=895	CATGTGGATTCTGACTTTTCT	7	63	9	CATGAATGGGTGTTGAATTTT	6	6	1	CATGAATGGATGTTGAATTCT	6	59	8
gnl|UG|Ssc#S18379116	10	1	923706 MARC 4PIG Sus scrofa cDNA 5', mRNA sequence /clone_end=5' /gb=CK459225 /gi=40830506 /ug=Ssc.846 /len=847	CATGCAGCGAATTTATACTCC	3	10	1
gnl|UG|Ssc#S18379252	37	5	923859 MARC 4PIG Sus scrofa cDNA 5', mRNA sequence /clone_end=5' /gb=CK459361 /gi=40830642 /ug=Ssc.24479 /len=828	CATGGACATAAAAACATACAC	1	11	2	CATGTAAATTCACACAAACAT	3	26	4
gnl|UG|Ssc#S18379294	2	1	929588 MARC 4PIG Sus scrofa cDNA 5', mRNA sequence /clone_end=5' /gb=CK459403 /gi=40830684 /ug=Ssc.24532 /len=873	CATGGACCTCAGAAATGGCCC	1	2	1
gnl|UG|Ssc#S18379332	19	3	929628 MARC 4PIG Sus scrofa cDNA 5', mRNA sequence /clone_end=5' /gb=CK459441 /gi=40830722 /ug=Ssc.13686 /len=856	CATGATTTAATACAGATCACA	3	2	1	CATGGAGGAGTTCCCATCGTG	4	3	1	CATGATACCGCCTCAAAGTAA	2	5	1	CATGAGGGTATATAATTGGCA	1	9	1
gnl|UG|Ssc#S18379369	10	1	929668 MARC 4PIG Sus scrofa cDNA 5', mRNA sequence /clone_end=5' /gb=CK459478 /gi=40830759 /ug=Ssc.22235 /len=794	CATGCTCCTTCCACTGTTTAT	1	10	1
gnl|UG|Ssc#S18379513	2	1	929830 MARC 4PIG Sus scrofa cDNA 5', mRNA sequence /clone_end=5' /gb=CK459622 /gi=40830903 /ug=Ssc.15352 /len=650	CATGGTCCCCTTGGAGGGGGG	1	2	1
gnl|UG|Ssc#S18379515	36	5	929833 MARC 4PIG Sus scrofa cDNA 5', mRNA sequence /clone_end=5' /gb=CK459624 /gi=40830905 /ug=Ssc.56512 /len=756	CATGGTGTAGGCCGGCAGCTA	1	3	1	CATGAAATAAGGTAGTTCTAA	3	23	3	CATGGTGTAGGCCAGCAGCTA	1	2	1	CATGGTGTAGGCCGGCAGTTA	1	4	1	CATGGTGTAGGCCGGCAGCTG	1	4	1
gnl|UG|Ssc#S18379546	2	1	929866 MARC 4PIG Sus scrofa cDNA 5', mRNA sequence /clone_end=5' /gb=CK459655 /gi=40830936 /ug=Ssc.71536 /len=625	CATGTTTGAGCTCCTTGTAAG	2	2	1
gnl|UG|Ssc#S18379561	13	2	929881 MARC 4PIG Sus scrofa cDNA 5', mRNA sequence /clone_end=5' /gb=CK459670 /gi=40830951 /ug=Ssc.35111 /len=776	CATGGGGTTTAAAGAAGGCCT	1	13	2
gnl|UG|Ssc#S18379564	2	1	929884 MARC 4PIG Sus scrofa cDNA 5', mRNA sequence /clone_end=5' /gb=CK459673 /gi=40830954 /ug=Ssc.70360 /len=708	CATGCAAATGGGTGAAACTCT	1	2	1
gnl|UG|Ssc#S18379594	7	1	929916 MARC 4PIG Sus scrofa cDNA 5', mRNA sequence /clone_end=5' /gb=CK459703 /gi=40830984 /ug=Ssc.11454 /len=840	CATGTGGCGGCTACCTGTCAG	1	2	1	CATGAAATTCCATGGGTTTTC	2	5	1
gnl|UG|Ssc#S18379625	20	3	929949 MARC 4PIG Sus scrofa cDNA 3', mRNA sequence /clone_end=3' /gb=CK459734 /gi=40831015 /ug=Ssc.50504 /len=846	CATGCAATGGAAAACTATGCA	6	4	1	CATGATCCAAAGCAGTTTCTA	4	6	1	CATGATTTTCTTCTTTCTCAT	5	10	1
gnl|UG|Ssc#S18379628	242	33	929953 MARC 4PIG Sus scrofa cDNA 3', mRNA sequence /clone_end=3' /gb=CK459737 /gi=40831018 /ug=Ssc.21573 /len=855	CATGTGCTGTCCTAGAATTCC	1	4	1	CATGTAGGGAGTTTTTAAAAG	4	9	1	CATGAATAAGCCACTATCAGA	2	11	2	CATGCATGGGTTATTTTTAGA	5	20	3	CATGGGTTATTTTTAGAAAGC	6	163	23	CATGGGTTATTTTTAGAAAGA	6	2	1	CATGGGGTATTTTTAGAAAGC	6	2	1	CATGGGTTATTTTTATAAAGC	6	7	1	CATGCATGGGTTATTTTTATA	5	9	1	CATGGGTTATTTTTAGAAATC	6	15	2
gnl|UG|Ssc#S18379630	195	27	929956 MARC 4PIG Sus scrofa cDNA 3', mRNA sequence /clone_end=3' /gb=CK459739 /gi=40831020 /ug=Ssc.8902 /len=788	CATGTATTCTGTGAAATAAAT	5	6	1	CATGTTTTTATTTAACATAAA	4	187	26	CATGTTTTTATTTAACATCAA	4	2	1
gnl|UG|Ssc#S18379691	123	17	930056 MARC 4PIG Sus scrofa cDNA 3', mRNA sequence /clone_end=3' /gb=CK459832 /gi=40831113 /ug=Ssc.24540 /len=807	CATGTGCTTCCTTCTCTTGGA	1	20	3	CATGTATGACCAGCAGCCTCT	2	103	14
gnl|UG|Ssc#S18379693	31	4	930058 MARC 4PIG Sus scrofa cDNA 3', mRNA sequence /clone_end=3' /gb=CK459834 /gi=40831115 /ug=Ssc.54665 /len=748	CATGCTAACTTTGAGTGCCAG	2	13	2	CATGGATTTATACTACAATTA	3	18	2
gnl|UG|Ssc#S18379702	31	4	930076 MARC 4PIG Sus scrofa cDNA 3', mRNA sequence /clone_end=3' /gb=CK459851 /gi=40831132 /ug=Ssc.52786 /len=884	CATGACATTTAATAAAATATA	1	31	4
gnl|UG|Ssc#S18379709	320	44	930089 MARC 4PIG Sus scrofa cDNA 3', mRNA sequence /clone_end=3' /gb=CK459862 /gi=40831143 /ug=Ssc.53968 /len=771	CATGAAGAATGTGGAAACCCA	1	26	4	CATGCAATGTGTACAGTGACC	2	283	39	CATGCAATGTGTACAGCGACC	2	2	1	CATGCAATGTGTACAGTGACT	2	2	1	CATGCAATGTGTACAGTTACC	2	3	1	CATGCAATGTGTACATTGACC	2	4	1
gnl|UG|Ssc#S18379712	152	21	930092 MARC 4PIG Sus scrofa cDNA 3', mRNA sequence /clone_end=3' /gb=CK459865 /gi=40831146 /ug=Ssc.54256 /len=797	CATGGGCCACTCACTGTGCCC	3	148	20	CATGGGCCACTCACTTTGCCC	3	2	1	CATGGGCCACTCACTGTTCCC	3	2	1
gnl|UG|Ssc#S18379725	13	2	930106 MARC 4PIG Sus scrofa cDNA 3', mRNA sequence /clone_end=3' /gb=CK459878 /gi=40831159 /ug=Ssc.61037 /len=777	CATGAATAGGAGTTTTGGCTG	2	2	1	CATGACACTGAACATCTAAGC	3	11	2
gnl|UG|Ssc#S18379728	5	1	930109 MARC 4PIG Sus scrofa cDNA 3', mRNA sequence /clone_end=3' /gb=CK459881 /gi=40831162 /ug=Ssc.25053 /len=707	CATGAAAGGCAGATAAATGTT	1	5	1
gnl|UG|Ssc#S18379745	269	37	930127 MARC 4PIG Sus scrofa cDNA 3', mRNA sequence /clone_end=3' /gb=CK459898 /gi=40831179 /ug=Ssc.10853 /len=854	CATGGGCAGGTGGGACGGAAA	1	6	1	CATGTCCTATGCAAGTGTTTT	2	16	2	CATGTAACACTGACTTTATCC	3	237	33	CATGTAACACTGACTTTATCA	3	2	1	CATGTAACACTGACTTTATCT	3	2	1	CATGTAACACTTACTTTATCC	3	6	1
gnl|UG|Ssc#S18379757	2	1	930144 MARC 4PIG Sus scrofa cDNA 3', mRNA sequence /clone_end=3' /gb=CK459910 /gi=40831191 /ug=Ssc.62345 /len=617	CATGGACAGTATGATCCTAGT	3	2	1
gnl|UG|Ssc#S18379761	56	8	930149 MARC 4PIG Sus scrofa cDNA 3', mRNA sequence /clone_end=3' /gb=CK459914 /gi=40831195 /ug=Ssc.52787 /len=805	CATGCAGTGGGGTTGTTTTTG	2	6	1	CATGTTACCCTGTTAAAATTG	3	47	7	CATGTTACCCTGTTAAAATTT	3	3	1
gnl|UG|Ssc#S18379792	8	1	930186 MARC 4PIG Sus scrofa cDNA 3', mRNA sequence /clone_end=3' /gb=CK459945 /gi=40831226 /ug=Ssc.24547 /len=720	CATGTGGCTACACATTTGTGT	1	8	1
gnl|UG|Ssc#S18379831	201	28	930022 MARC 4PIG Sus scrofa cDNA 3', mRNA sequence /clone_end=3' /gb=CK459802 /gi=40831083 /ug=Ssc.10300 /len=811	CATGAGCTACCTCCCTCTTTT	1	3	1	CATGCAGATATGGAGACTCAT	2	21	3	CATGTTTTATCTTTTTTTGTT	3	131	18	CATGTTTTATCTTTTTTTGGT	3	2	1	CATGTTTTATCTTTTTTTTTT	3	44	6
gnl|UG|Ssc#S18379834	243	34	930025 MARC 4PIG Sus scrofa cDNA 3', mRNA sequence /clone_end=3' /gb=CK459805 /gi=40831086 /ug=Ssc.15403 /len=744	CATGAAACTGTGCTGCTTCAC	3	2	1	CATGTTATTGTCATATTAAGG	2	10	1	CATGCTACTCGCCTAGGGTTC	4	226	31	CATGCTACTCGCCTAGGTTTC	4	2	1	CATGCTACTCGCCTAGTGTTC	4	3	1
gnl|UG|Ssc#S18379838	8	1	930036 MARC 4PIG Sus scrofa cDNA 3', mRNA sequence /clone_end=3' /gb=CK459816 /gi=40831097 /ug=Ssc.24539 /len=899	CATGCAACAAAATGTCTTTAT	4	8	1
gnl|UG|Ssc#S18379847	23	3	930071 MARC 4PIG Sus scrofa cDNA 3', mRNA sequence /clone_end=3' /gb=CK459846 /gi=40831127 /ug=Ssc.54621 /len=816	CATGAGCTATAAGTAGCTCAT	3	23	3
gnl|UG|Ssc#S18379850	2	1	930074 MARC 4PIG Sus scrofa cDNA 3', mRNA sequence /clone_end=3' /gb=CK459849 /gi=40831130 /ug=Ssc.33227 /len=742	CATGGAAACTTTGCCACGAGT	1	2	1
gnl|UG|Ssc#S18379877	2	1	930230 MARC 4PIG Sus scrofa cDNA 3', mRNA sequence /clone_end=3' /gb=CK459986 /gi=40831267 /ug=Ssc.24550 /len=783	CATGCAATGAACTGGCATCCC	5	2	1
gnl|UG|Ssc#S18379878	47	7	930231 MARC 4PIG Sus scrofa cDNA 3', mRNA sequence /clone_end=3' /gb=CK459987 /gi=40831268 /ug=Ssc.41504 /len=853	CATGCCTGTGGACCTGGCAAA	1	6	1	CATGTGGCTATTCATATTTAG	3	11	2	CATGGGATGGATCTTTTAGTA	2	25	3	CATGTGGCTATTCATATTTAT	3	5	1
gnl|UG|Ssc#S18379887	8	1	930241 MARC 4PIG Sus scrofa cDNA 3', mRNA sequence /clone_end=3' /gb=CK459996 /gi=40831277 /ug=Ssc.49420 /len=748	CATGCTGTGTCCCTGGTTTTC	5	8	1
gnl|UG|Ssc#S18379944	51	7	930299 MARC 4PIG Sus scrofa cDNA 3', mRNA sequence /clone_end=3' /gb=CK460053 /gi=40831334 /ug=Ssc.34640 /len=794	CATGAAAAAGACTCTGTGAAA	3	2	1	CATGTTGTTACCCTAAATGTT	4	45	6	CATGTTGTTACCCTAAATTTT	4	4	1
gnl|UG|Ssc#S18379954	190	26	930309 MARC 4PIG Sus scrofa cDNA 3', mRNA sequence /clone_end=3' /gb=CK460063 /gi=40831344 /ug=Ssc.24954 /len=865	CATGGACACTTCTGGGTTTCT	2	186	26	CATGGACACTTCTTGGTTTCT	2	2	1	CATGGACACTTCTGGGTCTCT	2	2	1
gnl|UG|Ssc#S18380110	3	1	930476 MARC 4PIG Sus scrofa cDNA 5', mRNA sequence /clone_end=5' /gb=CK460219 /gi=40831500 /ug=Ssc.19485 /len=834	CATGCAGGAGGGAAGGATGCT	1	3	1
gnl|UG|Ssc#S18380224	7	1	930602 MARC 4PIG Sus scrofa cDNA 5', mRNA sequence /clone_end=5' /gb=CK460333 /gi=40831614 /ug=Ssc.25064 /len=709	CATGTACACAATGCATTCTAG	1	7	1
gnl|UG|Ssc#S18380343	4	1	930730 MARC 4PIG Sus scrofa cDNA 5', mRNA sequence /clone_end=5' /gb=CK460452 /gi=40831733 /ug=Ssc.47542 /len=875	CATGAGTTTTTAATACTCAGA	4	4	1
gnl|UG|Ssc#S18380347	3	1	930734 MARC 4PIG Sus scrofa cDNA 5', mRNA sequence /clone_end=5' /gb=CK460456 /gi=40831737 /ug=Ssc.55181 /len=865	CATGGATTTGATACCCACCCT	1	3	1
gnl|UG|Ssc#S18380537	16	2	930941 MARC 4PIG Sus scrofa cDNA 5', mRNA sequence /clone_end=5' /gb=CK460646 /gi=40831927 /ug=Ssc.13478 /len=887	CATGTAGATTTCAGTAAAGAA	1	16	2
gnl|UG|Ssc#S18380634	3	1	931047 MARC 4PIG Sus scrofa cDNA 5', mRNA sequence /clone_end=5' /gb=CK460743 /gi=40832024 /ug=Ssc.50958 /len=780	CATGAGTCACTTTCATATTTT	1	3	1
gnl|UG|Ssc#S18380653	3	1	931067 MARC 4PIG Sus scrofa cDNA 5', mRNA sequence /clone_end=5' /gb=CK460762 /gi=40832043 /ug=Ssc.19651 /len=806	CATGAGGAAGGGAGCTGGTGT	1	3	1
gnl|UG|Ssc#S18380682	141	20	931101 MARC 4PIG Sus scrofa cDNA 3', mRNA sequence /clone_end=3' /gb=CK460791 /gi=40832072 /ug=Ssc.24600 /len=845	CATGCTTTTCTATGTGAATCG	7	124	17	CATGCTTTTCTATGTGAATCA	7	2	1	CATGCTTTTCTATTTGAATCG	7	2	1	CATGCTTTTCTATGTTAATCG	7	2	1	CATGCTTTTCTATGTGAATCT	7	11	2
gnl|UG|Ssc#S18380710	157	22	931152 MARC 4PIG Sus scrofa cDNA 3', mRNA sequence /clone_end=3' /gb=CK460835 /gi=40832116 /ug=Ssc.57085 /len=795	CATGGTTTCAATTTCAGTACT	1	138	19	CATGGTTTCACTTTCAGTACT	1	2	1	CATGGTTTCAATTTCCGTACT	1	2	1	CATGGTTTCCATTTCAGTACT	1	2	1	CATGGGTTCAATTTCAGTACT	1	2	1	CATGGTTTCAATTTAAGTACT	1	2	1	CATGGTTTCAATTTCATTACT	1	9	1
gnl|UG|Ssc#S18380725	71	10	931175 MARC 4PIG Sus scrofa cDNA 3', mRNA sequence /clone_end=3' /gb=CK460858 /gi=40832139 /ug=Ssc.24602 /len=814	CATGCTCTTTGGCTTATGTTG	1	63	9	CATGCTCTTTGGCTTATTTTG	1	2	1	CATGCTCTTTGGCTTATGTTT	1	6	1
gnl|UG|Ssc#S18380730	621	86	931181 MARC 4PIG Sus scrofa cDNA 3', mRNA sequence /clone_end=3' /gb=CK460863 /gi=40832144 /ug=Ssc.54220 /len=900	CATGCTTATACCAAAGAACCA	2	37	5	CATGCTTCTTGAATTACTTGG	1	55	8	CATGAACAATACATTTTAGAC	3	125	17	CATGCATCTGTAATTTCATTT	4	362	50	CATGCATCTGTCATTTCATTT	4	2	1	CATGAACAATACCTTTTAGAC	3	2	1	CATGCTTATACCAAATAACCA	2	3	1	CATGCTTCTTGAATTACTTTG	1	3	1	CATGCATCTGTACTTTCATTT	4	4	1	CATGCTTCTTGAATTACTTGT	1	5	1	CATGCATCTTTAATTTCATTT	4	11	2	CATGAACAATACATTTTATAC	3
gnl|UG|Ssc#S18380770	35	5	931250 MARC 4PIG Sus scrofa cDNA 3', mRNA sequence /clone_end=3' /gb=CK460927 /gi=40832208 /ug=Ssc.48945 /len=774	CATGACCCTTTGATAGAAACA	1	35	5
gnl|UG|Ssc#S18380773	8	1	931253 MARC 4PIG Sus scrofa cDNA 3', mRNA sequence /clone_end=3' /gb=CK460930 /gi=40832211 /ug=Ssc.25060 /len=760	CATGTAGAAAGCCATATCCAG	2	8	1
gnl|UG|Ssc#S18380799	2	1	931280 MARC 4PIG Sus scrofa cDNA 3', mRNA sequence /clone_end=3' /gb=CK460956 /gi=40832237 /ug=Ssc.24604 /len=858	CATGTGAAAGTTCCCAAGTCA	3	2	1
gnl|UG|Ssc#S18380817	57	8	931301 MARC 4PIG Sus scrofa cDNA 3', mRNA sequence /clone_end=3' /gb=CK460974 /gi=40832255 /ug=Ssc.25062 /len=768	CATGATTCTTTTCCATTGCAC	2	17	2	CATGTTTTGTAGTCATTTTAC	3	37	5	CATGATTCTTTTCCATTTCAC	2	3	1
gnl|UG|Ssc#S18380824	12	2	931310 MARC 4PIG Sus scrofa cDNA 3', mRNA sequence /clone_end=3' /gb=CK460981 /gi=40832262 /ug=Ssc.47461 /len=780	CATGAGGCAGCCCACCTGTCT	4	12	2
gnl|UG|Ssc#S18380827	2	1	931313 MARC 4PIG Sus scrofa cDNA 3', mRNA sequence /clone_end=3' /gb=CK460984 /gi=40832265 /ug=Ssc.45275 /len=869	CATGTCATCTACAAACAGTGA	1	2	1
gnl|UG|Ssc#S18380830	485	67	931316 MARC 4PIG Sus scrofa cDNA 3', mRNA sequence /clone_end=3' /gb=CK460987 /gi=40832268 /ug=Ssc.13402 /len=767	CATGGCATGTTCACTGTATAT	1	13	2	CATGTTCACTGTATATTAAAT	2	24	3	CATGCAGATTTGAAAATAACA	3	443	61	CATGCAGATTTGAAAAGAACA	3	2	1	CATGCAGATTTTAAAATAACA	3	3	1
gnl|UG|Ssc#S18380837	14	2	931323 MARC 4PIG Sus scrofa cDNA 3', mRNA sequence /clone_end=3' /gb=CK460994 /gi=40832275 /ug=Ssc.24605 /len=840	CATGACCATGAAGTTTTAACA	1	3	1	CATGAAGTTTTAACATTTGTA	2	11	2
gnl|UG|Ssc#S18380850	10	1	931123 MARC 4PIG Sus scrofa cDNA 3', mRNA sequence /clone_end=3' /gb=CK460809 /gi=40832090 /ug=Ssc.24606 /len=771	CATGGATTGAACCAAAATGCA	3	10	1
gnl|UG|Ssc#S18380866	261	36	931170 MARC 4PIG Sus scrofa cDNA 3', mRNA sequence /clone_end=3' /gb=CK460853 /gi=40832134 /ug=Ssc.25168 /len=798	CATGGTGAATTATGATGAAAT	2	4	1	CATGGGCCAGCCGGGCAAGGC	4	5	1	CATGCCGATGGAGCAGCAGTA	5	60	8	CATGAAGGGGCCTTTTGGCTG	7	69	10	CATGAAAAACATGAAGGGGCC	6	113	16	CATGAAAAACATGAAGTGGCC	6	2	1	CATGAAAAACATGAAGCGGCC	6	2	1	CATGAAGGGGCCTTTTGGCTT	7	6	1
gnl|UG|Ssc#S18380871	65	9	931184 MARC 4PIG Sus scrofa cDNA 3', mRNA sequence /clone_end=3' /gb=CK460865 /gi=40832146 /ug=Ssc.1668 /len=793	CATGTTAGAATGTAAAGTGAC	2	60	8	CATGTTAGAATGTAAAGTTAC	2	5	1
gnl|UG|Ssc#S18380914	7	1	931355 MARC 4PIG Sus scrofa cDNA 3', mRNA sequence /clone_end=3' /gb=CK461023 /gi=40832304 /ug=Ssc.54077 /len=782	CATGACTTTCTTCTGTTTTTG	3	2	1	CATGCTTAAGATAAAAGTGGT	2	3	1	CATGACTTTCTTCTGTTTTTT	3	2	1
gnl|UG|Ssc#S18380918	2	1	931359 MARC 4PIG Sus scrofa cDNA 3', mRNA sequence /clone_end=3' /gb=CK461027 /gi=40832308 /ug=Ssc.24573 /len=744	CATGTGCCAGAATCAACAAGA	2	2	1
gnl|UG|Ssc#S18380922	108	15	931364 MARC 4PIG Sus scrofa cDNA 3', mRNA sequence /clone_end=3' /gb=CK461031 /gi=40832312 /ug=Ssc.1679 /len=790	CATGATTTTGTACATTTAATT	3	6	1	CATGTGACTTGAAGTTGTCAG	2	11	2	CATGTTTTGAAGATTGTTTAA	4	91	13
gnl|UG|Ssc#S18380942	17	2	931385 MARC 4PIG Sus scrofa cDNA 3', mRNA sequence /clone_end=3' /gb=CK461051 /gi=40832332 /ug=Ssc.52009 /len=780	CATGCAAGTGGAAATGAAGTG	5	4	1	CATGTGGTAACTGCGTTTAAC	4	6	1	CATGCAAAACCTCTGCCCTTT	7	7	1
gnl|UG|Ssc#S18380955	26	4	931399 MARC 4PIG Sus scrofa cDNA 3', mRNA sequence /clone_end=3' /gb=CK461064 /gi=40832345 /ug=Ssc.56376 /len=859	CATGATAGAAAATTCTACTTC	1	2	1	CATGTATTGGGAAAATTCAAA	3	9	1	CATGGTAACTTTTATGTATAA	2	15	2
gnl|UG|Ssc#S18380964	2	1	931411 MARC 4PIG Sus scrofa cDNA 3', mRNA sequence /clone_end=3' /gb=CK461073 /gi=40832354 /ug=Ssc.24576 /len=667	CATGCCCCTCGGTAGTGACCT	2	2	1
gnl|UG|Ssc#S18380980	176	24	931427 MARC 4PIG Sus scrofa cDNA 3', mRNA sequence /clone_end=3' /gb=CK461089 /gi=40832370 /ug=Ssc.57504 /len=830	CATGAGTTTTGATTTCCCATA	1	168	23	CATGAGTTTTTATTTCCCATA	1	2	1	CATGAGTTTTGCTTTCCCATA	1	2	1	CATGCGTTTTGATTTCCCATA	1	4	1
gnl|UG|Ssc#S18380994	322	45	931442 MARC 4PIG Sus scrofa cDNA 3', mRNA sequence /clone_end=3' /gb=CK461103 /gi=40832384 /ug=Ssc.15453 /len=760	CATGGTGGGTCGCCAGGTGAG	1	301	42	CATGGTGGGTCGCCAGGTAAG	1	2	1	CATGGTGGGTCGCCAGGTGAT	1	4	1	CATGGTGGGTCGCCCGGTGAG	1	6	1	CATGGTGGGTCGCCAGGGGAG	1	9	1
gnl|UG|Ssc#S18381025	147	20	931478 MARC 4PIG Sus scrofa cDNA 3', mRNA sequence /clone_end=3' /gb=CK461134 /gi=40832415 /ug=Ssc.20175 /len=872	CATGCAAGATTTTTTTAAGTT	6	3	1	CATGGGAGAAAGGTCCAGAAA	8	141	20	CATGGGAGAAAGGTCCCGAAA	8	3	1
gnl|UG|Ssc#S18381035	268	37	931490 MARC 4PIG Sus scrofa cDNA 3', mRNA sequence /clone_end=3' /gb=CK461144 /gi=40832425 /ug=Ssc.25067 /len=852	CATGTATTTCATTCTTGTATG	1	25	3	CATGGATATTTTTATGTACAG	2	192	27	CATGGATATTTTTATGTATAG	2	2	1	CATGTATTTCATTCTTGTATT	1	7	1	CATGGATATTTTTATTTACAG	2	8	1	CATGGATATTTTTATGTACAT	2	34	5
gnl|UG|Ssc#S18381103	189	26	931596 MARC 4PIG Sus scrofa cDNA 3', mRNA sequence /clone_end=3' /gb=CK461244 /gi=40832525 /ug=Ssc.25092 /len=803	CATGAGGAGGAGGGCTCCCTT	1	185	26	CATGAGGAGGAGGGCTCCATT	1	2	1	CATGAGGAGGAGGGCTCACTT	1	2	1
gnl|UG|Ssc#S18381142	10	1	931654 MARC 4PIG Sus scrofa cDNA 3', mRNA sequence /clone_end=3' /gb=CK461295 /gi=40832576 /ug=Ssc.46691 /len=842	CATGGGGGTGTGTCCACGAAG	1	10	1
gnl|UG|Ssc#S18381151	25	3	931663 MARC 4PIG Sus scrofa cDNA 3', mRNA sequence /clone_end=3' /gb=CK461304 /gi=40832585 /ug=Ssc.18120 /len=890	CATGCAATAGTTCCAGTTCAG	3	2	1	CATGTACAATGCCCAGTGTGA	2	23	3
gnl|UG|Ssc#S18381176	5	1	931693 MARC 4PIG Sus scrofa cDNA 3', mRNA sequence /clone_end=3' /gb=CK461329 /gi=40832610 /ug=Ssc.45162 /len=830	CATGATTTTTTCCAATTTTTA	3	5	1
gnl|UG|Ssc#S18381258	1484	205	931580 MARC 4PIG Sus scrofa cDNA 3', mRNA sequence /clone_end=3' /gb=CK461229 /gi=40832510 /ug=Ssc.54759 /len=896	CATGTTCCTGTATATTTAGAT	2	88	12	CATGGTAGATTTTTTTTTTCC	1	117	16	CATGTAATGCTTTCTAAATGA	3	1016	141	CATGTAATGCTTTCTATATGA	3	2	1	CATGTAATACTTTCTAAATGA	3	2	1	CATGTAATGCTTTCTCAATGA	3	2	1	CATGGTAGATTTTTTTTTTCG	1	2	1	CATGTAATGATTTCTAAATGA	3	3	1	CATGGAATGCTTTCTAAATGA	3	3	1	CATGTAATGCTTTATAAATGA	3	5	1	CATGTAATTCTTTCTAAATGA	3	6	1	CATGGTAGATTTTTTTTTTCT	1
gnl|UG|Ssc#S18381264	116	16	931601 MARC 4PIG Sus scrofa cDNA 3', mRNA sequence /clone_end=3' /gb=CK461249 /gi=40832530 /ug=Ssc.46089 /len=761	CATGGGGATTTACTTTAAGTG	1	16	2	CATGATTAAACAGTACATAAT	2	90	12	CATGGGGATTTACTTTAATTG	1	2	1	CATGATTAAACATTACATAAT	2	3	1	CATGGGGATTTACTTTAAGTT	1	5	1
gnl|UG|Ssc#S18381266	665	92	931603 MARC 4PIG Sus scrofa cDNA 3', mRNA sequence /clone_end=3' /gb=CK461251 /gi=40832532 /ug=Ssc.45375 /len=858	CATGTTTTTTTGTTTGTTAGC	1	2	1	CATGATATTTTCTTTTGCCCT	3	3	1	CATGGACAACTTGGCCCTTGT	4	7	1	CATGTGCTTTATTGTTTGTTT	5	581	80	CATGTGCTTTATTGGTTGTTT	5	2	1	CATGTGCTTTATTGTTCGTTT	5	2	1	CATGTGCTTTATGGTTTGTTT	5	2	1	CATGTGATTTATTGTTTGTTT	5	3	1	CATGTGCTTTCTTGTTTGTTT	5	4	1	CATGTGCTTTATTGTTTGCTT	5	4	1	CATGTGCTTTATTTTTTGTTT	5	6	1	CATGTGCTTTATTGTTTTTTT	5
gnl|UG|Ssc#S18381272	42	6	931624 MARC 4PIG Sus scrofa cDNA 3', mRNA sequence /clone_end=3' /gb=CK461271 /gi=40832552 /ug=Ssc.49577 /len=877	CATGTTGTGGATCTTCTAGAA	1	8	1	CATGATATAGAAAAAAACGAG	2	34	5
gnl|UG|Ssc#S18381285	42	6	931766 MARC 4PIG Sus scrofa cDNA 3', mRNA sequence /clone_end=3' /gb=CK461394 /gi=40832675 /ug=Ssc.36981 /len=825	CATGTCCTCTGCAAAAATTGT	1	3	1	CATGCTGTGCCTGTTGAGGAG	2	37	5	CATGCTGTGCCTGTTGAGGAT	2	2	1
gnl|UG|Ssc#S18381334	38	5	931822 MARC 4PIG Sus scrofa cDNA 3', mRNA sequence /clone_end=3' /gb=CK461443 /gi=40832724 /ug=Ssc.7565 /len=858	CATGTTATAGTGAAGATTATT	1	38	5
gnl|UG|Ssc#S18381340	405	56	931828 MARC 4PIG Sus scrofa cDNA 3', mRNA sequence /clone_end=3' /gb=CK461449 /gi=40832730 /ug=Ssc.57187 /len=798	CATGGCCTTTGAATATGCACA	1	74	10	CATGACAGCTTTGTACTGTGG	2	288	40	CATGAAAGCTTTGTACTGTGG	2	2	1	CATGACAGCTTTGTACTTTGG	2	2	1	CATGGCCTTTGAATATGCCCA	1	2	1	CATGACCGCTTTGTACTGTGG	2	3	1	CATGGCCTTTGAATATTCACA	1	6	1	CATGACAGCTTTGTACTGTGT	2	13	2	CATGACAGCTTTGTACTGTTG	2	15	2
gnl|UG|Ssc#S18381352	11	2	931840 MARC 4PIG Sus scrofa cDNA 3', mRNA sequence /clone_end=3' /gb=CK461461 /gi=40832742 /ug=Ssc.35992 /len=846	CATGACATTGTTATTCTTTGG	2	2	1	CATGTTTCCCTCGCCCCTACA	3	9	1
gnl|UG|Ssc#S18381368	10	1	931858 MARC 4PIG Sus scrofa cDNA 3', mRNA sequence /clone_end=3' /gb=CK461477 /gi=40832758 /ug=Ssc.24190 /len=783	CATGGTACCTGTTATACTTGG	1	10	1
gnl|UG|Ssc#S18381379	4	1	932216 MARC 4PIG Sus scrofa cDNA 3', mRNA sequence /clone_end=3' /gb=CK461488 /gi=40832769 /ug=Ssc.24622 /len=806	CATGTAGCTTCTCATTTTCAC	2	4	1
gnl|UG|Ssc#S18381385	555	77	932229 MARC 4PIG Sus scrofa cDNA 3', mRNA sequence /clone_end=3' /gb=CK461499 /gi=40832780 /ug=Ssc.71699 /len=879	CATGACAAGACGGTTCTGTGA	1	2	1	CATGGGAATGCTGATTTCTTT	2	33	5	CATGGAACATAGACTTTTTTG	3	145	20	CATGAGTTCAGTGTTCATTTA	4	337	47	CATGCGTTCAGTGTTCATTTA	4	2	1	CATGAGCTCAGTGTTCATTTA	4	2	1	CATGGAACATAGACTTTTTTC	3	2	1	CATGAGTTCAGTGTTCATTCA	4	2	1	CATGAGTTCAGTGGTCATTTA	4	2	1	CATGAGGTCAGTGTTCATTTA	4	2	1	CATGAGTTCAGTTTTCATTTA	4	2	1	CATGAGTTCAGGGTTCATTTA	4
gnl|UG|Ssc#S18381388	20	3	932236 MARC 4PIG Sus scrofa cDNA 3', mRNA sequence /clone_end=3' /gb=CK461506 /gi=40832787 /ug=Ssc.25083 /len=870	CATGATGAGTTTATTTTTTTT	5	20	3
gnl|UG|Ssc#S18381395	63	9	932247 MARC 4PIG Sus scrofa cDNA 3', mRNA sequence /clone_end=3' /gb=CK461517 /gi=40832798 /ug=Ssc.30226 /len=892	CATGGCGACCAGTGATGTTCT	4	2	1	CATGGGTGTCTGTTTTGTTCT	1	2	1	CATGTTCATCATCAAGGCCGT	5	23	3	CATGAACGCGGTGCGTAAGCG	6	25	3	CATGAACGCGGTGCGCAAGCG	6	11	2
gnl|UG|Ssc#S18381396	49	7	932248 MARC 4PIG Sus scrofa cDNA 3', mRNA sequence /clone_end=3' /gb=CK461518 /gi=40832799 /ug=Ssc.19645 /len=893	CATGTTAAAAGTAAAAAGCAG	4	47	7	CATGTTAAAAGTAAAAAGCAT	4	2	1
gnl|UG|Ssc#S18381404	27	4	932265 MARC 4PIG Sus scrofa cDNA 3', mRNA sequence /clone_end=3' /gb=CK461530 /gi=40832811 /ug=Ssc.7122 /len=843	CATGAGCAGAAACTGAACTGA	3	27	4
gnl|UG|Ssc#S18381418	501	69	932290 MARC 4PIG Sus scrofa cDNA 3', mRNA sequence /clone_end=3' /gb=CK461552 /gi=40832833 /ug=Ssc.55183 /len=870	CATGGGACCTATATTTTCTTG	1	37	5	CATGTTAGTCTCAAAAGCTGC	2	415	57	CATGTTAGTCTCAACAGCTGC	2	2	1	CATGTTAGTCTCACAAGCTGC	2	2	1	CATGTTAGTCTCAAAAGATGC	2	2	1	CATGTTAGTCTCAAACGCTGC	2	2	1	CATGTTAGTCTCCAAAGCTGC	2	3	1	CATGTTAGTCTAAAAAGCTGC	2	3	1	CATGTTAGTCTCAAAATCTGC	2	7	1	CATGGGACCTATATTTTCTTT	1	8	1	CATGTTAGTCTCAAAAGCTTC	2	20	3
gnl|UG|Ssc#S18381421	41	6	932293 MARC 4PIG Sus scrofa cDNA 3', mRNA sequence /clone_end=3' /gb=CK461555 /gi=40832836 /ug=Ssc.52792 /len=880	CATGTGAATACTCTTTGACAC	1	41	6
gnl|UG|Ssc#S18381432	392	54	932313 MARC 4PIG Sus scrofa cDNA 3', mRNA sequence /clone_end=3' /gb=CK461574 /gi=40832855 /ug=Ssc.55144 /len=882	CATGATAACATACTTATTAAA	2	3	1	CATGCTTATGATGGTAAAATG	3	40	6	CATGAAAAATAAAATTTGTAT	4	333	46	CATGAAAAATAAAATTTGGAT	4	2	1	CATGAAAAATAAAATTTTTAT	4	14	2
gnl|UG|Ssc#S18381448	8	1	932337 MARC 4PIG Sus scrofa cDNA 3', mRNA sequence /clone_end=3' /gb=CK461598 /gi=40832879 /ug=Ssc.24019 /len=888	CATGTAATATATATTATATAT	3	8	1
gnl|UG|Ssc#S18381450	17	2	932339 MARC 4PIG Sus scrofa cDNA 3', mRNA sequence /clone_end=3' /gb=CK461600 /gi=40832881 /ug=Ssc.11763 /len=722	CATGTGTGTACATTCACACAC	1	17	2
gnl|UG|Ssc#S18381456	405	56	932232 MARC 4PIG Sus scrofa cDNA 3', mRNA sequence /clone_end=3' /gb=CK461502 /gi=40832783 /ug=Ssc.24626 /len=897	CATGAGTGTGTTTTTCTTTCA	2	6	1	CATGTCATAAATTTATAATAG	3	8	1	CATGTTTAGAAGGAATTTTCC	4	8	1	CATGTTTTCTTCTGATATTTT	5	149	21	CATGTTTTCTTCTTATATTTT	5	12	2	CATGTTTCCTTCTGATATTTT	5	222	31
gnl|UG|Ssc#S18381465	64	9	932258 MARC 4PIG Sus scrofa cDNA 3', mRNA sequence /clone_end=3' /gb=CK461525 /gi=40832806 /ug=Ssc.24543 /len=873	CATGCTTTAAAGCAATTGAAA	4	64	9
gnl|UG|Ssc#S18381474	6	1	932285 MARC 4PIG Sus scrofa cDNA 3', mRNA sequence /clone_end=3' /gb=CK461548 /gi=40832829 /ug=Ssc.54489 /len=880	CATGCCCCACAGGTGTCAGGA	1	6	1
gnl|UG|Ssc#S18381488	6	1	932329 MARC 4PIG Sus scrofa cDNA 3', mRNA sequence /clone_end=3' /gb=CK461590 /gi=40832871 /ug=Ssc.24645 /len=815	CATGGTGCTGCCGGGAATGGC	6	2	1	CATGCAGCAGGCCAGACACTC	10	4	1
gnl|UG|Ssc#S18381499	10	1	932350 MARC 4PIG Sus scrofa cDNA 3', mRNA sequence /clone_end=3' /gb=CK461611 /gi=40832892 /ug=Ssc.62354 /len=829	CATGTGATGTTTTAGATAAAG	5	10	1
gnl|UG|Ssc#S18381500	115	16	932355 MARC 4PIG Sus scrofa cDNA 3', mRNA sequence /clone_end=3' /gb=CK461616 /gi=40832897 /ug=Ssc.36412 /len=885	CATGCTGTATTGCATGAGTGT	2	12	2	CATGGAACTGTCCTTTCCTCC	1	31	4	CATGAGTGTCTGGATTTTAGG	3	66	9	CATGAGTGTCTGGATTTTATG	3	6	1
gnl|UG|Ssc#S18381534	18	2	932389 MARC 4PIG Sus scrofa cDNA 3', mRNA sequence /clone_end=3' /gb=CK461650 /gi=40832931 /ug=Ssc.24631 /len=894	CATGTCCATTTGACTTTGAAA	1	5	1	CATGAAACCTTACATTATATG	2	13	2
gnl|UG|Ssc#S18381535	2	1	932390 MARC 4PIG Sus scrofa cDNA 3', mRNA sequence /clone_end=3' /gb=CK461651 /gi=40832932 /ug=Ssc.24981 /len=768	CATGTGAATGAGGAAAGAAAG	3	2	1
gnl|UG|Ssc#S18381545	12	2	932400 MARC 4PIG Sus scrofa cDNA 3', mRNA sequence /clone_end=3' /gb=CK461661 /gi=40832942 /ug=Ssc.38207 /len=775	CATGTGATCAGCTGAATGAGG	3	3	1	CATGCATAGATAGCTGATGCC	4	9	1
gnl|UG|Ssc#S18381585	9	1	932444 MARC 4PIG Sus scrofa cDNA 3', mRNA sequence /clone_end=3' /gb=CK461701 /gi=40832982 /ug=Ssc.24634 /len=638	CATGGTAGATTTTTTTTTTTT	4	9	1
gnl|UG|Ssc#S18381597	3	1	932457 MARC 4PIG Sus scrofa cDNA 3', mRNA sequence /clone_end=3' /gb=CK461713 /gi=40832994 /ug=Ssc.25094 /len=870	CATGACTTCTAGTAATTTTAA	4	3	1
gnl|UG|Ssc#S18381628	2	1	932492 MARC 4PIG Sus scrofa cDNA 3', mRNA sequence /clone_end=3' /gb=CK461744 /gi=40833025 /ug=Ssc.13809 /len=840	CATGTTCTCCTTAGGCTACCT	2	2	1
gnl|UG|Ssc#S18381633	359	50	932497 MARC 4PIG Sus scrofa cDNA 3', mRNA sequence /clone_end=3' /gb=CK461749 /gi=40833030 /ug=Ssc.25000 /len=847	CATGGCCAGGAGGTGACGGCG	1	17	2	CATGTACTTAAACCATATTCT	2	327	45	CATGTACTTAAAACATATTCT	2	3	1	CATGTACTTAAACCATCTTCT	2	3	1	CATGTACTTAAACCCTATTCT	2	3	1	CATGTAATTAAACCATATTCT	2	3	1	CATGTACTTAAACAATATTCT	2	3	1
gnl|UG|Ssc#S18381645	186	26	932510 MARC 4PIG Sus scrofa cDNA 3', mRNA sequence /clone_end=3' /gb=CK461761 /gi=40833042 /ug=Ssc.10409 /len=888	CATGAGCACACAAGAAGCCAA	4	26	4	CATGTAATGGGGATTGTTTAA	5	158	22	CATGTAATTGGGATTGTTTAA	5	2	1
gnl|UG|Ssc#S18381648	2	1	932513 MARC 4PIG Sus scrofa cDNA 3', mRNA sequence /clone_end=3' /gb=CK461764 /gi=40833045 /ug=Ssc.42937 /len=751	CATGGATGAACTTTGTAAACA	2	2	1
gnl|UG|Ssc#S18381656	2	1	932522 MARC 4PIG Sus scrofa cDNA 3', mRNA sequence /clone_end=3' /gb=CK461772 /gi=40833053 /ug=Ssc.52794 /len=709	CATGTAGTAGACAAGTTACCA	4	2	1
gnl|UG|Ssc#S18381662	9	1	932528 MARC 4PIG Sus scrofa cDNA 3', mRNA sequence /clone_end=3' /gb=CK461778 /gi=40833059 /ug=Ssc.4565 /len=893	CATGAAATGTTAGTATGTGTT	4	5	1	CATGAAATGTTAGTATTTGTT	4	2	1	CATGATACCTATTTTTTTAAT	3	2	1
gnl|UG|Ssc#S18381683	31	4	932551 MARC 4PIG Sus scrofa cDNA 3', mRNA sequence /clone_end=3' /gb=CK461799 /gi=40833080 /ug=Ssc.71610 /len=886	CATGTCTTTTTTTTTTTTTAA	3	20	3	CATGTCTTTTTTTTTTTTTAC	3	2	1	CATGTTTTTTTTTTTTTTTAA	3	9	1
gnl|UG|Ssc#S18381720	137	19	932590 MARC 4PIG Sus scrofa cDNA 3', mRNA sequence /clone_end=3' /gb=CK461836 /gi=40833117 /ug=Ssc.24654 /len=878	CATGAAGTTTGATTTGCAAAC	2	131	18	CATGACGTTTGATTTGCAAAC	2	2	1	CATGAAGTTTGATTTTCAAAC	2	4	1
gnl|UG|Ssc#S18381735	2	1	932606 MARC 4PIG Sus scrofa cDNA 5', mRNA sequence /clone_end=5' /gb=CK461851 /gi=40833132 /ug=Ssc.58219 /len=867	CATGCTACAACAGCAAAGTTA	2	2	1
gnl|UG|Ssc#S18381748	2	1	932621 MARC 4PIG Sus scrofa cDNA 5', mRNA sequence /clone_end=5' /gb=CK461864 /gi=40833145 /ug=Ssc.15489 /len=883	CATGTAACAAAAAGGCAGAAC	1	2	1
gnl|UG|Ssc#S18381775	32	4	932653 MARC 4PIG Sus scrofa cDNA 5', mRNA sequence /clone_end=5' /gb=CK461891 /gi=40833172 /ug=Ssc.62351 /len=790	CATGTGAGGGAGGCTGCTGGG	4	11	2	CATGTGCAAGAACGGTACACC	3	21	3
gnl|UG|Ssc#S18381788	4	1	932666 MARC 4PIG Sus scrofa cDNA 5', mRNA sequence /clone_end=5' /gb=CK461904 /gi=40833185 /ug=Ssc.24069 /len=880	CATGAACCTATATATATAGGT	1	4	1
gnl|UG|Ssc#S18381829	2	1	932709 MARC 4PIG Sus scrofa cDNA 5', mRNA sequence /clone_end=5' /gb=CK461945 /gi=40833226 /ug=Ssc.59027 /len=900	CATGATGCACTGATAGTTTAG	4	2	1
gnl|UG|Ssc#S18381900	7	1	932783 MARC 4PIG Sus scrofa cDNA 5', mRNA sequence /clone_end=5' /gb=CK462016 /gi=40833297 /ug=Ssc.17847 /len=824	CATGCTGGCCAGCTTCTCCAG	1	7	1
gnl|UG|Ssc#S18381906	37	5	932790 MARC 4PIG Sus scrofa cDNA 5', mRNA sequence /clone_end=5' /gb=CK462022 /gi=40833303 /ug=Ssc.7944 /len=839	CATGGGTTTAACTTCTGGCGA	1	5	1	CATGGCACAATAAAGTTTGGC	3	13	2	CATGGCTAAAAATCAATGGTC	2	17	2	CATGGCACAATAAAGTTTGTC	3	2	1
gnl|UG|Ssc#S18381985	24	3	932877 MARC 4PIG Sus scrofa cDNA 5', mRNA sequence /clone_end=5' /gb=CK462101 /gi=40833382 /ug=Ssc.42790 /len=820	CATGTGCGGTTGGTTTGGACA	2	11	2	CATGTTTAAACCGATTGCATC	1	13	2
gnl|UG|Ssc#S18382001	6	1	932343 MARC 4PIG Sus scrofa cDNA 3', mRNA sequence /clone_end=3' /gb=CK461604 /gi=40832885 /ug=Ssc.25089 /len=746	CATGGCACGAAACCACTGCCT	5	2	1	CATGTAAGCACCCAGGAAAGA	6	4	1
gnl|UG|Ssc#S18382007	2	1	932893 MARC 4PIG Sus scrofa cDNA 5', mRNA sequence /clone_end=5' /gb=CK462116 /gi=40833397 /ug=Ssc.52349 /len=886	CATGTTACAATATGAATCAAC	2	2	1
gnl|UG|Ssc#S18382092	246	34	932984 MARC 4PIG Sus scrofa cDNA 3', mRNA sequence /clone_end=3' /gb=CK462201 /gi=40833482 /ug=Ssc.55305 /len=869	CATGTCGCAATACCTGTGTTT	2	9	1	CATGTCCCAAGGTCCCTGTGG	3	19	3	CATGGCATAAATTATTGCTGT	4	188	26	CATGTCCCCAGGTCCCTGTGG	3	2	1	CATGTCCCAAGGTCCCTGTTG	3	2	1	CATGGCATAAATTATTGATGT	4	2	1	CATGGCATAAATTATTGCTTT	4	24	3
gnl|UG|Ssc#S18382097	269	37	932990 MARC 4PIG Sus scrofa cDNA 3', mRNA sequence /clone_end=3' /gb=CK462206 /gi=40833487 /ug=Ssc.13913 /len=873	CATGTCTGTGTTATTTATACG	1	41	6	CATGAAGCCGAGGCAGTGTGA	2	203	28	CATGAAGCCGATGCAGTGTGA	2	2	1	CATGAAGCCGAGGCAGCGTGA	2	2	1	CATGAAGCCGAGGCAGGGTGA	2	2	1	CATGAAGCCGAGGCAGTGCGA	2	2	1	CATGAAGACGAGGCAGTGTGA	2	2	1	CATGAAGCCGAGGCAGTGTTA	2	3	1	CATGAAGCCGAGGCCGTGTGA	2	5	1	CATGTCTGTGTTATTTATACT	1	7	1
gnl|UG|Ssc#S18382115	3	1	933018 MARC 4PIG Sus scrofa cDNA 3', mRNA sequence /clone_end=3' /gb=CK462232 /gi=40833513 /ug=Ssc.24656 /len=888	CATGGCCAAAAAAGCCAAAAA	5	3	1
gnl|UG|Ssc#S18382134	31	4	933050 MARC 4PIG Sus scrofa cDNA 3', mRNA sequence /clone_end=3' /gb=CK462263 /gi=40833544 /ug=Ssc.20752 /len=854	CATGTGCTACCAAATGGTTGC	2	3	1	CATGAAACTTGTGGGTGTGGG	4	26	4	CATGAAACTTGTGGGTGTTGG	4	2	1
gnl|UG|Ssc#S18382172	849	118	933112 MARC 4PIG Sus scrofa cDNA 3', mRNA sequence /clone_end=3' /gb=CK462321 /gi=40833602 /ug=Ssc.1097 /len=878	CATGGGCAGTATCAGACTTCA	2	3	1	CATGTGGCCTCACATTAAAAG	3	5	1	CATGGTTTACAACTTTTACTA	4	35	5	CATGTCAACTGAAGTGAGTGT	5	757	105	CATGTTAACTGAAGTGAGTGT	5	2	1	CATGTCAACTGAAGTGAGGGT	5	2	1	CATGTCAACTGAAGTTAGTGT	5	2	1	CATGTCAACTGAAGTGAGTGC	5	2	1	CATGTCAACTGAAGTGAGAGT	5	2	1	CATGGTTTACCACTTTTACTA	4	2	1	CATGTCAACTGAAGTGAGCGT	5	3	1	CATGTCAACTGAAGCGAGTGT	5
gnl|UG|Ssc#S18382230	28	4	933179 MARC 4PIG Sus scrofa cDNA 3', mRNA sequence /clone_end=3' /gb=CK462383 /gi=40833664 /ug=Ssc.25102 /len=833	CATGAGATATGGAAAAATCCC	3	28	4
gnl|UG|Ssc#S18382244	470	65	933193 MARC 4PIG Sus scrofa cDNA 3', mRNA sequence /clone_end=3' /gb=CK462397 /gi=40833678 /ug=Ssc.4207 /len=842	CATGGAGATGGCTTTGAAACA	1	42	6	CATGCGAGTTTACCGTAACTT	2	102	14	CATGGACCCTGCTCCTGGGGC	3	300	42	CATGGACCCTGCTCCTGGTGC	3	2	1	CATGCGAGTTTACCTTAACTT	2	2	1	CATGGACCCTGCTCCTGGCGC	3	2	1	CATGCGAGTTTACCGTACCTT	2	2	1	CATGGACCCTGCTCCTTGGGC	3	2	1	CATGCGAGTTTACCGTCACTT	2	4	1	CATGGACCCTGCTCCTGTGGC	3	5	1	CATGGACCCTGCTCCTGGGTC	3	7	1
gnl|UG|Ssc#S18382247	177	24	933196 MARC 4PIG Sus scrofa cDNA 3', mRNA sequence /clone_end=3' /gb=CK462400 /gi=40833681 /ug=Ssc.25245 /len=884	CATGGACCACAAGGACGACGC	1	20	3	CATGATGAAGAAGGCGCAGAA	2	154	21	CATGATGAAGAAGGCACAGAA	2	3	1
gnl|UG|Ssc#S18382264	23	3	933213 MARC 4PIG Sus scrofa cDNA 3', mRNA sequence /clone_end=3' /gb=CK462417 /gi=40833698 /ug=Ssc.25021 /len=896	CATGATTTGGAGCCCACCAAT	1	2	1	CATGAAAATATTTGAGTTGGT	2	19	3	CATGAAAATATTTGAGTTGTT	2	2	1
gnl|UG|Ssc#S18382279	2	1	933230 MARC 4PIG Sus scrofa cDNA 3', mRNA sequence /clone_end=3' /gb=CK462432 /gi=40833713 /ug=Ssc.24664 /len=662	CATGCTTTTTTACAAAATAAA	1	2	1
gnl|UG|Ssc#S18382284	642	89	933235 MARC 4PIG Sus scrofa cDNA 3', mRNA sequence /clone_end=3' /gb=CK462437 /gi=40833718 /ug=Ssc.22793 /len=869	CATGTGATGTAAGCCTGCACA	1	112	16	CATGTGATGTAAGCCTTCACA	1	3	1	CATGGAAAATCTTCATGTAAG	2	18	2	CATGTAAGAAGTAAGGCTTTC	3	509	70
gnl|UG|Ssc#S18382292	287	40	933244 MARC 4PIG Sus scrofa cDNA 3', mRNA sequence /clone_end=3' /gb=CK462445 /gi=40833726 /ug=Ssc.54842 /len=775	CATGTATTTTTATAAGGTAAG	1	255	35	CATGTCTTTTTATAAGGTAAG	1	3	1	CATGTATTTTTATAATGTAAG	1	6	1	CATGTATTTTTATAAGTTAAG	1	9	1	CATGTATTTTTATAAGGTAAT	1	14	2
gnl|UG|Ssc#S18382312	7	1	933267 MARC 4PIG Sus scrofa cDNA 3', mRNA sequence /clone_end=3' /gb=CK462465 /gi=40833746 /ug=Ssc.10657 /len=675	CATGAGAAATTCATGACTTAG	4	5	1	CATGTGCCATGGGAACGGCCA	6	2	1
gnl|UG|Ssc#S18382328	39	5	933283 MARC 4PIG Sus scrofa cDNA 3', mRNA sequence /clone_end=3' /gb=CK462481 /gi=40833762 /ug=Ssc.24666 /len=868	CATGGCCTTTTTTGTTGTTGT	3	5	1	CATGGCTGAGGAGTAAAATCT	4	32	4	CATGGGCTTTTTTGTTGTTGT	3	2	1
gnl|UG|Ssc#S18382331	186	26	933286 MARC 4PIG Sus scrofa cDNA 3', mRNA sequence /clone_end=3' /gb=CK462484 /gi=40833765 /ug=Ssc.21242 /len=836	CATGGCAGAGATCTGCAATGC	7	15	2	CATGACTTTTGGAGAAATTAA	8	171	24
gnl|UG|Ssc#S18382333	45	6	933288 MARC 4PIG Sus scrofa cDNA 3', mRNA sequence /clone_end=3' /gb=CK462486 /gi=40833767 /ug=Ssc.62355 /len=765	CATGGCTTCTTTCTCATCACC	1	45	6
gnl|UG|Ssc#S18382343	25	3	933299 MARC 4PIG Sus scrofa cDNA 3', mRNA sequence /clone_end=3' /gb=CK462496 /gi=40833777 /ug=Ssc.8199 /len=687	CATGCAAATTTTCTTTGGGAG	4	9	1	CATGGAGCTGGAGGATTGCTG	3	16	2
gnl|UG|Ssc#S18382360	70	10	933317 MARC 4PIG Sus scrofa cDNA 3', mRNA sequence /clone_end=3' /gb=CK462513 /gi=40833794 /ug=Ssc.52079 /len=840	CATGTGTGTGAACTATCTGAA	2	6	1	CATGATTCAAATTTGTATTTT	3	58	8	CATGTGTGTGAACCATCTGAA	2	6	1
gnl|UG|Ssc#S18382475	22	3	933439 MARC 4PIG Sus scrofa cDNA 5', mRNA sequence /clone_end=5' /gb=CK462628 /gi=40833909 /ug=Ssc.71965 /len=739	CATGCAATACTGGTCTTTGAT	3	8	1	CATGCCATGCAATACTGGTCT	2	14	2
gnl|UG|Ssc#S18382479	8	1	932998 MARC 4PIG Sus scrofa cDNA 3', mRNA sequence /clone_end=3' /gb=CK462214 /gi=40833495 /ug=Ssc.27497 /len=831	CATGGGCTTCTACTGGCGCAG	3	8	1
gnl|UG|Ssc#S18382492	2	1	933035 MARC 4PIG Sus scrofa cDNA 3', mRNA sequence /clone_end=3' /gb=CK462248 /gi=40833529 /ug=Ssc.3453 /len=825	CATGACTCAGGCCAGCGATGG	1	2	1
gnl|UG|Ssc#S18382499	13	2	933056 MARC 4PIG Sus scrofa cDNA 3', mRNA sequence /clone_end=3' /gb=CK462269 /gi=40833550 /ug=Ssc.58763 /len=888	CATGCCTCTGAAAATTTCTGT	2	13	2
gnl|UG|Ssc#S18382520	112	16	933116 MARC 4PIG Sus scrofa cDNA 3', mRNA sequence /clone_end=3' /gb=CK462325 /gi=40833606 /ug=Ssc.7853 /len=881	CATGGAAAGTAATCCTTTTAA	1	4	1	CATGAGGATAATAAAGTTCTT	3	47	7	CATGGTAGTTGAATGAAAGCA	2	61	8
gnl|UG|Ssc#S18382588	3	1	933510 MARC 4PIG Sus scrofa cDNA 5', mRNA sequence /clone_end=5' /gb=CK462697 /gi=40833978 /ug=Ssc.25100 /len=808	CATGATCAAGTCAGATTTATT	5	3	1
gnl|UG|Ssc#S18382677	4	1	933605 MARC 4PIG Sus scrofa cDNA 5', mRNA sequence /clone_end=5' /gb=CK462786 /gi=40834067 /ug=Ssc.24675 /len=741	CATGGGCTTACAGTCTAGTGG	1	4	1
gnl|UG|Ssc#S18382745	4	1	933677 MARC 4PIG Sus scrofa cDNA 5', mRNA sequence /clone_end=5' /gb=CK462854 /gi=40834135 /ug=Ssc.3590 /len=878	CATGCATGCCCATATTTTGTT	1	4	1
gnl|UG|Ssc#S18382807	11	2	933743 MARC 4PIG Sus scrofa cDNA 5', mRNA sequence /clone_end=5' /gb=CK462916 /gi=40834197 /ug=Ssc.2141 /len=672	CATGTAGGGATGGTTCCATCC	6	2	1	CATGGGGGCGGGGATGGGGGG	7	9	1
gnl|UG|Ssc#S18382847	14	2	933808 MARC 4PIG Sus scrofa cDNA 3', mRNA sequence /clone_end=3' /gb=CK462972 /gi=40834253 /ug=Ssc.62359 /len=847	CATGCTCAAGCAGCTCTGGAG	1	14	2
gnl|UG|Ssc#S18382883	13	2	933874 MARC 4PIG Sus scrofa cDNA 3', mRNA sequence /clone_end=3' /gb=CK463028 /gi=40834309 /ug=Ssc.7350 /len=803	CATGTGAAAGATGCACTCCTG	2	13	2
gnl|UG|Ssc#S18382895	92	13	933898 MARC 4PIG Sus scrofa cDNA 3', mRNA sequence /clone_end=3' /gb=CK463044 /gi=40834325 /ug=Ssc.24399 /len=776	CATGAAAAGGCCATTGATCCC	3	4	1	CATGGGCCTTCCTCTTGTAAC	5	82	11	CATGGGCCTTCCTCTTGTACC	5	2	1	CATGGGCCTTCCTCTTTTAAC	5	4	1
gnl|UG|Ssc#S18382896	202	28	933899 MARC 4PIG Sus scrofa cDNA 3', mRNA sequence /clone_end=3' /gb=CK463045 /gi=40834326 /ug=Ssc.55441 /len=832	CATGAGTAGTATTTGTTTTGA	5	167	23	CATGAGTAGCATTTGTTTTGA	5	2	1	CATGAGTAGTATTTGTTTTTA	5	33	5
gnl|UG|Ssc#S18382920	10	1	933933 MARC 4PIG Sus scrofa cDNA 3', mRNA sequence /clone_end=3' /gb=CK463069 /gi=40834350 /ug=Ssc.5204 /len=834	CATGGAGCGTCCTGATTCAGG	6	4	1	CATGGAGCATCCTGATTCAGG	6	6	1
gnl|UG|Ssc#S18382953	8	1	933972 MARC 4PIG Sus scrofa cDNA 3', mRNA sequence /clone_end=3' /gb=CK463102 /gi=40834383 /ug=Ssc.60339 /len=699	CATGAGTTGGATCCCGTGTGG	4	3	1	CATGAGGATGCAGGTTCCCTG	3	5	1
gnl|UG|Ssc#S18382959	2	1	933978 MARC 4PIG Sus scrofa cDNA 3', mRNA sequence /clone_end=3' /gb=CK463108 /gi=40834389 /ug=Ssc.33216 /len=679	CATGAAAATCAAGATGAAAAT	2	2	1
gnl|UG|Ssc#S18382992	13	2	934022 MARC 4PIG Sus scrofa cDNA 3', mRNA sequence /clone_end=3' /gb=CK463141 /gi=40834422 /ug=Ssc.62360 /len=832	CATGTGATTCCAGCAAAAAGA	4	13	2
gnl|UG|Ssc#S18382994	129	18	934024 MARC 4PIG Sus scrofa cDNA 3', mRNA sequence /clone_end=3' /gb=CK463143 /gi=40834424 /ug=Ssc.24938 /len=841	CATGCACTTTGGGGAGGCCTG	2	2	1	CATGGGAAGCAAACCCCGTGT	4	3	1	CATGGGGCTCCTGCCTATGGT	5	36	5	CATGCAAACTAAGTTATTATA	3	86	12	CATGAAAACTAAGTTATTATA	3	2	1
gnl|UG|Ssc#S18383004	292	40	934034 MARC 4PIG Sus scrofa cDNA 3', mRNA sequence /clone_end=3' /gb=CK463153 /gi=40834434 /ug=Ssc.24273 /len=707	CATGAAGCAGTTTCTGCTGTA	2	4	1	CATGCGACAGGCAAGACTGTG	3	208	29	CATGCGACAGGCACGACTGTG	3	2	1	CATGCGACAGGCAAGACTGTT	3	5	1	CATGTGACAGGCAAGACTGTG	3	73	10
gnl|UG|Ssc#S18383016	19	3	933779 MARC 4PIG Sus scrofa cDNA 3', mRNA sequence /clone_end=3' /gb=CK462947 /gi=40834228 /ug=Ssc.45441 /len=791	CATGCATATTGAAGAAAGTAA	2	9	1	CATGCTAATATTAAACCCTGT	3	10	1
gnl|UG|Ssc#S18383024	8	1	933805 MARC 4PIG Sus scrofa cDNA 3', mRNA sequence /clone_end=3' /gb=CK462969 /gi=40834250 /ug=Ssc.28216 /len=887	CATGTGACTTAATTCAGTTAC	4	8	1
gnl|UG|Ssc#S18383029	4	1	933818 MARC 4PIG Sus scrofa cDNA 3', mRNA sequence /clone_end=3' /gb=CK462981 /gi=40834262 /ug=Ssc.22074 /len=862	CATGCCATTTGTGCCTAAGAT	1	4	1
gnl|UG|Ssc#S18383037	32	4	933844 MARC 4PIG Sus scrofa cDNA 3', mRNA sequence /clone_end=3' /gb=CK463003 /gi=40834284 /ug=Ssc.49438 /len=736	CATGCCCTACTGACCTGTGCC	1	32	4
gnl|UG|Ssc#S18383054	18	2	934044 MARC 4PIG Sus scrofa cDNA 3', mRNA sequence /clone_end=3' /gb=CK463163 /gi=40834444 /ug=Ssc.62362 /len=843	CATGTGGAGAAACTACACCCC	2	16	2	CATGTGGAGAAACTACACACC	2	2	1
gnl|UG|Ssc#S18383063	2	1	934054 MARC 4PIG Sus scrofa cDNA 3', mRNA sequence /clone_end=3' /gb=CK463172 /gi=40834453 /ug=Ssc.2518 /len=874	CATGATCCTAAAATATGCTGG	1	2	1
gnl|UG|Ssc#S18383202	5	1	934206 MARC 4PIG Sus scrofa cDNA 5', mRNA sequence /clone_end=5' /gb=CK463311 /gi=40834592 /ug=Ssc.24888 /len=776	CATGTAGTGTGCATTCCTTTT	3	5	1
gnl|UG|Ssc#S18383228	4	1	934235 MARC 4PIG Sus scrofa cDNA 5', mRNA sequence /clone_end=5' /gb=CK463337 /gi=40834618 /ug=Ssc.62365 /len=797	CATGAAGAAATGTAAATATGA	1	2	1	CATGCAAAGACACCCCTTCTA	3	2	1
gnl|UG|Ssc#S18383312	504	70	934326 MARC 4PIG Sus scrofa cDNA 5', mRNA sequence /clone_end=5' /gb=CK463421 /gi=40834702 /ug=Ssc.49772 /len=816	CATGTGATTAGTTTCCAAAGG	1	191	26	CATGATTTAACTATATCTAGA	2	207	29	CATGATTTAACTATATCTACA	2	2	1	CATGATTTAACTCTATCTAGA	2	2	1	CATGCGATTAGTTTCCAAAGG	1	2	1	CATGTGATTAGTTTCCAAATG	1	9	1	CATGTGATTAGTTTCCAAAGT	1	10	1	CATGATTTAACTATATCTATA	2	22	3	CATGATTTAACTATATCAAGA	2	59	8
gnl|UG|Ssc#S18383318	3	1	934332 MARC 4PIG Sus scrofa cDNA 5', mRNA sequence /clone_end=5' /gb=CK463427 /gi=40834708 /ug=Ssc.24710 /len=895	CATGCCTTTTAGGCCTGTCCA	3	3	1
gnl|UG|Ssc#S18383319	2	1	934333 MARC 4PIG Sus scrofa cDNA 5', mRNA sequence /clone_end=5' /gb=CK463428 /gi=40834709 /ug=Ssc.60518 /len=726	CATGTGGGTTTTCTTTTAAGG	3	2	1
gnl|UG|Ssc#S18383409	3	1	934430 MARC 4PIG Sus scrofa cDNA 5', mRNA sequence /clone_end=5' /gb=CK463518 /gi=40834799 /ug=Ssc.15407 /len=860	CATGGGCTTTATGGACCAGAG	2	3	1
gnl|UG|Ssc#S18383420	43	6	934442 MARC 4PIG Sus scrofa cDNA 5', mRNA sequence /clone_end=5' /gb=CK463529 /gi=40834810 /ug=Ssc.20184 /len=896	CATGTTTGCAGTATGTCTGCT	4	3	1	CATGTTTTCTTAAGCTTCAAA	7	7	1	CATGGCGGACAGGTGGCTTCC	5	33	5
gnl|UG|Ssc#S18383442	160	22	934464 MARC 4PIG Sus scrofa cDNA 5', mRNA sequence /clone_end=5' /gb=CK463551 /gi=40834832 /ug=Ssc.5769 /len=857	CATGCAAAATTAAACAAGAGG	2	5	1	CATGCACTTGTGTGAAAACAC	4	150	21	CATGCACTTTTGTGAAAACAC	4	2	1	CATGCACTTGTGTGAAACCAC	4	3	1
gnl|UG|Ssc#S18383464	101	14	934487 MARC 4PIG Sus scrofa cDNA 5', mRNA sequence /clone_end=5' /gb=CK463573 /gi=40834854 /ug=Ssc.7730 /len=907	CATGTCTCTTAAAAACATGAT	1	17	2	CATGATAGCCATACACATAAA	2	22	3	CATGCCATTTGAAATAAACTT	3	57	8	CATGTCTCTTAAAAACATTAT	1	2	1	CATGCCATTTTAAATAAACTT	3	3	1
gnl|UG|Ssc#S18383469	5	1	934492 MARC 4PIG Sus scrofa cDNA 5', mRNA sequence /clone_end=5' /gb=CK463578 /gi=40834859 /ug=Ssc.9306 /len=871	CATGAAAAGGACTTATTAGGG	1	2	1	CATGGGGAAGTATGATAATAC	5	3	1
gnl|UG|Ssc#S18383491	37	5	934514 MARC 4PIG Sus scrofa cDNA 5', mRNA sequence /clone_end=5' /gb=CK463600 /gi=40834881 /ug=Ssc.41410 /len=876	CATGCTTGGAACAAAGAGGGT	2	8	1	CATGGCAGTCATCAGTCAAGA	1	29	4
gnl|UG|Ssc#S18383497	47	7	934521 MARC 4PIG Sus scrofa cDNA 3', mRNA sequence /clone_end=3' /gb=CK463606 /gi=40834887 /ug=Ssc.27349 /len=892	CATGGACTGCTCAGCCTTATC	2	47	7
gnl|UG|Ssc#S18383499	9	1	934523 MARC 4PIG Sus scrofa cDNA 3', mRNA sequence /clone_end=3' /gb=CK463608 /gi=40834889 /ug=Ssc.22206 /len=890	CATGAATGTAAGCTCTTAACT	5	2	1	CATGGGTGCGATACAGCCTAC	4	7	1
gnl|UG|Ssc#S18383539	104	14	934590 MARC 4PIG Sus scrofa cDNA 3', mRNA sequence /clone_end=3' /gb=CK463668 /gi=40834949 /ug=Ssc.22341 /len=605	CATGTAGCTGAGACACTTTGA	1	2	1	CATGTGAAACTGATCTGTTGG	2	91	13	CATGTGAAACTGATCTGTTTG	2	2	1	CATGTGAAACTGATATGTTGG	2	2	1	CATGTGAAACTGATCTGTTGT	2	7	1
gnl|UG|Ssc#S18383555	99	14	934555 MARC 4PIG Sus scrofa cDNA 3', mRNA sequence /clone_end=3' /gb=CK463636 /gi=40834917 /ug=Ssc.11198 /len=832	CATGGAGAAAAAGTGAACTGG	4	99	14
gnl|UG|Ssc#S18383557	8	1	934557 MARC 4PIG Sus scrofa cDNA 3', mRNA sequence /clone_end=3' /gb=CK463638 /gi=40834919 /ug=Ssc.2161 /len=681	CATGCCAGGTAAGTAGCAACC	1	8	1
gnl|UG|Ssc#S18383571	30	4	934606 MARC 4PIG Sus scrofa cDNA 3', mRNA sequence /clone_end=3' /gb=CK463684 /gi=40834965 /ug=Ssc.24716 /len=703	CATGACTTGAGTCACCATCAG	2	6	1	CATGCAATTAACGTACAAATG	1	9	1	CATGATCTGGGTGCTGGTTAC	3	12	2	CATGATCTGGGTGCTAGTTAC	3	3	1
gnl|UG|Ssc#S18383585	9	1	934628 MARC 4PIG Sus scrofa cDNA 3', mRNA sequence /clone_end=3' /gb=CK463706 /gi=40834987 /ug=Ssc.62366 /len=893	CATGTATTGTTGGGAATTTGA	2	3	1	CATGATTTACTTTGGATAAAT	3	6	1
gnl|UG|Ssc#S18383591	3	1	934634 MARC 4PIG Sus scrofa cDNA 3', mRNA sequence /clone_end=3' /gb=CK463712 /gi=40834993 /ug=Ssc.25120 /len=841	CATGTGACCGGACCCGGGATC	3	3	1
gnl|UG|Ssc#S18383624	7	1	934682 MARC 4PIG Sus scrofa cDNA 3', mRNA sequence /clone_end=3' /gb=CK463757 /gi=40835038 /ug=Ssc.45140 /len=807	CATGCTGGATATCGGTGGGGA	2	2	1	CATGGCACATAGAGAAAATAT	4	2	1	CATGACATGGCACATAGAGAA	3	3	1
gnl|UG|Ssc#S18383631	31	4	934691 MARC 4PIG Sus scrofa cDNA 3', mRNA sequence /clone_end=3' /gb=CK463764 /gi=40835045 /ug=Ssc.2664 /len=816	CATGTAATGGAGTTGTACCTT	3	6	1	CATGGCATTTCTAAAAATATA	4	25	3
gnl|UG|Ssc#S18383636	58	8	934698 MARC 4PIG Sus scrofa cDNA 3', mRNA sequence /clone_end=3' /gb=CK463769 /gi=40835050 /ug=Ssc.12561 /len=814	CATGGAGCCAAACCCCACCAT	1	2	1	CATGAACCATCTGTGTGAAAG	4	50	7	CATGAACCATCTGTGTGAAAT	4	6	1
gnl|UG|Ssc#S18383637	78	11	934699 MARC 4PIG Sus scrofa cDNA 3', mRNA sequence /clone_end=3' /gb=CK463770 /gi=40835051 /ug=Ssc.70500 /len=647	CATGCTCTCCTTATGATTACC	7	3	1	CATGAGTATTTTGTACCTAAT	5	9	1	CATGAAAAGATACCCAGTGAT	6	22	3	CATGAGTATTTTGTACCTAAA	5	44	6
gnl|UG|Ssc#S18383646	14	2	934708 MARC 4PIG Sus scrofa cDNA 3', mRNA sequence /clone_end=3' /gb=CK463779 /gi=40835060 /ug=Ssc.24721 /len=833	CATGTGTTATCTTTCCTTAAT	3	14	2
gnl|UG|Ssc#S18383647	381	53	934709 MARC 4PIG Sus scrofa cDNA 3', mRNA sequence /clone_end=3' /gb=CK463780 /gi=40835061 /ug=Ssc.5055 /len=885	CATGAAGCCATTAGAATCTGA	5	3	1	CATGCTCAGTTAAGAATAGGT	6	360	50	CATGCTCAGTTAAGAATCGGT	6	2	1	CATGCTCAGTTAAGAATATGT	6	5	1	CATGCTCAGTTAAGAATAGTT	6	11	2
gnl|UG|Ssc#S18383662	214	30	934727 MARC 4PIG Sus scrofa cDNA 3', mRNA sequence /clone_end=3' /gb=CK463795 /gi=40835076 /ug=Ssc.26359 /len=860	CATGATATACTGTACGCTGGG	2	202	28	CATGATATACTGGACGCTGGG	2	2	1	CATGATATACTGTACGCTGTG	2	4	1	CATGATATACTGTACGCTGGT	2	6	1
gnl|UG|Ssc#S18383676	113	16	934741 MARC 4PIG Sus scrofa cDNA 3', mRNA sequence /clone_end=3' /gb=CK463809 /gi=40835090 /ug=Ssc.25123 /len=685	CATGTCTGCAGCACAGACCCA	2	32	4	CATGGAGAGGTGTGGCGTTCC	3	73	10	CATGGAGAGGTGTGGCTTTCC	3	2	1	CATGGAGAGGTGTGGCGCTCC	3	2	1	CATGGAGAGGGGTGGCGTTCC	3	4	1
gnl|UG|Ssc#S18383678	228	32	934743 MARC 4PIG Sus scrofa cDNA 3', mRNA sequence /clone_end=3' /gb=CK463811 /gi=40835092 /ug=Ssc.12682 /len=845	CATGAACTTGAGTTTTATAAG	3	2	1	CATGCTGCAAAATTGTGTAGA	4	201	28	CATGCTGCAAAATTGTTTAGA	4	2	1	CATGCTGAAAAATTGTGTAGA	4	2	1	CATGCTGCAAAATTGTGGAGA	4	2	1	CATGCCGCAAAATTGTGTAGA	4	2	1	CATGGGCTAGGAACTTGTCAA	2	4	1	CATGCTGCAAAATTGTGTATA	4	13	2
gnl|UG|Ssc#S18383725	966	134	934792 MARC 4PIG Sus scrofa cDNA 3', mRNA sequence /clone_end=3' /gb=CK463858 /gi=40835139 /ug=Ssc.39145 /len=857	CATGTTCAGCATTATTTGAAC	4	875	121	CATGTTCAGCATTATTTGACC	4	2	1	CATGTTCATCATTATTTGAAC	4	2	1	CATGTTCAGCATTATGTGAAC	4	2	1	CATGTGCAGCATTATTTGAAC	4	2	1	CATGTTCAGCATTCTTTGAAC	4	3	1	CATGTTAAGCATTATTTGAAC	4	3	1	CATGTTCAGCATTATTTGCAC	4	6	1	CATGTTCAGCATTATTTTAAC	4	71	10
gnl|UG|Ssc#S18383749	31	4	934818 MARC 4PIG Sus scrofa cDNA 3', mRNA sequence /clone_end=3' /gb=CK463882 /gi=40835163 /ug=Ssc.21967 /len=830	CATGTCTGGTAATAAAGGCCT	9	31	4
gnl|UG|Ssc#S18383758	292	40	934827 MARC 4PIG Sus scrofa cDNA 3', mRNA sequence /clone_end=3' /gb=CK463891 /gi=40835172 /ug=Ssc.14188 /len=892	CATGTGAAAGACAAAATAAGG	1	4	1	CATGTGGATCTGGTTTATGAA	7	261	36	CATGTGGATCTGGCTTATGAA	7	2	1	CATGTGGATCTGGGTTATGAA	7	2	1	CATGTGGATCTTGTTTATGAA	7	2	1	CATGTGGATCTGGTTTATGCA	7	2	1	CATGTGCATCTGGTTTATGAA	7	2	1	CATGTATGATGCGAATGTATG	6	2	1	CATGTGGATCTGGTTTATTAA	7	15	2
gnl|UG|Ssc#S18383782	5	1	934855 MARC 4PIG Sus scrofa cDNA 3', mRNA sequence /clone_end=3' /gb=CK463915 /gi=40835196 /ug=Ssc.21186 /len=836	CATGGACTTCTATGAAACAAG	1	5	1
gnl|UG|Ssc#S18383812	63	9	934888 MARC 4PIG Sus scrofa cDNA 3', mRNA sequence /clone_end=3' /gb=CK463945 /gi=40835226 /ug=Ssc.58773 /len=858	CATGTCAAAAGGAACTGTTGA	1	4	1	CATGGTCAAATACTAATATTA	2	55	8	CATGGGCAAATACTAATATTA	2	2	1	CATGGTCAAAGACTAATATTA	2	2	1
gnl|UG|Ssc#S18383814	19	3	934890 MARC 4PIG Sus scrofa cDNA 3', mRNA sequence /clone_end=3' /gb=CK463947 /gi=40835228 /ug=Ssc.57835 /len=836	CATGTTCACACAAATTTGGTG	1	19	3
gnl|UG|Ssc#S18383817	196	27	934893 MARC 4PIG Sus scrofa cDNA 3', mRNA sequence /clone_end=3' /gb=CK463950 /gi=40835231 /ug=Ssc.25233 /len=868	CATGTGCACATGCGCTCGTGT	1	2	1	CATGTCCACGCCGTTCTCAAG	3	170	24	CATGTCCACGCCGTTCTCCAG	3	3	1	CATGTGCACGCCGTTCTCAAG	3	7	1	CATGTCCACGCCGTTCTCAAT	3	14	2
gnl|UG|Ssc#S18383839	4	1	934916 MARC 4PIG Sus scrofa cDNA 5', mRNA sequence /clone_end=5' /gb=CK463972 /gi=40835253 /ug=Ssc.19563 /len=875	CATGTTTTCCTTCATTTTATA	2	4	1
gnl|UG|Ssc#S18383840	3	1	934918 MARC 4PIG Sus scrofa cDNA 5', mRNA sequence /clone_end=5' /gb=CK463973 /gi=40835254 /ug=Ssc.6736 /len=818	CATGATTTTTTTATTTTTCCT	4	3	1
gnl|UG|Ssc#S18383870	19	3	934952 MARC 4PIG Sus scrofa cDNA 5', mRNA sequence /clone_end=5' /gb=CK464003 /gi=40835284 /ug=Ssc.55470 /len=792	CATGTTTATCACAGTGGTTCC	2	2	1	CATGATACAAAGTTAAAAAAA	5	17	2
gnl|UG|Ssc#S18383898	2	1	934981 MARC 4PIG Sus scrofa cDNA 5', mRNA sequence /clone_end=5' /gb=CK464031 /gi=40835312 /ug=Ssc.45025 /len=846	CATGACACCTAGAAAGAGGCC	4	2	1
gnl|UG|Ssc#S18383932	21	3	935016 MARC 4PIG Sus scrofa cDNA 5', mRNA sequence /clone_end=5' /gb=CK464065 /gi=40835346 /ug=Ssc.2971 /len=702	CATGTGGGAGAGGAGAGAAGT	2	6	1	CATGTATAAAGCCATACGATG	1	15	2
gnl|UG|Ssc#S18384142	17	2	935217 MARC 4PIG Sus scrofa cDNA 5', mRNA sequence /clone_end=5' /gb=CK464251 /gi=40835532 /ug=Ssc.27296 /len=779	CATGTCTCTTGATTATGGAGG	2	17	2
gnl|UG|Ssc#S18384240	792	110	935355 MARC 4PIG Sus scrofa cDNA 3', mRNA sequence /clone_end=3' /gb=CK464365 /gi=40835646 /ug=Ssc.24414 /len=864	CATGGGGATGTTTGGTCCTGG	1	32	4	CATGCTCTTCAACCTTTTGCT	2	673	93	CATGCTCTTCAACCTTTTACT	2	2	1	CATGCTCTTCAACCTTGTGCT	2	2	1	CATGCTCTTCAAACTTTTGCT	2	2	1	CATGGGGATGTTTGGTCCTGT	1	3	1	CATGCTCTTCAACCTTTTGAT	2	3	1	CATGCTCTTCAACCTTTTTCT	2	75	10
gnl|UG|Ssc#S18384296	35	5	935447 MARC 4PIG Sus scrofa cDNA 3', mRNA sequence /clone_end=3' /gb=CK464449 /gi=40835730 /ug=Ssc.10323 /len=732	CATGCCAATAAACTGGTTTGG	2	35	5
gnl|UG|Ssc#S18384299	16	2	935450 MARC 4PIG Sus scrofa cDNA 3', mRNA sequence /clone_end=3' /gb=CK464452 /gi=40835733 /ug=Ssc.1632 /len=824	CATGCCAAGCTGTCCGCTCGC	4	16	2
gnl|UG|Ssc#S18384301	64	9	935452 MARC 4PIG Sus scrofa cDNA 3', mRNA sequence /clone_end=3' /gb=CK464454 /gi=40835735 /ug=Ssc.13481 /len=818	CATGATGTTTCAGAGAGTGTC	1	62	9	CATGATGTTTCAGCGAGTGTC	1	2	1
gnl|UG|Ssc#S18384304	261	36	935455 MARC 4PIG Sus scrofa cDNA 3', mRNA sequence /clone_end=3' /gb=CK464457 /gi=40835738 /ug=Ssc.7501 /len=894	CATGATACATTTAGGGTATGC	2	237	33	CATGATACATTTAGGGAATGC	2	2	1	CATGATACATTTAGGGTATCC	2	2	1	CATGATACATTTAGGTTATGC	2	2	1	CATGATACATTTAGGGGATGC	2	5	1	CATGATACATTTAGGGTATTC	2	13	2
gnl|UG|Ssc#S18384305	101	14	935456 MARC 4PIG Sus scrofa cDNA 3', mRNA sequence /clone_end=3' /gb=CK464458 /gi=40835739 /ug=Ssc.3753 /len=891	CATGCATTTTACAGCAGTAAA	2	3	1	CATGTGCATTTCAAAGGTAAA	3	4	1	CATGATTCATTATTCTAGAAC	4	27	4	CATGACCTTTACTGTTTACTT	5	63	9	CATGATTCATTATTCTATAAC	4	4	1
gnl|UG|Ssc#S18384308	499	69	935459 MARC 4PIG Sus scrofa cDNA 3', mRNA sequence /clone_end=3' /gb=CK464461 /gi=40835742 /ug=Ssc.9101 /len=883	CATGAAAATGGAGATATCAAA	2	12	2	CATGAGACTGCAAAGACACGG	1	470	65	CATGAGACTGAAAAGACACGG	1	2	1	CATGAGACCGCAAAGACACGG	1	2	1	CATGAGACTGCAAAGACACGT	1	2	1	CATGAGACTGCAAAGCCACGG	1	2	1	CATGAGACTGCAAAGACCCGG	1	3	1	CATGAGACTTCAAAGACACGG	1	3	1	CATGAGACTGCAAAGACACTG	1	3	1
gnl|UG|Ssc#S18384309	304	42	935460 MARC 4PIG Sus scrofa cDNA 3', mRNA sequence /clone_end=3' /gb=CK464462 /gi=40835743 /ug=Ssc.25152 /len=671	CATGTAGGAAAAGAGGCAACT	3	2	1	CATGGTCTGGGCTAATCACCT	2	5	1	CATGGATATTTGATGTATTTA	4	60	8	CATGCCCTCTTTTATTTTCAG	5	190	26	CATGCCCTCTTTTCTTTTCAG	5	3	1	CATGCCCTCTTTTATTTTCAA	5	3	1	CATGCCCTCTTTTATTTTCAT	5	41	6
gnl|UG|Ssc#S18384314	63	9	935466 MARC 4PIG Sus scrofa cDNA 3', mRNA sequence /clone_end=3' /gb=CK464467 /gi=40835748 /ug=Ssc.28199 /len=815	CATGGAATCACAGCACTTGCC	5	61	8	CATGGAATCACAGCACTTTCC	5	2	1
gnl|UG|Ssc#S18384317	106	15	935470 MARC 4PIG Sus scrofa cDNA 3', mRNA sequence /clone_end=3' /gb=CK464470 /gi=40835751 /ug=Ssc.58212 /len=775	CATGCAGAAATGACAGATGCA	7	104	14	CATGCAGACATGACAGATGCA	7	2	1
gnl|UG|Ssc#S18384321	5	1	935474 MARC 4PIG Sus scrofa cDNA 3', mRNA sequence /clone_end=3' /gb=CK464474 /gi=40835755 /ug=Ssc.52799 /len=748	CATGCCAAAATAGGAATTTTG	6	5	1
gnl|UG|Ssc#S18384326	62	9	935479 MARC 4PIG Sus scrofa cDNA 3', mRNA sequence /clone_end=3' /gb=CK464479 /gi=40835760 /ug=Ssc.55514 /len=785	CATGTGTTGTACCTCGACTTG	2	5	1	CATGAATGTTTCATAATTTAA	4	10	1	CATGGCTAAGGATGTCGGCAG	3	47	7
gnl|UG|Ssc#S18384345	12	2	935504 MARC 4PIG Sus scrofa cDNA 3', mRNA sequence /clone_end=3' /gb=CK464498 /gi=40835779 /ug=Ssc.10224 /len=869	CATGATAAAGAAATATGAGTA	3	4	1	CATGGGAAAGAACTGGAAAAA	2	8	1
gnl|UG|Ssc#S18384347	176	24	935506 MARC 4PIG Sus scrofa cDNA 3', mRNA sequence /clone_end=3' /gb=CK464500 /gi=40835781 /ug=Ssc.24866 /len=888	CATGTGCTGTTTCTAGACTGC	1	157	22	CATGTGCTGTTTCTAGCCTGC	1	3	1	CATGTGCTGTTTCTATACTGC	1	6	1	CATGTGCTGTTTCTAGACTTC	1	10	1
gnl|UG|Ssc#S18384359	8	1	935518 MARC 4PIG Sus scrofa cDNA 3', mRNA sequence /clone_end=3' /gb=CK464512 /gi=40835793 /ug=Ssc.9355 /len=818	CATGTACCACCTGACATAGAG	1	8	1
gnl|UG|Ssc#S18384361	79	11	935520 MARC 4PIG Sus scrofa cDNA 3', mRNA sequence /clone_end=3' /gb=CK464514 /gi=40835795 /ug=Ssc.25153 /len=813	CATGGTATCTGAGTACTGTAG	2	6	1	CATGATAGTTTCCAAAGCCAA	3	71	10	CATGATAGTTTCCAAATCCAA	3	2	1
gnl|UG|Ssc#S18384375	15	2	935534 MARC 4PIG Sus scrofa cDNA 3', mRNA sequence /clone_end=3' /gb=CK464528 /gi=40835809 /ug=Ssc.23252 /len=881	CATGGGTGTACACAGCCTGCT	5	2	1	CATGAATTGATTTCACTGGAA	1	2	1	CATGACATGAACCTTGTTAAG	7	11	2
gnl|UG|Ssc#S18384376	15	2	935535 MARC 4PIG Sus scrofa cDNA 3', mRNA sequence /clone_end=3' /gb=CK464529 /gi=40835810 /ug=Ssc.25128 /len=861	CATGCCTGGAGTGGGGCTGTG	1	13	2	CATGCCTGGAGTGGGGCTGTT	1	2	1
gnl|UG|Ssc#S18384377	457	63	935536 MARC 4PIG Sus scrofa cDNA 3', mRNA sequence /clone_end=3' /gb=CK464530 /gi=40835811 /ug=Ssc.57944 /len=874	CATGATGACAGTTTTTGTAAT	1	3	1	CATGTTTTACTAATAGTTGAG	4	16	2	CATGTGTATATAGTGAATGTT	5	401	56	CATGTGTATATAGTGAATGGT	5	2	1	CATGTGTATATAGCGAATGTT	5	2	1	CATGTGTAGATAGTGAATGTT	5	2	1	CATGTGGATATAGTGAATGTT	5	3	1	CATGTGTATATAGGGAATGTT	5	4	1	CATGTGTATATAGTGAATGCT	5	4	1	CATGTGTATATAGTTAATGTT	5	4	1	CATGTGTATATAGTGAATTTT	5	16	2
gnl|UG|Ssc#S18384386	105	15	935549 MARC 4PIG Sus scrofa cDNA 3', mRNA sequence /clone_end=3' /gb=CK464539 /gi=40835820 /ug=Ssc.18224 /len=809	CATGTGGTTTTGTTTGTTTTT	3	2	1	CATGTGAATTTGGAAGGAGAG	4	99	14	CATGTGAATTTGGAAGGAGAT	4	2	1	CATGTGAATTTGGAAGGATAG	4	2	1
gnl|UG|Ssc#S18384406	49	7	935573 MARC 4PIG Sus scrofa cDNA 3', mRNA sequence /clone_end=3' /gb=CK464559 /gi=40835840 /ug=Ssc.19121 /len=718	CATGATCTAAAAAAGAAATAC	7	12	2	CATGTGAAATTAAAGCAGATT	8	15	2	CATGTATAACAGTACTCTTTG	6	17	2	CATGTATAACAGTACTCTTTT	6	5	1
gnl|UG|Ssc#S18384417	82	11	935585 MARC 4PIG Sus scrofa cDNA 3', mRNA sequence /clone_end=3' /gb=CK464570 /gi=40835851 /ug=Ssc.24578 /len=859	CATGGATACTAATCAGGTCTG	6	17	2	CATGACGGGAGCTCCTTTTTA	7	63	9	CATGGATACTAATCAGGTCTT	6	2	1
gnl|UG|Ssc#S18384423	31	4	935591 MARC 4PIG Sus scrofa cDNA 3', mRNA sequence /clone_end=3' /gb=CK464576 /gi=40835857 /ug=Ssc.27270 /len=883	CATGAGCCAGGATGAGCAAAA	2	3	1	CATGGCACCAGAAATCAGCTA	3	25	3	CATGTTAAATATTTTAAATAT	1	3	1
gnl|UG|Ssc#S18384425	10	1	935595 MARC 4PIG Sus scrofa cDNA 3', mRNA sequence /clone_end=3' /gb=CK464578 /gi=40835859 /ug=Ssc.16056 /len=861	CATGTTTTCATTGTGCAGACT	1	10	1
gnl|UG|Ssc#S18384432	28	4	935604 MARC 4PIG Sus scrofa cDNA 3', mRNA sequence /clone_end=3' /gb=CK464585 /gi=40835866 /ug=Ssc.52801 /len=865	CATGTAACTCTGGTACATTAA	3	28	4
gnl|UG|Ssc#S18384435	18	2	935607 MARC 4PIG Sus scrofa cDNA 3', mRNA sequence /clone_end=3' /gb=CK464588 /gi=40835869 /ug=Ssc.24868 /len=730	CATGGCATCCAGCCTTTTCCG	1	3	1	CATGAGCTTCCTTCAGCCCGT	2	10	1	CATGGCGTCCAGCCTTTTCCG	1	5	1
gnl|UG|Ssc#S18384436	46	6	935608 MARC 4PIG Sus scrofa cDNA 3', mRNA sequence /clone_end=3' /gb=CK464589 /gi=40835870 /ug=Ssc.4976 /len=859	CATGGAGCAGAAGACTAAGGA	3	3	1	CATGGACAGGTTTGAGGAGAC	1	6	1	CATGGAGCGGCTGGAGAAGGA	2	37	5
gnl|UG|Ssc#S18384447	6	1	935619 MARC 4PIG Sus scrofa cDNA 3', mRNA sequence /clone_end=3' /gb=CK464600 /gi=40835881 /ug=Ssc.58666 /len=865	CATGCAAAAATATGGGATAAG	2	6	1
gnl|UG|Ssc#S18384455	122	17	935627 MARC 4PIG Sus scrofa cDNA 3', mRNA sequence /clone_end=3' /gb=CK464608 /gi=40835889 /ug=Ssc.8310 /len=864	CATGGACGTTAAATGAGACCT	1	6	1	CATGTTTTGTATATATCTGAC	2	19	3	CATGACGGTTATTATTACACT	3	92	13	CATGTTTTGTATATATCTTAC	2	5	1
gnl|UG|Ssc#S18384458	6	1	935631 MARC 4PIG Sus scrofa cDNA 3', mRNA sequence /clone_end=3' /gb=CK464611 /gi=40835892 /ug=Ssc.24753 /len=832	CATGTCCCTCATTTTTTTAAG	2	6	1
gnl|UG|Ssc#S18384459	6	1	935632 MARC 4PIG Sus scrofa cDNA 3', mRNA sequence /clone_end=3' /gb=CK464612 /gi=40835893 /ug=Ssc.58779 /len=871	CATGACAAGAAAATAAACTAG	3	6	1
gnl|UG|Ssc#S18384465	188	26	935638 MARC 4PIG Sus scrofa cDNA 3', mRNA sequence /clone_end=3' /gb=CK464618 /gi=40835899 /ug=Ssc.3915 /len=872	CATGGAATGAGAATTCTGTGG	1	175	24	CATGGAATGAGAATTCTGTGT	1	5	1	CATGGAATGAGAATTCTGTTG	1	8	1
gnl|UG|Ssc#S18384469	263	36	935643 MARC 4PIG Sus scrofa cDNA 3', mRNA sequence /clone_end=3' /gb=CK464622 /gi=40835903 /ug=Ssc.3187 /len=863	CATGTGTGCAAGTGATGTATT	4	3	1	CATGAGCTGTTTTATTTCTCT	3	5	1	CATGACCAATTGAAGCGTTAT	5	58	8	CATGTTTATATTTATGTAAAA	6	166	23	CATGACCAATTGAATCGTTAT	5	2	1	CATGTTTATATTTATTTAAAA	6	29	4
gnl|UG|Ssc#S18384473	9	1	935647 MARC 4PIG Sus scrofa cDNA 3', mRNA sequence /clone_end=3' /gb=CK464626 /gi=40835907 /ug=Ssc.62374 /len=622	CATGACTTGTGTTGACTCACA	1	9	1
gnl|UG|Ssc#S18384478	73	10	935652 MARC 4PIG Sus scrofa cDNA 3', mRNA sequence /clone_end=3' /gb=CK464631 /gi=40835912 /ug=Ssc.47487 /len=797	CATGGAAAATGTACTGTGACC	1	71	10	CATGGAAAATGTACTGTTACC	1	2	1
gnl|UG|Ssc#S18384482	21	3	935658 MARC 4PIG Sus scrofa cDNA 3', mRNA sequence /clone_end=3' /gb=CK464635 /gi=40835916 /ug=Ssc.24755 /len=707	CATGCTGGATGCCCAGGAAGT	2	2	1	CATGCTGGCTGCCCAGGAAGT	2	19	3
gnl|UG|Ssc#S18384488	135	19	935664 MARC 4PIG Sus scrofa cDNA 3', mRNA sequence /clone_end=3' /gb=CK464641 /gi=40835922 /ug=Ssc.16799 /len=857	CATGCAATTCAGGAGAAACTA	4	3	1	CATGTCATTTCAATGTCGTGA	3	5	1	CATGGCTCTGGAGTGAATTCT	2	43	6	CATGGTGGAGCTTAGAACAGG	5	84	12
gnl|UG|Ssc#S18384495	5	1	935671 MARC 4PIG Sus scrofa cDNA 3', mRNA sequence /clone_end=3' /gb=CK464648 /gi=40835929 /ug=Ssc.24757 /len=799	CATGCCGCTGGAATCAGAATG	2	2	1	CATGAATTCACTCAATAAAAT	3	3	1
gnl|UG|Ssc#S18384499	32	4	935675 MARC 4PIG Sus scrofa cDNA 3', mRNA sequence /clone_end=3' /gb=CK464652 /gi=40835933 /ug=Ssc.14132 /len=834	CATGTTAAGTTTCCTCTTGCG	2	2	1	CATGTTAAGTTTCCTCTTTCG	2	30	4
gnl|UG|Ssc#S18384517	73	10	935700 MARC 4PIG Sus scrofa cDNA 3', mRNA sequence /clone_end=3' /gb=CK464674 /gi=40835955 /ug=Ssc.49169 /len=868	CATGGCTTACCTTCAGGGACA	4	2	1	CATGTAATGTCTGATTGTGAT	6	67	9	CATGTAATGTCTGATTGTTAT	6	2	1	CATGTAATGTCTGATTTTGAT	6	2	1
gnl|UG|Ssc#S18384518	80	11	935701 MARC 4PIG Sus scrofa cDNA 3', mRNA sequence /clone_end=3' /gb=CK464675 /gi=40835956 /ug=Ssc.14072 /len=865	CATGAACGCATTGAAAATGAC	1	2	1	CATGTGAAATACTCTTGACAT	3	4	1	CATGTAACTTACATAACTGTT	4	68	9	CATGCAACTTACATAACTGTT	4	2	1	CATGTAACTTACATAACTTTT	4	4	1
gnl|UG|Ssc#S18384522	5	1	935710 MARC 4PIG Sus scrofa cDNA 3', mRNA sequence /clone_end=3' /gb=CK464683 /gi=40835964 /ug=Ssc.1162 /len=884	CATGTCCCCTTCCTTTCTTTC	1	5	1
gnl|UG|Ssc#S18384534	141	20	935727 MARC 4PIG Sus scrofa cDNA 3', mRNA sequence /clone_end=3' /gb=CK464699 /gi=40835980 /ug=Ssc.5616 /len=860	CATGACTGTGACTAATCATTA	1	7	1	CATGACAAGAGAGCTGGTCAG	2	134	19
gnl|UG|Ssc#S18384538	3	1	935736 MARC 4PIG Sus scrofa cDNA 3', mRNA sequence /clone_end=3' /gb=CK464707 /gi=40835988 /ug=Ssc.20236 /len=854	CATGGTCCACCGTATCTAGAG	3	3	1
gnl|UG|Ssc#S18384547	183	25	935755 MARC 4PIG Sus scrofa cDNA 3', mRNA sequence /clone_end=3' /gb=CK464720 /gi=40836001 /ug=Ssc.6344 /len=872	CATGTGACCGAGGTCAGTCAG	3	6	1	CATGCCTTGGCACGGGAGGCC	4	171	24	CATGCCTTGGCACGGGCGGCC	4	6	1
gnl|UG|Ssc#S18384549	46	6	935308 MARC 4PIG Sus scrofa cDNA 3', mRNA sequence /clone_end=3' /gb=CK464326 /gi=40835607 /ug=Ssc.5196 /len=861	CATGAAGGCTCCTGTCTGGCT	3	3	1	CATGTTGTGAAGTGAGGAAAG	2	43	6
gnl|UG|Ssc#S18384560	420	58	935339 MARC 4PIG Sus scrofa cDNA 3', mRNA sequence /clone_end=3' /gb=CK464351 /gi=40835632 /ug=Ssc.8318 /len=870	CATGATTTTGCCATAGTTATG	1	10	1	CATGTAAACGGTTAATGATCT	2	56	8	CATGAGTAAACCATCAGAGAA	3	330	46	CATGAGTAAACCAACAGAGAA	3	2	1	CATGTAAACGGTTAATTATCT	2	2	1	CATGAGGAAACCATCAGAGAA	3	2	1	CATGAGTAAACTATCAGAGAA	3	2	1	CATGAGTAAACCATCATAGAA	3	2	1	CATGAGTAAACCATCACAGAA	3	2	1	CATGATTTTGCCATAGTTATT	1	3	1	CATGAGTAAACCATCAGATAA	3	3	1	CATGAGTAAACCATCAGAGAC	3
gnl|UG|Ssc#S18384572	4	1	935376 MARC 4PIG Sus scrofa cDNA 3', mRNA sequence /clone_end=3' /gb=CK464384 /gi=40835665 /ug=Ssc.43790 /len=890	CATGTTTCAAACCACTAAGTT	5	4	1
gnl|UG|Ssc#S18384581	132	18	935406 MARC 4PIG Sus scrofa cDNA 3', mRNA sequence /clone_end=3' /gb=CK464414 /gi=40835695 /ug=Ssc.2535 /len=753	CATGCCAAAGCTGGTCATCCC	1	2	1	CATGGCGGCGAGGGTCCTTTT	6	47	7	CATGCCACGCTCCACAGGCTC	5	78	11	CATGCCACTCTCCACAGGCTC	5	2	1	CATGGCGGCGAGGGGCCTTTT	6	3	1
gnl|UG|Ssc#S18384593	2	1	935692 MARC 4PIG Sus scrofa cDNA 3', mRNA sequence /clone_end=3' /gb=CK464667 /gi=40835948 /ug=Ssc.25016 /len=703	CATGCGTCGTAAAAATAAAGG	3	2	1
gnl|UG|Ssc#S18384598	241	33	935706 MARC 4PIG Sus scrofa cDNA 3', mRNA sequence /clone_end=3' /gb=CK464679 /gi=40835960 /ug=Ssc.51958 /len=702	CATGGCCCTGACCTTCCTGTT	1	231	32	CATGGCCCTTACCTTCCTGTT	1	2	1	CATGGCCCTGACCTTCCTTTT	1	8	1
gnl|UG|Ssc#S18384607	28	4	935730 MARC 4PIG Sus scrofa cDNA 3', mRNA sequence /clone_end=3' /gb=CK464702 /gi=40835983 /ug=Ssc.24764 /len=857	CATGACAAACTAGATGCTCTT	3	3	1	CATGGTACCCACACTTAAGTA	4	23	3	CATGGTACCCACACTTAATTA	4	2	1
gnl|UG|Ssc#S18384620	169	23	935765 MARC 4PIG Sus scrofa cDNA 3', mRNA sequence /clone_end=3' /gb=CK464729 /gi=40836010 /ug=Ssc.24766 /len=891	CATGTAAAATGCATGTTTTTT	3	3	1	CATGCATATTTGATGATTGGG	5	148	20	CATGCATATTTGACGATTGGG	5	2	1	CATGCATATTTGATGATTGTG	5	3	1	CATGCATATTTGATGATTTGG	5	6	1	CATGCATATTTGATGATTGGT	5	7	1
gnl|UG|Ssc#S18384630	110	15	935781 MARC 4PIG Sus scrofa cDNA 3', mRNA sequence /clone_end=3' /gb=CK464743 /gi=40836024 /ug=Ssc.24959 /len=845	CATGAGAAAACCAAGAAGAAG	1	110	15
gnl|UG|Ssc#S18384646	19	3	935813 MARC 4PIG Sus scrofa cDNA 3', mRNA sequence /clone_end=3' /gb=CK464771 /gi=40836052 /ug=Ssc.4182 /len=840	CATGCTAAATAAAAGGATCCA	2	5	1	CATGTGCTACAAGTGTGGATA	3	14	2
gnl|UG|Ssc#S18384662	54	7	935836 MARC 4PIG Sus scrofa cDNA 3', mRNA sequence /clone_end=3' /gb=CK464791 /gi=40836072 /ug=Ssc.43893 /len=868	CATGATAATGTGGTTCAGGTG	4	14	2	CATGCTTTTTTATGACTAAGC	3	34	5	CATGCTTTTTTATTACTAAGC	3	2	1	CATGCTTTTTTATGACTAATC	3	4	1
gnl|UG|Ssc#S18384680	127	18	935856 MARC 4PIG Sus scrofa cDNA 3', mRNA sequence /clone_end=3' /gb=CK464809 /gi=40836090 /ug=Ssc.27149 /len=874	CATGGGAAATCAGTGTTTAAA	2	6	1	CATGCTTTTTTTGTTATATTC	7	8	1	CATGTATGAAAATGCATCATA	8	113	16
gnl|UG|Ssc#S18384686	145	20	935862 MARC 4PIG Sus scrofa cDNA 3', mRNA sequence /clone_end=3' /gb=CK464815 /gi=40836096 /ug=Ssc.3343 /len=882	CATGCTGATACCTGATTCCTG	1	135	19	CATGCTGATACCTGATTCCTT	1	10	1
gnl|UG|Ssc#S18384687	4	1	935864 MARC 4PIG Sus scrofa cDNA 3', mRNA sequence /clone_end=3' /gb=CK464816 /gi=40836097 /ug=Ssc.24871 /len=838	CATGAACACACAGAAATGCAG	4	4	1
gnl|UG|Ssc#S18384749	2	1	935933 MARC 4PIG Sus scrofa cDNA 3', mRNA sequence /clone_end=3' /gb=CK464878 /gi=40836159 /ug=Ssc.24875 /len=866	CATGCTAAAGGACAGTGGGCC	4	2	1
gnl|UG|Ssc#S18384755	4	1	935940 MARC 4PIG Sus scrofa cDNA 3', mRNA sequence /clone_end=3' /gb=CK464884 /gi=40836165 /ug=Ssc.13135 /len=874	CATGGCTTCTGAAATGGCGAG	8	4	1
gnl|UG|Ssc#S18384758	48	7	935943 MARC 4PIG Sus scrofa cDNA 3', mRNA sequence /clone_end=3' /gb=CK464887 /gi=40836168 /ug=Ssc.25203 /len=849	CATGACTGTATTTTGTAGAAA	6	46	6	CATGTTATGTACATTTTTTTA	5	2	1
gnl|UG|Ssc#S18384759	88	12	935944 MARC 4PIG Sus scrofa cDNA 3', mRNA sequence /clone_end=3' /gb=CK464888 /gi=40836169 /ug=Ssc.24960 /len=882	CATGCTGACCACTGAGGGACC	7	3	1	CATGTAAAAGTTGTTGAATAA	8	72	10	CATGTAAAAGTTGTCGAATAA	8	13	2
gnl|UG|Ssc#S18384770	5	1	935956 MARC 4PIG Sus scrofa cDNA 3', mRNA sequence /clone_end=3' /gb=CK464899 /gi=40836180 /ug=Ssc.62379 /len=820	CATGTGTGACTAAATGACACC	4	5	1
gnl|UG|Ssc#S18384815	15	2	936003 MARC 4PIG Sus scrofa cDNA 3', mRNA sequence /clone_end=3' /gb=CK464944 /gi=40836225 /ug=Ssc.49148 /len=836	CATGTAAATTTATTCAAAACT	1	15	2
gnl|UG|Ssc#S18384834	12	2	936026 MARC 4PIG Sus scrofa cDNA 3', mRNA sequence /clone_end=3' /gb=CK464963 /gi=40836244 /ug=Ssc.62380 /len=785	CATGTTCAAATTATAATGTAG	4	12	2
gnl|UG|Ssc#S18384840	8	1	936032 MARC 4PIG Sus scrofa cDNA 3', mRNA sequence /clone_end=3' /gb=CK464969 /gi=40836250 /ug=Ssc.27297 /len=851	CATGTTGGTATATTAAAGAAA	3	8	1
gnl|UG|Ssc#S18384848	79	11	936041 MARC 4PIG Sus scrofa cDNA 3', mRNA sequence /clone_end=3' /gb=CK464977 /gi=40836258 /ug=Ssc.47558 /len=856	CATGTAATTGACACTAAAATA	1	75	10	CATGTAATTTACACTAAAATA	1	4	1
gnl|UG|Ssc#S18384878	153	21	936073 MARC 4PIG Sus scrofa cDNA 3', mRNA sequence /clone_end=3' /gb=CK465007 /gi=40836288 /ug=Ssc.9835 /len=827	CATGGAGAGACCTGTGTGCCT	1	146	20	CATGGAGAGAACTGTGTGCCT	1	2	1	CATGGAGAGACCTGTGTGACT	1	2	1	CATGGAGAGACCTGTGTTCCT	1	3	1
gnl|UG|Ssc#S18384879	190	26	936078 MARC 4PIG Sus scrofa cDNA 3', mRNA sequence /clone_end=3' /gb=CK465012 /gi=40836293 /ug=Ssc.13226 /len=894	CATGTACAGGATTATTTAGGA	2	4	1	CATGACCTTGCTTTGGAAAAA	3	175	24	CATGACCTTGCTGTGGAAAAA	3	2	1	CATGACCTTGCTTTGGCAAAA	3	2	1	CATGACCTTGCTTTGGAAACA	3	2	1	CATGACCTTGCTTTTGAAAAA	3	2	1	CATGACCTTGCTTTGGAACAA	3	3	1
gnl|UG|Ssc#S18384881	55	8	936080 MARC 4PIG Sus scrofa cDNA 3', mRNA sequence /clone_end=3' /gb=CK465014 /gi=40836295 /ug=Ssc.26510 /len=773	CATGCCACATGGCAGCCAAAA	6	4	1	CATGGCAGCCAAAAAAAGAAA	7	5	1	CATGGTTACTTTTCCAGTGCT	4	6	1	CATGGCTACTTCTTTATGAAC	2	18	2	CATGAATATTACCTAATTTCT	3	22	3
gnl|UG|Ssc#S18384885	350	48	936086 MARC 4PIG Sus scrofa cDNA 3', mRNA sequence /clone_end=3' /gb=CK465018 /gi=40836299 /ug=Ssc.4196 /len=888	CATGTTTTTTCAAATCTGTTC	3	96	13	CATGGTCACAAATTAAAGTTG	4	222	31	CATGGTCACAAATTAAAGGTG	4	2	1	CATGGTCACAAATTAAAGTTA	4	2	1	CATGGTCACAAATTAACGTTG	4	2	1	CATGGTCACAAATTAAATTTG	4	3	1	CATGTTTTTTCAAATCTTTTC	3	10	1	CATGGTCACAAATTAAAGTTT	4	13	2
gnl|UG|Ssc#S18384886	358	50	936091 MARC 4PIG Sus scrofa cDNA 3', mRNA sequence /clone_end=3' /gb=CK465023 /gi=40836304 /ug=Ssc.56802 /len=777	CATGTTCAACTGCTTGAGCTT	1	336	47	CATGTTCAACTGCTTTAGCTT	1	4	1	CATGTTCAACTTCTTGAGCTT	1	5	1	CATGTTCAACTGCTTGATCTT	1	6	1	CATGTTCAACTGCTTGCGCTT	1	7	1
gnl|UG|Ssc#S18384891	8	1	936098 MARC 4PIG Sus scrofa cDNA 3', mRNA sequence /clone_end=3' /gb=CK465028 /gi=40836309 /ug=Ssc.19361 /len=593	CATGTGCGGCCCCAATCTGGA	1	8	1
gnl|UG|Ssc#S18384896	45	6	936108 MARC 4PIG Sus scrofa cDNA 3', mRNA sequence /clone_end=3' /gb=CK465037 /gi=40836318 /ug=Ssc.24781 /len=871	CATGGATAGTCTCAATCCGGA	2	20	3	CATGAACTTCTCTAGGACTTT	3	25	3
gnl|UG|Ssc#S18384898	348	48	936110 MARC 4PIG Sus scrofa cDNA 3', mRNA sequence /clone_end=3' /gb=CK465039 /gi=40836320 /ug=Ssc.6229 /len=901	CATGGTCAGTTTATTCTCTAA	1	3	1	CATGAACTATTTTATTTTACT	2	6	1	CATGTCAGGAAACTTGTATTA	3	6	1	CATGCTTTGTGACTAATGCAA	4	321	44	CATGCTTTTTGACTAATGCAA	4	2	1	CATGTTTTGTGACTAATGCAA	4	2	1	CATGCTTTGTGACTCATGCAA	4	2	1	CATGCTTTGTGACTAATTCAA	4	6	1
gnl|UG|Ssc#S18384905	57	8	936122 MARC 4PIG Sus scrofa cDNA 3', mRNA sequence /clone_end=3' /gb=CK465050 /gi=40836331 /ug=Ssc.25166 /len=732	CATGTGAAGAAGTAGAAAACA	4	3	1	CATGCAATAGACTGTGGGCCT	5	54	7
gnl|UG|Ssc#S18384911	18	2	936133 MARC 4PIG Sus scrofa cDNA 3', mRNA sequence /clone_end=3' /gb=CK465060 /gi=40836341 /ug=Ssc.45057 /len=845	CATGGGAAGCGTGTCTCTGGT	4	2	1	CATGAAGATTCTTACAGACAA	5	16	2
gnl|UG|Ssc#S18384917	27	4	936146 MARC 4PIG Sus scrofa cDNA 3', mRNA sequence /clone_end=3' /gb=CK465070 /gi=40836351 /ug=Ssc.8208 /len=885	CATGAGTGAAACTTCTATGGA	2	27	4
gnl|UG|Ssc#S18384923	4	1	936158 MARC 4PIG Sus scrofa cDNA 3', mRNA sequence /clone_end=3' /gb=CK465080 /gi=40836361 /ug=Ssc.3875 /len=772	CATGGTGGACGTGTGGAAAGA	1	4	1
gnl|UG|Ssc#S18384933	563	78	936173 MARC 4PIG Sus scrofa cDNA 3', mRNA sequence /clone_end=3' /gb=CK465094 /gi=40836375 /ug=Ssc.22305 /len=875	CATGTCCTAATTCCTCTGTCC	5	25	3	CATGTAATTTTAATGTTATAT	6	499	69	CATGTAATTTTTATGTTATAT	6	2	1	CATGTCCTAATTCCTCTTTCC	5	2	1	CATGTAATTTTAATATTATAT	6	2	1	CATGGAATTTTAATGTTATAT	6	2	1	CATGTAATTTTAACGTTATAT	6	2	1	CATGTAATTTTAATTTTATAT	6	29	4
gnl|UG|Ssc#S18384975	4	1	936230 MARC 4PIG Sus scrofa cDNA 3', mRNA sequence /clone_end=3' /gb=CK465148 /gi=40836429 /ug=Ssc.70740 /len=797	CATGGAGACAAGATAATTCTT	3	2	1	CATGAATGACAAAAATTTGAA	6	2	1
gnl|UG|Ssc#S18384988	91	13	936243 MARC 4PIG Sus scrofa cDNA 3', mRNA sequence /clone_end=3' /gb=CK465165 /gi=40836442 /ug=Ssc.16501 /len=826	CATGGCCCTTTTTAGGAGCTG	2	5	1	CATGTTAAGAGAATTCTTGTA	4	82	11	CATGTTAAGAGAATTCTTTTA	4	4	1
gnl|UG|Ssc#S18384998	68	9	935798 MARC 4PIG Sus scrofa cDNA 3', mRNA sequence /clone_end=3' /gb=CK464756 /gi=40836037 /ug=Ssc.27180 /len=848	CATGGTCTCTTGCGTAAAGGG	3	60	8	CATGGTCTCTTGCGTAAAGTG	3	8	1
gnl|UG|Ssc#S18384999	14	2	935799 MARC 4PIG Sus scrofa cDNA 3', mRNA sequence /clone_end=3' /gb=CK464757 /gi=40836038 /ug=Ssc.24787 /len=878	CATGAGAAATGACTGCTTAAG	4	14	2
gnl|UG|Ssc#S18385001	22	3	935808 MARC 4PIG Sus scrofa cDNA 3', mRNA sequence /clone_end=3' /gb=CK464766 /gi=40836047 /ug=Ssc.24788 /len=871	CATGATGGGTTTGAAACTGGT	4	3	1	CATGTCCTGGGAGGGCTGGAC	6	19	3
gnl|UG|Ssc#S18385017	190	26	936100 MARC 4PIG Sus scrofa cDNA 3', mRNA sequence /clone_end=3' /gb=CK465030 /gi=40836311 /ug=Ssc.13338 /len=807	CATGGAACTATTATAAAATAA	2	12	2	CATGAAAACTGAATGTTTCAT	3	174	24	CATGAAAACTGAATGTTTAAT	3	2	1	CATGAAAACTGAATGTGTCAT	3	2	1
gnl|UG|Ssc#S18385018	54	7	936101 MARC 4PIG Sus scrofa cDNA 3', mRNA sequence /clone_end=3' /gb=CK465031 /gi=40836312 /ug=Ssc.24877 /len=833	CATGGTGCTATTCCTAAGGTT	4	10	1	CATGAGAAAAGATAAAAAGTT	5	39	5	CATGGTGCTATTCCTAATGTT	4	2	1	CATGATAAAAGATAAAAAGTT	5	3	1
gnl|UG|Ssc#S18385022	5	1	936113 MARC 4PIG Sus scrofa cDNA 3', mRNA sequence /clone_end=3' /gb=CK465042 /gi=40836323 /ug=Ssc.51241 /len=760	CATGCACACAAGAGAAAAGGA	3	3	1	CATGTGAGGAAACTAACACTT	2	2	1
gnl|UG|Ssc#S18385027	53	7	936127 MARC 4PIG Sus scrofa cDNA 3', mRNA sequence /clone_end=3' /gb=CK465054 /gi=40836335 /ug=Ssc.1034 /len=758	CATGGGAATATTGTGAAAGCT	1	11	2	CATGGTGCCACTGGCCCAGTT	2	42	6
gnl|UG|Ssc#S18385097	32	4	936297 MARC 4PIG Sus scrofa cDNA 3', mRNA sequence /clone_end=3' /gb=CK465210 /gi=40836487 /ug=Ssc.19060 /len=738	CATGTTTTTGTGTGACTTGAC	1	21	3	CATGTCTCTATATTCTGACTC	2	11	2
gnl|UG|Ssc#S18385103	35	5	936303 MARC 4PIG Sus scrofa cDNA 3', mRNA sequence /clone_end=3' /gb=CK465216 /gi=40836493 /ug=Ssc.17389 /len=809	CATGATGCAGACTCCTTCTAC	3	3	1	CATGAACTCGGATATACTCGG	4	32	4
gnl|UG|Ssc#S18385104	85	12	936304 MARC 4PIG Sus scrofa cDNA 3', mRNA sequence /clone_end=3' /gb=CK465217 /gi=40836494 /ug=Ssc.2544 /len=836	CATGGATCATGGGGAATTTCC	2	7	1	CATGGGGAATTTCCTAGCACT	3	25	3	CATGGACTGGGGCTTATGTCT	4	48	7	CATGGACTGGGGCTTATGGCT	4	2	1	CATGTACTGGGGCTTATGTCT	4	3	1
gnl|UG|Ssc#S18385120	18	2	936320 MARC 4PIG Sus scrofa cDNA 3', mRNA sequence /clone_end=3' /gb=CK465233 /gi=40836510 /ug=Ssc.24403 /len=681	CATGTATGCCTGTTTCATCTA	1	18	2
gnl|UG|Ssc#S18385157	22	3	936360 MARC 4PIG Sus scrofa cDNA 3', mRNA sequence /clone_end=3' /gb=CK465270 /gi=40836547 /ug=Ssc.62384 /len=689	CATGGTACAAGCACCTCTTAT	1	3	1	CATGCAGATAGGACTTCTGAG	3	17	2	CATGCAGATAGGACTTCTGAT	3	2	1
gnl|UG|Ssc#S18385161	2	1	936364 MARC 4PIG Sus scrofa cDNA 3', mRNA sequence /clone_end=3' /gb=CK465274 /gi=40836551 /ug=Ssc.24796 /len=826	CATGTAACGCACAAAGAACAC	5	2	1
gnl|UG|Ssc#S18385164	2	1	936367 MARC 4PIG Sus scrofa cDNA 3', mRNA sequence /clone_end=3' /gb=CK465277 /gi=40836554 /ug=Ssc.19073 /len=824	CATGATGTGGTTCCACTATTT	5	2	1
gnl|UG|Ssc#S18385175	47	7	936379 MARC 4PIG Sus scrofa cDNA 3', mRNA sequence /clone_end=3' /gb=CK465288 /gi=40836565 /ug=Ssc.15648 /len=773	CATGCTTGTAGTTTTGTGATT	4	44	6	CATGCTTGTCGTTTTGTGATT	4	3	1
gnl|UG|Ssc#S18385178	116	16	936383 MARC 4PIG Sus scrofa cDNA 3', mRNA sequence /clone_end=3' /gb=CK465291 /gi=40836568 /ug=Ssc.51242 /len=216	CATGCTGTACGGTGGGAAAAA	2	2	1	CATGCTGTACAGTGGGAAATA	2	2	1	CATGCTGTACAGTGGGAGAAA	2	2	1	CATGCTGTATAGTGGGAAAAA	2	3	1	CATGCTGTACAGGGGGAAAAA	2	3	1	CATGCTGTACAATGGGAAAAA	2	4	1	CATGCTGTACAGAGGGAAAAA	2	21	3	CATGCTGTACAGTGGGAAAAT	2	22	3	CATGCTGTACAGCGGGAAAAA	2	57	8
gnl|UG|Ssc#S18385222	143	20	936435 MARC 4PIG Sus scrofa cDNA 3', mRNA sequence /clone_end=3' /gb=CK465335 /gi=40836612 /ug=Ssc.9577 /len=875	CATGATAGCAAGTTGATTCAG	4	5	1	CATGTTGTTCCGAAAGATGTG	3	9	1	CATGACAACTCCTGCAGTTTT	6	37	5	CATGGGAGTACAAGTATTTTT	5	74	10	CATGGGAGTAAAAGTATTTTT	5	3	1	CATGGAAGTACAAGTATTTTT	5	15	2
gnl|UG|Ssc#S18385223	554	77	936437 MARC 4PIG Sus scrofa cDNA 3', mRNA sequence /clone_end=3' /gb=CK465336 /gi=40836613 /ug=Ssc.57196 /len=819	CATGAAGGAAAAAATTCAACA	3	99	14	CATGTGTTTATTAAATGAAAG	2	112	16	CATGAAAGAGACAGATCCTTC	4	323	45	CATGAAAGAGACAGATCCTCC	4	2	1	CATGTGTTTATTAAATTAAAG	2	6	1	CATGTGTTTATTAAATGAAAT	2	12	2
gnl|UG|Ssc#S18385229	10	1	936443 MARC 4PIG Sus scrofa cDNA 3', mRNA sequence /clone_end=3' /gb=CK465342 /gi=40836619 /ug=Ssc.32845 /len=845	CATGTCAGTGGGACCCCCAAG	1	2	1	CATGGCAGCTCACTTCACCTT	2	8	1
gnl|UG|Ssc#S18385234	17	2	936448 MARC 4PIG Sus scrofa cDNA 3', mRNA sequence /clone_end=3' /gb=CK465347 /gi=40836624 /ug=Ssc.24802 /len=619	CATGGGGGACGGACAGGGAGC	3	15	2	CATGGGGGACGGAAAGGGAGC	3	2	1
gnl|UG|Ssc#S18385238	232	32	936453 MARC 4PIG Sus scrofa cDNA 3', mRNA sequence /clone_end=3' /gb=CK465351 /gi=40836628 /ug=Ssc.1438 /len=880	CATGTGAACTTCTGTACCATT	10	214	30	CATGTGAACTTCTTTACCATT	10	3	1	CATGTGCACTTCTGTACCATT	10	15	2
gnl|UG|Ssc#S18385291	778	108	936547 MARC 4PIG Sus scrofa cDNA 3', mRNA sequence /clone_end=3' /gb=CK465436 /gi=40836713 /ug=Ssc.54360 /len=847	CATGTGTCATCCTACAGGATG	2	17	2	CATGCACTACACGGGGAAGCT	1	729	101	CATGAACTACACGGGGAAGCT	1	2	1	CATGCACTACACGGGGAAGAT	1	2	1	CATGCACCACACGGGGAAGCT	1	2	1	CATGCACTACACGGGTAAGCT	1	2	1	CATGCACTACACGGGGAACCT	1	2	1	CATGCACTACCCGGGGAAGCT	1	2	1	CATGCACTACACGGTGAAGCT	1	2	1	CATGCACTACACGGGGACGCT	1	3	1	CATGCACTACACGGGGAAGCC	1	3	1	CATGCACTACACGGGGCAGCT	1
gnl|UG|Ssc#S18385300	949	131	936561 MARC 4PIG Sus scrofa cDNA 3', mRNA sequence /clone_end=3' /gb=CK465449 /gi=40836726 /ug=Ssc.22018 /len=655	CATGGGCCTCTTGAGTGGGGC	1	843	117	CATGGGCATCTTGAGTGGGGC	1	2	1	CATGGGCCTCTTGAGGGGGGC	1	2	1	CATGGGCCTCTGGAGTGGGGC	1	2	1	CATGGGCCTCTCGAGTGGGGC	1	2	1	CATGAGCCTCTTGAGTGGGGC	1	2	1	CATGGGCCTCTTGAGTCGGGC	1	2	1	CATGGGCCTCTTGAGCGGGGC	1	3	1	CATGGGCCTCTTGATTGGGGC	1	3	1	CATGGGCCTCTTTAGTGGGGC	1	3	1	CATGGGCCTCTTGAGTGGGGA	1	5	1	CATGGGCCTCTTGAGTTGGGC	1
gnl|UG|Ssc#S18385318	25	3	936592 MARC 4PIG Sus scrofa cDNA 3', mRNA sequence /clone_end=3' /gb=CK465479 /gi=40836756 /ug=Ssc.10520 /len=805	CATGATTTCCCAAACAAGGCT	5	25	3
gnl|UG|Ssc#S18385343	188	26	936620 MARC 4PIG Sus scrofa cDNA 3', mRNA sequence /clone_end=3' /gb=CK465504 /gi=40836781 /ug=Ssc.24810 /len=782	CATGAGTGGATTTCAGTAAAT	3	4	1	CATGTAATATGTTAATGTAAA	4	174	24	CATGTAATATGTTAATTTAAA	4	10	1
gnl|UG|Ssc#S18385353	2073	287	936630 MARC 4PIG Sus scrofa cDNA 3', mRNA sequence /clone_end=3' /gb=CK465514 /gi=40836791 /ug=Ssc.24811 /len=284	CATGTCAGCTGAATTACATGT	1	170	24	CATGTACGAATACAAGTGATC	2	1746	242	CATGTACGAATACAAGTGCTC	2	2	1	CATGTACGAATACAAGTGTTC	2	2	1	CATGTACGAATACAAGTGACC	2	2	1	CATGTACGAATACGAGTGATC	2	2	1	CATGTACGAATGCAAGTGATC	2	2	1	CATGTACGAAGACAAGTGATC	2	3	1	CATGTACGAATACAAGTGATT	2	3	1	CATGTCAGCTGAATTACAGGT	1	3	1	CATGTACGAATAAAAGTGATC	2	4	1	CATGTACTAATACAAGTGATC	2
gnl|UG|Ssc#S18385354	79	11	936631 MARC 4PIG Sus scrofa cDNA 3', mRNA sequence /clone_end=3' /gb=CK465515 /gi=40836792 /ug=Ssc.2315 /len=750	CATGTTTTAAAAATTTATTGA	1	57	8	CATGTTTTAAAAATTTATTTA	1	22	3
gnl|UG|Ssc#S18385392	17	2	936673 MARC 4PIG Sus scrofa cDNA 3', mRNA sequence /clone_end=3' /gb=CK465553 /gi=40836830 /ug=Ssc.11362 /len=782	CATGACAAAATAAAGATTTAA	4	17	2
gnl|UG|Ssc#S18385425	2	1	936712 MARC 4PIG Sus scrofa cDNA 3', mRNA sequence /clone_end=3' /gb=CK465586 /gi=40836863 /ug=Ssc.44221 /len=866	CATGCTGTGTTGCCTGCCTCT	4	2	1
gnl|UG|Ssc#S18385443	89	12	936732 MARC 4PIG Sus scrofa cDNA 3', mRNA sequence /clone_end=3' /gb=CK465604 /gi=40836881 /ug=Ssc.917 /len=792	CATGTATTTTCTGTATTGCAA	1	76	11	CATGTATTTTCTTTATTGCAA	1	3	1	CATGTATTTTCTGTATTTCAA	1	10	1
gnl|UG|Ssc#S18385455	3	1	936744 MARC 4PIG Sus scrofa cDNA 3', mRNA sequence /clone_end=3' /gb=CK465616 /gi=40836893 /ug=Ssc.24815 /len=897	CATGCAATGAAGCTTGTAGAC	3	3	1
gnl|UG|Ssc#S18385460	208	29	936749 MARC 4PIG Sus scrofa cDNA 3', mRNA sequence /clone_end=3' /gb=CK465621 /gi=40836898 /ug=Ssc.25186 /len=833	CATGTATGTTAAATGAAGATG	2	38	5	CATGTATATGGATGGAATAAA	3	163	23	CATGTATGTTAAATTAAGATG	2	2	1	CATGTATGTTAAATGAAGATT	2	5	1
gnl|UG|Ssc#S18385466	87	12	936755 MARC 4PIG Sus scrofa cDNA 3', mRNA sequence /clone_end=3' /gb=CK465627 /gi=40836904 /ug=Ssc.54125 /len=665	CATGTTGTAGGTCGGATGTTG	1	8	1	CATGCACTACTCTGAGGCCTT	2	79	11
gnl|UG|Ssc#S18385470	405	56	936759 MARC 4PIG Sus scrofa cDNA 3', mRNA sequence /clone_end=3' /gb=CK465631 /gi=40836908 /ug=Ssc.24969 /len=901	CATGGAAATTGCTTTTCCTCA	1	396	55	CATGGAAATTTCTTTTCCTCA	1	2	1	CATGGAAATTGATTTTCCTCA	1	3	1	CATGGAAATTGCTTTTCCTAA	1	4	1
gnl|UG|Ssc#S18385472	81	11	936764 MARC 4PIG Sus scrofa cDNA 3', mRNA sequence /clone_end=3' /gb=CK465633 /gi=40836910 /ug=Ssc.20531 /len=851	CATGTTTTAACTTTTTTAAGA	2	2	1	CATGGGAAATGTAAACAGATG	1	36	5	CATGCCACTGATCCTTTGGTT	5	43	6
gnl|UG|Ssc#S18385523	103	14	936816 MARC 4PIG Sus scrofa cDNA 3', mRNA sequence /clone_end=3' /gb=CK465684 /gi=40836961 /ug=Ssc.22143 /len=877	CATGGAACACGCGCTGCTCAA	1	99	14	CATGGAACACGCGCTGCTCCA	1	2	1	CATGGAACACGCGCTGCTAAA	1	2	1
gnl|UG|Ssc#S18385540	47	7	936835 MARC 4PIG Sus scrofa cDNA 3', mRNA sequence /clone_end=3' /gb=CK465701 /gi=40836978 /ug=Ssc.22391 /len=880	CATGACAAGAAAACTTTAGTG	5	3	1	CATGTTTGGGTATGAATTATG	2	31	4	CATGTTTGGGTATGAATTATT	2	4	1	CATGAACAACTTGACAATTCT	1	9	1
gnl|UG|Ssc#S18385546	21	3	936848 MARC 4PIG Sus scrofa cDNA 3', mRNA sequence /clone_end=3' /gb=CK465711 /gi=40836988 /ug=Ssc.22469 /len=808	CATGTTAAATATATGCAATTT	3	9	1	CATGCAAAATAAAGTGTGAAG	2	12	2
gnl|UG|Ssc#S18385595	184	25	936566 MARC 4PIG Sus scrofa cDNA 3', mRNA sequence /clone_end=3' /gb=CK465454 /gi=40836731 /ug=Ssc.22716 /len=721	CATGATATGAGATTAGGTGGG	2	8	1	CATGGAAATTAAAAACTAAGT	5	35	5	CATGCTGTATTTTAATCTGTT	4	118	16	CATGCTGTATTCTAATCTGTT	4	2	1	CATGGAAATTAAAAACTAATT	5	2	1	CATGCTGTATTTTAATCTTTT	4	19	3
gnl|UG|Ssc#S18385602	3	1	936588 MARC 4PIG Sus scrofa cDNA 3', mRNA sequence /clone_end=3' /gb=CK465475 /gi=40836752 /ug=Ssc.12295 /len=838	CATGCTTATGAATTTGCTTTT	3	3	1
gnl|UG|Ssc#S18385643	2	1	936918 MARC 4PIG Sus scrofa cDNA 3', mRNA sequence /clone_end=3' /gb=CK465776 /gi=40837053 /ug=Ssc.62391 /len=742	CATGACAATATCATCTGTGGG	3	2	1
gnl|UG|Ssc#S18385652	15	2	936931 MARC 4PIG Sus scrofa cDNA 3', mRNA sequence /clone_end=3' /gb=CK465789 /gi=40837066 /ug=Ssc.22521 /len=729	CATGGGAGTGTGGGCAGAAGA	1	15	2
gnl|UG|Ssc#S18385665	61	8	936952 MARC 4PIG Sus scrofa cDNA 3', mRNA sequence /clone_end=3' /gb=CK465810 /gi=40837087 /ug=Ssc.8347 /len=774	CATGCGTTGTCCCCCAAGTGT	3	53	7	CATGCGTTGTCCCCCAAGCGT	3	3	1	CATGCGTTGTCCCCCACGTGT	3	5	1
gnl|UG|Ssc#S18385691	808	112	936991 MARC 4PIG Sus scrofa cDNA 3', mRNA sequence /clone_end=3' /gb=CK465844 /gi=40837121 /ug=Ssc.25145 /len=899	CATGTGAGTCTTCTTCCTTGA	1	45	6	CATGTCTTCAGTTTCAAAAGC	2	669	93	CATGTCTTCAGTTTCAAACGC	2	2	1	CATGTCTTCATTTTCAAAAGC	2	2	1	CATGTATTCAGTTTCAAAAGC	2	3	1	CATGTCTTCAGTTTCCAAAGC	2	3	1	CATGTCTTCAGTTTCACAAGC	2	4	1	CATGTCTTCAGTTTCAACAGC	2	4	1	CATGTCTTCCGTTTCAAAAGC	2	5	1	CATGTGAGTCTTCTTCCTTTA	1	7	1	CATGTCTTCAGTTTCAAAATC	2	64	9
gnl|UG|Ssc#S18385711	3	1	937012 MARC 4PIG Sus scrofa cDNA 3', mRNA sequence /clone_end=3' /gb=CK465864 /gi=40837141 /ug=Ssc.40294 /len=426	CATGGGTCTTTTTTTTTTTTT	1	3	1
gnl|UG|Ssc#S18385717	3	1	937019 MARC 4PIG Sus scrofa cDNA 3', mRNA sequence /clone_end=3' /gb=CK465870 /gi=40837147 /ug=Ssc.10298 /len=853	CATGATGAACAGTAGCATTTT	1	3	1
gnl|UG|Ssc#S18385718	6	1	937020 MARC 4PIG Sus scrofa cDNA 3', mRNA sequence /clone_end=3' /gb=CK465871 /gi=40837148 /ug=Ssc.28893 /len=862	CATGTTAAAGAGAAATTTATT	3	3	1	CATGATGCTGAATAGTTGAGG	4	3	1
gnl|UG|Ssc#S18385719	8	1	937021 MARC 4PIG Sus scrofa cDNA 3', mRNA sequence /clone_end=3' /gb=CK465872 /gi=40837149 /ug=Ssc.50721 /len=839	CATGTGCAGTTCTCTTTCATT	2	8	1
gnl|UG|Ssc#S18385724	77	11	937027 MARC 4PIG Sus scrofa cDNA 3', mRNA sequence /clone_end=3' /gb=CK465877 /gi=40837154 /ug=Ssc.4319 /len=789	CATGGCAGCAGCTAATAAGTA	5	2	1	CATGCTGTAGATATGTAAAAT	7	73	10	CATGCTGTAGATATGGAAAAT	7	2	1
gnl|UG|Ssc#S18385731	87	12	937034 MARC 4PIG Sus scrofa cDNA 3', mRNA sequence /clone_end=3' /gb=CK465884 /gi=40837161 /ug=Ssc.14212 /len=846	CATGGTATACTTTCAGGAATA	2	84	12	CATGGTATACTTTCATGAATA	2	3	1
gnl|UG|Ssc#S18385769	390	54	937076 MARC 4PIG Sus scrofa cDNA 3', mRNA sequence /clone_end=3' /gb=CK465922 /gi=40837199 /ug=Ssc.6970 /len=884	CATGTATGGATAGATAGGAAG	3	7	1	CATGTTCTTACAGTGCTGCTT	5	9	1	CATGGTTCATGTTCTTACAGT	4	15	2	CATGTCTTAAGCAGAAAGATA	1	25	3	CATGATTTAGTTGTCAGATCT	6	311	43	CATGTTCTTACAGTGCTTCTT	5	2	1	CATGATTTAGTTGGCAGATCT	6	2	1	CATGATGTAGTTGTCAGATCT	6	2	1	CATGATTTAGTTGTCAGATAT	6	3	1	CATGATTTAGTTTTCAGATCT	6	4	1	CATGATTTAGTTGTCATATCT	6	10	1
gnl|UG|Ssc#S18385772	24	3	937081 MARC 4PIG Sus scrofa cDNA 3', mRNA sequence /clone_end=3' /gb=CK465925 /gi=40837202 /ug=Ssc.62394 /len=812	CATGAAAATTCTTTTAATTCA	3	12	2	CATGGAGTTAAACGCCAGTCC	2	12	2
gnl|UG|Ssc#S18385782	781	108	937093 MARC 4PIG Sus scrofa cDNA 3', mRNA sequence /clone_end=3' /gb=CK465935 /gi=40837212 /ug=Ssc.15817 /len=701	CATGCCGGCGTCAGGTCCAGA	1	5	1	CATGGAACCCCCTGTCTCTGG	2	42	6	CATGGGCAACTACATGAATCG	3	703	97	CATGGGCAACGACATGAATCG	3	2	1	CATGGGCAACTCCATGAATCG	3	2	1	CATGGAACCCCCTGTCTCTGT	2	2	1	CATGGGCAACTACACGAATCG	3	2	1	CATGGGCAACTACATTAATCG	3	3	1	CATGGGCAACTACATGAATAG	3	3	1	CATGGGCAACTACATGCATCG	3	4	1	CATGGGCAACTACCTGAATCG	3	4	1	CATGGGCAACTACATGAATCT	3
gnl|UG|Ssc#S18385792	33	5	937104 MARC 4PIG Sus scrofa cDNA 3', mRNA sequence /clone_end=3' /gb=CK465945 /gi=40837222 /ug=Ssc.25190 /len=722	CATGTGTAAAGTGTATTTACC	3	2	1	CATGATCACAAGCTTCCCTAC	4	3	1	CATGATGACCCTGCCTGTCTC	5	28	4
gnl|UG|Ssc#S18385871	8	1	937189 MARC 4PIG Sus scrofa cDNA 3', mRNA sequence /clone_end=3' /gb=CK466024 /gi=40837301 /ug=Ssc.24893 /len=667	CATGTGCCCAGCAGCCAGGAA	3	2	1	CATGCTAATCAGTCTATTCAT	2	2	1	CATGCGTGAGGGTACCGAGAA	5	4	1
gnl|UG|Ssc#S18385887	147	20	937207 MARC 4PIG Sus scrofa cDNA 3', mRNA sequence /clone_end=3' /gb=CK466040 /gi=40837317 /ug=Ssc.24839 /len=847	CATGGTCAATAGTTCAGTGAA	2	5	1	CATGGGCATACATAATGCCCC	3	140	19	CATGGGCATACATAATGACCC	3	2	1
gnl|UG|Ssc#S18385893	68	9	937214 MARC 4PIG Sus scrofa cDNA 3', mRNA sequence /clone_end=3' /gb=CK466046 /gi=40837323 /ug=Ssc.24841 /len=881	CATGAAATATGTAGCCATATG	1	24	3	CATGCAGGATAGTCAGGGTTT	2	40	6	CATGAAATATGTAGCCATATT	1	4	1
gnl|UG|Ssc#S18385918	4	1	937254 MARC 4PIG Sus scrofa cDNA 3', mRNA sequence /clone_end=3' /gb=CK466083 /gi=40837360 /ug=Ssc.58795 /len=647	CATGATTGGAATACAGCTAGA	2	4	1
gnl|UG|Ssc#S18385927	5	1	937268 MARC 4PIG Sus scrofa cDNA 3', mRNA sequence /clone_end=3' /gb=CK466096 /gi=40837373 /ug=Ssc.42147 /len=791	CATGAACAGGATAGTCGGGTA	1	5	1
gnl|UG|Ssc#S18385935	424	59	937280 MARC 4PIG Sus scrofa cDNA 3', mRNA sequence /clone_end=3' /gb=CK466108 /gi=40837385 /ug=Ssc.3809 /len=751	CATGCAGAAGGAATCAGGGAC	1	12	2	CATGGCCTTGCACCCTTCTAG	3	173	24	CATGTGCCCTGAATAGAGACT	2	214	30	CATGGCCTTGCCCCCTTCTAG	3	2	1	CATGGCCTTTCACCCTTCTAG	3	2	1	CATGCGCCCTGAATAGAGACT	2	2	1	CATGGCCTTGCACCCTTATAG	3	2	1	CATGGCCTTGCACCCTTCGAG	3	2	1	CATGTGCCCTTAATAGAGACT	2	2	1	CATGTGCCCTGAATAGCGACT	2	3	1	CATGGCCTTGCACCCTTCTAT	3	10	1
gnl|UG|Ssc#S18385980	36	5	937356 MARC 4PIG Sus scrofa cDNA 3', mRNA sequence /clone_end=3' /gb=CK466177 /gi=40837454 /ug=Ssc.42815 /len=858	CATGCTTTTTTCAGAGGAAAA	4	36	5
gnl|UG|Ssc#S18385985	103	14	937362 MARC 4PIG Sus scrofa cDNA 3', mRNA sequence /clone_end=3' /gb=CK466182 /gi=40837459 /ug=Ssc.24898 /len=834	CATGCTTTCAACACCAGAAAA	1	3	1	CATGGCACTCCAACTTTTGGA	2	4	1	CATGGAAACCCATAAATCGCT	3	96	13
gnl|UG|Ssc#S18385999	63	9	937377 MARC 4PIG Sus scrofa cDNA 3', mRNA sequence /clone_end=3' /gb=CK466196 /gi=40837473 /ug=Ssc.24899 /len=844	CATGTAGATACCTCTCGCCAG	2	61	8	CATGTAGATACCTCTCGCCAT	2	2	1
gnl|UG|Ssc#S18386012	5	1	937391 MARC 4PIG Sus scrofa cDNA 3', mRNA sequence /clone_end=3' /gb=CK466209 /gi=40837486 /ug=Ssc.24848 /len=723	CATGTTCATGAATTGATGTCA	1	5	1
gnl|UG|Ssc#S18386030	79	11	937411 MARC 4PIG Sus scrofa cDNA 3', mRNA sequence /clone_end=3' /gb=CK466227 /gi=40837504 /ug=Ssc.8526 /len=855	CATGGAATAATAAGAAACCTA	1	2	1	CATGAATTTCTATCAAAATAT	2	3	1	CATGTTTCTTCCTTTCCAAAG	3	67	9	CATGTTTCTTCCTTTCCAAAT	3	7	1
gnl|UG|Ssc#S18386034	362	50	937416 MARC 4PIG Sus scrofa cDNA 3', mRNA sequence /clone_end=3' /gb=CK466231 /gi=40837508 /ug=Ssc.57426 /len=780	CATGCATAAACTGTCCTGATT	2	5	1	CATGGTTTTTCACTTGGTTCC	1	15	2	CATGTGAATTCATTTTATTGA	3	265	37	CATGTGAATTCATTTTATTTA	3	77	11
gnl|UG|Ssc#S18386069	59	8	936961 MARC 4PIG Sus scrofa cDNA 3', mRNA sequence /clone_end=3' /gb=CK465817 /gi=40837094 /ug=Ssc.24850 /len=796	CATGTTACCCTGGCAAAAAAA	2	2	1	CATGGATTGTACATATTTTTA	3	54	7	CATGTTACCCTGGCAAAAAAC	2	3	1
gnl|UG|Ssc#S18386075	97	13	937226 MARC 4PIG Sus scrofa cDNA 3', mRNA sequence /clone_end=3' /gb=CK466057 /gi=40837334 /ug=Ssc.55228 /len=857	CATGTGTTATGTGAAACTTTC	2	3	1	CATGCTTTCCAATGCAGACAA	3	94	13
gnl|UG|Ssc#S18386089	130	18	937264 MARC 4PIG Sus scrofa cDNA 3', mRNA sequence /clone_end=3' /gb=CK466092 /gi=40837369 /ug=Ssc.2690 /len=898	CATGTGAAGATGTGATCATTT	3	12	2	CATGGTGTGATGCTGCATTAT	4	118	16
gnl|UG|Ssc#S18386091	201	28	937273 MARC 4PIG Sus scrofa cDNA 3', mRNA sequence /clone_end=3' /gb=CK466101 /gi=40837378 /ug=Ssc.4159 /len=893	CATGTGTCTGTGTGTGTTTAT	3	5	1	CATGAAAGATATGTTTTCATT	4	5	1	CATGCTATATTAAAATTACTT	1	34	5	CATGAGAAGTAGTGGTTTAAA	5	157	22
gnl|UG|Ssc#S18386094	9	1	937276 MARC 4PIG Sus scrofa cDNA 3', mRNA sequence /clone_end=3' /gb=CK466104 /gi=40837381 /ug=Ssc.3376 /len=849	CATGGGCTGAGCTGAAAGGTG	1	9	1
gnl|UG|Ssc#S18386105	98	14	937311 MARC 4PIG Sus scrofa cDNA 3', mRNA sequence /clone_end=3' /gb=CK466136 /gi=40837413 /ug=Ssc.17433 /len=905	CATGTTTTTATTTAGTATTGG	3	11	2	CATGCTCGGTGTTGGGGGCAT	1	24	3	CATGAACCCTGACCCTTCTGT	2	40	6	CATGTTTTTATTTATTATTGG	3	2	1	CATGAACCCTTACCCTTCTGT	2	2	1	CATGCTCGGTGTTGGGGGCCT	1	3	1	CATGAACCCTGACCCTTCTTT	2	4	1	CATGTTTTTATTTAGTATTGT	3	5	1	CATGTTTTTATTTAGTATTTG	3	7	1
gnl|UG|Ssc#S18386123	7	1	937423 MARC 4PIG Sus scrofa cDNA 3', mRNA sequence /clone_end=3' /gb=CK466236 /gi=40837513 /ug=Ssc.3843 /len=879	CATGCTTCGCCTCTGAAACCT	2	7	1
gnl|UG|Ssc#S18386124	2	1	937424 MARC 4PIG Sus scrofa cDNA 3', mRNA sequence /clone_end=3' /gb=CK466237 /gi=40837514 /ug=Ssc.22200 /len=708	CATGGCGATTTCTCCAAGCAG	3	2	1
gnl|UG|Ssc#S18386161	8	1	937465 MARC 4PIG Sus scrofa cDNA 3', mRNA sequence /clone_end=3' /gb=CK466274 /gi=40837551 /ug=Ssc.24941 /len=732	CATGTAGCTGGGCGCCTTCAG	8	8	1
gnl|UG|Ssc#S18386168	15	2	937473 MARC 4PIG Sus scrofa cDNA 3', mRNA sequence /clone_end=3' /gb=CK466281 /gi=40837558 /ug=Ssc.7203 /len=859	CATGTGTAATTTTTTCTAAAG	3	13	2	CATGTGTAATTTTTTCTAAAT	3	2	1
gnl|UG|Ssc#S18386173	7	1	937478 MARC 4PIG Sus scrofa cDNA 3', mRNA sequence /clone_end=3' /gb=CK466286 /gi=40837563 /ug=Ssc.58022 /len=816	CATGTGACCGCAAATGCCTGC	3	3	1	CATGATAAAGTTTTAAGTTTT	4	4	1
gnl|UG|Ssc#S18386178	6	1	937485 MARC 4PIG Sus scrofa cDNA 3', mRNA sequence /clone_end=3' /gb=CK466291 /gi=40837568 /ug=Ssc.62403 /len=882	CATGCCATCTTCCTGCAGGTC	2	6	1
gnl|UG|Ssc#S18386223	500	69	937533 MARC 4PIG Sus scrofa cDNA 3', mRNA sequence /clone_end=3' /gb=CK466336 /gi=40837613 /ug=Ssc.16837 /len=868	CATGAGCCCTGTAGGCCCCTG	3	5	1	CATGTTCAAGCAGTTCAACAA	4	196	27	CATGAACGAGGCCTTTGGTGA	5	272	38	CATGTTCAAGCAGTTCAAAAA	4	2	1	CATGAACGAGGCCTTTGGGGA	5	2	1	CATGAACGAGGCCTTTTGTGA	5	2	1	CATGAACGCGGCCTTTGGTGA	5	2	1	CATGCACGAGGCCTTTGGTGA	5	3	1	CATGAACGAGGCCTTTGGTTA	5	16	2
gnl|UG|Ssc#S18386242	361	50	937554 MARC 4PIG Sus scrofa cDNA 3', mRNA sequence /clone_end=3' /gb=CK466355 /gi=40837632 /ug=Ssc.25231 /len=740	CATGCTATTATGTATATGTAG	4	81	11	CATGCTATTATGTATATGCAG	4	2	1	CATGCTATTATGTATATTTAG	4	4	1	CATGCTATTATGTATATGTAT	4	7	1	CATGTCAGTAAATAAAAGATA	5	267	37
gnl|UG|Ssc#S18386342	5	1	937662 MARC 4PIG Sus scrofa cDNA 5', mRNA sequence /clone_end=5' /gb=CK466455 /gi=40837732 /ug=Ssc.58799 /len=815	CATGGACTTATTATCACACGG	3	5	1
gnl|UG|Ssc#S18386392	4	1	937716 MARC 4PIG Sus scrofa cDNA 5', mRNA sequence /clone_end=5' /gb=CK466505 /gi=40837782 /ug=Ssc.24864 /len=712	CATGGGGACAATGATGCTTGA	3	2	1	CATGCCAACTCATACCAAACT	1	2	1
gnl|UG|Ssc#S18386511	2	1	937849 MARC 4PIG Sus scrofa cDNA 5', mRNA sequence /clone_end=5' /gb=CK466624 /gi=40837901 /ug=Ssc.52800 /len=802	CATGAATTGTGATGTAGGTCA	2	2	1
gnl|UG|Ssc#S18386541	42	6	937882 MARC 4PIG Sus scrofa cDNA 5', mRNA sequence /clone_end=5' /gb=CK466654 /gi=40837931 /ug=Ssc.26234 /len=772	CATGTATTTAAAATACAATTT	1	5	1	CATGGCCAAAAACTGGCCCCC	3	11	2	CATGGGAAGCGGTTAGCTGGA	4	26	4
gnl|UG|Ssc#S18386544	2	1	937885 MARC 4PIG Sus scrofa cDNA 5', mRNA sequence /clone_end=5' /gb=CK466657 /gi=40837934 /ug=Ssc.25215 /len=874	CATGGGGTAGTCTGGATCCAC	1	2	1
gnl|UG|Ssc#S18386573	7	1	937918 MARC 4PIG Sus scrofa cDNA 5', mRNA sequence /clone_end=5' /gb=CK466686 /gi=40837963 /ug=Ssc.7389 /len=868	CATGCATTTCTTTCTTTTCAA	3	7	1
gnl|UG|Ssc#S18386751	21	3	938114 MARC 4PIG Sus scrofa cDNA 5', mRNA sequence /clone_end=5' /gb=CK466864 /gi=40838141 /ug=Ssc.55208 /len=874	CATGTCCACAAAGTTGGAGAG	4	3	1	CATGGAATTTCTATAGAAAGA	2	7	1	CATGCATGTCCACAAAGTTGG	3	11	2
gnl|UG|Ssc#S18386777	7	1	938144 MARC 4PIG Sus scrofa cDNA 5', mRNA sequence /clone_end=5' /gb=CK466890 /gi=40838167 /ug=Ssc.14007 /len=859	CATGAGTAATCAGAGAGAAAT	3	7	1
gnl|UG|Ssc#S18386796	2	1	938164 MARC 4PIG Sus scrofa cDNA 5', mRNA sequence /clone_end=5' /gb=CK466909 /gi=40838186 /ug=Ssc.10134 /len=823	CATGCTGAGTGAAAGAAATCA	5	2	1
gnl|UG|Ssc#S18386967	5	1	938351 MARC 4PIG Sus scrofa cDNA 5', mRNA sequence /clone_end=5' /gb=CK467080 /gi=40838357 /ug=Ssc.52805 /len=658	CATGAGGCTGTGGATTCAACA	6	5	1
gnl|UG|Ssc#S18387006	170	24	938392 MARC 4PIG Sus scrofa cDNA 5', mRNA sequence /clone_end=5' /gb=CK467119 /gi=40838396 /ug=Ssc.58686 /len=827	CATGCAGCTAATATGAGTAAG	1	4	1	CATGTTCATTAAGTTTAGATG	2	143	20	CATGTTCATTAATTTTAGATG	2	2	1	CATGTTCATTAAGTTTATATG	2	5	1	CATGTTCATTAAGTTTAGATT	2	16	2
gnl|UG|Ssc#S18387078	6	1	938474 MARC 4PIG Sus scrofa cDNA 5', mRNA sequence /clone_end=5' /gb=CK467191 /gi=40838468 /ug=Ssc.10598 /len=766	CATGTTCTTGCTATAAAAACA	1	6	1
gnl|UG|Ssc#S18387120	3	1	938517 MARC 4PIG Sus scrofa cDNA 5', mRNA sequence /clone_end=5' /gb=CK467233 /gi=40838510 /ug=Ssc.25241 /len=873	CATGCTGCTAGATATAGGACG	1	3	1
gnl|UG|Ssc#S18387122	14	2	938519 MARC 4PIG Sus scrofa cDNA 5', mRNA sequence /clone_end=5' /gb=CK467235 /gi=40838512 /ug=Ssc.72486 /len=821	CATGTAATATACATTTAGTAT	2	6	1	CATGTAAACTCACCTTCCCCT	3	8	1
gnl|UG|Ssc#S18387187	42	6	938586 MARC 4PIG Sus scrofa cDNA 5', mRNA sequence /clone_end=5' /gb=CK467300 /gi=40838577 /ug=Ssc.5113 /len=725	CATGTAAAAAAAGGTTATTCA	3	5	1	CATGTCTGATATTATAATCTT	4	37	5
gnl|UG|Ssc#S18387207	3	1	938609 MARC 4PIG Sus scrofa cDNA 5', mRNA sequence /clone_end=5' /gb=CK467320 /gi=40838597 /ug=Ssc.11005 /len=878	CATGGATTAGGCACAGTACAG	3	3	1
gnl|UG|Ssc#S18387223	8	1	938625 MARC 4PIG Sus scrofa cDNA 5', mRNA sequence /clone_end=5' /gb=CK467336 /gi=40838613 /ug=Ssc.54128 /len=851	CATGTCTGCTAAAACCCCAAT	2	4	1	CATGACCAAAGCTTCTTGGAG	3	4	1
gnl|UG|Ssc#S18387292	118	16	938702 MARC 4PIG Sus scrofa cDNA 5', mRNA sequence /clone_end=5' /gb=CK467405 /gi=40838682 /ug=Ssc.54074 /len=876	CATGCAATATTTAAGGATCTT	2	114	16	CATGTTGCTTTAGCGTATTAT	1	4	1
gnl|UG|Ssc#S18387347	7	1	938767 MARC 4PIG Sus scrofa cDNA 5', mRNA sequence /clone_end=5' /gb=CK467460 /gi=40838737 /ug=Ssc.25178 /len=820	CATGAAATGCAAACTGCATCC	2	7	1
gnl|UG|Ssc#S18387383	5	1	938805 MARC 4PIG Sus scrofa cDNA 5', mRNA sequence /clone_end=5' /gb=CK467496 /gi=40838773 /ug=Ssc.5629 /len=879	CATGATGTTTCTATTTTATTC	1	5	1
gnl|UG|Ssc#S18387450	153	21	938875 MARC 4PIG Sus scrofa cDNA 5', mRNA sequence /clone_end=5' /gb=CK467563 /gi=40838840 /ug=Ssc.24884 /len=676	CATGGAAGCAGCTAAACCAAG	2	153	21
gnl|UG|Ssc#S18387465	8	1	938891 MARC 4PIG Sus scrofa cDNA 5', mRNA sequence /clone_end=5' /gb=CK467578 /gi=40838855 /ug=Ssc.52814 /len=794	CATGCAGCAGGGACAGCCAAA	2	8	1
gnl|UG|Ssc#S18387539	6	1	938969 MARC 4PIG Sus scrofa cDNA 5', mRNA sequence /clone_end=5' /gb=CK467652 /gi=40838929 /ug=Ssc.24203 /len=847	CATGACTCTTCCCACCCACTG	1	6	1
gnl|UG|Ssc#S18387558	57	8	938993 MARC 4PIG Sus scrofa cDNA 5', mRNA sequence /clone_end=5' /gb=CK467671 /gi=40838948 /ug=Ssc.6015 /len=905	CATGTCTACAAGCAGCGTGTA	5	2	1	CATGCAGAAATTTCTTACATC	3	6	1	CATGACTAGATGAAAACAAAG	1	14	2	CATGTCCATTCTGAAGGTGGA	6	35	5
[truncated: 10,546 more rows]
[truncated: 206 more columns]

## Sheet: N96.AntiSenseGeneExpression
Gene	GeneExpression	TPM(Gene)	Description	Mapped-Tag	Nth-Tag-from-3'most-of-Gene	Tag-Copy-Number TMP(tag)
[truncated: 10,297 more rows]
[truncated: 206 more columns]

## Sheet: N168.AntiSenseGeneExpression
Gene	GeneExpression	TPM(Gene)	Description	Mapped-Tag	Nth-Tag-from-3'most-of-Gene	Tag-Copy-Number	TMP(tag)
[truncated: 10,257 more rows]
[truncated: 198 more columns]

[truncated: 1 more sheets: Summary]
