# Supplementary material for: Understanding PRRSV Infection in Porcine Lung Based on Genome-Wide Transcriptome Response Identified by Deep Sequencing
Source: PLoS One. 2010 Jun 29;5(6):e11377. doi: 10.1371/journal.pone.0011377 (PMC2894071; doi:10.1371/journal.pone.0011377)
Supplement: Table S3 — Summary of differentially expressed (DE) genes identified. (1.83 MB XLS) [file pone.0011377.s013.xls]

## Sheet: Supplementary Table 2 DE genes
profiles	Gene	GenBank Acc	Gene Symbol	Gene Description	Subject_annotation	RawIntensity-C	TPM-C	RawIntensity-N96	TPM-N96	RawIntensity-N168	TPM-N168
profile7	GNL|UG|SSC#S14902303	CB483431	---	jns07_C11.r jns Sus scrofa cDNA 3', mRNA sequence	H2A histone family, member J [Homo sapiens] ref|NP_001071557.1| H2A histone family, member J [Bos taurus] sp|Q9BTM1|H2AJ_HUMAN RecName: Full=Histone H2A.J; Short=H2a/j sp|Q3ZBX9|H2AJ_BOVIN RecName: Full=Histone H2A.J; Short=H2a/j gb|AAH03602.1| H2A histon	935	129.42	948	157.51	1250	194.57
profile7	GNL|UG|SSC#S16515706	CF179222	---	813321 MARC 3PIG Sus scrofa cDNA 5', mRNA sequence		403	55.78	454	75.43	576	89.66
profile7	GNL|UG|SSC#S16517601	CF181085	---	817881 MARC 3PIG Sus scrofa cDNA 5', mRNA sequence		0	0.01	2	0.33	10	1.56
profile7	GNL|UG|SSC#S16766234	CF363829	---	833732 MARC 3PIG Sus scrofa cDNA 5', mRNA sequence		86	11.9	97	16.12	123	19.15
profile7	GNL|UG|SSC#S16890173	AY366497	BZRP	Sus scrofa peripheral-type benzodiazapine receptor (BZRP) mRNA, complete cds	translocator protein [Sus scrofa] sp|Q6UN27|TSPO_PIG RecName: Full=Translocator protein; AltName: Full=Peripheral-type benzodiazepine receptor; Short=PBR gb|AAQ72807.1| peripheral-type benzodiazapine receptor [Sus scrofa]	353	48.86	469	77.92	636	99
profile7	GNL|UG|SSC#S16977679	AY382476	TREM-1	Sus scrofa triggering receptor expressed on myeloid cells-1 (TREM-1) mRNA, complete cds	triggering receptor expressed on myeloid cells-1 [Sus scrofa] sp|Q6TYI6|TREM1_PIG RecName: Full=Triggering receptor expressed on myeloid cells 1; Short=TREM-1; Flags: Precursor gb|AAQ83838.1| triggering receptor expressed on myeloid cells-1 [Sus scrofa]	57	7.89	64	10.63	150	23.35
profile7	GNL|UG|SSC#S17503808	CF791264	---	879436 MARC 4PIG Sus scrofa cDNA 5', mRNA sequence		5	0.69	10	1.66	20	3.11
profile7	GNL|UG|SSC#S17509951	BX664977	---	BX664977 Sus Scrofa library (scag) Sus scrofa cDNA clone scag0002.c.03 5prim, mRNA sequence		37	5.12	47	7.81	64	9.96
profile7	GNL|UG|SSC#S17510046	BX665072	---	BX665072 Sus Scrofa library (scag) Sus scrofa cDNA clone scag0010.b.02 5prim, mRNA sequence		2	0.28	5	0.83	15	2.33
profile7	GNL|UG|SSC#S17511419	BX667493	---	BX667493 Sus Scrofa library (scag) Sus scrofa cDNA clone scag0001.h.04 3prim, mRNA sequence	PREDICTED: similar to Ras-related protein R-Ras (p23) [Canis familiaris]	413	57.17	435	72.27	586	91.22
profile7	GNL|UG|SSC#S17511932	BX666775	---	BX666775 Sus Scrofa library (scac) Sus scrofa cDNA clone scac0025.h.11 3prim, mRNA sequence		353	48.86	343	56.99	552	85.92
profile7	GNL|UG|SSC#S17512116	BX666959	---	BX666959 Sus Scrofa library (scac) Sus scrofa cDNA clone scac0027.b.08 3prim, mRNA sequence	E2IG2 [Homo sapiens] gb|EAW74916.1| coiled-coil-helix-coiled-coil-helix domain containing 8, isoform CRA_b [Homo sapiens] dbj|BAG36797.1| unnamed protein product [Homo sapiens]	7	0.97	16	2.66	27	4.2
profile7	GNL|UG|SSC#S17513172	BX667741	---	BX667741 Sus Scrofa library (scac) Sus scrofa cDNA clone scac0025.f.24 5prim, mRNA sequence	ubiquitously-expressed transcript isoform 1 [Homo sapiens] gb|AAD39840.1| HSPC024-iso [Homo sapiens] emb|CAI42447.1| ubiquitously-expressed transcript [Homo sapiens] gb|EAW59325.1| ubiquitously-expressed transcript, isoform CRA_b [Homo sapiens]	66	9.14	88	14.62	113	17.59
profile7	GNL|UG|SSC#S17513940	BX668509	---	BX668509 Sus Scrofa library (scac) Sus scrofa cDNA clone scac0029.h.05 5prim, mRNA sequence	PREDICTED: C2f protein [Bos taurus]	189	26.16	227	37.72	279	43.43
profile7	GNL|UG|SSC#S17514024	BX668593	---	BX668593 Sus Scrofa library (scac) Sus scrofa cDNA clone scac0031.k.10 5prim, mRNA sequence	mCG1274, isoform CRA_b [Mus musculus]	200	27.68	296	49.18	401	62.42
profile7	GNL|UG|SSC#S17515754	BX670323	---	BX670323 Sus Scrofa library (scac) Sus scrofa cDNA clone scac0035.c.06 3prim, mRNA sequence	PREDICTED: similar to non-metastatic cells 1, protein (NM23A) expressed in isoform a [Macaca mulatta]	46	6.37	68	11.3	94	14.63
profile7	GNL|UG|SSC#S17516079	BX670648	---	BX670648 Sus Scrofa library (scac) Sus scrofa cDNA clone scac0033.f.10 3prim, mRNA sequence	PREDICTED: similar to mitochondrial ribosomal protein L38 [Equus caballus]	127	17.58	140	23.26	177	27.55
profile7	GNL|UG|SSC#S17516724	BX671293	---	BX671293 Sus Scrofa library (scac) Sus scrofa cDNA clone scac0032.j.12 3prim, mRNA sequence		654	90.52	706	117.3	867	134.96
profile7	GNL|UG|SSC#S17516791	BX671360	---	BX671360 Sus Scrofa library (scac) Sus scrofa cDNA clone scac0033.i.15 3prim, mRNA sequence	PHC3 protein [Homo sapiens] gb|ACE87823.1| polyhomeotic homolog 3 (Drosophila) protein [synthetic construct]	10	1.38	19	3.16	40	6.23
profile7	GNL|UG|SSC#S17518706	BX673276	---	BX673276 Sus Scrofa library (scac) Sus scrofa cDNA clone scac0043.h.01 5prim, mRNA sequence		697	96.48	765	127.1	1461	227.42
profile7	GNL|UG|SSC#S17524832	BX673973	---	BX673973 Sus Scrofa library (scac) Sus scrofa cDNA clone scac0044.m.06 5prim, mRNA sequence	PREDICTED: similar to SEC11-like 3 isoform 2 [Macaca mulatta]	337	46.65	411	68.29	565	87.95
profile7	GNL|UG|SSC#S17526117	BX675317	FABP3	BX675317 Sus Scrofa library (scac) Sus scrofa cDNA clone scac0031.p.17 3prim, mRNA sequence	fatty acid binding protein 3, muscle and heart (mammary-derived growth inhibitor) [Sus scrofa] sp|O02772|FABPH_PIG RecName: Full=Fatty acid-binding protein, heart; AltName: Full=Heart-type fatty acid-binding protein; Short=H-FABP emb|CAA67168.1| fatty aci	173	23.95	237	39.38	343	53.39
profile7	GNL|UG|SSC#S17526441	BX676641	---	BX676641 Sus Scrofa library (scac) Sus scrofa cDNA clone scac0028.o.07 3prim, mRNA sequence		152	21.04	164	27.25	207	32.22
profile7	GNL|UG|SSC#S17526901	BX675859	---	BX675859 Sus Scrofa library (scac) Sus scrofa cDNA clone scac0034.l.07 3prim, mRNA sequence	PREDICTED: similar to C33A12.3 [Macaca mulatta]	4	0.55	9	1.5	18	2.8
profile7	GNL|UG|SSC#S17527023	BX675981	---	BX675981 Sus Scrofa library (scac) Sus scrofa cDNA clone scac0029.l.02 3prim, mRNA sequence	protein regulator of cytokinesis 1, isoform CRA_a [Homo sapiens]	82	11.35	88	14.62	138	21.48
profile7	GNL|UG|SSC#S17527438	BX676396	---	BX676396 Sus Scrofa library (scac) Sus scrofa cDNA clone scac0031.d.07 3prim, mRNA sequence	RPA interacting protein [Bos taurus] gb|AAI09738.1| RPA interacting protein [Bos taurus]	431	59.66	414	68.79	636	99
profile7	GNL|UG|SSC#S17668153	AY392087	TLR2	Sus scrofa toll-like receptor 2 mRNA, complete cds	toll-like receptor 2 [Sus scrofa] gb|AAQ84520.1| toll-like receptor 2 [Sus scrofa]	153	21.18	216	35.89	380	59.15
profile7	GNL|UG|SSC#S18274097	BP170588	---	BP170588 full-length enriched swine cDNA library, adult uterus Sus scrofa cDNA clone UTR010038C04 5', mRNA sequence	PREDICTED: similar to protein disulfide isomerase-associated 3 precursor [Canis familiaris]	150	20.76	175	29.08	253	39.38
profile7	GNL|UG|SSC#S18276230	BP172721	TIMP1	BP172721 full-length enriched swine cDNA library, adult uterus Sus scrofa cDNA clone UTR010034G04 5', mRNA sequence	RecName: Full=Metalloproteinase inhibitor 1; AltName: Full=TIMP-1; Flags: Precursor	372	51.49	860	142.89	2845	442.85
profile7	GNL|UG|SSC#S18277612	BP433509	---	BP433509 full-length enriched swine cDNA library, adult lung Sus scrofa cDNA clone LNG010012A07 5', mRNA sequence		26	3.6	31	5.15	50	7.78
profile7	GNL|UG|SSC#S18277789	BP433686	---	BP433686 full-length enriched swine cDNA library, adult lung Sus scrofa cDNA clone LNG010033A09 5', mRNA sequence	PREDICTED: hypothetical protein, partial [Sus scrofa]	1073	148.52	1186	197.05	1543	240.18
profile7	GNL|UG|SSC#S18292907	BP144632	---	BP144632 full-length enriched swine cDNA library, adult ovary Sus scrofa cDNA clone OVR010021H07 5', mRNA sequence	PREDICTED: similar to PACAP protein [Pan troglodytes]	42	5.81	68	11.3	173	26.93
profile7	GNL|UG|SSC#S18353762	CK449207	---	892758 MARC 4PIG Sus scrofa cDNA 5', mRNA sequence	PREDICTED: hypothetical protein [Sus scrofa] ref|XP_001924124.1| PREDICTED: hypothetical protein [Sus scrofa]	40	5.54	49	8.14	78	12.14
profile7	GNL|UG|SSC#S18354456	CK449897	---	893499 MARC 4PIG Sus scrofa cDNA 5', mRNA sequence		16	2.21	28	4.65	46	7.16
profile7	GNL|UG|SSC#S18354763	CK450204	---	893830 MARC 4PIG Sus scrofa cDNA 5', mRNA sequence		21	2.91	37	6.15	68	10.58
profile7	GNL|UG|SSC#S18356013	CK451458	---	904635 MARC 4PIG Sus scrofa cDNA 5', mRNA sequence	PREDICTED: similar to glucosamine-6-phosphate deaminase 1 [Equus caballus]	30	4.15	37	6.15	59	9.18
profile7	GNL|UG|SSC#S18358111	CK453552	---	909274 MARC 4PIG Sus scrofa cDNA 5', mRNA sequence	PREDICTED: integrator complex subunit 4 [Equus caballus]	79	10.93	90	14.95	114	17.75
profile7	GNL|UG|SSC#S18358928	CK454369	---	911665 MARC 4PIG Sus scrofa cDNA 5', mRNA sequence	TLS-CHOP [Homo sapiens] emb|CAA50558.1| FUS-CHOP protein fusion [Homo sapiens] prf||1916411A TLS-CHOP protein	62	8.58	105	17.45	188	29.26
profile7	GNL|UG|SSC#S18359068	CK454509	---	914995 MARC 4PIG Sus scrofa cDNA 5', mRNA sequence		11	1.52	16	2.66	34	5.29
profile7	GNL|UG|SSC#S18359549	CK454990	---	915521 MARC 4PIG Sus scrofa cDNA 5', mRNA sequence	hypothetical protein LOC534917 [Bos taurus] gb|ABG67032.1| hypothetical protein LOC9675 [Bos taurus]	22	3.05	35	5.82	48	7.47
profile7	GNL|UG|SSC#S18378016	CK458129	---	922485 MARC 4PIG Sus scrofa cDNA 5', mRNA sequence		199	27.54	314	52.17	431	67.09
profile7	GNL|UG|SSC#S18380346	CK460455	---	930733 MARC 4PIG Sus scrofa cDNA 5', mRNA sequence	PREDICTED: CXXC finger 1 (PHD domain) [Equus caballus]	127	17.58	142	23.59	169	26.31
profile7	GNL|UG|SSC#S18386839	CK466952	IL1RN	938212 MARC 4PIG Sus scrofa cDNA 5', mRNA sequence	interleukin 1 receptor antagonist [Sus scrofa] sp|Q29056|IL1RA_PIG Interleukin-1 receptor antagonist protein precursor (IL-1ra) (IL-1RN) (IRAP) (IL1 inhibitor) gb|AAA99424.1| IRAP1 gene product	8	1.11	22	3.66	44	6.85
profile7	GNL|UG|SSC#S18546005	BX914656	---	BX914656 Sus Scrofa library (scan) Sus scrofa cDNA clone scan0027.g.07 5prim, mRNA sequence	mitochondrial ribosomal protein S21 [Bos taurus] ref|XP_001489423.1| PREDICTED: similar to Mitochondrial 28S ribosomal protein S21 (S21mt) (MRP-S21) [Equus caballus] ref|XP_001790605.1| PREDICTED: mitochondrial ribosomal protein S21 [Bos taurus] sp|P82920	152	21.04	193	32.07	254	39.54
profile7	GNL|UG|SSC#S18547542	BX916193	---	BX916193 Sus Scrofa library (scan) Sus scrofa cDNA clone scan0029.l.05 5prim, mRNA sequence	unnamed protein product [Homo sapiens]	225	31.14	219	36.39	303	47.16
profile7	GNL|UG|SSC#S18548693	BX917344	---	BX917344 Sus Scrofa library (scan) Sus scrofa cDNA clone scan0037.o.07 5prim, mRNA sequence	hypothetical protein [synthetic construct] emb|CAL38393.1| hypothetical protein [synthetic construct] gb|EAW72810.1| signal sequence receptor, delta (translocon-associated protein delta), isoform CRA_d [Homo sapiens]	666	92.18	949	157.68	1441	224.3
profile7	GNL|UG|SSC#S18549754	BX918405	P14ARF	BX918405 Sus Scrofa library (scan) Sus scrofa cDNA clone scan0038.i.01 5prim, mRNA sequence	cyclin dependant kinase inhibitor [Sus scrofa]	5	0.69	9	1.5	20	3.11
profile7	GNL|UG|SSC#S18550560	BX919211	---	BX919211 Sus Scrofa library (scan) Sus scrofa cDNA clone scan0005.c.20 5prim, mRNA sequence	hCG1793893 [Homo sapiens]	5	0.69	9	1.5	23	3.58
profile7	GNL|UG|SSC#S18550902	BX919553	---	BX919553 Sus Scrofa library (scan) Sus scrofa cDNA clone scan0005.i.08 5prim, mRNA sequence	transmembrane protein 93 [Mus musculus] ref|NP_112588.1| transmembrane protein 93 [Homo sapiens] ref|NP_001014764.1| transmembrane protein 93 [Homo sapiens] ref|NP_001099276.1| transmembrane protein 93 [Rattus norvegicus] ref|XP_001090429.1| PREDICTED: si	576	79.73	571	94.87	771	120.01
profile7	GNL|UG|SSC#S18551075	BX919726	---	BX919726 Sus Scrofa library (scan) Sus scrofa cDNA clone scan0009.g.21 5prim, mRNA sequence	PREDICTED: similar to XPA-binding protein 2 (HCNP protein) isoform 2 [Canis familiaris]	100	13.84	130	21.6	180	28.02
profile7	GNL|UG|SSC#S18551918	BX920569	---	BX920569 Sus Scrofa library (scan) Sus scrofa cDNA clone scan0008.e.09 5prim, mRNA sequence		65	9	100	16.61	139	21.64
profile7	GNL|UG|SSC#S18552404	BX921055	---	BX921055 Sus Scrofa library (scan) Sus scrofa cDNA clone scan0005.g.14 5prim, mRNA sequence	PREDICTED: similar to GTPase HRas precursor (Transforming protein p21) (p21ras) (H-Ras-1) (c-H-ras) (Ha-Ras) [Equus caballus]	64	8.86	73	12.13	98	15.25
profile7	GNL|UG|SSC#S18552442	BX921093	---	BX921093 Sus Scrofa library (scan) Sus scrofa cDNA clone scan0004.i.11 5prim, mRNA sequence		23	3.18	29	4.82	53	8.25
profile7	GNL|UG|SSC#S18555985	BX924636	---	BX924636 Sus Scrofa library (scan) Sus scrofa cDNA clone scan0017.d.20 5prim, mRNA sequence	PREDICTED: similar to RING1 and YY1 binding protein [Equus caballus]	7	0.97	13	2.16	26	4.05
profile7	GNL|UG|SSC#S18556417	BX925068	---	BX925068 Sus Scrofa library (scan) Sus scrofa cDNA clone scan0026.c.22 5prim, mRNA sequence	NADH dehydrogenase (ubiquinone) 1 beta subcomplex, 7, 18kDa [Bos taurus] sp|Q02368|NDUB7_BOVIN RecName: Full=NADH dehydrogenase [ubiquinone] 1 beta subcomplex subunit 7; AltName: Full=NADH-ubiquinone oxidoreductase B18 subunit; AltName: Full=Complex I-B18	10	1.38	12	1.99	28	4.36
profile7	GNL|UG|SSC#S18556646	BX925297	---	BX925297 Sus Scrofa library (scan) Sus scrofa cDNA clone scan0025.n.23 5prim, mRNA sequence		78	10.8	87	14.45	112	17.43
profile7	GNL|UG|SSC#S18556797	BX925448	---	BX925448 Sus Scrofa library (scan) Sus scrofa cDNA clone scan0026.k.01 5prim, mRNA sequence	PREDICTED: similar to L antigen family, member 3 [Bos taurus]	111	15.36	137	22.76	179	27.86
profile7	GNL|UG|SSC#S18557542	BX926193	---	BX926193 Sus Scrofa library (scan) Sus scrofa cDNA clone scan0022.h.10 5prim, mRNA sequence		100	13.84	126	20.93	176	27.4
profile7	GNL|UG|SSC#S19539828	CN155924	---	943263 MARC 4PIG Sus scrofa cDNA 5', mRNA sequence		10	1.38	16	2.66	32	4.98
profile7	GNL|UG|SSC#S19540464	CN156560	---	943966 MARC 4PIG Sus scrofa cDNA 5', mRNA sequence		48	6.64	67	11.13	224	34.87
profile7	GNL|UG|SSC#S19545655	CN161751	---	951071 MARC 4PIG Sus scrofa cDNA 5', mRNA sequence	PREDICTED: similar to zinc finger protein 653 isoform 2 [Canis familiaris]	69	9.55	69	11.46	118	18.37
profile7	GNL|UG|SSC#S19546257	CN162353	---	951733 MARC 4PIG Sus scrofa cDNA 5', mRNA sequence	tubulin-specific chaperone a [Bos taurus] sp|P48427|TBCA_BOVIN RecName: Full=Tubulin-specific chaperone A; AltName: Full=Tubulin-folding cofactor A; Short=CFA; AltName: Full=TCP1-chaperonin cofactor A emb|CAA65861.1| cofactor A [Bos taurus] gb|AAI09910.1|	1117	154.61	1041	172.96	1475	229.6
profile7	GNL|UG|SSC#S19547882	CN164049	HRAS	994165 MARC 4PIG Sus scrofa cDNA 5', mRNA sequence	PREDICTED: hypothetical protein [Mus musculus]	15	2.08	19	3.16	47	7.32
profile7	GNL|UG|SSC#S19547973	CN164140	---	994263 MARC 4PIG Sus scrofa cDNA 5', mRNA sequence	PREDICTED: similar to HpaII tiny fragments locus 9C [Sus scrofa]	89	12.32	97	16.12	124	19.3
profile7	GNL|UG|SSC#S20116401	NM_214192	MMP-2	Sus scrofa gelatinase A (MMP-2), mRNA	gelatinase A [Sus scrofa] gb|AAK97133.1|AF295805_1 gelatinase A [Sus scrofa]	1197	165.68	1179	195.89	1592	247.81
profile7	GNL|UG|SSC#S20116525	NM_213826	USP18	Sus scrofa ubiquitin specific peptidase 18 (USP18), mRNA	ubiquitin specific peptidase 18 [Sus scrofa] gb|AAF01567.1|AF134195_1 ubiquitin-specific protease [Sus scrofa]	261	36.13	310	51.51	547	85.15
profile7	GNL|UG|SSC#S20116646	NM_214069	FUT2	Sus scrofa fucosyltransferase 2 (secretor status included) (FUT2), mRNA	fucosyltransferase 2 [Sus scrofa] sp|Q10982|FUT2_PIG RecName: Full=Galactoside 2-alpha-L-fucosyltransferase 2; AltName: Full=GDP-L-fucose:beta-D-galactoside 2-alpha-L-fucosyltransferase 2; AltName: Full=Alpha(1,2)FT 2; AltName: Full=Fucosyltransferase 2 g	80	11.07	111	18.44	148	23.04
profile7	GNL|UG|SSC#S20116736	NM_213973	HSP90	Sus scrofa 90-kDa heat shock protein (HSP90), mRNA	90-kDa heat shock protein [Sus scrofa] sp|O02705|HS90A_PIG Heat shock protein HSP 90-alpha (HSP 86) gb|AAC48718.1| 90-kDa heat shock protein [Sus scrofa]	647	89.56	859	142.72	1496	232.87
profile7	GNL|UG|SSC#S20963661	AJ685419	---	AJ685419 CSEQRAN04 Sus scrofa cDNA clone C0001808_N13, mRNA sequence		2	0.28	4	0.66	13	2.02
profile7	GNL|UG|SSC#S21099266	AY644721	PAP7	Sus scrofa peripherial benzodiazepine receptor associated protein mRNA, complete cds	peripherial benzodiazepine receptor associated protein [Sus scrofa] gb|AAT66937.1| peripherial benzodiazepine receptor associated protein [Sus scrofa]	24	3.32	29	4.82	54	8.41
profile7	GNL|UG|SSC#S22273048	CJ009409	LOC100152012	CJ009409 full-length enriched swine cDNA library, adult mesenteric lymph node Sus scrofa cDNA clone MLN01E080023 5', mRNA sequence	PREDICTED: similar to cystatin F [Sus scrofa]	108	14.95	128	21.27	162	25.22
profile7	GNL|UG|SSC#S22273543	CJ009904	---	CJ009904 full-length enriched swine cDNA library, adult mesenteric lymph node Sus scrofa cDNA clone MLN01F070029 5', mRNA sequence	monoclonal IgM antibody light chain [Homo sapiens]	19	2.63	30	4.98	167	26
profile7	GNL|UG|SSC#S22275958	CJ012319	RPS29	CJ012319 full-length enriched swine cDNA library, adult mesenteric lymph node Sus scrofa cDNA clone MLN01G060059 5', mRNA sequence		104	14.4	121	20.1	155	24.13
profile7	GNL|UG|SSC#S22309514	CJ017254	---	CJ017254 full-length enriched swine cDNA library, adult spleen Sus scrofa cDNA clone SPL01E020047 5', mRNA sequence		2	0.28	5	0.83	15	2.33
profile7	GNL|UG|SSC#S22415851	NM_001001264	WT1	Sus scrofa Wilms tumor 1 (WT1), mRNA	PREDICTED: similar to Wilms tumor 1 isoform B [Macaca mulatta]	0	0.01	2	0.33	14	2.18
profile7	GNL|UG|SSC#S23212552	AY610456	---	Sus scrofa clone rmed27c_g16.y1.abd, mRNA sequence	PREDICTED: similar to ribosomal protein L18 [Pan troglodytes]	2397	331.78	2342	389.12	3114	484.72
profile7	GNL|UG|SSC#S23212932	AY610076	---	Sus scrofa clone Clu_6545.scr.msk.p1.Contig3, mRNA sequence	PREDICTED: extracellular matrix protein 1 [Equus caballus]	392	54.26	420	69.78	823	128.11
profile7	GNL|UG|SSC#S23212948	AY610060	---	Sus scrofa clone Clu_609.scr.msk.p1.Contig1, mRNA sequence	coiled-coil-helix-coiled-coil-helix domain containing 5 [Bos taurus] ref|XP_001787895.1| PREDICTED: similar to Coiled-coil-helix-coiled-coil-helix domain containing 5 [Bos taurus] gb|AAI09557.1| Coiled-coil-helix-coiled-coil-helix domain containing 5 [Bos	98	13.56	175	29.08	268	41.72
profile7	GNL|UG|SSC#S23212949	AY610059	---	Sus scrofa clone Clu_6088.scr.msk.p1.Contig3, mRNA sequence	eukaryotic translation initiation factor 2, subunit 3, structural gene X-linked [Rattus norvegicus] ref|XP_537983.2| PREDICTED: similar to eukaryotic translation initiation factor 2, subunit 3, structural gene X-linked [Canis familiaris] gb|EDL96007.1| eu	287	39.73	394	65.46	515	80.16
profile7	GNL|UG|SSC#S23212957	AY610051	---	Sus scrofa clone Clu_60320.scr.msk.p1.Contig1, mRNA sequence	PREDICTED: similar to nuclear distribution gene C homolog [Equus caballus]	499	69.07	598	99.36	801	124.68
profile7	GNL|UG|SSC#S23213011	AY609997	---	Sus scrofa clone Clu_54.scr.msk.p1.Contig3, mRNA sequence	PREDICTED: carboxymethylenebutenolidase homolog (Pseudomonas) isoform 2 [Bos taurus] ref|XP_001249658.1| PREDICTED: carboxymethylenebutenolidase homolog (Pseudomonas) [Bos taurus]	90	12.46	101	16.78	128	19.92
profile7	GNL|UG|SSC#S23213057	AY609951	---	Sus scrofa clone Clu_4709.scr.msk.p1.Contig5, mRNA sequence	ring finger protein 130 [Bos taurus] gb|AAI42201.1| RNF130 protein [Bos taurus]	778	107.69	813	135.08	1047	162.97
profile7	GNL|UG|SSC#S23213059	AY609949	---	Sus scrofa clone Clu_4706.scr.msk.p1.Contig4, mRNA sequence	PREDICTED: similar to Mitochondrial translational release factor 1-like [Equus caballus]	74	10.24	96	15.95	137	21.33
profile7	GNL|UG|SSC#S23213067	AY609941	---	Sus scrofa clone Clu_4603.scr.msk.p1.Contig2, mRNA sequence	lipoic acid synthetase [Bos taurus] sp|Q5BIP7|LIAS_BOVIN RecName: Full=Lipoyl synthase, mitochondrial; AltName: Full=Lipoic acid synthase; AltName: Full=Lipoate synthase; Short=Lip-syn; Short=LS; Flags: Precursor gb|AAX31359.1| lipoic acid synthetase isof	25	3.46	35	5.82	47	7.32
profile7	GNL|UG|SSC#S23213112	AY609896	RBP4	Sus scrofa clone Clu_38891.scr.msk.p1.Contig2, mRNA sequence	RecName: Full=Retinol-binding protein 4; AltName: Full=Plasma retinol-binding protein; Short=PRBP; Short=RBP; Flags: Precursor	26	3.6	46	7.64	157	24.44
profile7	GNL|UG|SSC#S23213163	AY609845	LOC100154978	Sus scrofa clone Clu_3473.scr.msk.p1.Contig2, mRNA sequence	PREDICTED: similar to anterior pharynx defective 1a homolog isoform 3 [Canis familiaris] ref|XP_860178.1| PREDICTED: similar to anterior pharynx defective 1a homolog isoform 7 [Canis familiaris]	292	40.42	388	64.47	538	83.74
profile7	GNL|UG|SSC#S23213187	AY609821	---	Sus scrofa clone Clu_3282.scr.msk.p1.Contig2, mRNA sequence	PREDICTED: similar to HSPC171 protein isoform 1 [Canis familiaris]	98	13.56	115	19.11	144	22.41
profile7	GNL|UG|SSC#S23213245	AY609763	---	Sus scrofa clone Clu_29974.scr.msk.p1.Contig1, mRNA sequence	PREDICTED: similar to putative S1 RNA binding domain protein [Canis familiaris]	60	8.3	82	13.62	108	16.81
profile7	GNL|UG|SSC#S23213259	AY609749	LOC414384	Sus scrofa clone Clu_2929.scr.msk.p1.Contig1, mRNA sequence	PREDICTED: hypothetical protein [Equus caballus]	143	19.79	197	32.73	259	40.32
profile7	GNL|UG|SSC#S23213494	AY609483	CTSH	Sus scrofa clone Clu_131.scr.msk.p1.Contig2, mRNA sequence	cathepsin H [Sus scrofa] sp|O46427|CATH_PIG RecName: Full=Cathepsin H; Contains: RecName: Full=Cathepsin H mini chain; Contains: RecName: Full=Cathepsin H heavy chain; Contains: RecName: Full=Cathepsin H light chain; Flags: Precursor gb|AAB93957.1| prepro	932	129	1825	303.22	2701	420.43
profile7	GNL|UG|SSC#S23213503	AY609474	---	Sus scrofa clone Clu_128105.scr.msk.p1.Contig1, mRNA sequence	PREDICTED: brix domain containing 1 [Macaca mulatta]	25	3.46	34	5.65	48	7.47
profile7	GNL|UG|SSC#S23213508	AY609469	---	Sus scrofa clone Clu_126442.scr.msk.p1.Contig1, mRNA sequence	PREDICTED: similar to solute carrier family 25, member 36 [Bos taurus]	24	3.32	54	8.97	97	15.1
profile7	GNL|UG|SSC#S23213531	AY609446	---	Sus scrofa clone Clu_11802.scr.msk.p1.Contig1, mRNA sequence	PREDICTED: similar to Cytosolic 5-nucleotidase 3 (Cytosolic 5-nucleotidase III) (cN-III) (Pyrimidine 5-nucleotidase 1) (P5N-1) (P5N-1) (PN-I) (Uridine 5-monophosphate hydrolase 1) (p36) [Bos taurus]	174	24.08	174	28.91	226	35.18
profile7	GNL|UG|SSC#S23213532	AY609445	LOC100155803	Sus scrofa clone Clu_11781.scr.msk.p1.Contig1, mRNA sequence	PREDICTED: GTP-binding protein PTD004 isoform 2 [Pan troglodytes]	272	37.65	328	54.5	472	73.47
profile7	GNL|UG|SSC#S23213542	AY609435	LOC100155390	Sus scrofa clone Clu_1143.scr.msk.p1.Contig3, mRNA sequence	sorting nexin 5 [Bos taurus] sp|Q3ZBM5|SNX5_BOVIN RecName: Full=Sorting nexin-5 gb|AAI03214.1| Sorting nexin 5 [Bos taurus]	419	58	486	80.75	645	100.4
profile7	GNL|UG|SSC#S23213555	AY609422	COPS2	Sus scrofa clone Clu_11038.scr.msk.p1.Contig1, mRNA sequence	PREDICTED: similar to COP9 complex subunit 2 [Monodelphis domestica]	302	41.8	343	56.99	454	70.67
profile7	GNL|UG|SSC#S23213556	AY609421	CARP	Sus scrofa clone Clu_10964.scr.msk.p1.Contig1, mRNA sequence	cardiac ankyrin repeat protein [Sus scrofa] sp|Q865U8|ANKR1_PIG RecName: Full=Ankyrin repeat domain-containing protein 1; AltName: Full=Cardiac ankyrin repeat protein gb|AAO74642.1| cardiac ankyrin repeat protein [Sus scrofa]	42	5.81	82	13.62	120	18.68
profile7	GNL|UG|SSC#S23692627	DN103726	---	1098943 MARC 4PIG Sus scrofa cDNA 3', mRNA sequence	PREDICTED: zinc finger and BTB domain containing 16 isoform 2 [Equus caballus] ref|XP_001502164.1| PREDICTED: zinc finger and BTB domain containing 16 isoform 1 [Equus caballus]	3	0.42	8	1.33	15	2.33
profile7	GNL|UG|SSC#S23694201	DN105304	---	1101237 MARC 4PIG Sus scrofa cDNA 5', mRNA sequence		372	51.49	406	67.46	593	92.31
profile7	GNL|UG|SSC#S23694730	DN105833	---	1102160 MARC 4PIG Sus scrofa cDNA 3', mRNA sequence		2	0.28	5	0.83	14	2.18
profile7	GNL|UG|SSC#S23696089	DN107192	---	1104614 MARC 4PIG Sus scrofa cDNA 5', mRNA sequence	PREDICTED: similar to WIRE protein [Equus caballus]	9	1.25	15	2.49	28	4.36
profile7	GNL|UG|SSC#S23696561	DN107664	---	1105130 MARC 4PIG Sus scrofa cDNA 5', mRNA sequence	PREDICTED: similar to AT rich interactive domain 2 (ARID, RFX-like) [Bos taurus]	9	1.25	14	2.33	26	4.05
profile7	GNL|UG|SSC#S23700130	DN111233	---	1110335 MARC 4PIG Sus scrofa cDNA 3', mRNA sequence		2	0.28	8	1.33	16	2.49
profile7	GNL|UG|SSC#S23757442	DN115061	---	1114482 MARC 4PIG Sus scrofa cDNA 5', mRNA sequence	anaphase promoting complex subunit 13 [Homo sapiens] ref|NP_001106705.1| anaphase promoting complex subunit 13 [Bos taurus] ref|XP_851892.1| PREDICTED: similar to anaphase promoting complex subunit 13 isoform 1 [Canis familiaris] ref|XP_864599.1| PREDICTE	281	38.89	395	65.63	530	82.5
profile7	GNL|UG|SSC#S23759053	DN116672	---	1116260 MARC 4PIG Sus scrofa cDNA 5', mRNA sequence		73	10.1	80	13.29	110	17.12
profile7	GNL|UG|SSC#S23763041	DN120660	ATP5G2	1120695 MARC 4PIG Sus scrofa cDNA 5', mRNA sequence	mitochondrial ATP5G2 [Sus scrofa]	737	102.01	965	160.33	1317	205
profile7	GNL|UG|SSC#S23763138	DN120757	---	1120801 MARC 4PIG Sus scrofa cDNA 5', mRNA sequence	C10 protein [Bos taurus] sp|Q32KM2|C10_BOVIN Protein C10 gb|AAI10028.1| Chromosome 12 open reading frame 57 ortholog [Bos taurus]	132	18.27	137	22.76	168	26.15
profile7	GNL|UG|SSC#S23764274	DN121893	MCEE	1122055 MARC 4PIG Sus scrofa cDNA 3', mRNA sequence	methylmalonyl CoA epimerase [Sus scrofa] gb|ABK55633.1| MCEE [Sus scrofa]	66	9.14	74	12.3	97	15.1
profile7	GNL|UG|SSC#S23766579	DN124198	---	1125033 MARC 4PIG Sus scrofa cDNA 5', mRNA sequence	PREDICTED: hypothetical protein, partial [Sus scrofa]	267	36.96	333	55.33	437	68.02
profile7	GNL|UG|SSC#S26314538	DQ026063	FCGR1A	Sus scrofa Fc gamma receptor I mRNA, complete cds	Fc fragment of IgG, high affinity Ia, receptor (CD64) [Sus scrofa] gb|AAZ20792.1| Fc gamma receptor I [Sus scrofa]	63	8.72	87	14.45	164	25.53
profile7	GNL|UG|SSC#S26396588	BW972772	---	BW972772 full-length enriched swine cDNA library, adult periphral blood mononuclear cell Sus scrofa cDNA clone PBL010074G04 5', mRNA sequence	membrane-associated protein 17 [Sus scrofa] sp|Q6ITQ4|PDZ1I_PIG RecName: Full=PDZK1-interacting protein 1; AltName: Full=17 kDa membrane-associated protein gb|AAT41665.1| membrane-associated protein 17 [Sus scrofa]	41	5.68	97	16.12	169	26.31
profile7	GNL|UG|SSC#S26400747	BW974121	---	BW974121 full-length enriched swine cDNA library, adult periphral blood mononuclear cell Sus scrofa cDNA clone PBL010089H06 5', mRNA sequence	PREDICTED: similar to Interleukin-7 receptor alpha chain precursor (IL-7R-alpha) (CDw127) (CD127 antigen) [Canis familiaris]	14	1.94	19	3.16	33	5.14
profile7	GNL|UG|SSC#S26646969	BW978032	LOC100153133	BW978032 full-length enriched swine cDNA library, adult intestine Sus scrofa cDNA clone ITT010022H10 5', mRNA sequence	PREDICTED: ubiquitin-conjugating enzyme E2C [Equus caballus]	92	12.73	109	18.11	135	21.01
profile7	GNL|UG|SSC#S26717691	AJ953775	---	AJ953775 KN404_1 Sus scrofa cDNA clone C0007744a23 5', mRNA sequence		1481	204.99	1617	268.66	2107	327.97
profile7	GNL|UG|SSC#S26721980	AJ958064	---	AJ958064 KN404_2 Sus scrofa cDNA clone C0007753k11 5', mRNA sequence		52	7.2	61	10.14	100	15.57
profile7	GNL|UG|SSC#S26723442	AJ959526	---	AJ959526 KN404_2 Sus scrofa cDNA clone C0007749o09 5', mRNA sequence		0	0.01	2	0.33	9	1.4
profile7	GNL|UG|SSC#S26728606	AJ964690	---	AJ964690 KN404_2 Sus scrofa cDNA clone C0007751b01 5', mRNA sequence		124	17.16	244	40.54	825	128.42
profile7	GNL|UG|SSC#S26731178	AJ941904	PMAIP1	AJ941904 CSEQRAN17 Sus scrofa cDNA clone C0007315d18 3', mRNA sequence		7	0.97	13	2.16	32	4.98
profile7	GNL|UG|SSC#S26733295	AJ944277	---	AJ944277 CSEQRAN17 Sus scrofa cDNA clone C0007316l02 5', mRNA sequence		138	19.1	158	26.25	215	33.47
profile7	GNL|UG|SSC#S26734311	AJ945293	---	AJ945293 CSEQRAN17 Sus scrofa cDNA clone C0007317c07 5', mRNA sequence		4	0.55	6	1	18	2.8
profile7	GNL|UG|SSC#S26735529	AJ946073	LY96	AJ946073 CSEQRAN17 Sus scrofa cDNA clone C0007306j18 5', mRNA sequence	MD-2 protein [Bos taurus] ref|NP_001098426.1| lymphocyte antigen 96 [Sus scrofa] sp|P58754|LY96_BOVIN RecName: Full=Lymphocyte antigen 96; AltName: Full=Protein MD-2; Flags: Precursor gb|AAL16721.1|AF368418_1 MD-2 protein [Bos taurus] dbj|BAF74787.1| lymp	129	17.86	139	23.09	178	27.71
profile7	GNL|UG|SSC#S27600725	DV226052	---	EST-AR164E11 Porcine Peripheral Blood Cell cDNA library Sus scrofa cDNA clone AR164E11, mRNA sequence	PREDICTED: similar to purinergic receptor P2Y, G-protein coupled, 13 [Equus caballus]	6	0.83	11	1.83	30	4.67
profile7	GNL|UG|SSC#S27602876	DV228203	---	EST-AR191F09 Porcine Peripheral Blood Cell cDNA library Sus scrofa cDNA clone AR191F09, mRNA sequence	RecName: Full=Probable G-protein coupled receptor 84 gb|AAI12719.1| G protein-coupled receptor 84 [Bos taurus] gb|ABQ12923.1| inflammation-related G protein-coupled receptor EX33 [Bos taurus]	4	0.55	25	4.15	82	12.76
profile7	GNL|UG|SSC#S27605165	DV230492	---	EST-AR173D10 Infected Porcine Peripheral Blood Cell cDNA library Sus scrofa cDNA clone AR173D10, mRNA sequence		40	5.54	59	9.8	79	12.3
profile7	GNL|UG|SSC#S29983378	CX057854	---	PDUts2018B12 Porcine testis cDNA library II Sus scrofa cDNA clone PDUts2018B12 5', mRNA sequence		46	6.37	48	7.98	76	11.83
profile7	GNL|UG|SSC#S31101550	DY405388	---	1496842 MARC 3PIG Sus scrofa cDNA 5', mRNA sequence		127	17.58	131	21.77	189	29.42
profile7	GNL|UG|SSC#S31106302	DY410140	---	1514099 MARC 3PIG Sus scrofa cDNA 3', mRNA sequence		54	7.47	64	10.63	142	22.1
profile7	GNL|UG|SSC#S31106412	DY410250	---	1514220 MARC 3PIG Sus scrofa cDNA 3', mRNA sequence		5	0.69	12	1.99	19	2.96
profile7	GNL|UG|SSC#S31107148	DY410986	---	1515682 MARC 3PIG Sus scrofa cDNA 5', mRNA sequence	ornithine decarboxylase [Sus scrofa] gb|ACB30110.1| ornithine decarboxylase 1.ODC1 [Sus scrofa]	380	52.6	396	65.8	694	108.03
profile7	GNL|UG|SSC#S31113853	DY417691	---	1532741 MARC 3PIG Sus scrofa cDNA 5', mRNA sequence	malignant T cell amplified sequence 1 isoform 1 [Homo sapiens] ref|NP_001039468.1| malignant T cell amplified sequence 1 [Bos taurus] ref|XP_864674.1| PREDICTED: similar to malignant T cell amplified sequence 1 isoform 3 [Canis familiaris] ref|XP_00113754	141	19.52	179	29.74	255	39.69
profile7	GNL|UG|SSC#S31114540	DY418378	---	1533503 MARC 3PIG Sus scrofa cDNA 5', mRNA sequence	unnamed protein product [Homo sapiens]	12	1.66	34	5.65	62	9.65
profile7	GNL|UG|SSC#S31131435	DY435273	---	1570402 MARC 3PIG Sus scrofa cDNA 3', mRNA sequence	PREDICTED: similar to 40S ribosomal protein S10 [Equus caballus]	10	1.38	18	2.99	30	4.67
profile7	GNL|UG|SSC#S31986081	DY684952	---	BMILT048 Banna Minipig Inbred line liver tissue cDNA library Sus scrofa cDNA, mRNA sequence	PREDICTED: similar to ATP-binding cassette, sub-family A (ABC1), member 9 [Equus caballus]	121	16.75	129	21.43	193	30.04
profile7	GNL|UG|SSC#S33259476	DQ470570	Stat3	Sus scrofa signal transducer and activator of transcription 3 (Stat3) mRNA, complete cds	signal transducer and activator of transcription 3 [Sus scrofa] sp|Q19S50|STAT3_PIG RecName: Full=Signal transducer and activator of transcription 3 gb|ABF21150.1| signal transducer and activator of transcription 3 [Sus scrofa]	27	3.74	37	6.15	52	8.09
profile7	GNL|UG|SSC#S33578949	DQ529285	GADD45A	Sus scrofa growth arrest and DNA-damage-inducible protein alpha (GADD45A) mRNA, complete cds	growth arrest and DNA-damage-inducible, alpha [Sus scrofa] gb|ABG21112.1| growth arrest and DNA-damage-inducible protein alpha [Sus scrofa]	175	24.22	230	38.21	293	45.61
profile7	GNL|UG|SSC#S34315588	DQ834921	NFKB1	Sus scrofa nuclear factor kappa-B 1 (NFKB1) mRNA, complete cds	nuclear factor kappa-B, subunit 1 [Sus scrofa] gb|ABH07786.1| nuclear factor kappa-B 1 [Sus scrofa]	85	11.77	108	17.94	150	23.35
profile7	GNL|UG|SSC#S34507726	DB815923	---	DB815923 full-length enriched swine cDNA library, adult periphral blood mononuclear cell Sus scrofa cDNA 3', mRNA sequence	immunoglobulin gamma chain 3 [Sus scrofa]	19	2.63	40	6.65	157	24.44
profile7	GNL|UG|SSC#S34512723	DB789959	---	DB789959 full-length enriched swine cDNA library, adult adrenal gland Sus scrofa cDNA clone ADR010095F01 5', mRNA sequence	PREDICTED: hypothetical protein, partial [Sus scrofa]	136	18.82	151	25.09	304	47.32
profile7	GNL|UG|SSC#S34513842	DB783986	---	DB783986 full-length enriched swine cDNA library, adult adrenal gland Sus scrofa cDNA clone ADR010028F12 5', mRNA sequence		21	2.91	37	6.15	60	9.34
profile7	GNL|UG|SSC#S34518996	DB796057	CCL3L1	DB796057 full-length enriched swine cDNA library, adult immature dendritic cell Sus scrofa cDNA clone DCI010073D06 5', mRNA sequence	chemokine (C-C motif) ligand 3-like 1 [Sus scrofa] gb|AAT65077.1| macrophage inflamatory protein 1 alpha [Sus scrofa] gb|ABY66139.1| chemokine ligand 3-like 1 [Sus scrofa]	110	15.23	160	26.58	266	41.41
profile7	GNL|UG|SSC#S34519912	DB796891	---	DB796891 full-length enriched swine cDNA library, adult immature dendritic cell Sus scrofa cDNA clone DCI010082H08 5', mRNA sequence		0	0.01	2	0.33	9	1.4
profile7	GNL|UG|SSC#S34522959	DB792378	---	DB792378 full-length enriched swine cDNA library, adult immature dendritic cell Sus scrofa cDNA clone DCI010023G03 5', mRNA sequence	PREDICTED: disabled homolog 2, mitogen-responsive phosphoprotein (Drosophila) isoform 6 [Bos taurus]	2	0.28	5	0.83	13	2.02
profile7	GNL|UG|SSC#S34525315	DB799591	---	DB799591 full-length enriched swine cDNA library, adult immature dendritic cell Sus scrofa cDNA clone DCI010113E10 5', mRNA sequence		31	4.29	40	6.65	60	9.34
profile7	GNL|UG|SSC#S34529076	DB803345	---	DB803345 full-length enriched swine cDNA library, adult skin Sus scrofa cDNA clone SKNB10056E07 5', mRNA sequence	PREDICTED: similar to MGC165862 protein [Sus scrofa]	298	41.25	608	101.02	924	143.83
profile7	GNL|UG|SSC#S35024985	DQ904034	LOC767627	Sus scrofa VpreB mRNA, complete cds	VpreB protein [Sus scrofa] gb|ABI75146.1| VpreB [Sus scrofa]	25	3.46	40	6.65	55	8.56
profile7	GNL|UG|SSC#S35164039	AK237320	---	Sus scrofa mRNA, clone:SPL010023G09, expressed in spleen	delta-aminolevulinic acid dehydratase [Bos taurus] sp|Q58DK5|HEM2_BOVIN RecName: Full=Delta-aminolevulinic acid dehydratase; Short=ALADH; AltName: Full=Porphobilinogen synthase gb|AAX46439.1| delta-aminolevulinic acid dehydratase isoform b [Bos taurus]	45	6.23	62	10.3	89	13.85
profile7	GNL|UG|SSC#S35164051	AK237308	---	Sus scrofa mRNA, clone:SPL010023A01, expressed in spleen	PREDICTED: similar to ATPase, H+ transporting, lysosomal accessory protein 1 precursor (predicted) [Equus caballus]	195	26.99	221	36.72	293	45.61
profile7	GNL|UG|SSC#S35164091	AK237268	---	Sus scrofa mRNA, clone:SPL010019E05, expressed in spleen	PREDICTED: similar to peroxisomal membrane protein 4 [Canis familiaris]	7	0.97	20	3.32	39	6.07
profile7	GNL|UG|SSC#S35164133	AK237225	IGG2B	Sus scrofa mRNA, clone:SPL010013G04, expressed in spleen	immunoglobulin gamma-2 heavy chain constant region [Sus scrofa]	22	3.05	41	6.81	355	55.26
profile7	GNL|UG|SSC#S35164172	AK237186	---	Sus scrofa mRNA, clone:SPL010010D05, expressed in spleen	Homo sapiens vesicle-associated membrane protein 4 [synthetic construct] gb|AAX29529.1| vesicle-associated membrane protein 4 [synthetic construct]	69	9.55	79	13.13	130	20.24
profile7	GNL|UG|SSC#S35164231	AK234108	---	Sus scrofa mRNA, clone:OVR010008B11, expressed in ovary	liver phosphofructokinase [Bos taurus] sp|A1A4J1|K6PL_BOVIN RecName: Full=6-phosphofructokinase, liver type; AltName: Full=Phosphofructokinase 1; AltName: Full=Phosphohexokinase; AltName: Full=Phosphofructo-1-kinase isozyme B; Short=PFK-B gb|AAI26579.1| P	219	30.31	228	37.88	290	45.14
profile7	GNL|UG|SSC#S35164275	AK234064	---	Sus scrofa mRNA, clone:OVR010003A03, expressed in ovary		74	10.24	142	23.59	207	32.22
profile7	GNL|UG|SSC#S35164404	AK233937	---	Sus scrofa mRNA, clone:MLN010072F05, expressed in mesenteric lymph node	vitamin K epoxide reductase complex, subunit 1 [Bos taurus] sp|Q6B4J2|VKOR1_BOVIN RecName: Full=Vitamin K epoxide reductase complex subunit 1; AltName: Full=Vitamin K1 2,3-epoxide reductase subunit 1 gb|AAT85856.1| vitamin k epoxide reductase [Bos taurus]	153	21.18	206	34.23	263	40.94
profile7	GNL|UG|SSC#S35164475	AK233866	---	Sus scrofa mRNA, clone:MLN010055C04, expressed in mesenteric lymph node	indoleamine-pyrrole 2,3 dioxygenase [Ovis aries]	368	50.94	1088	180.77	1892	294.51
profile7	GNL|UG|SSC#S35164499	AK233842	LOC100154627	Sus scrofa mRNA, clone:MLN010050H05, expressed in mesenteric lymph node	PREDICTED: similar to kinesin family member C1 [Sus scrofa]	54	7.47	63	10.47	103	16.03
profile7	GNL|UG|SSC#S35164562	AK233779	---	Sus scrofa mRNA, clone:MLN010025H07, expressed in mesenteric lymph node	hypothetical protein LOC293700 [Rattus norvegicus] gb|EDM12624.1| similar to RIKEN cDNA 0610038D11 (predicted), isoform CRA_b [Rattus norvegicus] gb|AAI66890.1| Similar to RIKEN cDNA 0610038D11 [Rattus norvegicus] gb|AAI68764.1| Similar to RIKEN cDNA 0610	904	125.13	870	144.55	1296	201.73
profile7	GNL|UG|SSC#S35164571	AK233770	---	Sus scrofa mRNA, clone:MLN010023C06, expressed in mesenteric lymph node	proteasome (prosome, macropain) assembly chaperone 2 [Bos taurus] sp|Q2NL24|PSMG2_BOVIN Proteasome assembly chaperone 2 gb|AAI11180.1| Proteasome (prosome, macropain) assembly chaperone 2 [Bos taurus]	189	26.16	221	36.72	272	42.34
profile7	GNL|UG|SSC#S35164756	AK240169	---	Sus scrofa mRNA, clone:UTR010037E05, expressed in uterus	BCL2/adenovirus E1B 19kDa interacting protein 3 [Bos taurus] sp|Q32KN2|BNIP3_BOVIN BCL2/adenovirus E1B 19 kDa protein-interacting protein 3 gb|AAI10013.1| BCL2/adenovirus E1B 19kDa interacting protein 3 [Bos taurus]	260	35.99	275	45.69	415	64.6
profile7	GNL|UG|SSC#S35164834	AK233704	---	Sus scrofa mRNA, clone:LVRM10208E11, expressed in liver	gamma-aminobutyric acid receptor associated protein, isoform CRA_b [Rattus norvegicus]	1503	208.04	1621	269.33	2095	326.11
profile7	GNL|UG|SSC#S35164964	AK233574	---	Sus scrofa mRNA, clone:LVRM10177C10, expressed in liver	PREDICTED: hypothetical LOC539299 isoform 2 [Bos taurus]	131	18.13	139	23.09	189	29.42
profile7	GNL|UG|SSC#S35165014	AK237123	---	Sus scrofa mRNA, clone:SPL010001H10, expressed in spleen	PREDICTED: similar to coiled-coil domain containing 86 [Macaca mulatta]	47	6.51	56	9.3	86	13.39
profile7	GNL|UG|SSC#S35165057	AK237080	---	Sus scrofa mRNA, clone:PBL010095F11, expressed in periphral blood mononuclear cell	PREDICTED: similar to Yip1 interacting factor homolog B isoform a isoform 1 [Canis familiaris]	134	18.55	167	27.75	209	32.53
profile7	GNL|UG|SSC#S35165123	AK237013	CD72	Sus scrofa mRNA, clone:PBL010075C07, expressed in periphral blood mononuclear cell	CD72 molecule [Sus scrofa] gb|ABE28000.1| CD72 antigen transcript variant 2 [Sus scrofa]	38	5.26	64	10.63	92	14.32
profile7	GNL|UG|SSC#S35165137	AK236999	---	Sus scrofa mRNA, clone:PBL010069G06, expressed in periphral blood mononuclear cell	PREDICTED: similar to host cell factor C1 regulator 1 (XPO1 dependant) isoform 1 [Canis familiaris]	60	8.3	62	10.3	95	14.79
profile7	GNL|UG|SSC#S35165229	AK233507	---	Sus scrofa mRNA, clone:LVRM10162A10, expressed in liver	nucleobindin 1 [Bos taurus] sp|Q0P569|NUCB1_BOVIN RecName: Full=Nucleobindin-1; Flags: Precursor gb|AAI20434.1| Nucleobindin 1 [Bos taurus]	273	37.79	319	53	479	74.56
profile7	GNL|UG|SSC#S35165232	AK233504	---	Sus scrofa mRNA, clone:LVRM10161D05, expressed in liver	nucleotide binding protein 1 [Bos taurus] sp|Q24K00|NUBP1_BOVIN Nucleotide-binding protein 1 (NBP 1) gb|AAI14138.1| Nucleotide binding protein 1 (MinD homolog, E. coli) [Bos taurus]	33	4.57	45	7.48	65	10.12
profile7	GNL|UG|SSC#S35165428	AK240093	---	Sus scrofa mRNA, clone:UTR010030B06, expressed in uterus	PREDICTED: similar to hematopoietic SH2 domain containing [Canis familiaris]	54	7.47	63	10.47	94	14.63
profile7	GNL|UG|SSC#S35165430	AK240091	LOC100153501	Sus scrofa mRNA, clone:UTR010030A06, expressed in uterus	PREDICTED: similar to Neutrophil gelatinase-associated lipocalin precursor (NGAL) (p25) (25 kDa alpha-2-microglobulin-related subunit of MMP-9) (Lipocalin-2) (Oncogene 24p3) [Sus scrofa]	355	49.14	518	86.07	796	123.9
profile7	GNL|UG|SSC#S35165459	AK240062	---	Sus scrofa mRNA, clone:UTR010026C10, expressed in uterus	T-cell, immune regulator 1 [Bos taurus] gb|AAI14744.1| T-cell, immune regulator 1, ATPase, H+ transporting, lysosomal V0 subunit A3 [Bos taurus]	138	19.1	164	27.25	212	33
profile7	GNL|UG|SSC#S35165465	AK240056	---	Sus scrofa mRNA, clone:UTR010025H12, expressed in uterus	nucleoside-diphosphate kinase 3 [Bos taurus] gb|AAI42383.1| NME3 protein [Bos taurus]	265	36.68	309	51.34	401	62.42
profile7	GNL|UG|SSC#S35165521	AK240000	---	Sus scrofa mRNA, clone:UTR010020A10, expressed in uterus	WNT1 inducible signaling pathway protein 2 [Bos taurus] gb|ABS45061.1| WNT1 inducible signaling pathway protein 2 precursor [Bos taurus]	2	0.28	6	1	14	2.18
profile7	GNL|UG|SSC#S35165548	AK239973	---	Sus scrofa mRNA, clone:UTR010017A02, expressed in uterus	PREDICTED: similar to CG33196-PB [Bos taurus]	1538	212.88	3877	644.16	6600	1027.35
profile7	GNL|UG|SSC#S35165589	AK233347	---	Sus scrofa mRNA, clone:LVRM10126C06, expressed in liver	hypothetical protein LOC535260 [Bos taurus] gb|AAI42517.1| FAM151B protein [Bos taurus]	0	0.01	2	0.33	10	1.56
profile7	GNL|UG|SSC#S35165808	AK236923	---	Sus scrofa mRNA, clone:PBL010044B08, expressed in periphral blood mononuclear cell	Toll-like receptor 6 [Sus scrofa]	70	9.69	107	17.78	161	25.06
profile7	GNL|UG|SSC#S35165853	AK236878	HSP90B1	Sus scrofa mRNA, clone:PBL010031B03, expressed in periphral blood mononuclear cell	heat shock protein 90kDa beta, member 1 [Sus scrofa] emb|CAA70347.1| gp96/GRP94 [Sus scrofa]	2146	297.04	3898	647.65	6441	1002.6
profile7	GNL|UG|SSC#S35165897	AK236834	LOC100158017	Sus scrofa mRNA, clone:PBL010019G06, expressed in periphral blood mononuclear cell	PREDICTED: similar to sparc/osteonectin, cwcv and kazal-like domains proteoglycan (testican) 2 [Sus scrofa]	2	0.28	4	0.66	17	2.65
profile7	GNL|UG|SSC#S35165922	AK236809	---	Sus scrofa mRNA, clone:PBL010010E06, expressed in periphral blood mononuclear cell	PREDICTED: similar to Type-1 angiotensin II receptor-associated protein (AT1 receptor-associated protein) [Macaca mulatta]	74	10.24	104	17.28	201	31.29
profile7	GNL|UG|SSC#S35166002	AK239911	LOC100157692	Sus scrofa mRNA, clone:UTR010010D03, expressed in uterus	Chain A, Crystal Structure Of The Ufc1, Ufm1 Conjugating Enzyme 1	172	23.81	183	30.41	248	38.6
profile7	GNL|UG|SSC#S35166151	AK239774	---	Sus scrofa mRNA, clone:THY010203G07, expressed in thymus	PREDICTED: similar to yippee-like 3 [Equus caballus]	342	47.34	374	62.14	484	75.34
profile7	GNL|UG|SSC#S35166205	AK236736	---	Sus scrofa mRNA, clone:OVRM10223D03, expressed in ovary	PREDICTED: similar to FK506-binding protein 4 (Peptidyl-prolyl cis-trans isomerase) (PPIase) (Rotamase) (p59 protein) (HSP binding immunophilin) (HBI) (FKBP52 protein) (52 kDa FK506 binding protein) (FKBP59) [Canis familiaris]	271	37.51	383	63.64	528	82.19
profile7	GNL|UG|SSC#S35166256	AK236685	---	Sus scrofa mRNA, clone:OVRM10215C09, expressed in ovary	PREDICTED: similar to lysosome-associated transmembrane protein 4 beta [Pan troglodytes]	433	59.93	423	70.28	602	93.71
profile7	GNL|UG|SSC#S35166326	AK236615	SLC11A1	Sus scrofa mRNA, clone:OVRM10208E10, expressed in ovary	natural resistance-associated macrophage protein [Sus scrofa] gb|AAF36527.1|AF132037_1 natural resistance-associated macrophage protein [Sus scrofa]	119	16.47	138	22.93	209	32.53
profile7	GNL|UG|SSC#S35166365	AK236576	---	Sus scrofa mRNA, clone:OVRM10205E08, expressed in ovary	protein disulfide isomerase-associated 4 [Bos taurus] sp|Q29RV1|PDIA4_BOVIN RecName: Full=Protein disulfide-isomerase A4; Flags: Precursor gb|AAI14005.1| Protein disulfide isomerase family A, member 4 [Bos taurus]	2943	407.36	4691	779.41	6625	1031.24
profile7	GNL|UG|SSC#S35166409	AK233127	---	Sus scrofa mRNA, clone:LVRM10085H03, expressed in liver	PREDICTED: similar to Mitochondrial carnitine/acylcarnitine carrier protein (Carnitine/acylcarnitine translocase) (CAC) isoform 4 [Canis familiaris]	39	5.4	47	7.81	79	12.3
profile7	GNL|UG|SSC#S35166434	AK233102	---	Sus scrofa mRNA, clone:LVRM10080H08, expressed in liver	PREDICTED: similar to CCCH-type zinc finger antiviral protein [Bos taurus]	72	9.97	95	15.78	138	21.48
profile7	GNL|UG|SSC#S35166493	AK233043	LOC100152612	Sus scrofa mRNA, clone:LVRM10072G08, expressed in liver	PREDICTED: similar to cyclophilin D [Sus scrofa]	51	7.06	66	10.97	133	20.7
profile7	GNL|UG|SSC#S35166497	AK233039	---	Sus scrofa mRNA, clone:LVRM10072C10, expressed in liver	EBNA1 binding protein 2 [Bos taurus] gb|AAI02357.1| EBNA1 binding protein 2 [Bos taurus]	311	43.05	442	73.44	600	93.4
profile7	GNL|UG|SSC#S35166630	AK239695	---	Sus scrofa mRNA, clone:THY010124D05, expressed in thymus	unnamed protein product [Mus musculus] dbj|BAE38321.1| unnamed protein product [Mus musculus]	457	63.26	439	72.94	577	89.82
profile7	GNL|UG|SSC#S35166798	AK239535	LOC100152423	Sus scrofa mRNA, clone:THY010111E02, expressed in thymus	PREDICTED: transmembrane emp24 domain containing 3 isoform 2 [Pan troglodytes]	109	15.09	145	24.09	192	29.89
profile7	GNL|UG|SSC#S35166814	AK239519	---	Sus scrofa mRNA, clone:THY010109H08, expressed in thymus	PREDICTED: oxysterol binding protein-like 2 isoform 1 [Equus caballus]	90	12.46	105	17.45	132	20.55
profile7	GNL|UG|SSC#S35166873	AK239460	---	Sus scrofa mRNA, clone:THY010105F03, expressed in thymus	eukaryotic translation initiation factor 3, subunit 3 gamma, 40kDa [Bos taurus] sp|Q56JZ5|EIF3H_BOVIN RecName: Full=Eukaryotic translation initiation factor 3 subunit H; Short=eIF3h; AltName: Full=Eukaryotic translation initiation factor 3 subunit 3; AltN	847	117.24	1013	168.31	1246	193.95
profile7	GNL|UG|SSC#S35167044	AK232900	C1S	Sus scrofa mRNA, clone:LVRM10048G07, expressed in liver	complement component 1, s subcomponent [Sus scrofa] sp|Q69DK8|C1S_PIG RecName: Full=Complement C1s subcomponent; AltName: Full=C1 esterase; Contains: RecName: Full=Complement C1s subcomponent heavy chain; Contains: RecName: Full=Complement C1s subcomponen	1149	159.04	1970	327.31	2975	463.09
profile7	GNL|UG|SSC#S35167129	AK232815	---	Sus scrofa mRNA, clone:LVRM10031B03, expressed in liver	centrosomal protein 27kDa [Bos taurus] gb|AAI05450.1| Centrosomal protein 27kDa [Bos taurus]	61	8.44	79	13.13	103	16.03
profile7	GNL|UG|SSC#S35167198	AK236546	HIG2	Sus scrofa mRNA, clone:OVRM10201E11, expressed in ovary	PREDICTED: similar to hypoxia-inducible protein 2 [Pan troglodytes]	47	6.51	64	10.63	82	12.76
profile7	GNL|UG|SSC#S35167212	AK236532	---	Sus scrofa mRNA, clone:OVRM10200G12, expressed in ovary	PREDICTED: similar to ribosomal protein S6 kinase polypeptide 3 [Equus caballus]	127	17.58	124	20.6	173	26.93
profile7	GNL|UG|SSC#S35167220	AK236524	---	Sus scrofa mRNA, clone:OVRM10200B01, expressed in ovary	PREDICTED: similar to fasciculation and elongation protein zeta 2 (zygin II) isoform 3 [Canis familiaris] ref|XP_540146.2| PREDICTED: similar to fasciculation and elongation protein zeta 2 (zygin II) isoform 1 [Canis familiaris]	43	5.95	56	9.3	71	11.05
profile7	GNL|UG|SSC#S35167255	AK236489	RABGGTA	Sus scrofa mRNA, clone:OVRM10197E02, expressed in ovary	Rab geranylgeranyltransferase, alpha subunit [Sus scrofa] sp|A5A779|PGTA_PIG RecName: Full=Geranylgeranyl transferase type-2 subunit alpha; AltName: Full=Geranylgeranyl transferase type II subunit alpha; AltName: Full=Rab geranylgeranyltransferase subunit	23	3.18	35	5.82	49	7.63
profile7	GNL|UG|SSC#S35167312	AK236432	SUCLG2	Sus scrofa mRNA, clone:OVRM10192E03, expressed in ovary	RecName: Full=Succinyl-CoA ligase [GDP-forming] subunit beta, mitochondrial; AltName: Full=GTP-specific succinyl-CoA synthetase subunit beta; AltName: Full=Succinyl-CoA synthetase, betaG chain; Short=SCS-betaG; Flags: Precursor	45	6.23	48	7.98	92	14.32
profile7	GNL|UG|SSC#S35167354	AK236390	---	Sus scrofa mRNA, clone:OVRM10188A06, expressed in ovary	calnexin [Canis lupus familiaris] sp|P24643|CALX_CANFA RecName: Full=Calnexin; AltName: Full=pp90; Flags: Precursor emb|CAA37678.1| pp90 precursor [Canis lupus familiaris]	727	100.63	788	130.93	1010	157.22
profile7	GNL|UG|SSC#S35167357	AK236387	---	Sus scrofa mRNA, clone:OVRM10187G03, expressed in ovary	PREDICTED: similar to Eukaryotic translation initiation factor 3 subunit 1 (eIF-3 alpha) [Canis familiaris]	369	51.08	383	63.64	481	74.87
profile7	GNL|UG|SSC#S35167360	AK236384	---	Sus scrofa mRNA, clone:OVRM10187E04, expressed in ovary	PREDICTED: similar to OAF homolog [Bos taurus]	155	21.45	230	38.21	364	56.66
profile7	GNL|UG|SSC#S35167418	AK230631	---	Sus scrofa mRNA, clone:AMP010019A01, expressed in alveolar macrophage	CD48 molecule [Bos taurus] gb|AAI12826.1| CD48 molecule [Bos taurus]	564	78.07	663	110.16	991	154.26
profile7	GNL|UG|SSC#S35167468	AK230580	---	Sus scrofa mRNA, clone:AMP010011F08, expressed in alveolar macrophage	synaptojanin 2 binding protein [Homo sapiens] sp|P57105|SYJ2B_HUMAN RecName: Full=Synaptojanin-2-binding protein; AltName: Full=Mitochondrial outer membrane protein 25 gb|AAH07704.1| Synaptojanin 2 binding protein [Homo sapiens] gb|AAT01566.1| activin rec	89	12.32	134	22.26	205	31.91
profile7	GNL|UG|SSC#S35167471	AK230577	---	Sus scrofa mRNA, clone:AMP010011E01, expressed in alveolar macrophage	PREDICTED: similar to DNA directed RNA polymerase II polypeptide G [Equus caballus]	147	20.35	202	33.56	277	43.12
profile7	GNL|UG|SSC#S35167487	AK230561	---	Sus scrofa mRNA, clone:AMP010010B04, expressed in alveolar macrophage	TGOLN2 protein [Bos taurus]	37	5.12	44	7.31	78	12.14
profile7	GNL|UG|SSC#S35167490	AK230558	LOC100156673	Sus scrofa mRNA, clone:AMP010009H08, expressed in alveolar macrophage	PREDICTED: similar to High mobility group protein 20A (HMG box-containing protein 20A) (HMG domain-containing protein HMGX1) [Sus scrofa]	377	52.18	403	66.96	488	75.96
profile7	GNL|UG|SSC#S35167547	AK230501	---	Sus scrofa mRNA, clone:AMP010003F09, expressed in alveolar macrophage	cytochrome c oxidase subunit I [Sus scrofa] sp|O79876|COX1_PIG RecName: Full=Cytochrome c oxidase subunit 1; AltName: Full=Cytochrome c oxidase polypeptide I gb|AAD34187.1|AF034253_3 cytochrome c oxidase subunit I [Sus scrofa] gb|AAG28179.1|AF304200_3 COI	37575	5200.98	41357	6871.43	49722	7739.67
profile7	GNL|UG|SSC#S35167553	AK230495	---	Sus scrofa mRNA, clone:AMP010002F10, expressed in alveolar macrophage	unnamed protein product [Mus musculus]	273	37.79	300	49.84	446	69.42
profile7	GNL|UG|SSC#S35167557	AK230491	---	Sus scrofa mRNA, clone:AMP010002E09, expressed in alveolar macrophage		654	90.52	667	110.82	846	131.69
profile7	GNL|UG|SSC#S35167563	AK230485	---	Sus scrofa mRNA, clone:AMP010002A04, expressed in alveolar macrophage	PREDICTED: similar to WD repeat domain 48 [Macaca mulatta]	9	1.25	15	2.49	30	4.67
profile7	GNL|UG|SSC#S35167599	AK239333	---	Sus scrofa mRNA, clone:THY010093H10, expressed in thymus	leukocyte-associated immunoglobulin-like receptor 1, isoform a (predicted) [Papio anubis]	44	6.09	62	10.3	94	14.63
profile7	GNL|UG|SSC#S35167613	AK239319	---	Sus scrofa mRNA, clone:THY010092F01, expressed in thymus	PREDICTED: similar to 1700123O20Rik protein [Equus caballus]	123	17.03	135	22.43	192	29.89
profile7	GNL|UG|SSC#S35167682	AK239250	---	Sus scrofa mRNA, clone:THY010085B03, expressed in thymus		165	22.84	192	31.9	258	40.16
profile7	GNL|UG|SSC#S35167695	AK239237	---	Sus scrofa mRNA, clone:THY010082G01, expressed in thymus	uridine phosphorylase 1 [Bos taurus] gb|AAI42119.1| UPP1 protein [Bos taurus]	68	9.41	218	36.22	453	70.51
profile7	GNL|UG|SSC#S35167753	AK239179	---	Sus scrofa mRNA, clone:THY010070F06, expressed in thymus	signaling lymphocytic activation molecule family member 1 [Ovis aries] gb|ABB58749.1| signaling lymphocyte activation molecule SLAM [Ovis aries]	10	1.38	18	2.99	36	5.6
profile7	GNL|UG|SSC#S35167799	AK236347	---	Sus scrofa mRNA, clone:OVRM10183H08, expressed in ovary	PREDICTED: similar to WD repeat domain 54 [Equus caballus]	47	6.51	51	8.47	79	12.3
profile7	GNL|UG|SSC#S35167810	AK236336	ATP6V1H	Sus scrofa mRNA, clone:OVRM10182H03, expressed in ovary	ATPase, H+ transporting, lysosomal 50/57kDa, V1 subunit H [Sus scrofa] emb|CAB39533.1| 54 kDa vacuolar H(+)-ATPase subunit [Sus scrofa]	96	13.29	112	18.61	185	28.8
profile7	GNL|UG|SSC#S35167815	AK236331	---	Sus scrofa mRNA, clone:OVRM10182E07, expressed in ovary	heterogeneous nuclear ribonucleoprotein C [Bos taurus] ref|XP_532622.1| PREDICTED: similar to heterogeneous nuclear ribonucleoprotein C isoform b isoform 1 [Canis familiaris] ref|XP_863431.1| PREDICTED: similar to heterogeneous nuclear ribonucleoprotein C	394	54.54	474	78.75	676	105.23
profile7	GNL|UG|SSC#S35167924	AK236221	LOC100154035	Sus scrofa mRNA, clone:OVRM10165B07, expressed in ovary	PREDICTED: similar to DNA-directed RNA polymerase III subunit RPC4 (RNA polymerase III subunit C4) (DNA-directed RNA polymerase III subunit D) (DNA-directed RNA polymerase III 47 kDa polypeptide) (RPC53) (Protein BN51) [Sus scrofa]	74	10.24	87	14.45	127	19.77
profile7	GNL|UG|SSC#S35167948	AK236197	---	Sus scrofa mRNA, clone:OVRM10162H02, expressed in ovary	chromatin modifying protein 1B [Bos taurus] sp|Q5E994|CHM1B_BOVIN RecName: Full=Charged multivesicular body protein 1b; AltName: Full=Chromatin-modifying protein 1b; Short=CHMP1b gb|AAX09043.1| CHMP1.5 protein [Bos taurus] gb|AAI05548.2| Chromatin modifyi	50	6.92	59	9.8	81	12.61
profile7	GNL|UG|SSC#S35168020	AK239134	---	Sus scrofa mRNA, clone:THY010066A06, expressed in thymus	PREDICTED: similar to Syntaxin-5 [Equus caballus]	73	10.1	84	13.96	122	18.99
profile7	GNL|UG|SSC#S35168126	AK239028	---	Sus scrofa mRNA, clone:THY010057G07, expressed in thymus	PREDICTED: similar to Pre-mRNA splicing factor 18 (PRP18 homolog) (hPRP18) isoform 1 [Canis familiaris]	134	18.55	131	21.77	184	28.64
profile7	GNL|UG|SSC#S35168171	AK238983	LOC100153900	Sus scrofa mRNA, clone:THY010053D12, expressed in thymus	PREDICTED: similar to CDC5-like [Canis familiaris]	104	14.4	123	20.44	161	25.06
profile7	GNL|UG|SSC#S35168178	AK238976	---	Sus scrofa mRNA, clone:THY010052H11, expressed in thymus	PREDICTED: X-ray repair complementing defective repair in Chinese hamster cells 6 (Ku autoantigen, 70kDa) isoform 1 [Bos taurus]	89	12.32	131	21.77	268	41.72
profile7	GNL|UG|SSC#S35168235	AK236133	---	Sus scrofa mRNA, clone:OVRM10155E04, expressed in ovary	transmembrane protein 120A [Bos taurus] sp|Q05B45|T120A_BOVIN RecName: Full=Transmembrane protein 120A gb|AAI22850.1| Transmembrane protein 120A [Bos taurus]	75	10.38	82	13.62	113	17.59
profile7	GNL|UG|SSC#S35168262	AK236106	---	Sus scrofa mRNA, clone:OVRM10152H03, expressed in ovary	PREDICTED: similar to WD repeat domain 79 [Equus caballus]	44	6.09	45	7.48	78	12.14
profile7	GNL|UG|SSC#S35168495	AK232628	LOC100158122	Sus scrofa mRNA, clone:LVR010102B07, expressed in liver	PREDICTED: similar to Mitochondrial ribosomal protein S22 [Equus caballus]	76	10.52	91	15.12	131	20.39
profile7	GNL|UG|SSC#S35168908	AK235937	---	Sus scrofa mRNA, clone:OVRM10127C05, expressed in ovary	PREDICTED: ligatin [Pan troglodytes]	78	10.8	85	14.12	115	17.9
profile7	GNL|UG|SSC#S35169020	AK235882	ARG1	Sus scrofa mRNA, clone:OVRM10122E09, expressed in ovary	arginase, type I [Sus scrofa] sp|Q95JC8|ARGI1_PIG RecName: Full=Arginase-1; AltName: Full=Type I arginase; AltName: Full=Liver-type arginase gb|AAK91874.1| arginase I [Sus scrofa]	97	13.43	215	35.72	789	122.81
profile7	GNL|UG|SSC#S35169073	AK235841	OPTN	Sus scrofa mRNA, clone:OVRM10119F04, expressed in ovary	optineurin [Sus scrofa] sp|Q7YS99|OPTN_PIG RecName: Full=Optineurin gb|AAP47176.1|AF513722_1 optineurin [Sus scrofa]	358	49.55	406	67.46	526	81.88
profile7	GNL|UG|SSC#S35169111	AK235802	LOC100155615	Sus scrofa mRNA, clone:OVRM10116E06, expressed in ovary	PREDICTED: similar to vasopressin-induced protein, 32kDa isoform 1 [Sus scrofa] ref|XP_001929095.1| PREDICTED: similar to vasopressin-induced protein, 32kDa isoform 2 [Sus scrofa]	154	21.32	178	29.57	244	37.98
profile7	GNL|UG|SSC#S35169171	AK232498	---	Sus scrofa mRNA, clone:LVR010055B09, expressed in liver		28	3.88	39	6.48	58	9.03
profile7	GNL|UG|SSC#S35169193	AK232476	LOC100155605	Sus scrofa mRNA, clone:LVR010052A07, expressed in liver	PREDICTED: similar to pterin 4 alpha carbinolamine dehydratase/dimerization cofactor of hepatocyte nuclear factor 1 alpha (TCF1) 1 [Canis familiaris]	254	35.16	275	45.69	332	51.68
profile7	GNL|UG|SSC#S35169210	AK232459	---	Sus scrofa mRNA, clone:LVR010050A10, expressed in liver	PREDICTED: similar to Glioma tumor suppressor candidate region gene 2 protein (p60) [Canis familiaris]	131	18.13	216	35.89	303	47.16
profile7	GNL|UG|SSC#S35169224	AK232445	TBPRF10	Sus scrofa mRNA, clone:LVR010048D05, expressed in liver	integrin-linked kinase [synthetic construct]	279	38.62	299	49.68	351	54.64
profile7	GNL|UG|SSC#S35169295	AK232374	---	Sus scrofa mRNA, clone:LVR010033E07, expressed in liver	Ab1-018 [Rattus norvegicus] gb|AAP92562.1| Aa2-028 [Rattus norvegicus]	8	1.11	51	8.47	1047	162.97
profile7	GNL|UG|SSC#S35169317	AK232352	CRABP1	Sus scrofa mRNA, clone:LVR010026F04, expressed in liver	PREDICTED: similar to retinol binding protein 5, cellular [Equus caballus]	15	2.08	33	5.48	63	9.81
profile7	GNL|UG|SSC#S35169455	AK238649	---	Sus scrofa mRNA, clone:THY010014F03, expressed in thymus	lysyl-tRNA synthetase [Bos taurus] gb|AAI02323.1| Lysyl-tRNA synthetase [Bos taurus]	453	62.7	445	73.94	641	99.78
profile7	GNL|UG|SSC#S35169471	AK238633	---	Sus scrofa mRNA, clone:THY010009H07, expressed in thymus	PREDICTED: similar to heat shock 70kD protein binding protein [Canis familiaris]	2616	362.1	2486	413.05	3413	531.26
profile7	GNL|UG|SSC#S35169618	AK235700	LOC780415	Sus scrofa mRNA, clone:OVRM10106A06, expressed in ovary	interferon regulatory factor 9 [Sus scrofa] gb|ABI21833.1| interferon regulatory factor 9 [Sus scrofa]	535	74.05	649	107.83	808	125.77
profile7	GNL|UG|SSC#S35169803	AK232271	---	Sus scrofa mRNA, clone:LVR010010D04, expressed in liver	prohibitin 2 [Bos taurus] sp|Q2HJ97|PHB2_BOVIN RecName: Full=Prohibitin-2 gb|AAI13242.1| Prohibitin 2 [Bos taurus]	137	18.96	166	27.58	235	36.58
profile7	GNL|UG|SSC#S35169820	AK232254	---	Sus scrofa mRNA, clone:LVR010003A10, expressed in liver	PREDICTED: similar to DNA polymerase delta subunit 4 (DNA polymerase delta subunit p12) [Canis familiaris]	254	35.16	341	56.66	458	71.29
profile7	GNL|UG|SSC#S35169838	AK232236	---	Sus scrofa mRNA, clone:LNG010110G08, expressed in lung	PREDICTED: hypothetical protein [Pan troglodytes]	49	6.78	49	8.14	77	11.99
profile7	GNL|UG|SSC#S35169967	AK238532	---	Sus scrofa mRNA, clone:TES010055H06, expressed in testis	PREDICTED: similar to solute carrier family 25, member 26 [Equus caballus]	12	1.66	14	2.33	32	4.98
profile7	GNL|UG|SSC#S35169993	AK238506	---	Sus scrofa mRNA, clone:TES010045B06, expressed in testis	chromosome 1 open reading frame 21 [Bos taurus] ref|XP_853293.1| PREDICTED: similar to chromosome 1 open reading frame 21 [Canis familiaris] ref|XP_001490823.1| PREDICTED: similar to chromosome 1 open reading frame 21 [Equus caballus] gb|AAI33419.1| Chrom	80	11.07	79	13.13	112	17.43
profile7	GNL|UG|SSC#S35170010	AK238489	---	Sus scrofa mRNA, clone:TES010040G05, expressed in testis	NADH dehydrogenase (ubiquinone) flavoprotein 3, 10kDa [Homo sapiens]	155	21.45	178	29.57	223	34.71
profile7	GNL|UG|SSC#S35170092	AK232026	---	Sus scrofa mRNA, clone:LNG010066H03, expressed in lung	PREDICTED: placenta-specific 8 isoform 2 [Macaca mulatta]	401	55.5	607	100.85	1015	157.99
profile7	GNL|UG|SSC#S35170143	AK231975	---	Sus scrofa mRNA, clone:LNG010059C09, expressed in lung	PREDICTED: similar to THAP domain-containing protein 7 [Equus caballus]	95	13.15	117	19.44	177	27.55
profile7	GNL|UG|SSC#S35170194	AK238453	---	Sus scrofa mRNA, clone:TES010027F04, expressed in testis	TAR (HIV-1) RNA binding protein 2 [Bos taurus]	58	8.03	69	11.46	90	14.01
profile7	GNL|UG|SSC#S35170327	AK235534	---	Sus scrofa mRNA, clone:OVRM10091B12, expressed in ovary	PREDICTED: NFKB activating protein isoform 2 [Bos taurus]	82	11.35	106	17.61	148	23.04
profile7	GNL|UG|SSC#S35170328	AK235533	---	Sus scrofa mRNA, clone:OVRM10091B03, expressed in ovary		272	37.65	351	58.32	499	77.67
profile7	GNL|UG|SSC#S35170350	AK235511	LOC100153484	Sus scrofa mRNA, clone:OVRM10089A12, expressed in ovary	PREDICTED: similar to kidney predominant protein NCU-G1 [Sus scrofa]	313	43.32	355	58.98	454	70.67
profile7	GNL|UG|SSC#S35170367	AK235494	---	Sus scrofa mRNA, clone:OVRM10087C12, expressed in ovary	leucine aminopeptidase 3 [Bos taurus] ref|XP_001787300.1| PREDICTED: leucine aminopeptidase 3 [Bos taurus] sp|P00727|AMPL_BOVIN RecName: Full=Cytosol aminopeptidase; AltName: Full=Leucine aminopeptidase; AltName: Full=Leucyl aminopeptidase; AltName: Full=	4142	573.32	4802	797.85	8221	1279.67
profile7	GNL|UG|SSC#S35170369	AK235492	---	Sus scrofa mRNA, clone:OVRM10087B09, expressed in ovary	PREDICTED: similar to CG9267-PA [Macaca mulatta]	104	14.4	102	16.95	143	22.26
profile7	GNL|UG|SSC#S35170424	AK235437	---	Sus scrofa mRNA, clone:OVRM10081H02, expressed in ovary	lipase maturation factor 1 [Bos taurus] sp|Q0P5C0|LMF1_BOVIN RecName: Full=Lipase maturation factor 1; AltName: Full=Transmembrane protein 112 gb|AAI20254.1| Lipase maturation factor 1 [Bos taurus]	101	13.98	113	18.77	139	21.64
profile7	GNL|UG|SSC#S35170503	AK232114	---	Sus scrofa mRNA, clone:LNG010081D04, expressed in lung	ATP synthase mitochondrial F1 complex assembly factor 2 [Bos taurus] sp|Q1LZ96|ATPF2_BOVIN ATP synthase mitochondrial F1 complex assembly factor 2, mitochondrial precursor gb|AAI16132.1| ATP synthase mitochondrial F1 complex assembly factor 2 [Bos taurus]	229	31.7	222	36.89	292	45.45
profile7	GNL|UG|SSC#S35170581	AK235178	---	Sus scrofa mRNA, clone:OVRM10055H08, expressed in ovary	guanine nucleotide binding protein, beta 1, isoform CRA_a [Mus musculus]	237	32.8	312	51.84	400	62.26
profile7	GNL|UG|SSC#S35170586	AK231929	MX1	Sus scrofa mRNA, clone:LNG010047G08, expressed in lung	Mx1 [Sus scrofa]	371	51.35	558	92.71	905	140.87
profile7	GNL|UG|SSC#S35170600	AK231915	---	Sus scrofa mRNA, clone:LNG010045D04, expressed in lung	stress-induced-phosphoprotein 1 (Hsp70/Hsp90-organizing protein) [Bos taurus] sp|Q3ZBZ8|STIP1_BOVIN RecName: Full=Stress-induced-phosphoprotein 1; Short=STI1; AltName: Full=Hsc70/Hsp90-organizing protein; Short=Hop gb|AAI03004.1| Stress-induced-phosphopro	159	22.01	209	34.73	341	53.08
profile7	GNL|UG|SSC#S35170619	AK231896	LOC654407	Sus scrofa mRNA, clone:LNG010043E09, expressed in lung	microsomal prostaglandin E synthase-1 [Sus scrofa] gb|AAX52523.1| microsomal prostaglandin E synthase-1 [Sus scrofa]	319	44.15	397	65.96	494	76.9
profile7	GNL|UG|SSC#S35170698	AK238330	---	Sus scrofa mRNA, clone:TCH010084F05, expressed in trachea	unnamed protein product [Mus musculus]	18	2.49	33	5.48	70	10.9
profile7	GNL|UG|SSC#S35170800	AK238228	---	Sus scrofa mRNA, clone:TCH010065C11, expressed in trachea	capping protein (actin filament), gelsolin-like [Rattus norvegicus] sp|Q6AYC4|CAPG_RAT RecName: Full=Macrophage-capping protein; AltName: Full=Actin regulatory protein CAP-G gb|AAH79104.1| Capping protein (actin filament), gelsolin-like [Rattus norvegicus	464	64.22	456	75.76	596	92.77
profile7	GNL|UG|SSC#S35170834	AK238194	---	Sus scrofa mRNA, clone:TCH010060E07, expressed in trachea	cysteine-rich with EGF-like domains 2 [Bos taurus] sp|Q2KIT5|CREL2_BOVIN RecName: Full=Cysteine-rich with EGF-like domain protein 2; Flags: Precursor gb|AAI12518.1| Cysteine-rich with EGF-like domains 2 [Bos taurus]	279	38.62	284	47.19	356	55.41
profile7	GNL|UG|SSC#S35170929	AK235313	FTH1	Sus scrofa mRNA, clone:OVRM10067H08, expressed in ovary	FTH1 protein [Homo sapiens]	6794	940.4	8672	1440.85	18526	2883.74
profile7	GNL|UG|SSC#S35171042	AK231755	---	Sus scrofa mRNA, clone:LNG010019G08, expressed in lung	PREDICTED: similar to asparagine synthetase [Canis familiaris]	114	15.78	144	23.93	186	28.95
profile7	GNL|UG|SSC#S35171127	AK231778	LOC100152036	Sus scrofa mRNA, clone:LNG010022F01, expressed in lung	PREDICTED: similar to lymphocyte antigen 9 [Sus scrofa]	18	2.49	36	5.98	62	9.65
profile7	GNL|UG|SSC#S35171156	AK231668	LOC414386	Sus scrofa mRNA, clone:LNG010006E02, expressed in lung	PDZ domain containing 11, isoform CRA_c [Mus musculus]	88	12.18	97	16.12	148	23.04
profile7	GNL|UG|SSC#S35171167	AK231657	SFTPB	Sus scrofa mRNA, clone:LNG010005E02, expressed in lung	surfactant protein B [Sus scrofa]	1774	245.55	2049	340.44	3312	515.54
profile7	GNL|UG|SSC#S35171195	AK231628	---	Sus scrofa mRNA, clone:LNG010003B09, expressed in lung	PREDICTED: similar to interleukin 18 binding protein [Bos taurus]	151	20.9	145	24.09	198	30.82
profile7	GNL|UG|SSC#S35171226	AK231597	LOC100155820	Sus scrofa mRNA, clone:ITT010103H07, expressed in intestine	PREDICTED: similar to Dim1p homolog isoform 2 [Gallus gallus] ref|XP_533363.2| PREDICTED: similar to dim1 isoform 1 [Canis familiaris] ref|XP_001232091.1| PREDICTED: similar to Dim1p homolog isoform 1 [Gallus gallus] ref|XP_001366433.1| PREDICTED: similar	90	12.46	106	17.61	181	28.17
profile7	GNL|UG|SSC#S35171357	AK235099	CLN3	Sus scrofa mRNA, clone:OVRM10049E02, expressed in ovary	ceroid-lipofuscinosis, neuronal 3 [Sus scrofa] gb|ABX84375.1| CLN3 protein [Sus scrofa]	342	47.34	405	67.29	640	99.62
profile7	GNL|UG|SSC#S35171360	AK235096	---	Sus scrofa mRNA, clone:OVRM10049D05, expressed in ovary	putative interleukin-34 [Sus scrofa]	29	4.01	40	6.65	59	9.18
profile7	GNL|UG|SSC#S35171372	AK235084	---	Sus scrofa mRNA, clone:OVRM10047G03, expressed in ovary	PREDICTED: similar to Mortality factor 4-like protein 2 (MORF-related gene X protein) (Transcription factor-like protein MRGX) (MSL3-2 protein) isoform 1 [Canis familiaris] ref|XP_862139.1| PREDICTED: similar to Mortality factor 4-like protein 2 (MORF-rel	488	67.55	688	114.31	934	145.39
profile7	GNL|UG|SSC#S35171456	AK235000	---	Sus scrofa mRNA, clone:OVRM10040B02, expressed in ovary	PREDICTED: transmembrane 9 superfamily member 1 [Equus caballus]	253	35.02	287	47.68	376	58.53
profile7	GNL|UG|SSC#S35171458	AK234998	LOC100153857	Sus scrofa mRNA, clone:OVRM10039E12, expressed in ovary	PREDICTED: similar to RNA pseudouridylate synthase domain containing 3 [Sus scrofa]	43	5.95	48	7.98	81	12.61
profile7	GNL|UG|SSC#S35171481	AK231731	---	Sus scrofa mRNA, clone:LNG010016G11, expressed in lung	activating signal cointegrator 1 complex subunit 1 [Bos taurus] gb|AAI22606.1| Activating signal cointegrator 1 complex subunit 1 [Bos taurus]	48	6.64	74	12.3	131	20.39
profile7	GNL|UG|SSC#S35171491	AK231721	EIF4A2	Sus scrofa mRNA, clone:LNG010015E04, expressed in lung	eukaryotic translation initiation factor 4A2 [Rattus norvegicus] ref|NP_001029216.1| eukaryotic translation initiation factor 4A2 [Bos taurus] ref|NP_001958.2| eukaryotic translation initiation factor 4A2 [Homo sapiens] ref|NP_001093665.1| eukaryotic tran	406	56.2	478	79.42	697	108.49
profile7	GNL|UG|SSC#S35171516	AK231696	---	Sus scrofa mRNA, clone:LNG010013B06, expressed in lung	PREDICTED: similar to CDC42 effector protein (Rho GTPase binding) 2 [Equus caballus]	42	5.81	51	8.47	72	11.21
profile7	GNL|UG|SSC#S35171576	AK231473	---	Sus scrofa mRNA, clone:ITT010076D03, expressed in intestine	eukaryotic translation initiation factor 3, subunit K [Bos taurus] ref|XP_533679.1| PREDICTED: similar to eukaryotic translation initiation factor 3, subunit 12 isoform 1 [Canis familiaris] ref|XP_001497262.1| PREDICTED: similar to eukaryotic translation	766	106.03	815	135.41	996	155.04
profile7	GNL|UG|SSC#S35171578	AK231471	TLR1	Sus scrofa mRNA, clone:ITT010075C05, expressed in intestine	toll-like receptor 1 [Sus scrofa] dbj|BAE06146.1| Toll-like receptor 1 [Sus scrofa]	56	7.75	62	10.3	103	16.03
profile7	GNL|UG|SSC#S35171591	AK231458	---	Sus scrofa mRNA, clone:ITT010071G11, expressed in intestine	PREDICTED: similar to MGC179370 protein [Sus scrofa]	55	7.61	96	15.95	219	34.09
profile7	GNL|UG|SSC#S35171632	AK231513	---	Sus scrofa mRNA, clone:ITT010084D11, expressed in intestine	PREDICTED: similar to 23 kD highly basic protein isoform 3 [Pan troglodytes]	822	113.78	798	132.59	1237	192.55
profile7	GNL|UG|SSC#S35171743	AK238076	---	Sus scrofa mRNA, clone:TCH010040D03, expressed in trachea	Tryptophanyl-tRNA synthetase, cytoplasmic (Tryptophan--tRNA ligase) (TrpRS) gb|AAI02807.1| WARS protein [Bos taurus]	137	18.96	178	29.57	402	62.57
profile7	GNL|UG|SSC#S35171758	AK238061	---	Sus scrofa mRNA, clone:TCH010037D03, expressed in trachea	PREDICTED: similar to NIPA-like domain containing 3 [Bos taurus]	16	2.21	25	4.15	45	7
profile7	GNL|UG|SSC#S35171901	AK234911	LOC100157726	Sus scrofa mRNA, clone:OVRM10030D05, expressed in ovary	PREDICTED: ets variant gene 6 (TEL oncogene) [Equus caballus]	67	9.27	80	13.29	114	17.75
profile7	GNL|UG|SSC#S35171942	AK234869	---	Sus scrofa mRNA, clone:OVRM10024H08, expressed in ovary	PREDICTED: chromosome 21 open reading frame 63 ortholog [Bos taurus]	34	4.71	35	5.82	66	10.27
profile7	GNL|UG|SSC#S35172081	AK231412	---	Sus scrofa mRNA, clone:ITT010057E01, expressed in intestine	SS18L2 protein [Bos taurus]	307	42.49	368	61.14	467	72.69
profile7	GNL|UG|SSC#S35172100	AK231393	---	Sus scrofa mRNA, clone:ITT010053G09, expressed in intestine	unnamed protein product [Homo sapiens]	298	41.25	294	48.85	376	58.53
profile7	GNL|UG|SSC#S35172154	AK231339	---	Sus scrofa mRNA, clone:ITT010039G04, expressed in intestine	PREDICTED: similar to hematopoietic antigen CD38 [Equus caballus]	33	4.57	76	12.63	125	19.46
profile7	GNL|UG|SSC#S35172166	AK231327	---	Sus scrofa mRNA, clone:ITT010038B11, expressed in intestine	KIAA1435 protein [Homo sapiens]	28	3.88	37	6.15	60	9.34
profile7	GNL|UG|SSC#S35172208	AK231285	---	Sus scrofa mRNA, clone:ITT010030A06, expressed in intestine	hypothetical protein LOC782821 [Bos taurus] gb|AAI48049.1| LOC782821 protein [Bos taurus]	23	3.18	37	6.15	57	8.87
profile7	GNL|UG|SSC#S35172251	AK231242	SBAB-554F3.3	Sus scrofa mRNA, clone:ITT010022F04, expressed in intestine	proteasome beta 9 subunit [Sus scrofa] gb|ABC02872.1| proteasome beta 9 subunit [Sus scrofa] gb|ABC59113.1| proteasome beta 9 subunit [Sus scrofa] gb|ABG57117.1| proteasome beta 9 subunit [Sus scrofa] emb|CAN13314.1| proteasome (prosome, macropain) subuni	445	61.6	861	143.05	1305	203.13
profile7	GNL|UG|SSC#S35172265	AK237952	---	Sus scrofa mRNA, clone:TCH010018B10, expressed in trachea	PREDICTED: vacuolar protein sorting factor 4A [Macaca mulatta]	224	31.01	235	39.05	288	44.83
profile7	GNL|UG|SSC#S35172273	AK237944	---	Sus scrofa mRNA, clone:TCH010016D05, expressed in trachea	armadillo repeat containing 6 [Bos taurus] gb|AAI46082.1| ARMC6 protein [Bos taurus]	19	2.63	37	6.15	61	9.5
profile7	GNL|UG|SSC#S35172409	AK237808	---	Sus scrofa mRNA, clone:SPL010099G08, expressed in spleen	hepatitis A virus cellular receptor 2 [Bos taurus] gb|AAI14847.1| Hepatitis A virus cellular receptor 2 [Bos taurus]	38	5.26	72	11.96	114	17.75
profile7	GNL|UG|SSC#S35172485	AK234723	DNAJB1	Sus scrofa mRNA, clone:OVRM10011B04, expressed in ovary	PREDICTED: similar to DnaJ homolog subfamily B member 1 (Heat shock 40 kDa protein 1) (Heat shock protein 40) (HSP40) (DnaJ protein homolog 1) (HDJ-1) isoform 2 [Canis familiaris]	195	26.99	205	34.06	279	43.43
profile7	GNL|UG|SSC#S35172571	AK234637	---	Sus scrofa mRNA, clone:OVR010102B06, expressed in ovary	unnamed protein product [Homo sapiens]	179	24.78	227	37.72	305	47.48
profile7	GNL|UG|SSC#S35172626	AK234582	TNIP1	Sus scrofa mRNA, clone:OVR010090E12, expressed in ovary	PREDICTED: TNFAIP3 interacting protein 1 [Equus caballus]	186	25.75	265	44.03	397	61.8
profile7	GNL|UG|SSC#S35172644	AK234564	SPP1	Sus scrofa mRNA, clone:OVR010086E11, expressed in ovary	secreted phosphoprotein 1 [Sus scrofa]	137	18.96	1174	195.06	3213	500.13
profile7	GNL|UG|SSC#S35172736	AK231154	---	Sus scrofa mRNA, clone:ITT010001B09, expressed in intestine	hypothetical protein LOC506656 [Bos taurus] sp|Q58DU0|MMTA2_BOVIN Multiple myeloma tumor-associated protein 2 homolog gb|AAX46354.1| chromosome 1 open reading frame 35 [Bos taurus]	226	31.28	235	39.05	294	45.76
profile7	GNL|UG|SSC#S35172797	AK231093	---	Sus scrofa mRNA, clone:AMP010092C10, expressed in alveolar macrophage		269	37.23	375	62.31	642	99.93
profile7	GNL|UG|SSC#S35172966	AK237715	---	Sus scrofa mRNA, clone:SPL010084C08, expressed in spleen	unnamed protein product [Homo sapiens]	112	15.5	130	21.6	162	25.22
profile7	GNL|UG|SSC#S35172972	AK237709	---	Sus scrofa mRNA, clone:SPL010083E10, expressed in spleen	RNA binding motif protein 14 [Homo sapiens] sp|Q96PK6|RBM14_HUMAN RecName: Full=RNA-binding protein 14; AltName: Full=RNA-binding motif protein 14; AltName: Full=RRM-containing coactivator activator/modulator; AltName: Full=Synaptotagmin-interacting prote	93	12.87	131	21.77	173	26.93
profile7	GNL|UG|SSC#S35173039	AK237642	ERAP1	Sus scrofa mRNA, clone:SPL010072G12, expressed in spleen	endoplasmic reticulum aminopeptidase 1 [Bos taurus] gb|AAI51389.1| ERAP1 protein [Bos taurus]	79	10.93	98	16.28	200	31.13
profile7	GNL|UG|SSC#S35173041	AK237640	---	Sus scrofa mRNA, clone:SPL010072F08, expressed in spleen	Unknown (protein for IMAGE:7956285) [Bos taurus]	249	34.47	263	43.7	409	63.66
profile7	GNL|UG|SSC#S35173099	AK237582	---	Sus scrofa mRNA, clone:SPL010064G07, expressed in spleen	PREDICTED: similar to Signal recognition particle receptor beta subunit (SR-beta) (Protein APMCF1) [Canis familiaris]	29	4.01	42	6.98	58	9.03
profile7	GNL|UG|SSC#S35173238	AK234435	---	Sus scrofa mRNA, clone:OVR010061D05, expressed in ovary	PREDICTED: hypothetical protein, partial [Sus scrofa]	0	0.01	10	1.66	78	12.14
profile7	GNL|UG|SSC#S35173271	AK234402	LOC733671	Sus scrofa mRNA, clone:OVR010055C09, expressed in ovary	ribosomal protein S3 [synthetic construct]	4332	599.62	5396	896.54	7082	1102.38
profile7	GNL|UG|SSC#S35173349	AK231005	IL8	Sus scrofa mRNA, clone:AMP010080D01, expressed in alveolar macrophage	interleukin 8 [Sus scrofa] sp|P26894|IL8_PIG RecName: Full=Interleukin-8; Short=IL-8; AltName: Full=C-X-C motif chemokine 8; AltName: Full=Alveolar macrophage chemotactic factor I; Short=AMCF-I; Flags: Precursor gb|AAA16616.1| interleukin 8 gb|AAA92576.1|	40	5.54	197	32.73	509	79.23
profile7	GNL|UG|SSC#S35173373	AK230981	---	Sus scrofa mRNA, clone:AMP010074G10, expressed in alveolar macrophage	tumor necrosis factor, alpha-induced protein 6 [Bos taurus] emb|CAH74219.1| tumor necrosis factor-stimulated protein TSG-6 precursor [Bos taurus] gb|AAI51790.1| Tumor necrosis factor, alpha-induced protein 6 [Bos taurus]	43	5.95	90	14.95	150	23.35
profile7	GNL|UG|SSC#S35173436	AK230918	LOC100154775	Sus scrofa mRNA, clone:AMP010064D06, expressed in alveolar macrophage	PREDICTED: sorting nexin 6 isoform 1 [Pan troglodytes]	489	67.69	506	84.07	643	100.09
profile7	GNL|UG|SSC#S35173456	AK230898	---	Sus scrofa mRNA, clone:AMP010061D07, expressed in alveolar macrophage	cathepsin L2 [Canis lupus familiaris] sp|Q9GL24|CATL1_CANFA RecName: Full=Cathepsin L1; Contains: RecName: Full=Cathepsin L1 heavy chain; Contains: RecName: Full=Cathepsin L1 light chain; Flags: Precursor emb|CAC08809.1| cathepsin L [Canis lupus familiari	137	18.96	745	123.78	5937	924.15
profile7	GNL|UG|SSC#S35173523	AK240550	---	Sus scrofa mRNA, clone:UTR010096H04, expressed in uterus	RecName: Full=NADH dehydrogenase [ubiquinone] 1 alpha subcomplex subunit 7; AltName: Full=NADH-ubiquinone oxidoreductase subunit B14.5a; AltName: Full=Complex I-B14.5a; Short=CI-B14.5a	345	47.75	456	75.76	626	97.44
profile7	GNL|UG|SSC#S35173599	AK240474	CCNB1	Sus scrofa mRNA, clone:UTR010079H02, expressed in uterus	PREDICTED: cyclin B1 [Pan troglodytes]	2	0.28	6	1	13	2.02
profile7	GNL|UG|SSC#S35173649	AK240424	LOC100153342	Sus scrofa mRNA, clone:UTR010068D02, expressed in uterus	ganglioside induced differentiation associated protein 2 [Bos taurus] sp|Q2KIX2|GDAP2_BOVIN Ganglioside-induced differentiation-associated protein 2 gb|AAI12476.1| Ganglioside induced differentiation associated protein 2 [Bos taurus]	36	4.98	49	8.14	73	11.36
profile7	GNL|UG|SSC#S35173874	AK237402	---	Sus scrofa mRNA, clone:SPL010036F07, expressed in spleen	RecName: Full=Ataxin-7-like protein 1; AltName: Full=Ataxin-7-like protein 4	35	4.84	44	7.31	69	10.74
profile7	GNL|UG|SSC#S35173883	AK237393	---	Sus scrofa mRNA, clone:SPL010035C07, expressed in spleen	CD44 molecule (Indian blood group) [Bos taurus]	1178	163.05	1234	205.03	1562	243.14
profile7	GNL|UG|SSC#S35173923	AK234345	---	Sus scrofa mRNA, clone:OVR010045F01, expressed in ovary	PREDICTED: similar to CDK2-associated protein 2 isoform 1 [Canis familiaris] ref|XP_001917594.1| PREDICTED: similar to CDK2-associated protein 2 [Equus caballus]	505	69.9	493	81.91	710	110.52
profile7	GNL|UG|SSC#S35173962	AK234306	TCTP	Sus scrofa mRNA, clone:OVR010042A03, expressed in ovary	tumor protein, translationally-controlled 1 [Homo sapiens]	11214	1552.2	14256	2368.62	20432	3180.42
profile7	GNL|UG|SSC#S35173982	AK234286	---	Sus scrofa mRNA, clone:OVR010039B10, expressed in ovary	PREDICTED: similar to period 1 [Canis familiaris]	293	40.56	353	58.65	457	71.14
profile7	GNL|UG|SSC#S35174097	AK234171	---	Sus scrofa mRNA, clone:OVR010018F03, expressed in ovary	candidate tumor suppressor in ovarian cancer 2 [Bos taurus] sp|Q3SZ07|OVCA2_BOVIN Ovarian cancer-associated gene 2 protein homolog gb|AAI03278.1| Candidate tumor suppressor in ovarian cancer 2 [Bos taurus]	66	9.14	85	14.12	115	17.9
profile7	GNL|UG|SSC#S35174136	AK230814	---	Sus scrofa mRNA, clone:AMP010048B01, expressed in alveolar macrophage	PREDICTED: similar to chloride intracellular channel 2 [Equus caballus]	119	16.47	133	22.1	200	31.13
profile7	GNL|UG|SSC#S35174273	AK230677	---	Sus scrofa mRNA, clone:AMP010024D12, expressed in alveolar macrophage	PREDICTED: similar to interferon-induced protein 44-like [Bos taurus] ref|XP_001789405.1| PREDICTED: similar to interferon-induced protein 44-like [Bos taurus]	614	84.99	742	123.28	939	146.16
profile7	GNL|UG|SSC#S35174287	AK230663	---	Sus scrofa mRNA, clone:AMP010022C06, expressed in alveolar macrophage	PREDICTED: similar to Interferon-induced protein with tetratricopeptide repeats 2 (IFIT-2) (Interferon-induced 54 kDa protein) (IFI-54K) (ISG-54 K) [Sus scrofa]	923	127.76	975	162	1258	195.82
profile7	GNL|UG|SSC#S35324224	DT322616	---	SusFleck_BFN_0001_0004_5_pCNS_P15 SusFleck Backfat Normalized Sus scrofa cDNA clone 0001_0004_P15 5', mRNA sequence	T-cell immunoglobulin and mucin domain containing 4 [Bos taurus] gb|AAX08804.1| T-cell immunoglobulin and mucin domain containing 4 [Bos taurus]	19	2.63	21	3.49	43	6.69
profile7	GNL|UG|SSC#S35607831	EF041845	TNFSF13B	Sus scrofa tumor necrosis factor superfamily member 13b (TNFSF13B) mRNA, complete cds	tumor necrosis factor (ligand) superfamily, member 13b [Sus scrofa] gb|ABK35125.1| tumor necrosis factor superfamily member 13b [Sus scrofa] gb|ABV69053.1| B-cell activating factor [Sus scrofa]	8	1.11	14	2.33	31	4.83
profile7	GNL|UG|SSC#S37366458	AB271762	DDO	Sus scrofa DDO mRNA for D-aspartate oxidase, complete cds	D-aspartate oxidase [Sus scrofa] sp|A3KCL7|OXDD_PIG RecName: Full=D-aspartate oxidase; Short=DASOX; AltName: Full=DDO dbj|BAF47961.1| D-aspartate oxidase [Sus scrofa]	54	7.47	68	11.3	86	13.39
profile7	GNL|UG|SSC#S38482352	ES447504	---	EST-AO230D09 Alveolar macrophage from PRRSV-infected pig Sus scrofa cDNA clone AO230D09, mRNA sequence	PREDICTED: similar to interferon induced transmembrane protein 1 (9-27) [Canis familiaris]	1996	276.28	3513	583.68	10028	1560.95
profile7	GNL|UG|SSC#S38676048	NM_001097445	CD14	Sus scrofa CD14 molecule (CD14), mRNA	CD14 antigen [Sus scrofa] dbj|BAF74786.1| CD14 antigen [Sus scrofa]	503	69.62	577	95.87	760	118.3
profile7	GNL|UG|SSC#S38982512	DQ351283	EIF4A1	Sus scrofa eukaryotic translation initiation factor 4A isoform 1 (EIF4A1) mRNA, complete cds	eukaryotic translation initiation factor 4A, isoform 1 [synthetic construct] gb|AAX43035.1| eukaryotic translation initiation factor 4A isoform 1 [synthetic construct]	1649	228.25	1674	278.13	2189	340.74
profile7	GNL|UG|SSC#S39796889	EV892167	CSTB	rcad06b_p13.y1 cag Sus scrofa cDNA 5', mRNA sequence	cystatin B protein [Sus scrofa]	877	121.39	1260	209.35	2264	352.41
profile7	GNL|UG|SSC#S39808414	EV903692	---	rcbl0_010439.y1 cbl Sus scrofa cDNA 5', mRNA sequence	PREDICTED: similar to chromosome 6 open reading frame 106 isoform 2 [Sus scrofa]	17	2.35	22	3.66	42	6.54
profile7	GNL|UG|SSC#S39848859	EV943941	---	rcje34_p18.y1 cje Sus scrofa cDNA 5', mRNA sequence	SA hypertension-associated homolog [Ovis aries] ref|NP_001124230.1| ATX1 antioxidant protein 1 homolog [Bos taurus] sp|Q9XT28|ATOX1_SHEEP RecName: Full=Copper transport protein ATOX1; AltName: Full=Metal transport protein ATX1; AltName: Full=Copper chaper	187	25.88	208	34.56	378	58.84
profile7	GNL|UG|SSC#S39887491	EV982566	---	rcmu26_g20.y1 cmu Sus scrofa cDNA 5', mRNA sequence		15	2.08	25	4.15	39	6.07
profile7	GNL|UG|SSC#S39889520	EV984595	---	rcmu37_l22.y1 cmu Sus scrofa cDNA 5', mRNA sequence	SEC61, gamma subunit isoform 1 [Mus musculus] gb|EDL40662.1| mCG7641, isoform CRA_b [Mus musculus]	606	83.88	708	117.63	1015	157.99
profile7	GNL|UG|SSC#S39893742	EV988817	---	rcol1040b_e14.y1 col Sus scrofa cDNA 5', mRNA sequence	hypothetical protein GobsU_26581 [Gemmata obscuriglobus UQM 2246]	3	0.42	7	1.16	16	2.49
profile7	GNL|UG|SSC#S39913000	EW008076	---	rcsk01_e6.y1 csk Sus scrofa cDNA 5', mRNA sequence		0	0.01	2	0.33	9	1.4
profile7	GNL|UG|SSC#S39925138	EW020203	---	rcsp28b_g1.y1 csp Sus scrofa cDNA 5', mRNA sequence		16	2.21	24	3.99	37	5.76
profile7	GNL|UG|SSC#S39933515	EW028580	---	rcst34_a6.y1 cst Sus scrofa cDNA 5', mRNA sequence	RIKEN cDNA 2010110K16, isoform CRA_c [Mus musculus]	162	22.42	184	30.57	224	34.87
profile7	GNL|UG|SSC#S39967671	EW062736	---	rcut34_h5.y1 cut Sus scrofa cDNA 5', mRNA sequence		74	10.24	76	12.63	121	18.83
profile7	GNL|UG|SSC#S39980378	EW075443	---	rebs15c_o18.y1 ebs Sus scrofa cDNA 5', mRNA sequence		45	6.23	62	10.3	80	12.45
profile7	GNL|UG|SSC#S39995034	EW089943	---	recc2823c_b21.y1 ecc Sus scrofa cDNA 5', mRNA sequence	LacZ alpha peptide [Cloning vector pYESW29']	161	22.28	217	36.05	285	44.36
profile7	GNL|UG|SSC#S39998988	EW093897	---	recc2825c_e17.y1 ecc Sus scrofa cDNA 5', mRNA sequence	LOC339290 protein [Homo sapiens]	6650	920.47	6358	1056.38	9200	1432.06
profile7	GNL|UG|SSC#S40008013	EW102922	MIF	reep35c_g7.y1 eep Sus scrofa cDNA 5', mRNA sequence	macrophage migration inhibitory factor [Sus scrofa] sp|P80928|MIF_PIG RecName: Full=Macrophage migration inhibitory factor; Short=MIF; AltName: Full=Phenylpyruvate tautomerase; AltName: Full=Glycosylation-inhibiting factor; Short=GIF gb|ABI95381.1| macrop	942	130.39	1008	167.48	1225	190.68
profile7	GNL|UG|SSC#S40019301	EW114210	---	reje12b_m19.y1 eje Sus scrofa cDNA 5', mRNA sequence	lacZ [Binary vector pCLEAN-G147] gb|ABW84178.1| lacZ [Binary vector pCLEAN-G146] gb|ABW84181.1| lacZ [Binary vector pCLEAN-G144]	5	0.69	13	2.16	23	3.58
profile7	GNL|UG|SSC#S40030592	EW125499	---	reli1120b_l15r1.y1 eli Sus scrofa cDNA 5', mRNA sequence	Homo sapiens metallothionein 2A [synthetic construct] gb|AAX29413.1| metallothionein 2A [synthetic construct]	560	77.51	927	154.02	1329	206.87
profile7	GNL|UG|SSC#S40042081	EW136988	---	reru31c_o2.y1 eru Sus scrofa cDNA 5', mRNA sequence	lacZ [Binary vector pCLEAN-G147] gb|ABW84178.1| lacZ [Binary vector pCLEAN-G146] gb|ABW84181.1| lacZ [Binary vector pCLEAN-G144]	53	7.34	64	10.63	115	17.9
profile7	GNL|UG|SSC#S40049167	EW144074	LOC100156924	rese06c_l17.y1 ese Sus scrofa cDNA 5', mRNA sequence	polymerase II [Rattus norvegicus] ref|NP_081507.1| DNA directed RNA polymerase II polypeptide F [Mus musculus] ref|XP_001925706.1| PREDICTED: similar to RNA polymerase II [Sus scrofa] sp|O88828|RPAB2_RAT RecName: Full=DNA-directed RNA polymerases I, II, a	295	40.83	327	54.33	390	60.71
profile7	GNL|UG|SSC#S40092912	EW187819	---	rfce32c_b8.y1 fce Sus scrofa cDNA 5', mRNA sequence		14	1.94	21	3.49	36	5.6
profile7	GNL|UG|SSC#S40095300	EW190207	---	rpfco0133_o14.y1 fco Sus scrofa cDNA 5', mRNA sequence		38	5.26	41	6.81	64	9.96
profile7	GNL|UG|SSC#S40102974	EW197881	---	rpfco0107_l4.y1 fco Sus scrofa cDNA 5', mRNA sequence		66	9.14	66	10.97	100	15.57
profile7	GNL|UG|SSC#S40108967	EW203874	---	rfhi4023b_e7.y1 fhi Sus scrofa cDNA 5', mRNA sequence	lacZ [Binary vector pCLEAN-G147] gb|ABW84178.1| lacZ [Binary vector pCLEAN-G146] gb|ABW84181.1| lacZ [Binary vector pCLEAN-G144]	7	0.97	19	3.16	41	6.38
profile7	GNL|UG|SSC#S40136968	EW231875	---	rhea22_n1.y1 hea Sus scrofa cDNA 5', mRNA sequence		5	0.69	11	1.83	21	3.27
profile7	GNL|UG|SSC#S40151409	EW246316	---	rhyp13c_l22.y1 hyp Sus scrofa cDNA 5', mRNA sequence	beta-galactosidase [Cloning vector pUG26]	104	14.4	119	19.77	168	26.15
profile7	GNL|UG|SSC#S40154978	EW249885	---	rhyp08c_b20.y1 hyp Sus scrofa cDNA 5', mRNA sequence	lacZ [Binary vector pCLEAN-G147] gb|ABW84178.1| lacZ [Binary vector pCLEAN-G146] gb|ABW84181.1| lacZ [Binary vector pCLEAN-G144]	38	5.26	44	7.31	76	11.83
profile7	GNL|UG|SSC#S40158595	EW253502	LOC100152857	rhyp18c_c19.y1 hyp Sus scrofa cDNA 5', mRNA sequence	PREDICTED: similar to Transmembrane and coiled-coil domain-containing protein C6orf129 [Sus scrofa]	95	13.15	100	16.61	181	28.17
profile7	GNL|UG|SSC#S40167962	EW262869	---	rill316b_p3.y1 ill Sus scrofa cDNA 5', mRNA sequence		4	0.55	7	1.16	18	2.8
profile7	GNL|UG|SSC#S40180331	EW275238	LOC100153065	rjca23c_a23.y1 jca Sus scrofa cDNA 5', mRNA sequence	PREDICTED: similar to Dolichol-phosphate mannosyltransferase subunit 3 (Dolichol-phosphate mannose synthase subunit 3) (Dolichyl-phosphate beta-D-mannosyltransferase subunit 3) (Mannose-P-dolichol synthase subunit 3) (MPD synthase subunit 3) (DPM synthase	109	15.09	121	20.1	169	26.31
profile7	GNL|UG|SSC#S40183809	EW278716	---	rjca23c_i4.y1 jca Sus scrofa cDNA 5', mRNA sequence		0	0.01	2	0.33	10	1.56
profile7	GNL|UG|SSC#S40184013	EW278920	---	rjca02c_k14.y1 jca Sus scrofa cDNA 5', mRNA sequence		140	19.38	203	33.73	271	42.18
profile7	GNL|UG|SSC#S40184785	EW279692	---	rjca01c_c12.y1 jca Sus scrofa cDNA 5', mRNA sequence	LacZ alpha peptide [Cloning vector pYESW29']	219	30.31	286	47.52	374	58.22
profile7	GNL|UG|SSC#S40186233	EW281140	---	rjca20c_j4.y1 jca Sus scrofa cDNA 5', mRNA sequence	hypothetical protein [Eimeria tenella] emb|CAK51386.1| hypothetical protein [Eimeria tenella]	1116	154.47	1235	205.19	1963	305.56
profile7	GNL|UG|SSC#S40206152	EW301059	---	ruio21_o11.y1 kid Sus scrofa cDNA 5', mRNA sequence		48	6.64	61	10.14	86	13.39
profile7	GNL|UG|SSC#S40234139	EW329046	---	rpliv0110_f3.y1 liv Sus scrofa cDNA 5', mRNA sequence		5	0.69	7	1.16	22	3.42
profile7	GNL|UG|SSC#S40277648	EW372555	---	rmcp19c_k14.y1 mcp Sus scrofa cDNA 5', mRNA sequence	gasdermin A1 [Mus musculus] sp|Q9EST1|GSDA1_MOUSE RecName: Full=Gasdermin-A1; AltName: Full=Gasdermin-1 dbj|BAB13697.1| gasdermin [Mus musculus] dbj|BAC26045.1| unnamed protein product [Mus musculus] dbj|BAC26073.1| unnamed protein product [Mus musculus]	2	0.28	4	0.66	19	2.96
profile7	GNL|UG|SSC#S40314359	EW408966	---	rnbm28b_k23.y1 nbm Sus scrofa cDNA 5', mRNA sequence	LacZ alpha peptide [Cloning vector pYESW29']	26	3.6	39	6.48	117	18.21
profile7	GNL|UG|SSC#S40314846	EW409453	RETN	rnbm06b_p16.y1 nbm Sus scrofa cDNA 5', mRNA sequence	LacZ alpha peptide [Cloning vector pYESW29']	0	0.01	4	0.66	30	4.67
profile7	GNL|UG|SSC#S40318462	EW413069	---	rnbm15b_a7.y1 nbm Sus scrofa cDNA 5', mRNA sequence	unknown [Schistosoma japonicum]	173	23.95	184	30.57	273	42.49
profile7	GNL|UG|SSC#S40323161	EW417768	---	rnbm12b_c21.y1 nbm Sus scrofa cDNA 5', mRNA sequence	hypothetical protein OsJ_017288 [Oryza sativa (japonica cultivar-group)]	202	27.96	190	31.57	275	42.81
profile7	GNL|UG|SSC#S40328495	EW423102	---	rnca01b_d1.y1 nca Sus scrofa cDNA 5', mRNA sequence	RecName: Full=Protein S100-A9; AltName: Full=S100 calcium-binding protein A9; AltName: Full=Calgranulin-B; AltName: Full=Neutrophil cytosolic 23 kDa protein; Short=P23; AltName: Full=BEE22	592	81.94	625	103.84	861	134.02
profile7	GNL|UG|SSC#S40329392	EW423999	---	rnca28b_o19.y1 nca Sus scrofa cDNA 5', mRNA sequence	beta-galactosidase [Cloning vector pUG7]	83	11.49	87	14.45	120	18.68
profile7	GNL|UG|SSC#S40351122	EW445729	---	rnep19c_c7.y1 nep Sus scrofa cDNA 5', mRNA sequence		24	3.32	35	5.82	46	7.16
profile7	GNL|UG|SSC#S40369039	EW463646	---	rnmm30c_o21.y1 nmm Sus scrofa cDNA 5', mRNA sequence	PREDICTED: similar to NADH dehydrogenase (ubiquinone) 1, subcomplex unknown, 2 (predicted) isoform 7 [Canis familiaris]	387	53.57	410	68.12	498	77.52
profile7	GNL|UG|SSC#S40404725	EW499332	---	rpgl08_m21.y1 pgl Sus scrofa cDNA 5', mRNA sequence	PREDICTED: similar to thymosin-like 8 [Macaca mulatta]	66	9.14	84	13.96	106	16.5
profile7	GNL|UG|SSC#S40431734	EW526340	---	rrec22_g9.y1 rec Sus scrofa cDNA 5', mRNA sequence		196	27.13	223	37.05	269	41.87
profile7	GNL|UG|SSC#S40456266	EW550872	---	rsin28_h21.y1 sin Sus scrofa cDNA 5', mRNA sequence		3	0.42	6	1	17	2.65
profile7	GNL|UG|SSC#S40478570	EW573176	---	rspc030_e21.y1 spc Sus scrofa cDNA 5', mRNA sequence		1093	151.29	1664	276.47	2835	441.29
profile7	GNL|UG|SSC#S40479246	EW573852	---	rspc014_j20.y1 spc Sus scrofa cDNA 5', mRNA sequence		55	7.61	62	10.3	97	15.1
profile7	GNL|UG|SSC#S40481054	EW575660	---	rspc030_n21.y1 spc Sus scrofa cDNA 5', mRNA sequence		721	99.8	1100	182.76	2764	430.24
profile7	GNL|UG|SSC#S40513670	EW608276	---	rsto211_k1.y1 sto Sus scrofa cDNA 5', mRNA sequence		80	11.07	116	19.27	154	23.97
profile7	GNL|UG|SSC#S40514830	EW609436	---	rsto229_n17.y1 sto Sus scrofa cDNA 5', mRNA sequence	PREDICTED: hypothetical protein, partial [Sus scrofa]	28	3.88	36	5.98	52	8.09
profile7	GNL|UG|SSC#S40558865	EW645578	---	rthg20_a16.y1 thg Sus scrofa cDNA 5', mRNA sequence		303	41.94	421	69.95	989	153.95
profile7	GNL|UG|SSC#S40560136	EW646849	---	rthg26_f18.y1 thg Sus scrofa cDNA 5', mRNA sequence		222	30.73	541	89.89	965	150.21
profile7	GNL|UG|SSC#S41446556	EX655827	PTTG1	A_SP-P5-10-E07.ab1 Full-length enriched cDNA from Korean native pig spleen Sus scrofa cDNA 5', mRNA sequence	PREDICTED: similar to Securin (Pituitary tumor-transforming protein 1) (Tumor-transforming protein 1) (Esp1-associated protein) (hPTTG) [Equus caballus]	41	5.68	56	9.3	74	11.52
profile7	GNL|UG|SSC#S41674816	NM_001111257	LMNA	Sus scrofa lamin A/C (LMNA), mRNA	lamin A/C [Sus scrofa] sp|Q3ZD69|LMNA_PIG RecName: Full=Lamin-A/C gb|AAY44741.1| lamin A [Sus scrofa]	174	24.08	236	39.21	326	50.74
profile7	GNL|UG|SSC#S42528036	EU330422	MUC20	Sus scrofa mucin 20-A mRNA, complete cds, alternatively spliced	mucin 20 [Sus scrofa] gb|ABY53612.1| mucin 20-A [Sus scrofa]	32	4.43	39	6.48	61	9.5
profile7	GNL|UG|SSC#S42951501	EU076594	SBAB-514B12.5	Sus scrofa complement component 4 mRNA, complete cds	complement C4 [Sus scrofa] gb|ABW73320.1| complement component 4 [Sus scrofa]	253	35.02	529	87.89	842	131.06
profile7	GNL|UG|SSC#S43509706	NM_001123127	HSP70	Sus scrofa heat shock protein 70 (HSP70), mRNA	heat shock protein 70 [Sus scrofa] sp|Q04967|HSP76_PIG RecName: Full=Heat shock 70 kDa protein 6; AltName: Full=Heat shock 70 kDa protein B' emb|CAA48295.1| heat shock protein 70 [Sus scrofa]	52	7.2	69	11.46	91	14.16
profile7	GNL|UG|SSC#S43678669	AB364502	SFRP4	Sus scrofa SFRP4 mRNA for secreted frizzled-related protein 4, complete cds	secreted frizzled-related protein 4 [Sus scrofa] dbj|BAG24504.1| secreted frizzled-related protein 4 [Sus scrofa]	6	0.83	10	1.66	29	4.51
profile7	GNL|UG|SSC#S43896570	EF546431	MEST	Sus scrofa mesoderm specific transcript mRNA, complete cds	mesoderm specific transcript [Sus scrofa] gb|ABU49228.1| mesoderm specific transcript [Sus scrofa]	4	0.55	11	1.83	35	5.45
profile7	GNL|UG|SSC#S46612108	EF644197	IFI30	Sus scrofa gamma-interferon-inducible-lysosomal thiol reductase mRNA, complete cds	interferon, gamma-inducible protein 30 [Sus scrofa] gb|ABV21385.1| gamma-interferon-inducible-lysosomal thiol reductase [Sus scrofa] gb|ABX79390.1| gamma-interferon-inducible-lysosomal thiol reductase [Sus scrofa]	669	92.6	1164	193.4	1629	253.57
profile7	GNL|UG|SSC#S46875685	XM_001927105	LOC100156108	PREDICTED: Sus scrofa similar to Sushi repeat-containing protein SRPX (LOC100156108), mRNA	PREDICTED: similar to Sushi repeat-containing protein SRPX [Sus scrofa]	316	43.74	411	68.29	586	91.22
profile7	GNL|UG|SSC#S46875742	XM_001925471	LOC100156029	PREDICTED: Sus scrofa similar to glypican 4 (LOC100156029), mRNA	PREDICTED: similar to glypican 4 [Sus scrofa]	41	5.68	57	9.47	85	13.23
profile7	GNL|UG|SSC#S46875803	XM_001927439	LOC100153858	PREDICTED: Sus scrofa similar to pyruvate dehydrogenase kinase, isozyme 3 (LOC100153858), mRNA	PREDICTED: similar to pyruvate dehydrogenase kinase, isozyme 3 [Sus scrofa]	26	3.6	43	7.14	59	9.18
profile7	GNL|UG|SSC#S46875928	XM_001925248	LOC100154500	PREDICTED: Sus scrofa similar to SAM domain and HD domain-containing protein 1 (Dendritic cell-derived IFNG-induced protein) (DCIP) (Monocyte protein 5) (MOP-5) (LOC100154500), mRNA	PREDICTED: similar to SAM domain and HD domain-containing protein 1 (Dendritic cell-derived IFNG-induced protein) (DCIP) (Monocyte protein 5) (MOP-5) [Sus scrofa]	89	12.32	156	25.92	282	43.9
profile7	GNL|UG|SSC#S46876003	XM_001924902	LOC100153042	PREDICTED: Sus scrofa similar to transglutaminase 3 (LOC100153042), mRNA	PREDICTED: similar to transglutaminase 3 [Sus scrofa]	2	0.28	10	1.66	24	3.74
profile7	GNL|UG|SSC#S46876020	XM_001927113	LOC100154828	PREDICTED: Sus scrofa similar to acetyl-CoA synthetase 2 (LOC100154828), mRNA	PREDICTED: similar to acetyl-CoA synthetase 2 [Sus scrofa]	80	11.07	107	17.78	176	27.4
profile7	GNL|UG|SSC#S46876107	XM_001928527	AGPAT6	PREDICTED: Sus scrofa similar to lysophosphatidic acid acyltransferase zeta (LOC100152836), mRNA	1-acylglycerol-3-phosphate O-acyltransferase 6 (lysophosphatidic acid acyltransferase, zeta) [Pongo abelii] emb|CAH92613.1| hypothetical protein [Pongo abelii]	52	7.2	67	11.13	84	13.08
profile7	GNL|UG|SSC#S46876184	XM_001928599	HSPD1	PREDICTED: Sus scrofa heat shock 60kDa protein 1 (chaperonin), transcript variant 1 (HSPD1), mRNA	PREDICTED: heat shock 60kDa protein 1 (chaperonin) [Bos taurus]	876	121.25	938	155.85	1284	199.87
profile7	GNL|UG|SSC#S46876266	XM_001928206	LOC100153147	PREDICTED: Sus scrofa similar to Serine/threonine-protein kinase 16 (Protein kinase PKL12) (Myristoylated and palmitoylated serine/threonine-protein kinase) (MPSK) (TGF-beta-stimulated factor 1) (TSF-1) (hPSK) (LOC100153147), mRNA	PREDICTED: similar to Serine/threonine-protein kinase 16 (Protein kinase PKL12) (Myristoylated and palmitoylated serine/threonine-protein kinase) (MPSK) (TGF-beta-stimulated factor 1) (TSF-1) (hPSK) [Sus scrofa]	113	15.64	120	19.94	189	29.42
profile7	GNL|UG|SSC#S46876324	XM_001927009	LOC100157042	PREDICTED: Sus scrofa similar to Signal transducing adapter molecule 2 (STAM-2) (Hrs-binding protein) (LOC100157042), mRNA	PREDICTED: similar to Signal transducing adapter molecule 2 (STAM-2) (Hrs-binding protein) [Sus scrofa]	11	1.52	21	3.49	31	4.83
profile7	GNL|UG|SSC#S46876592	XM_001928823	LOC100154474	PREDICTED: Sus scrofa similar to growth arrest-specific 2 like 1 (LOC100154474), mRNA	PREDICTED: growth arrest-specific 2 like 1 [Sus scrofa]	48	6.64	66	10.97	85	13.23
profile7	GNL|UG|SSC#S46876643	XM_001928694	LOC100156249	PREDICTED: Sus scrofa similar to Uncharacterized protein KIAA0152 (LOC100156249), mRNA	KIAA0152 [Homo sapiens]	9	1.25	18	2.99	27	4.2
profile7	GNL|UG|SSC#S46876741	XM_001928564	LOC100156543	PREDICTED: Sus scrofa similar to 2-oxoglutarate and iron-dependent oxygenase domain-containing protein 2 (LOC100156543), mRNA	PREDICTED: similar to 2-oxoglutarate and iron-dependent oxygenase domain-containing protein 2 [Sus scrofa]	93	12.87	105	17.45	126	19.61
profile7	GNL|UG|SSC#S46876749	XM_001927602	LOC100156140	PREDICTED: Sus scrofa similar to Translation initiation factor eIF-2B subunit alpha (eIF-2B GDP-GTP exchange factor subunit alpha) (LOC100156140), mRNA	PREDICTED: similar to Translation initiation factor eIF-2B subunit alpha (eIF-2B GDP-GTP exchange factor subunit alpha) [Sus scrofa]	119	16.47	164	27.25	211	32.84
profile7	GNL|UG|SSC#S46876754	XM_001927310	LOC100154525	PREDICTED: Sus scrofa similar to Vacuolar proton translocating ATPase 116 kDa subunit a isoform 2 (V-ATPase 116 kDa isoform a2) (Lysosomal H(+)-transporting ATPase V0 subunit a2) (TJ6), transcript variant 1 (LOC100154525), mRNA	PREDICTED: similar to Vacuolar proton translocating ATPase 116 kDa subunit a isoform 2 (V-ATPase 116 kDa isoform a2) (Lysosomal H(+)-transporting ATPase V0 subunit a2) (TJ6) isoform 1 [Sus scrofa]	100	13.84	113	18.77	165	25.68
profile7	GNL|UG|SSC#S46876784	XM_001925275	LOC100153821	PREDICTED: Sus scrofa similar to DNA-damage-inducible transcript 4 protein (Protein regulated in development and DNA damage response 1) (REDD-1) (HIF-1 responsive protein RTP801) (LOC100153821), mRNA	PREDICTED: similar to RTP801 [Macaca mulatta]	446	61.73	538	89.39	918	142.89
profile7	GNL|UG|SSC#S46876908	XM_001927618	LOC100156193	PREDICTED: Sus scrofa similar to Lectin, galactoside-binding, soluble, 8 (galectin 8) (LOC100156193), mRNA	PREDICTED: similar to Lectin, galactoside-binding, soluble, 8 (galectin 8) [Sus scrofa]	22	3.05	35	5.82	59	9.18
profile7	GNL|UG|SSC#S46876940	XM_001925952	LOC100151816	PREDICTED: Sus scrofa similar to Interferon-induced protein with tetratricopeptide repeats 5 (IFIT-5) (Retinoic acid- and interferon-inducible 58 kDa protein) (LOC100151816), mRNA	PREDICTED: similar to Interferon-induced protein with tetratricopeptide repeats 5 (IFIT-5) (Retinoic acid- and interferon-inducible 58 kDa protein) [Sus scrofa]	295	40.83	319	53	512	79.7
profile7	GNL|UG|SSC#S46877058	XM_001927406	LOC100156458	PREDICTED: Sus scrofa similar to growth hormone inducible transmembrane protein, transcript variant 2 (LOC100156458), mRNA	PREDICTED: similar to growth hormone inducible transmembrane protein isoform 3 [Sus scrofa] ref|XP_001927428.1| PREDICTED: similar to growth hormone inducible transmembrane protein isoform 1 [Sus scrofa] ref|XP_001927441.1| PREDICTED: similar to growth ho	400	55.37	452	75.1	592	92.15
profile7	GNL|UG|SSC#S46877283	XM_001924615	LOC100155592	PREDICTED: Sus scrofa similar to PDZ and LIM domain 1 (elfin) (LOC100155592), mRNA	PREDICTED: similar to PDZ and LIM domain 1 (elfin) [Sus scrofa]	284	39.31	332	55.16	506	78.76
profile7	GNL|UG|SSC#S46877312	XM_001925781	LOC100156146	PREDICTED: Sus scrofa similar to ADAM metallopeptidase domain 8 (LOC100156146), mRNA	PREDICTED: ADAM metallopeptidase domain 8 [Sus scrofa]	79	10.93	118	19.61	454	70.67
profile7	GNL|UG|SSC#S46877411	XM_001924176	LOC100152711	PREDICTED: Sus scrofa similar to eMDC II protein (LOC100152711), mRNA	PREDICTED: similar to eMDC II protein [Sus scrofa]	168	23.25	161	26.75	233	36.27
profile7	GNL|UG|SSC#S46877554	XM_001926629	LOC100156879	PREDICTED: Sus scrofa similar to ubiquinol--cytochrome c reductase (LOC100156879), mRNA	PREDICTED: similar to ubiquinol--cytochrome c reductase [Sus scrofa]	283	39.17	353	58.65	474	73.78
profile7	GNL|UG|SSC#S46877656	XM_001928486	LOC100155866	PREDICTED: Sus scrofa similar to fragile X mental retardation-related protein 1 (LOC100155866), mRNA	PREDICTED: fragile X mental retardation, autosomal homolog 1 [Sus scrofa]	585	80.97	637	105.84	845	131.53
profile7	GNL|UG|SSC#S46877745	XM_001925353	LOC100155924	PREDICTED: Sus scrofa similar to Raftlin (Raft-linking protein) (Cell migration-inducing gene 2 protein) (LOC100155924), mRNA	PREDICTED: similar to Raftlin (Raft-linking protein) (Cell migration-inducing gene 2 protein) [Sus scrofa]	125	17.3	137	22.76	187	29.11
profile7	GNL|UG|SSC#S46877769	XM_001926016	LOC100151778	PREDICTED: Sus scrofa similar to Immune-responsive gene 1 protein (LOC100151778), partial mRNA	PREDICTED: similar to Immune-responsive gene 1 protein, partial [Sus scrofa]	2	0.28	9	1.5	20	3.11
profile7	GNL|UG|SSC#S46877887	XM_001926988	LOC100152160	PREDICTED: Sus scrofa similar to Polymerase (RNA) I polypeptide D (LOC100152160), mRNA	PREDICTED: similar to Polymerase (RNA) I polypeptide D [Sus scrofa]	153	21.18	190	31.57	272	42.34
profile7	GNL|UG|SSC#S46877920	XM_001929567	LOC100156227	PREDICTED: Sus scrofa similar to Uncharacterized protein C6orf89 homolog (LOC100156227), mRNA	PREDICTED: similar to Uncharacterized protein C6orf89 homolog [Sus scrofa]	50	6.92	73	12.13	115	17.9
profile7	GNL|UG|SSC#S46877962	XM_001928529	LOC100155444	PREDICTED: Sus scrofa similar to 40S ribosomal protein S10 (LOC100155444), mRNA	PREDICTED: similar to 40S ribosomal protein S10 [Sus scrofa]	39	5.4	58	9.64	103	16.03
profile7	GNL|UG|SSC#S46878126	XM_001929369	LOC100153294	PREDICTED: Sus scrofa similar to protein phosphatase 1, regulatory (inhibitor) subunit 11 (LOC100153294), mRNA	protein phosphatase 1 [Sus scrofa] ref|XP_001495355.1| PREDICTED: similar to protein phosphatase 1, regulatory (inhibitor) subunit 11 [Equus caballus] ref|XP_001929404.1| PREDICTED: similar to protein phosphatase 1, regulatory (inhibitor) subunit 11 [Sus	455	62.98	490	81.41	606	94.33
profile7	GNL|UG|SSC#S46878130	XM_001927951	LOC100154124	PREDICTED: Sus scrofa similar to tripartite motif protein 31 (LOC100154124), mRNA	PREDICTED: similar to tripartite motif protein 31 [Sus scrofa]	54	7.47	54	8.97	87	13.54
profile7	GNL|UG|SSC#S46878322	XM_001929373	LOC100151986	PREDICTED: Sus scrofa similar to MGC148594 protein (LOC100151986), mRNA	PREDICTED: similar to MGC148594 protein [Sus scrofa]	127	17.58	124	20.6	164	25.53
profile7	GNL|UG|SSC#S46878354	XM_001928169	LOC100156860	PREDICTED: Sus scrofa similar to Bcl-2-related protein A1 (Protein BFL-1) (Hemopoietic-specific early response protein) (Protein GRS) (LOC100156860), mRNA	PREDICTED: similar to Bcl-2-related protein A1 (Protein BFL-1) (Hemopoietic-specific early response protein) (Protein GRS) [Sus scrofa]	99	13.7	110	18.28	143	22.26
profile7	GNL|UG|SSC#S46878418	XM_001929570	HSPCB	PREDICTED: Sus scrofa heat shock 90kD protein 1, beta (HSPCB), mRNA	PREDICTED: heat shock 90kD protein 1, beta [Sus scrofa]	3811	527.5	4525	751.82	6167	959.95
profile7	GNL|UG|SSC#S46878493	XM_001924410	LOC100156294	PREDICTED: Sus scrofa similar to UNC5C-like protein (Protein unc-5 homolog C-like) (ZU5 and death domain-containing protein) (LOC100156294), mRNA	PREDICTED: similar to UNC5C-like protein (Protein unc-5 homolog C-like) (ZU5 and death domain-containing protein) [Sus scrofa]	7	0.97	12	1.99	22	3.42
profile7	GNL|UG|SSC#S46878630	XM_001929118	LOC100152681	PREDICTED: Sus scrofa similar to epidermal Langerhans cell protein LCP1 (LOC100152681), mRNA	PREDICTED: similar to epidermal Langerhans cell protein LCP1 [Sus scrofa]	97	13.43	95	15.78	140	21.79
profile7	GNL|UG|SSC#S46878840	XM_001926161	LOC100154908	PREDICTED: Sus scrofa similar to zinc finger, FYVE domain containing 1 (LOC100154908), mRNA	PREDICTED: zinc finger, FYVE domain containing 1 [Sus scrofa]	11	1.52	14	2.33	29	4.51
profile7	GNL|UG|SSC#S46878951	XM_001924330	LOC100152339	PREDICTED: Sus scrofa similar to Inositol-tetrakisphosphate 1-kinase (Inositol-triphosphate 5/6-kinase) (Inositol 1,3,4-trisphosphate 5/6-kinase) (Ins(1,3,4)P(3) 5/6-kinase) (LOC100152339), mRNA	PREDICTED: similar to Inositol-tetrakisphosphate 1-kinase (Inositol-triphosphate 5/6-kinase) (Inositol 1,3,4-trisphosphate 5/6-kinase) (Ins(1,3,4)P(3) 5/6-kinase) [Sus scrofa]	41	5.68	72	11.96	117	18.21
profile7	GNL|UG|SSC#S46878956	XM_001927068	LOC100155709	PREDICTED: Sus scrofa similar to Ras and Rab interactor 3 (Ras interaction/interference protein 3) (LOC100155709), mRNA	PREDICTED: similar to Ras and Rab interactor 3 (Ras interaction/interference protein 3) [Sus scrofa]	130	17.99	157	26.09	220	34.24
profile7	GNL|UG|SSC#S46878973	XM_001925933	LOC100154890	PREDICTED: Sus scrofa similar to Tetratricopeptide repeat protein 7B (TPR repeat protein 7B) (Tetratricopeptide repeat protein 7-like-1) (LOC100154890), mRNA	PREDICTED: similar to Tetratricopeptide repeat protein 7B (TPR repeat protein 7B) (Tetratricopeptide repeat protein 7-like-1) [Sus scrofa]	95	13.15	126	20.93	220	34.24
profile7	GNL|UG|SSC#S46878989	XM_001924624	LOC100154481	PREDICTED: Sus scrofa similar to galactocerebrosidase (LOC100156917), mRNA	PREDICTED: similar to galactocerebrosidase [Sus scrofa] ref|XP_001924901.1| PREDICTED: similar to galactocerebrosidase [Sus scrofa]	21	2.91	32	5.32	54	8.41
profile7	GNL|UG|SSC#S46879174	XM_001928766	LOC100151835	PREDICTED: Sus scrofa hypothetical protein LOC100151835 (LOC100151835), mRNA	PREDICTED: hypothetical protein [Sus scrofa]	8	1.11	11	1.83	26	4.05
profile7	GNL|UG|SSC#S46879512	XM_001927334	FABP4	PREDICTED: Sus scrofa fatty acid binding protein 4, adipocyte (FABP4), mRNA	PREDICTED: fatty acid binding protein 4, adipocyte [Sus scrofa] sp|O97788|FABP4_PIG RecName: Full=Fatty acid-binding protein, adipocyte; AltName: Full=A-FABP; Short=AFABP; AltName: Full=Fatty acid-binding protein 4; AltName: Full=Adipocyte lipid-binding p	35	4.84	72	11.96	155	24.13
profile7	GNL|UG|SSC#S46879630	XM_001927666	LOC100156075	PREDICTED: Sus scrofa similar to NADH dehydrogenase (ubiquinone) Fe-S protein 2, 49kDa (NADH-coenzyme Q reductase) (LOC100156075), mRNA	PREDICTED: similar to NADH dehydrogenase (ubiquinone) Fe-S protein 2, 49kDa (NADH-coenzyme Q reductase) [Sus scrofa]	244	33.77	360	59.81	715	111.3
profile7	GNL|UG|SSC#S46879653	XM_001926618	LOC100151809	PREDICTED: Sus scrofa similar to transmembrane and coiled-coil domains 1 (LOC100151809), mRNA	PREDICTED: similar to putative membrane protein [Macaca mulatta]	309	42.77	315	52.34	390	60.71
profile7	GNL|UG|SSC#S46879719	XM_001926704	LOC100151822	PREDICTED: Sus scrofa similar to RAB2A, member RAS oncogene family (LOC100151822), mRNA	PREDICTED: similar to RAB2A, member RAS oncogene family [Sus scrofa]	335	46.37	337	55.99	469	73
profile7	GNL|UG|SSC#S46879885	XM_001928686	LOC100157002	PREDICTED: Sus scrofa similar to vesicle trafficking protein sec22b (LOC100157002), mRNA	PREDICTED: similar to SEC22 vesicle trafficking protein-like 1 [Canis familiaris] ref|XP_001363127.1| PREDICTED: similar to vesicle trafficking protein sec22b [Monodelphis domestica] ref|XP_001928721.1| PREDICTED: similar to vesicle trafficking protein se	105	14.53	131	21.77	168	26.15
profile7	GNL|UG|SSC#S46879944	XM_001929646	LOC100157968	PREDICTED: Sus scrofa similar to regulatory factor X, 5, isoform 2 (predicted) (LOC100157968), mRNA	PREDICTED: similar to regulatory factor X, 5, isoform 2 (predicted) [Sus scrofa]	302	41.8	361	59.98	466	72.54
profile7	GNL|UG|SSC#S46880080	XM_001929382	LOC100154019	PREDICTED: Sus scrofa similar to CD5 molecule-like (LOC100154019), mRNA	PREDICTED: similar to CD5 molecule-like [Sus scrofa]	2	0.28	4	0.66	23	3.58
profile7	GNL|UG|SSC#S46880147	XM_001928262	LOC100153411	PREDICTED: Sus scrofa similar to B-cell CLL/lymphoma 10 (LOC100153411), mRNA	B-cell CLL/lymphoma 10 [Sus scrofa] ref|XP_001928297.1| PREDICTED: similar to B-cell CLL/lymphoma 10 [Sus scrofa] gb|ABU63954.1| B-cell CLL/lymphoma 10 [Sus scrofa] gb|ACJ06131.1| B-cell CLL/lymphoma 10 [Sus scrofa]	191	26.44	195	32.4	256	39.85
profile7	GNL|UG|SSC#S46880191	XM_001924706	LOC100157203	PREDICTED: Sus scrofa similar to asparagine-linked glycosylation 14 homolog (LOC100157203), mRNA	PREDICTED: similar to asparagine-linked glycosylation 14 homolog [Sus scrofa]	18	2.49	44	7.31	77	11.99
profile7	GNL|UG|SSC#S46880235	XM_001928830	LOC100158198	PREDICTED: Sus scrofa similar to Der1-like domain family, member 1 (LOC100158198), mRNA	PREDICTED: similar to Der1-like domain family, member 1 [Sus scrofa]	399	55.23	407	67.62	588	91.53
profile7	GNL|UG|SSC#S46880243	XM_001928114	LOC100155380	PREDICTED: Sus scrofa similar to annexin A13 (LOC100155380), mRNA	PREDICTED: similar to annexin A13 [Sus scrofa]	6	0.83	15	2.49	29	4.51
profile7	GNL|UG|SSC#S46880348	XM_001925374	LOC100153984	PREDICTED: Sus scrofa similar to vanin 2 (LOC100153984), mRNA	PREDICTED: vanin 2 [Sus scrofa]	220	30.45	228	37.88	285	44.36
profile7	GNL|UG|SSC#S46880411	XM_001925673	LOC100157649	PREDICTED: Sus scrofa similar to Dual specificity protein kinase TTK (Phosphotyrosine picked threonine-protein kinase) (PYT) (LOC100157649), mRNA	PREDICTED: similar to Dual specificity protein kinase TTK (Phosphotyrosine picked threonine-protein kinase) (PYT) [Sus scrofa]	25	3.46	30	4.98	51	7.94
profile7	GNL|UG|SSC#S46880768	XM_001927783	LOC100153219	PREDICTED: Sus scrofa similar to chromosome 14 open reading frame 108 (LOC100153219), mRNA	PREDICTED: similar to chromosome 14 open reading frame 108 [Sus scrofa]	83	11.49	97	16.12	122	18.99
profile7	GNL|UG|SSC#S46881134	XM_001926719	LOC100153470	PREDICTED: Sus scrofa similar to mKIAA0625 protein (LOC100153470), partial mRNA	PREDICTED: similar to mKIAA0625 protein, partial [Sus scrofa]	762	105.47	780	129.6	992	154.41
profile7	GNL|UG|SSC#S46881166	XM_001928419	LOC100157964	PREDICTED: Sus scrofa similar to Probable tRNA pseudouridine synthase 2 (LOC100157964), mRNA	PREDICTED: similar to Probable tRNA pseudouridine synthase 2 [Sus scrofa]	789	109.21	810	134.58	1071	166.71
profile7	GNL|UG|SSC#S46881279	XM_001926440	LOC100154319	PREDICTED: Sus scrofa similar to manganese superoxide dismutase (LOC100154319), mRNA	PREDICTED: similar to manganese superoxide dismutase [Sus scrofa]	830	114.89	1345	223.47	2119	329.84
profile7	GNL|UG|SSC#S47626228	EU552934	ERO1L	Sus scrofa ERO1-like protein (ERO1L) mRNA, complete cds	ERO1-like [Sus scrofa] gb|ACD13001.1| ERO1-like protein [Sus scrofa]	11	1.52	14	2.33	40	6.23
profile7	GNL|UG|SSC#S6056514	BQ599799	---	MI-P-E6-ahn-h-10-1-UM.s1 MI-P-E6 Sus scrofa cDNA clone MI-P-E6-ahn-h-10-1-UM 3', mRNA sequence	PREDICTED: hypothetical protein, partial [Sus scrofa]	6	0.83	11	1.83	23	3.58
profile7	GNL|UG|SSC#S6078703	BI402301	---	MI-P-CP0-nwd-d-08-0-UI.s1 MI-P-CP0 Sus scrofa cDNA clone MI-P-CP0-nwd-d-08-0-UI 3', mRNA sequence	PREDICTED: similar to Scaffold attachment factor B2 isoform 1 [Canis familiaris]	2	0.28	4	0.66	13	2.02
profile7	GNL|UG|SSC#S6081866	BQ604550	---	MI-P-CP1-nzc-d-24-0-UI.s1 MI-P-CP1 Sus scrofa cDNA clone MI-P-CP1-nzc-d-24-0-UI 3', mRNA sequence		109	15.09	115	19.11	223	34.71
profile7	GNL|UG|SSC#S6085738	BM190689	---	POSM0100011_G08F porcine skeletal muscle cDNA library (PoSM) Sus scrofa cDNA 5', mRNA sequence		50	6.92	94	15.62	145	22.57
profile7	GNL|UG|SSC#S6091477	X92446	HSPA5	S.scrofa mRNA for grp78 protein	heat shock 70kDa protein 5 [Homo sapiens] ref|XP_001099110.1| PREDICTED: heat shock 70kDa protein 5 (glucose-regulated protein, 78kDa) isoform 2 [Macaca mulatta] ref|XP_520257.2| PREDICTED: heat shock 70kDa protein 5 (glucose-regulated protein, 78kDa) iso	2433	336.77	3960	657.95	5517	858.77
profile6	GNL|UG|SSC#S14911624	AB104654	PKR	Sus scrofa PKR mRNA for double stranded RNA-dependent protein kinase, complete cds	double stranded RNA-dependent protein kinase [Sus scrofa] dbj|BAC66439.1| double stranded RNA-dependent protein kinase [Sus scrofa]	9	1.25	29	4.82	35	5.45
profile6	GNL|UG|SSC#S15238694	AF527990	PSME1	Sus scrofa proteasome activator 28 alpha subunit (PSME1) mRNA, complete cds	proteasome activator subunit 1 [Sus scrofa] gb|AAP30878.1| proteasome activator 28 alpha subunit [Sus scrofa]	501	69.35	1088	180.77	1394	216.99
profile6	GNL|UG|SSC#S15625967	AY271356	OXSR1	Sus scrofa oxidative-stress responsive 1 mRNA, complete cds	oxidative-stress responsive 1 [Sus scrofa] sp|Q863I2|OXSR1_PIG Serine/threonine-protein kinase OSR1 (Oxidative stress-responsive 1 protein) gb|AAP32466.1| oxidative-stress responsive 1 [Sus scrofa]	87	12.04	133	22.1	105	16.34
profile6	GNL|UG|SSC#S15677871	AY280702	ATP5L	Sus scrofa F1F0-ATP synthase complex g subunit-like protein mRNA, partial cds	F1F0-ATP synthase complex g subunit-like protein [Sus scrofa]	646	89.42	1718	285.44	1886	293.57
profile6	GNL|UG|SSC#S16350901	AU296499	---	AU296499 full-length enriched pig cDNA library, main and accessory olfactory bulb Sus scrofa cDNA clone olf_111_E05 5', mRNA sequence	PREDICTED: similar to latent transforming growth factor beta binding protein 1 isoform LTBP-1S isoform 1 [Canis familiaris]	0	0.01	8	1.33	16	2.49
profile6	GNL|UG|SSC#S16426353	AY323207	CD180	Sus scrofa lymphocyte antigen 64-like protein (LY64) mRNA, complete cds	lymphocyte antigen 64-like protein [Sus scrofa] gb|AAP87112.1| lymphocyte antigen 64-like protein [Sus scrofa]	124	17.16	411	68.29	394	61.33
profile6	GNL|UG|SSC#S16513460	CF176971	---	805405 MARC 3PIG Sus scrofa cDNA 5', mRNA sequence		140	19.38	265	44.03	370	57.59
profile6	GNL|UG|SSC#S16514065	CF177549	---	806032 MARC 3PIG Sus scrofa cDNA 5', mRNA sequence		37	5.12	75	12.46	69	10.74
profile6	GNL|UG|SSC#S16514740	CF178224	---	807268 MARC 3PIG Sus scrofa cDNA 5', mRNA sequence	dihydroorotate dehydrogenase precursor [Bos taurus]	77	10.66	96	15.95	115	17.9
profile6	GNL|UG|SSC#S16515550	CF179066	CCL20	813153 MARC 3PIG Sus scrofa cDNA 5', mRNA sequence	chemokine (C-C motif) ligand 20 [Sus scrofa] emb|CAE11786.1| putative CCL20 chemokine [Sus scrofa]	4	0.55	38	6.31	13	2.02
profile6	GNL|UG|SSC#S16517466	CF181008	---	817798 MARC 3PIG Sus scrofa cDNA 5', mRNA sequence	RecName: Full=T-cell receptor-associated transmembrane adapter 1; AltName: Full=T-cell receptor-interacting molecule; Short=TRIM gb|AAI03346.1| T-cell receptor-associated transmembrane adapter 1 [Bos taurus]	100	13.84	165	27.41	206	32.07
profile6	GNL|UG|SSC#S16517929	CF181413	---	818238 MARC 3PIG Sus scrofa cDNA 5', mRNA sequence		17	2.35	59	9.8	39	6.07
profile6	GNL|UG|SSC#S16763602	CF361197	---	827516 MARC 3PIG Sus scrofa cDNA 5', mRNA sequence		143	19.79	214	35.56	199	30.98
profile6	GNL|UG|SSC#S16767347	CF364942	---	835537 MARC 3PIG Sus scrofa cDNA 3', mRNA sequence		0	0.01	6	1	9	1.4
profile6	GNL|UG|SSC#S17057579	CF722620	---	A11_LKF002 UMNMPM3 Sus scrofa cDNA clone PPSL_18A011 5', mRNA sequence		4	0.55	17	2.82	11	1.71
profile6	GNL|UG|SSC#S17499681	CF787137	---	855007 MARC 4PIG Sus scrofa cDNA 5', mRNA sequence	PREDICTED: similar to NADH dehydrogenase [ubiquinone] 1 alpha subcomplex subunit 1 (NADH-ubiquinone oxidoreductase MWFE subunit) (Complex I-MWFE) (CI-MWFE) [Macaca mulatta]	497	68.79	660	109.66	792	123.28
profile6	GNL|UG|SSC#S17503882	CF791338	---	879522 MARC 4PIG Sus scrofa cDNA 5', mRNA sequence		109	15.09	175	29.08	142	22.1
profile6	GNL|UG|SSC#S17509876	BX664902	---	BX664902 Sus Scrofa library (scag) Sus scrofa cDNA clone scag0005.f.10 5prim, mRNA sequence	xylosylprotein beta1,4-galactosyltransferase, polypeptide 7 (galactosyltransferase I), isoform CRA_b [Mus musculus]	12	1.66	26	4.32	35	5.45
profile6	GNL|UG|SSC#S17510075	BX665101	---	BX665101 Sus Scrofa library (scag) Sus scrofa cDNA clone scag0004.b.12 5prim, mRNA sequence		73	10.1	125	20.77	162	25.22
profile6	GNL|UG|SSC#S17510207	BX665233	---	BX665233 Sus Scrofa library (scag) Sus scrofa cDNA clone scag0003.h.03 5prim, mRNA sequence	PREDICTED: similar to Charged multivesicular body protein 4b (Chromatin-modifying protein 4b) (CHMP4b) (Vacuolar protein-sorting-associated protein 7-2) (SNF7-2) (hSnf7-2) (SNF7 homolog associated with Alix 1) (hVps32) [Equus caballus]	131	18.13	251	41.7	264	41.09
profile6	GNL|UG|SSC#S17510482	BX665508	---	BX665508 Sus Scrofa library (scag) Sus scrofa cDNA clone scag0009.b.02 5prim, mRNA sequence	PREDICTED: anaphase promoting complex subunit 1, partial [Pan troglodytes]	50	6.92	80	13.29	78	12.14
profile6	GNL|UG|SSC#S17510490	BX665516	---	BX665516 Sus Scrofa library (scag) Sus scrofa cDNA clone scag0009.b.11 5prim, mRNA sequence	splicing factor 3B, 14 kDa subunit [Homo sapiens] ref|NP_079599.1| splicing factor 3B, 14 kDa subunit [Mus musculus] ref|NP_001002067.1| splicing factor 3B [Danio rerio] ref|NP_001039482.1| splicing factor 3B, 14 kDa subunit [Bos taurus] ref|XP_419986.1|	259	35.85	317	52.67	318	49.5
profile6	GNL|UG|SSC#S17510796	BX666142	---	BX666142 Sus Scrofa library (scag) Sus scrofa cDNA clone scag0007.e.10 3prim, mRNA sequence	PREDICTED: similar to Syntaxin-10 (Syn10) isoform 2 [Bos taurus]	112	15.5	270	44.86	318	49.5
profile6	GNL|UG|SSC#S17511154	BX667026	---	BX667026 Sus Scrofa library (scag) Sus scrofa cDNA clone scag0009.c.05 3prim, mRNA sequence		47	6.51	154	25.59	137	21.33
profile6	GNL|UG|SSC#S17511285	BX667359	---	BX667359 Sus Scrofa library (scag) Sus scrofa cDNA clone scag0002.f.08 3prim, mRNA sequence	hypothetical protein LOC506990 [Bos taurus] sp|Q3ZCB6|CT149_BOVIN UPF0362 protein C20orf149 homolog gb|AAI02579.1| Chromosome 20 open reading frame 149 ortholog [Bos taurus]	527	72.95	1014	168.48	1084	168.73
profile6	GNL|UG|SSC#S17511297	BX667371	---	BX667371 Sus Scrofa library (scag) Sus scrofa cDNA clone scag0002.g.09 3prim, mRNA sequence		14	1.94	29	4.82	39	6.07
profile6	GNL|UG|SSC#S17511406	BX667480	---	BX667480 Sus Scrofa library (scag) Sus scrofa cDNA clone scag0001.f.09 5prim, mRNA sequence		200	27.68	435	72.27	382	59.46
profile6	GNL|UG|SSC#S17511439	BX667513	---	BX667513 Sus Scrofa library (scag) Sus scrofa cDNA clone scag0002.a.10 3prim, mRNA sequence		465	64.36	782	129.93	912	141.96
profile6	GNL|UG|SSC#S17512049	BX666892	---	BX666892 Sus Scrofa library (scac) Sus scrofa cDNA clone scac0025i.p.05 3prim, mRNA sequence		28	3.88	49	8.14	68	10.58
profile6	GNL|UG|SSC#S17512186	BX667130	---	BX667130 Sus Scrofa library (scac) Sus scrofa cDNA clone scac0026.i.09 3prim, mRNA sequence		130	17.99	192	31.9	183	28.49
profile6	GNL|UG|SSC#S17513253	BX667822	---	BX667822 Sus Scrofa library (scac) Sus scrofa cDNA clone scac0025.b.02 5prim, mRNA sequence		352	48.72	419	69.62	437	68.02
profile6	GNL|UG|SSC#S17513660	BX668229	CCL4	BX668229 Sus Scrofa library (scac) Sus scrofa cDNA clone scac0027.l.04 5prim, mRNA sequence	chemokine (C-C motif) ligand 4 [Sus scrofa] sp|Q711P4|CCL4_PIG RecName: Full=C-C motif chemokine 4; AltName: Full=Small-inducible cytokine A4; AltName: Full=Macrophage inflammatory protein 1-beta; Short=MIP-1-beta; Flags: Precursor emb|CAC84398.1| putativ	524	72.53	872	144.88	772	120.17
profile6	GNL|UG|SSC#S17515010	BX669579	---	BX669579 Sus Scrofa library (scac) Sus scrofa cDNA clone scac0029.p.20 5prim, mRNA sequence	PREDICTED: similar to adaptor protein with pleckstrin homology and src homology 2 domains [Macaca mulatta]	43	5.95	102	16.95	72	11.21
profile6	GNL|UG|SSC#S17515106	BX669675	---	BX669675 Sus Scrofa library (scac) Sus scrofa cDNA clone scac0028.b.13 5prim, mRNA sequence	PREDICTED: similar to Growth and transformation-dependent protein [Equus caballus]	116	16.06	174	28.91	187	29.11
profile6	GNL|UG|SSC#S17515809	BX670378	---	BX670378 Sus Scrofa library (scac) Sus scrofa cDNA clone scac0033.g.16 3prim, mRNA sequence		192	26.58	239	39.71	287	44.67
profile6	GNL|UG|SSC#S17516254	BX670823	---	BX670823 Sus Scrofa library (scac) Sus scrofa cDNA clone scac0033.p.13 5prim, mRNA sequence	replication protein A3, 14kDa [Bos taurus] gb|AAI03269.1| Replication protein A3, 14kDa [Bos taurus]	301	41.66	537	89.22	449	69.89
profile6	GNL|UG|SSC#S17516481	BX671050	HIGD2A	BX671050 Sus Scrofa library (scac) Sus scrofa cDNA clone scac0035.j.12 5prim, mRNA sequence	HIG1 domain family, member 2A [Sus scrofa] gb|ABK55630.1| Higd2a [Sus scrofa]	88	12.18	181	30.07	206	32.07
profile6	GNL|UG|SSC#S17516917	BX671486	CCNB1	BX671486 Sus Scrofa library (scac) Sus scrofa cDNA clone scac0036.f.18 3prim, mRNA sequence	cyclin B1 [Bos taurus] sp|Q1LZG6|CCNB1_BOVIN RecName: Full=G2/mitotic-specific cyclin-B1 gb|AAI16012.1| Cyclin B1 [Bos taurus]	47	6.51	104	17.28	128	19.92
profile6	GNL|UG|SSC#S17517424	BX671993	---	BX671993 Sus Scrofa library (scac) Sus scrofa cDNA clone scac0036.m.18 3prim, mRNA sequence		142	19.66	189	31.4	167	26
profile6	GNL|UG|SSC#S17517993	BX672562	---	BX672562 Sus Scrofa library (scac) Sus scrofa cDNA clone scac0034.f.13 3prim, mRNA sequence		331	45.82	509	84.57	627	97.6
profile6	GNL|UG|SSC#S17518597	BX673167	---	BX673167 Sus Scrofa library (scac) Sus scrofa cDNA clone scac0037.n.12 5prim, mRNA sequence		2	0.28	14	2.33	15	2.33
profile6	GNL|UG|SSC#S17518664	BX673234	---	BX673234 Sus Scrofa library (scac) Sus scrofa cDNA clone scac0038.b.08 5prim, mRNA sequence	PREDICTED: similar to Prion-like-(Q/N-rich)-domain-bearing protein family member (pqn-75), partial [Macaca mulatta]	51	7.06	92	15.29	119	18.52
profile6	GNL|UG|SSC#S17525605	BX674746	---	BX674746 Sus Scrofa library (scac) Sus scrofa cDNA clone scac0041.j.16 5prim, mRNA sequence		0	0.01	10	1.66	5	0.78
profile6	GNL|UG|SSC#S17526234	BX675434	---	BX675434 Sus Scrofa library (scac) Sus scrofa cDNA clone scac0028.m.14 3prim, mRNA sequence	family with sequence similarity 96, member A isoform a [Homo sapiens] ref|XP_001174178.1| PREDICTED: hypothetical protein isoform 3 [Pan troglodytes] ref|XP_510469.2| PREDICTED: hypothetical protein isoform 4 [Pan troglodytes] sp|Q9H5X1|FA96A_HUMAN RecNam	463	64.09	636	105.67	572	89.04
profile6	GNL|UG|SSC#S17526267	BX675467	---	BX675467 Sus Scrofa library (scac) Sus scrofa cDNA clone scac0028.j.09 3prim, mRNA sequence		378	52.32	634	105.34	659	102.58
profile6	GNL|UG|SSC#S17526407	BX676607	---	BX676607 Sus Scrofa library (scac) Sus scrofa cDNA clone scac0029.b.14 3prim, mRNA sequence		327	45.26	473	78.59	453	70.51
profile6	GNL|UG|SSC#S17526446	BX676646	PSME2	BX676646 Sus Scrofa library (scac) Sus scrofa cDNA clone scac0028.o.12 3prim, mRNA sequence	proteasome activator subunit 2 [Sus scrofa] sp|Q863Z0|PSME2_PIG RecName: Full=Proteasome activator complex subunit 2; AltName: Full=Proteasome activator 28 subunit beta; Short=PA28beta; Short=PA28b gb|AAP30879.1| proteasome activator 28 beta subunit [Sus	830	114.89	1585	263.35	1664	259.02
profile6	GNL|UG|SSC#S17527420	BX676378	---	BX676378 Sus Scrofa library (scac) Sus scrofa cDNA clone scac0031.c.10 3prim, mRNA sequence	PREDICTED: hypothetical protein [Ornithorhynchus anatinus]	751	103.95	1033	171.63	988	153.79
profile6	GNL|UG|SSC#S17527454	BX676412	---	BX676412 Sus Scrofa library (scac) Sus scrofa cDNA clone scac0031.e.04 3prim, mRNA sequence		178	24.64	372	61.81	334	51.99
profile6	GNL|UG|SSC#S18252069	AB116564	STAT1	Sus scrofa stat1 mRNA for signal transducer and activator of transcription 1, complete cds	signal transducer and activator of transcription 1 [Sus scrofa] sp|Q764M5|STAT1_PIG RecName: Full=Signal transducer and activator of transcription 1 dbj|BAD06318.1| signal transducer and activator of transcription 1 [Sus scrofa]	2	0.28	14	2.33	14	2.18
profile6	GNL|UG|SSC#S18260527	BP157018	---	BP157018 full-length enriched swine cDNA library, adult spleen Sus scrofa cDNA clone SPL010001B02 5', mRNA sequence	H2A histone family, member B3 [Homo sapiens] ref|NP_001017991.1| H2A histone family, member B2 [Homo sapiens] sp|P0C5Z0|H2AB2_HUMAN RecName: Full=Histone H2A-Bbd type 2/3; AltName: Full=H2A Barr body-deficient; Short=H2A.Bbd gb|AAL01652.1|AF254576_1 H2A-B	0	0.01	14	2.33	14	2.18
profile6	GNL|UG|SSC#S18261002	BP157493	---	BP157493 full-length enriched swine cDNA library, adult spleen Sus scrofa cDNA clone SPL010035C06 5', mRNA sequence	hypothetical protein LOC293700 [Rattus norvegicus] gb|EDM12624.1| similar to RIKEN cDNA 0610038D11 (predicted), isoform CRA_b [Rattus norvegicus] gb|AAI66890.1| Similar to RIKEN cDNA 0610038D11 [Rattus norvegicus] gb|AAI68764.1| Similar to RIKEN cDNA 0610	150	20.76	193	32.07	214	33.31
profile6	GNL|UG|SSC#S18261293	BP157784	---	BP157784 full-length enriched swine cDNA library, adult spleen Sus scrofa cDNA clone SPL010001D05 5', mRNA sequence		10	1.38	47	7.81	66	10.27
profile6	GNL|UG|SSC#S18262933	BP159424	---	BP159424 full-length enriched swine cDNA library, adult thymus Sus scrofa cDNA clone THY010087A01 5', mRNA sequence	PREDICTED: similar to Histone H2A.x (H2a/x) [Canis familiaris]	71	9.83	110	18.28	94	14.63
profile6	GNL|UG|SSC#S18263491	BP159982	---	BP159982 full-length enriched swine cDNA library, adult thymus Sus scrofa cDNA clone THY010013A07 5', mRNA sequence	epithelial stromal interaction 1 isoform 1 [Homo sapiens] gb|AAH23660.1| Epithelial stromal interaction 1 (breast) [Homo sapiens] gb|EAX08685.1| epithelial stromal interaction 1 (breast), isoform CRA_b [Homo sapiens] emb|CAM13100.1| epithelial stromal int	200	27.68	561	93.21	367	57.13
profile6	GNL|UG|SSC#S18263925	BP160416	---	BP160416 full-length enriched swine cDNA library, adult thymus Sus scrofa cDNA clone THY010055A11 5', mRNA sequence		174	24.08	309	51.34	309	48.1
profile6	GNL|UG|SSC#S18265339	BP161830	---	BP161830 full-length enriched swine cDNA library, adult thymus Sus scrofa cDNA clone THY010001C01 5', mRNA sequence	histone cluster 1, H2bb [Homo sapiens] ref|XP_853817.1| PREDICTED: similar to H2B histone family, member F [Canis familiaris] ref|XP_001084180.1| PREDICTED: similar to H2B histone family, member F [Macaca mulatta] ref|XP_001172713.1| PREDICTED: similar to	2	0.28	11	1.83	17	2.65
profile6	GNL|UG|SSC#S18271874	BP168365	---	BP168365 full-length enriched swine cDNA library, adult thymus Sus scrofa cDNA clone THY010063H03 5', mRNA sequence	MHC class I antigen [Sus scrofa] gb|ACA21794.1| MHC class I antigen [Sus scrofa]	0	0.01	11	1.83	3	0.47
profile6	GNL|UG|SSC#S18273345	BP169836	CXCL9	BP169836 full-length enriched swine cDNA library, adult uterus Sus scrofa cDNA clone UTR010042A11 5', mRNA sequence	chemokine (C-X-C motif) ligand 9 [Sus scrofa] gb|ABY66143.2| chemokine C-X-C motif ligand 9 [Sus scrofa]	202	27.96	797	132.42	893	139
profile6	GNL|UG|SSC#S18280305	BP436202	---	BP436202 full-length enriched swine cDNA library, adult lung Sus scrofa cDNA clone LNG010011D04 5', mRNA sequence		8	1.11	30	4.98	26	4.05
profile6	GNL|UG|SSC#S18284642	BP440539	---	BP440539 full-length enriched swine cDNA library, adult lung Sus scrofa cDNA clone LNG010020H08 5', mRNA sequence	PREDICTED: N-acetylglucosaminidase, alpha- (Sanfilippo disease IIIB) [Equus caballus]	80	11.07	108	17.94	113	17.59
profile6	GNL|UG|SSC#S18290449	BP142174	---	BP142174 full-length enriched swine cDNA library, adult ovary Sus scrofa cDNA clone OVR010014C02 5', mRNA sequence	ubiquinol-cytochrome c reductase, complex III subunit [Bos taurus] sp|P13271|QCR8_BOVIN RecName: Full=Cytochrome b-c1 complex subunit 8; AltName: Full=Ubiquinol-cytochrome c reductase complex ubiquinone-binding protein QP-C; AltName: Full=Ubiquinol-cytoch	761	105.33	1187	197.22	1333	207.49
profile6	GNL|UG|SSC#S18290609	BP142334	---	BP142334 full-length enriched swine cDNA library, adult ovary Sus scrofa cDNA clone OVR010018C06 5', mRNA sequence	PREDICTED: similar to eukaryotic translation initiation factor 3, subunit 8, 110kDa [Canis familiaris]	0	0.01	11	1.83	12	1.87
profile6	GNL|UG|SSC#S18334506	BP461572	---	BP461572 full-length enriched swine cDNA library, adult ovary Sus scrofa cDNA clone OVRM10191H03 5', mRNA sequence		262	36.26	329	54.66	289	44.99
profile6	GNL|UG|SSC#S18335644	BP462891	LOC100156967	BP462891 full-length enriched swine cDNA library, adult uterus Sus scrofa cDNA clone UTR010058A10 5', mRNA sequence	PREDICTED: similar to mitochondrial cytochrome c oxidase subunit Va [Sus scrofa] ref|XP_001927255.1| PREDICTED: similar to mitochondrial cytochrome c oxidase subunit Va [Sus scrofa]	413	57.17	718	119.3	648	100.87
profile6	GNL|UG|SSC#S18353758	CK449203	---	892753 MARC 4PIG Sus scrofa cDNA 5', mRNA sequence		51	7.06	77	12.79	67	10.43
profile6	GNL|UG|SSC#S18353806	CK449251	---	892803 MARC 4PIG Sus scrofa cDNA 5', mRNA sequence		0	0.01	10	1.66	14	2.18
profile6	GNL|UG|SSC#S18353912	CK449357	PSMB3	892919 MARC 4PIG Sus scrofa cDNA 5', mRNA sequence	proteasome beta 3 subunit [Bos taurus] sp|P33672|PSB3_BOVIN RecName: Full=Proteasome subunit beta type-3; AltName: Full=Proteasome theta chain; AltName: Full=Proteasome chain 13; AltName: Full=Proteasome component C10-II gb|AAI02555.1| Proteasome (prosome	78	10.8	110	18.28	130	20.24
profile6	GNL|UG|SSC#S18353941	CK449386	---	892951 MARC 4PIG Sus scrofa cDNA 5', mRNA sequence	hCG2045442 [Homo sapiens]	43	5.95	79	13.13	76	11.83
profile6	GNL|UG|SSC#S18353993	CK449438	---	893009 MARC 4PIG Sus scrofa cDNA 5', mRNA sequence	PREDICTED: similar to Putative RNA-binding protein 15 (RNA binding motif protein 15) (One-twenty two protein) isoform 2 [Canis familiaris]	126	17.44	162	26.92	149	23.19
profile6	GNL|UG|SSC#S18354245	CK449686	---	893275 MARC 4PIG Sus scrofa cDNA 5', mRNA sequence		64	8.86	97	16.12	88	13.7
profile6	GNL|UG|SSC#S18354370	CK449811	---	893403 MARC 4PIG Sus scrofa cDNA 5', mRNA sequence		85	11.77	118	19.61	101	15.72
profile6	GNL|UG|SSC#S18356110	CK451555	---	904744 MARC 4PIG Sus scrofa cDNA 5', mRNA sequence	PREDICTED: thioredoxin domain containing 17 [Bos taurus]	494	68.38	851	141.39	742	115.5
profile6	GNL|UG|SSC#S18357706	CK453147	---	908838 MARC 4PIG Sus scrofa cDNA 5', mRNA sequence		0	0.01	8	1.33	2	0.31
profile6	GNL|UG|SSC#S18358066	CK453507	---	909226 MARC 4PIG Sus scrofa cDNA 5', mRNA sequence	secreted and transmembrane 1 [Bos taurus] gb|AAI49780.1| SECTM1 protein [Bos taurus]	61	8.44	86	14.29	88	13.7
profile6	GNL|UG|SSC#S18358172	CK453613	---	909337 MARC 4PIG Sus scrofa cDNA 5', mRNA sequence		6	0.83	27	4.49	19	2.96
profile6	GNL|UG|SSC#S18358611	CK454052	---	911311 MARC 4PIG Sus scrofa cDNA 5', mRNA sequence	hypothetical protein GobsU_18155 [Gemmata obscuriglobus UQM 2246]	13	1.8	26	4.32	31	4.83
profile6	GNL|UG|SSC#S18359420	CK454861	---	915379 MARC 4PIG Sus scrofa cDNA 5', mRNA sequence	PREDICTED: far upstream element (FUSE) binding protein 1 [Equus caballus]	4	0.55	17	2.82	12	1.87
profile6	GNL|UG|SSC#S18359821	CK455262	---	915834 MARC 4PIG Sus scrofa cDNA 5', mRNA sequence	PREDICTED: Src-associated protein SAW isoform 1 [Pan troglodytes] ref|XP_001151559.1| PREDICTED: Src-associated protein SAW isoform 2 [Pan troglodytes]	0	0.01	7	1.16	9	1.4
profile6	GNL|UG|SSC#S18359926	CK455367	---	915947 MARC 4PIG Sus scrofa cDNA 5', mRNA sequence	HIV-1 Rev binding protein isoform 1 [Homo sapiens]	126	17.44	241	40.04	241	37.51
profile6	GNL|UG|SSC#S18360065	CK455506	---	916094 MARC 4PIG Sus scrofa cDNA 5', mRNA sequence		18	2.49	47	7.81	41	6.38
profile6	GNL|UG|SSC#S18360885	CK456387	---	917060 MARC 4PIG Sus scrofa cDNA 3', mRNA sequence		42	5.81	59	9.8	70	10.9
profile6	GNL|UG|SSC#S18361573	CK457054	---	921319 MARC 4PIG Sus scrofa cDNA 3', mRNA sequence	PREDICTED: similar to zinc finger protein 558 [Equus caballus]	14	1.94	55	9.14	54	8.41
profile6	GNL|UG|SSC#S18361668	CK456962	---	921220 MARC 4PIG Sus scrofa cDNA 3', mRNA sequence		140	19.38	182	30.24	157	24.44
profile6	GNL|UG|SSC#S18377190	CK457299	---	921583 MARC 4PIG Sus scrofa cDNA 3', mRNA sequence		0	0.01	3	0.5	12	1.87
profile6	GNL|UG|SSC#S18378606	CK458715	---	923113 MARC 4PIG Sus scrofa cDNA 5', mRNA sequence		349	48.31	598	99.36	550	85.61
profile6	GNL|UG|SSC#S18378680	CK458789	---	923197 MARC 4PIG Sus scrofa cDNA 5', mRNA sequence		103	14.26	150	24.92	146	22.73
profile6	GNL|UG|SSC#S18378758	CK458867	IFNG	923291 MARC 4PIG Sus scrofa cDNA 5', mRNA sequence	interferon gamma [Sus scrofa]	14	1.94	49	8.14	44	6.85
profile6	GNL|UG|SSC#S18378766	CK458875	---	923299 MARC 4PIG Sus scrofa cDNA 5', mRNA sequence		4	0.55	24	3.99	13	2.02
profile6	GNL|UG|SSC#S18379546	CK459655	---	929866 MARC 4PIG Sus scrofa cDNA 5', mRNA sequence	RecName: Full=ATP synthase subunit f, mitochondrial	318	44.02	847	140.73	953	148.34
profile6	GNL|UG|SSC#S18381870	CK461986	---	932753 MARC 4PIG Sus scrofa cDNA 5', mRNA sequence	polymerase (DNA directed), delta 1, catalytic subunit 125kDa [Bos taurus] sp|P28339|DPOD1_BOVIN DNA polymerase delta catalytic subunit gb|AAA30493.1| DNA polymerase-delta catalytic-subunit	28	3.88	54	8.97	56	8.72
profile6	GNL|UG|SSC#S18381985	CK462101	CEBPB	932877 MARC 4PIG Sus scrofa cDNA 5', mRNA sequence	PREDICTED: hypothetical protein [Monodelphis domestica]	1400	193.78	2282	379.15	2349	365.64
profile6	GNL|UG|SSC#S18382723	CK462832	---	933655 MARC 4PIG Sus scrofa cDNA 5', mRNA sequence	PREDICTED: ankyrin repeat domain 13A [Equus caballus]	14	1.94	32	5.32	29	4.51
profile6	GNL|UG|SSC#S18383932	CK464065	---	935016 MARC 4PIG Sus scrofa cDNA 5', mRNA sequence		1970	272.68	3124	519.05	3001	467.13
profile6	GNL|UG|SSC#S18386615	CK466728	---	937963 MARC 4PIG Sus scrofa cDNA 5', mRNA sequence	PREDICTED: similar to Glucose-6-phosphate 1-dehydrogenase (G6PD) [Canis familiaris]	94	13.01	198	32.9	187	29.11
profile6	GNL|UG|SSC#S18387252	CK467365	---	938657 MARC 4PIG Sus scrofa cDNA 5', mRNA sequence	PREDICTED: similar to Kinesin-like protein KIF22 (Kinesin-like DNA-binding protein) (Kinesin-like protein 4) [Canis familiaris]	21	2.91	50	8.31	53	8.25
profile6	GNL|UG|SSC#S18387307	CK467420	---	938718 MARC 4PIG Sus scrofa cDNA 5', mRNA sequence	PREDICTED: similar to zinc finger protein 140 [Sus scrofa]	0	0.01	22	3.66	11	1.71
profile6	GNL|UG|SSC#S18387874	CK467987	---	939339 MARC 4PIG Sus scrofa cDNA 5', mRNA sequence	PREDICTED: similar to C37A2.6 [Canis familiaris]	0	0.01	6	1	10	1.56
profile6	GNL|UG|SSC#S18388477	AJ620652	ST6GALNAC2	Sus scrofa mRNA for beta-galactosamide alpha-2,6-sialyltransferase (ST6GALNAC-IV gene)	PREDICTED: similar to beta-galactosamide alpha-2,6-sialyltransferase [Equus caballus]	142	19.66	372	61.81	441	68.65
profile6	GNL|UG|SSC#S18545796	BX914447	---	BX914447 Sus Scrofa library (scan) Sus scrofa cDNA clone scan0001.c.20 5prim, mRNA sequence		55	7.61	87	14.45	98	15.25
profile6	GNL|UG|SSC#S18546170	BX914821	---	BX914821 Sus Scrofa library (scan) Sus scrofa cDNA clone scan0028.n.14 5prim, mRNA sequence		49	6.78	72	11.96	59	9.18
profile6	GNL|UG|SSC#S18546630	BX915281	UCHL3	BX915281 Sus Scrofa library (scan) Sus scrofa cDNA clone scan0028.h.08 5prim, mRNA sequence	PREDICTED: similar to Ubiquitin carboxyl-terminal hydrolase isozyme L3 (UCH-L3) (Ubiquitin thioesterase L3) [Macaca mulatta]	228	31.56	317	52.67	341	53.08
profile6	GNL|UG|SSC#S18546778	BX915429	BNP	BX915429 Sus Scrofa library (scan) Sus scrofa cDNA clone scan0032.e.01 5prim, mRNA sequence	RecName: Full=Natriuretic peptides B; Contains: RecName: Full=Gamma-brain natriuretic peptide; Contains: RecName: Full=Brain natriuretic peptide 32; Short=BNP-32; Contains: RecName: Full=Brain natriuretic peptide 26; Short=BNP-26; Flags: Precursor gb|AAA3	4	0.55	19	3.16	11	1.71
profile6	GNL|UG|SSC#S18546950	BX915601	---	BX915601 Sus Scrofa library (scan) Sus scrofa cDNA clone scan0030.b.05 5prim, mRNA sequence	PREDICTED: similar to EPH receptor B6 [Equus caballus]	27	3.74	54	8.97	54	8.41
profile6	GNL|UG|SSC#S18547631	BX916282	---	BX916282 Sus Scrofa library (scan) Sus scrofa cDNA clone scan0032.o.24 5prim, mRNA sequence	PREDICTED: hypothetical protein [Pan troglodytes]	0	0.01	10	1.66	3	0.47
profile6	GNL|UG|SSC#S18548122	BX916773	---	BX916773 Sus Scrofa library (scan) Sus scrofa cDNA clone scan0035.j.21 5prim, mRNA sequence		176	24.36	225	37.38	213	33.16
profile6	GNL|UG|SSC#S18548489	BX917140	---	BX917140 Sus Scrofa library (scan) Sus scrofa cDNA clone scan0039.l.20 5prim, mRNA sequence		65	9	99	16.45	98	15.25
profile6	GNL|UG|SSC#S18548765	BX917416	LOC396699	BX917416 Sus Scrofa library (scan) Sus scrofa cDNA clone scan0038.n.13 5prim, mRNA sequence		74	10.24	115	19.11	103	16.03
profile6	GNL|UG|SSC#S18549168	BX917819	---	BX917819 Sus Scrofa library (scan) Sus scrofa cDNA clone scan0033.m.05 5prim, mRNA sequence		408	56.47	644	107	620	96.51
profile6	GNL|UG|SSC#S18549651	BX918302	---	BX918302 Sus Scrofa library (scan) Sus scrofa cDNA clone scan0039.n.01 5prim, mRNA sequence		24	3.32	63	10.47	49	7.63
profile6	GNL|UG|SSC#S18549770	BX918421	---	BX918421 Sus Scrofa library (scan) Sus scrofa cDNA clone scan0039.c.13 5prim, mRNA sequence	PREDICTED: similar to 28S ribosomal protein S15, mitochondrial precursor (S15mt) (MRP-S15) isoform 1 [Bos taurus]	389	53.84	561	93.21	520	80.94
profile6	GNL|UG|SSC#S18549962	BX918613	---	BX918613 Sus Scrofa library (scan) Sus scrofa cDNA clone scan0034.o.22 5prim, mRNA sequence		41	5.68	134	22.26	99	15.41
profile6	GNL|UG|SSC#S18550180	BX918831	---	BX918831 Sus Scrofa library (scan) Sus scrofa cDNA clone scan0002.p.09 5prim, mRNA sequence	PREDICTED: chromosome X open reading frame 26 ortholog isoform 1 [Bos taurus]	81	11.21	173	28.74	138	21.48
profile6	GNL|UG|SSC#S18550215	BX918866	---	BX918866 Sus Scrofa library (scan) Sus scrofa cDNA clone scan0004.c.15 5prim, mRNA sequence		39	5.4	76	12.63	67	10.43
profile6	GNL|UG|SSC#S18550814	BX919465	---	BX919465 Sus Scrofa library (scan) Sus scrofa cDNA clone scan0003.k.14 5prim, mRNA sequence		4	0.55	16	2.66	13	2.02
profile6	GNL|UG|SSC#S18551571	BX920222	---	BX920222 Sus Scrofa library (scan) Sus scrofa cDNA clone scan0002.m.15 5prim, mRNA sequence		101	13.98	134	22.26	114	17.75
profile6	GNL|UG|SSC#S18551754	BX920405	---	BX920405 Sus Scrofa library (scan) Sus scrofa cDNA clone scan0009.b.11 5prim, mRNA sequence		49	6.78	69	11.46	84	13.08
profile6	GNL|UG|SSC#S18553195	BX921846	---	BX921846 Sus Scrofa library (scan) Sus scrofa cDNA clone scan0019.n.11 5prim, mRNA sequence	EML4 protein [Homo sapiens]	599	82.91	715	118.8	729	113.48
profile6	GNL|UG|SSC#S18553277	BX921928	---	BX921928 Sus Scrofa library (scan) Sus scrofa cDNA clone scan0012.j.18 5prim, mRNA sequence		0	0.01	27	4.49	9	1.4
profile6	GNL|UG|SSC#S18553776	BX922427	LOC414432	BX922427 Sus Scrofa library (scan) Sus scrofa cDNA clone scan0010.c.11 5prim, mRNA sequence	PREDICTED: similar to Cirhin [Equus caballus]	149	20.62	260	43.2	278	43.27
profile6	GNL|UG|SSC#S18554158	BX922809	---	BX922809 Sus Scrofa library (scan) Sus scrofa cDNA clone scan0016.f.12 5prim, mRNA sequence		191	26.44	288	47.85	325	50.59
profile6	GNL|UG|SSC#S18554320	BX922971	---	BX922971 Sus Scrofa library (scan) Sus scrofa cDNA clone scan0013.j.11 5prim, mRNA sequence	PREDICTED: calcyphosine-like [Equus caballus]	35	4.84	59	9.8	51	7.94
profile6	GNL|UG|SSC#S18554382	BX923033	---	BX923033 Sus Scrofa library (scan) Sus scrofa cDNA clone scan0014.n.13 5prim, mRNA sequence	PYD and CARD domain containing [Bos taurus] sp|Q8HXK9|ASC_BOVIN Apoptosis-associated speck-like protein containing a CARD (PYD and CARD domain-containing protein) dbj|BAC43753.1| apoptosis-associated speck-like protein containing a CARD [Bos taurus] gb|AA	31	4.29	58	9.64	60	9.34
profile6	GNL|UG|SSC#S18554486	BX923137	---	BX923137 Sus Scrofa library (scan) Sus scrofa cDNA clone scan0024.i.21 5prim, mRNA sequence	basic proline-rich protein [Sus scrofa] gb|AAK61381.1| basic proline-rich protein [Sus scrofa]	559	77.37	1398	232.28	1314	204.54
profile6	GNL|UG|SSC#S18555004	BX923655	---	BX923655 Sus Scrofa library (scan) Sus scrofa cDNA clone scan0014.d.08 5prim, mRNA sequence		589	81.53	1002	166.48	842	131.06
profile6	GNL|UG|SSC#S18555157	BX923808	---	BX923808 Sus Scrofa library (scan) Sus scrofa cDNA clone scan0013.j.22 5prim, mRNA sequence	PREDICTED: similar to Transcription factor SOX-11 [Bos taurus]	56	7.75	82	13.62	71	11.05
profile6	GNL|UG|SSC#S18555161	BX923812	---	BX923812 Sus Scrofa library (scan) Sus scrofa cDNA clone scan0013.k.03 5prim, mRNA sequence	PREDICTED: similar to GCN5-like 1; GCN5L1 [Pan troglodytes] gb|EAW96824.1| biogenesis of lysosome-related organelles complex-1, subunit 1 [Homo sapiens]	119	16.47	174	28.91	185	28.8
profile6	GNL|UG|SSC#S18555649	BX924300	---	BX924300 Sus Scrofa library (scan) Sus scrofa cDNA clone scan0024.g.08 5prim, mRNA sequence		138	19.1	181	30.07	159	24.75
profile6	GNL|UG|SSC#S18555802	BX924453	---	BX924453 Sus Scrofa library (scan) Sus scrofa cDNA clone scan0016.m.23 5prim, mRNA sequence	PREDICTED: similar to TSC22 domain family, member 4 [Equus caballus]	202	27.96	295	49.01	259	40.32
profile6	GNL|UG|SSC#S18556014	BX924665	---	BX924665 Sus Scrofa library (scan) Sus scrofa cDNA clone scan0022.p.23 5prim, mRNA sequence	Proto-oncogene tyrosine-protein kinase LCK (Lymphocyte cell-specific protein-tyrosine kinase) (p56-LCK) gb|AAV70114.2| lymphocyte-specific protein tyrosine kinase [Aotus nancymaae]	62	8.58	181	30.07	169	26.31
profile6	GNL|UG|SSC#S18556832	BX925483	---	BX925483 Sus Scrofa library (scan) Sus scrofa cDNA clone scan0026.f.11 5prim, mRNA sequence	PREDICTED: ubiquitin-activating enzyme E1-like [Pan troglodytes]	165	22.84	315	52.34	322	50.12
profile6	GNL|UG|SSC#S18557155	BX925806	---	BX925806 Sus Scrofa library (scan) Sus scrofa cDNA clone scan0021.p.09 5prim, mRNA sequence	PREDICTED: similar to protein kinase D1 [Danio rerio]	29	4.01	53	8.81	42	6.54
profile6	GNL|UG|SSC#S18557169	BX925820	---	BX925820 Sus Scrofa library (scan) Sus scrofa cDNA clone scan0021.p.24 5prim, mRNA sequence	PREDICTED: hypothetical protein [Macaca mulatta]	211	29.21	308	51.17	292	45.45
profile6	GNL|UG|SSC#S18557470	BX926121	---	BX926121 Sus Scrofa library (scan) Sus scrofa cDNA clone scan0026.n.12 5prim, mRNA sequence	PREDICTED: similar to Mitochondrial 28S ribosomal protein S25 (S25mt) (MRP-S25) [Canis familiaris]	55	7.61	126	20.93	151	23.5
profile6	GNL|UG|SSC#S18557503	BX926154	---	BX926154 Sus Scrofa library (scan) Sus scrofa cDNA clone scan0022.f.18 5prim, mRNA sequence		174	24.08	343	56.99	284	44.21
profile6	GNL|UG|SSC#S18557601	BX926252	---	BX926252 Sus Scrofa library (scan) Sus scrofa cDNA clone scan0022.k.02 5prim, mRNA sequence		91	12.6	132	21.93	170	26.46
profile6	GNL|UG|SSC#S18558291	BX926942	---	BX926942 Sus Scrofa library (scan) Sus scrofa cDNA clone scan0014.i.14 5prim, mRNA sequence	Rho GDP dissociation inhibitor (GDI) alpha, isoform CRA_a [Rattus norvegicus] gb|EDM06856.1| Rho GDP dissociation inhibitor (GDI) alpha, isoform CRA_a [Rattus norvegicus] gb|EDM06857.1| Rho GDP dissociation inhibitor (GDI) alpha, isoform CRA_a [Rattus nor	983	136.06	1243	206.52	1143	177.92
profile6	GNL|UG|SSC#S18598186	AY214329	LOC403161	Sus scrofa nicotinate phosphoribosyltransferase-like protein mRNA, partial cds	nicotinate phosphoribosyltransferase-like protein [Sus scrofa]	295	40.83	584	97.03	508	79.07
profile6	GNL|UG|SSC#S19132997	AB119273	CCRL2	Sus scrofa CCRL2 mRNA for chemokine C-C motif receptor-like 2, complete cds, transcript variant A	chemokine (C-C motif) receptor-like 2 [Sus scrofa] sp|Q75ZH0|CCRL2_PIG RecName: Full=Chemokine C-C motif receptor-like 2 dbj|BAD08650.1| chemokine (C-C motif) receptor-like 2 [Sus scrofa] dbj|BAD08657.1| chemokine (C-C motif) receptor-like 2 [Sus scrofa]	87	12.04	125	20.77	134	20.86
profile6	GNL|UG|SSC#S19132998	AB119272	CCR5	Sus scrofa CCR5 mRNA for chemokine C-C motif eceptor 5, complete cds	chemokine (C-C motif) receptor 5 [Sus scrofa] dbj|BAD08649.1| chemokine (C-C motif) receptor 5 [Sus scrofa] dbj|BAD08656.1| chemokine (C-C motif) receptor 5 [Sus scrofa] dbj|BAD12135.1| chemokine C-C motif eceptor 5 [Sus scrofa]	264	36.54	501	83.24	440	68.49
profile6	GNL|UG|SSC#S19132999	AB119271	CCR2	Sus scrofa CCR2 mRNA for chemokine C-C motif receptor 2, complete cds	chemokine (C-C motif) receptor 2 [Sus scrofa] dbj|BAD08648.1| chemokine (C-C motif) receptor 2 [Sus scrofa] dbj|BAD08655.1| chemokine (C-C motif) receptor 2 [Sus scrofa] dbj|BAD12134.1| chemokine C-C motif receptor 2 [Sus scrofa]	0	0.01	7	1.16	10	1.56
profile6	GNL|UG|SSC#S19133002	AB119268	CCR1	Sus scrofa CCR1 mRNA for chemokine C-C motif receptor 1, complete cds	chemokine (C-C motif) receptor 1 [Sus scrofa] dbj|BAD08660.1| chemokine (C-C motif) receptor 1 [Sus scrofa] dbj|BAD12131.1| chemokine C-C motif receptor 1 [Sus scrofa]	381	52.74	571	94.87	647	100.71
profile6	GNL|UG|SSC#S19133006	AB119264	CXCR6	Sus scrofa CXCR6 mRNA for chemokine C-X-C motif receptor 6, complete cds	G protein-coupled receptor TYMSTR [Sus scrofa] dbj|BAD08646.1| chemokine (C-X-C motif) receptor 6 [Sus scrofa] dbj|BAD12127.1| chemokine C-X-C motif receptor 6 [Sus scrofa]	45	6.23	140	23.26	84	13.08
profile6	GNL|UG|SSC#S19538536	CN154724	---	941957 MARC 4PIG Sus scrofa cDNA 3', mRNA sequence	PREDICTED: similar to Calcium-binding protein 39 (Protein Mo25) [Equus caballus]	3	0.42	19	3.16	11	1.71
profile6	GNL|UG|SSC#S19539691	CN155787	---	943115 MARC 4PIG Sus scrofa cDNA 5', mRNA sequence		261	36.13	344	57.16	342	53.24
profile6	GNL|UG|SSC#S19539740	CN155836	---	943167 MARC 4PIG Sus scrofa cDNA 5', mRNA sequence	translocase of inner mitochondrial membrane 10 homolog [Homo sapiens] ref|NP_742071.1| translocase of inner mitochondrial membrane 10 homolog [Rattus norvegicus] ref|NP_038927.2| translocase of inner mitochondrial membrane 13 homolog a [Mus musculus] ref|	68	9.41	118	19.61	98	15.25
profile6	GNL|UG|SSC#S19540329	CN156425	---	943823 MARC 4PIG Sus scrofa cDNA 5', mRNA sequence	GJ15967 [Drosophila virilis] gb|EDW66330.1| GJ15967 [Drosophila virilis]	4	0.55	19	3.16	11	1.71
profile6	GNL|UG|SSC#S19540437	CN156533	---	943938 MARC 4PIG Sus scrofa cDNA 5', mRNA sequence	PREDICTED: similar to CG14903 CG14903-PA [Equus caballus]	125	17.3	306	50.84	202	31.44
profile6	GNL|UG|SSC#S19540811	CN156907	---	944345 MARC 4PIG Sus scrofa cDNA 5', mRNA sequence	PREDICTED: similar to laeverin [Bos taurus]	53	7.34	75	12.46	89	13.85
profile6	GNL|UG|SSC#S19540919	CN157015	---	944463 MARC 4PIG Sus scrofa cDNA 5', mRNA sequence	PREDICTED: similar to solute carrier family 47, member 1 [Bos taurus]	24	3.32	48	7.98	36	5.6
profile6	GNL|UG|SSC#S19541313	CN157409	---	946112 MARC 4PIG Sus scrofa cDNA 5', mRNA sequence	PREDICTED: similar to U6 snRNA-associated Sm-like protein LSm6 [Canis familiaris]	488	67.55	627	104.18	664	103.36
profile6	GNL|UG|SSC#S19541523	CN157619	---	946337 MARC 4PIG Sus scrofa cDNA 5', mRNA sequence	PREDICTED: similar to ATP synthase, H+ transporting, mitochondrial F1 complex, delta subunit precursor [Macaca mulatta]	141	19.52	185	30.74	206	32.07
profile6	GNL|UG|SSC#S19541579	CN157675	---	946398 MARC 4PIG Sus scrofa cDNA 5', mRNA sequence	PREDICTED: similar to NADH-ubiquinone oxidoreductase PDSW subunit (Complex I-PDSW) (CI-PDSW) [Canis familiaris]	124	17.16	256	42.53	224	34.87
profile6	GNL|UG|SSC#S19541855	CN157951	---	946698 MARC 4PIG Sus scrofa cDNA 5', mRNA sequence		233	32.25	429	71.28	429	66.78
profile6	GNL|UG|SSC#S19542100	CN158196	---	946973 MARC 4PIG Sus scrofa cDNA 5', mRNA sequence	PREDICTED: similar to missing oocyte CG7074-PA [Equus caballus]	105	14.53	187	31.07	170	26.46
profile6	GNL|UG|SSC#S19542331	CN158427	LOC100037987	947215 MARC 4PIG Sus scrofa cDNA 5', mRNA sequence	1810035L17 protein [Sus scrofa] gb|ABK55634.1| 1810035L17 protein [Sus scrofa]	128	17.72	236	39.21	276	42.96
profile6	GNL|UG|SSC#S19542544	CN158640	---	947444 MARC 4PIG Sus scrofa cDNA 5', mRNA sequence		2	0.28	13	2.16	7	1.09
profile6	GNL|UG|SSC#S19542648	CN158744	---	947555 MARC 4PIG Sus scrofa cDNA 5', mRNA sequence	unc-119 homolog [Bos taurus] sp|Q3SYR2|U119A_BOVIN RecName: Full=Protein unc-119 homolog A gb|AAI03450.1| Unc-119 homolog (C. elegans) [Bos taurus]	119	16.47	216	35.89	182	28.33
profile6	GNL|UG|SSC#S19544129	CN160225	---	949390 MARC 4PIG Sus scrofa cDNA 3', mRNA sequence	AFG3 ATPase family gene 3-like 2 [Bos taurus] sp|Q2KJI7|AFG32_BOVIN RecName: Full=AFG3-like protein 2 gb|AAI05323.1| AFG3 ATPase family gene 3-like 2 (yeast) [Bos taurus]	0	0.01	12	1.99	9	1.4
profile6	GNL|UG|SSC#S19545516	CN161612	---	950920 MARC 4PIG Sus scrofa cDNA 5', mRNA sequence		11	1.52	27	4.49	20	3.11
profile6	GNL|UG|SSC#S19545574	CN161670	---	950982 MARC 4PIG Sus scrofa cDNA 5', mRNA sequence	WD repeat domain 24 [Bos taurus] gb|AAI14047.1| WD repeat domain 24 [Bos taurus]	52	7.2	79	13.13	84	13.08
profile6	GNL|UG|SSC#S19545596	CN161692	LOC100153622	951006 MARC 4PIG Sus scrofa cDNA 5', mRNA sequence	solute carrier family 25, member 37 [Bos taurus] sp|Q3ZBJ8|MFRN1_BOVIN RecName: Full=Mitoferrin-1; AltName: Full=Mitochondrial iron transporter 1; AltName: Full=Solute carrier family 25 member 37 gb|AAI03256.1| Solute carrier family 25, member 37 [Bos tau	33	4.57	58	9.64	60	9.34
profile6	GNL|UG|SSC#S19545859	CN161955	---	951293 MARC 4PIG Sus scrofa cDNA 5', mRNA sequence		224	31.01	284	47.19	253	39.38
profile6	GNL|UG|SSC#S19546081	CN162177	---	951539 MARC 4PIG Sus scrofa cDNA 5', mRNA sequence	SCY1-like 1 [Bos taurus] sp|A6QLH6|NTKL_BOVIN RecName: Full=N-terminal kinase-like protein; AltName: Full=SCY1-like protein 1 gb|AAI47969.1| SCYL1 protein [Bos taurus]	400	55.37	548	91.05	486	75.65
profile6	GNL|UG|SSC#S19546082	CN162178	---	951540 MARC 4PIG Sus scrofa cDNA 5', mRNA sequence		153	21.18	266	44.2	242	37.67
profile6	GNL|UG|SSC#S19546291	CN162387	---	951768 MARC 4PIG Sus scrofa cDNA 5', mRNA sequence	DEAD (Asp-Glu-Ala-Asp) box polypeptide 10 [Bos taurus] gb|AAI23580.1| DEAD (Asp-Glu-Ala-Asp) box polypeptide 10 [Bos taurus]	72	9.97	102	16.95	103	16.03
profile6	GNL|UG|SSC#S19547697	CN163864	---	993968 MARC 4PIG Sus scrofa cDNA 5', mRNA sequence	PREDICTED: phytoceramidase, alkaline [Macaca mulatta]	23	3.18	101	16.78	91	14.16
profile6	GNL|UG|SSC#S19548011	CN164178	---	994302 MARC 4PIG Sus scrofa cDNA 5', mRNA sequence	collagen col-34 [Brugia malayi] gb|EDP32726.1| collagen col-34, putative [Brugia malayi]	103	14.26	167	27.75	178	27.71
profile6	GNL|UG|SSC#S19549301	CN165413	---	995831 MARC 4PIG Sus scrofa cDNA 5', mRNA sequence		210	29.07	470	78.09	401	62.42
profile6	GNL|UG|SSC#S19550916	CN167045	---	999143 MARC 4PIG Sus scrofa cDNA 3', mRNA sequence		4	0.55	16	2.66	9	1.4
profile6	GNL|UG|SSC#S19551023	CN167156	---	999266 MARC 4PIG Sus scrofa cDNA 3', mRNA sequence		10	1.38	30	4.98	26	4.05
profile6	GNL|UG|SSC#S19690473	AY577905	CXCL2	Sus scrofa CXCL2 mRNA, complete cds	chemokine (C-X-C motif) ligand 2 [Sus scrofa] gb|AAS90943.1| CXCL2 [Sus scrofa]	208	28.79	941	156.35	606	94.33
profile6	GNL|UG|SSC#S20116151	NM_214041	IL10	Sus scrofa interleukin 10 (IL10), mRNA	interleukin 10 [Sus scrofa] sp|Q29055|IL10_PIG Interleukin-10 precursor (IL-10) (Cytokine synthesis inhibitory factor) (CSIF) gb|AAA74410.1| interleukin 10 emb|CAL29498.1| interleukin 10 [Sus scrofa]	60	8.3	139	23.09	109	16.97
profile6	GNL|UG|SSC#S20116194	NM_214409	SUCLG1	Sus scrofa succinate-CoA ligase, alpha subunit (SUCLG1), mRNA	succinate-CoA ligase, GDP-forming, alpha subunit [Sus scrofa] sp|O19069|SUCA_PIG RecName: Full=Succinyl-CoA ligase [GDP-forming] subunit alpha, mitochondrial; AltName: Full=Succinyl-CoA synthetase subunit alpha; Short=SCS-alpha; Flags: Precursor gb|AAB940	591	81.8	709	117.8	689	107.25
profile6	GNL|UG|SSC#S20116198	NM_214407	GPX4	Sus scrofa glutathione peroxidase 4 (GPX4), mRNA	glutathione peroxidase 4 [Sus scrofa] sp|P36968|GPX4_PIG RecName: Full=Phospholipid hydroperoxide glutathione peroxidase, mitochondrial; Short=PHGPx; AltName: Full=GPX-4; Flags: Precursor gb|AAA31098.2| phospholipid hydroperoxide glutathione peroxidase [S	584	80.83	690	114.64	723	112.54
profile6	GNL|UG|SSC#S20116214	NM_214391	FCGR3B	Sus scrofa Fc fragment of IgG, low affinity IIIb, receptor (CD16b) (FCGR3B), mRNA	low affinity immunoglobulin gamma Fc region receptor III-B [Sus scrofa] gb|AAK54249.1|AF372453_1 FcgammaRIII a.1 [Sus scrofa]	2738	378.98	6476	1075.98	5212	811.29
profile6	GNL|UG|SSC#S20116228	NM_214376	AREG	Sus scrofa amphiregulin (AREG), mRNA	amphiregulin [Sus scrofa] gb|AAK27728.1| amphiregulin long form precursor [Sus scrofa]	2	0.28	12	1.99	16	2.49
profile6	GNL|UG|SSC#S20116242	NM_214361	MCL1	Sus scrofa myeloid cell leukemia sequence 1 (BCL2-related) (MCL1), mRNA	myeloid cell leukemia sequence 1 [Sus scrofa] emb|CAC84391.1| myeloid cell leukemia protein 1 [Sus scrofa]	2077	287.49	2563	425.84	2409	374.98
profile6	GNL|UG|SSC#S20116272	NM_214330	GPI	Sus scrofa glucose phosphate isomerase (GPI), mRNA	glucose phosphate isomerase [Sus scrofa] sp|P08059|G6PI_PIG RecName: Full=Glucose-6-phosphate isomerase; Short=GPI; AltName: Full=Phosphoglucose isomerase; Short=PGI; AltName: Full=Phosphohexose isomerase; Short=PHI emb|CAA30295.1| unnamed protein product	780	107.96	1118	185.75	1142	177.76
profile6	GNL|UG|SSC#S20116315	NM_214284	SDC4	Sus scrofa syndecan 4 (SDC4), mRNA	syndecan 4 [Sus scrofa] sp|Q8HZJ6|SDC4_PIG RecName: Full=Syndecan-4; Short=SYND4; Flags: Precursor gb|AAN59952.1| syndecan 4 [Sus scrofa]	104	14.4	134	22.26	164	25.53
profile6	GNL|UG|SSC#S20116344	NM_214248	HSD11B1	Sus scrofa 11-beta hydroxysteroid dehydrogenase isoform 1 (HSD11B1), mRNA	11-beta hydroxysteroid dehydrogenase isoform 1 [Sus scrofa] gb|AAL06292.1|AF414124_1 11-beta hydroxysteroid dehydrogenase isoform 1 [Sus scrofa]	150	20.76	216	35.89	262	40.78
profile6	GNL|UG|SSC#S20116376	NM_214214	CCL2	Sus scrofa chemokine (C-C motif) ligand 2 (CCL2), mRNA	monocyte chemoattractant protein 1 precursor [Sus scrofa] sp|P42831|CCL2_PIG RecName: Full=C-C motif chemokine 2; AltName: Full=Small-inducible cytokine A2; AltName: Full=Monocyte chemoattractant protein 1; AltName: Full=Monocyte chemotactic protein 1; Sh	482	66.72	2155	358.05	1313	204.38
profile6	GNL|UG|SSC#S20116393	NM_214200	ADRP	Sus scrofa adipose differentiation-related protein (ADRP), mRNA	adipose differentiation-related protein [Sus scrofa] gb|AAF76320.2|AF234676_1 adipose differentiation-related protein [Sus scrofa] gb|AAS55895.1| adipose differentiation-related protein [Sus scrofa] gb|AAT90334.1| adipose differentiation-related protein [	26	3.6	82	13.62	110	17.12
profile6	GNL|UG|SSC#S20116417	NM_214172	IGF1R	Sus scrofa insulin-like growth factor 1 receptor (IGF1R), mRNA	insulin-like growth factor 1 receptor [Sus scrofa] dbj|BAA19852.2| IGF-1 receptor [Sus scrofa]	0	0.01	6	1	10	1.56
profile6	GNL|UG|SSC#S20116494	NM_213793	LOC396699	Sus scrofa Beta-subunit of Na/D-glucose cotransporter (LOC396699), mRNA	Beta-subunit of Na/D-glucose cotransporter [Sus scrofa] sp|Q29106|RSCA1_PIG RecName: Full=Regulatory solute carrier protein family 1 member 1; AltName: Full=Transporter regulator RS1 emb|CAA45596.2| Beta-subunit of Na/D-glucose cotransporter [Sus scrofa]	43	5.95	66	10.97	70	10.9
profile6	GNL|UG|SSC#S20116507	NM_213804	DDX58	Sus scrofa DEAD (Asp-Glu-Ala-Asp) box polypeptide 58 (DDX58), mRNA	RNA helicase [Sus scrofa] sp|Q9GLV6|DDX58_PIG RecName: Full=Probable ATP-dependent RNA helicase DDX58; AltName: Full=DEAD-box protein 58; AltName: Full=Retinoic acid-inducible gene 1 protein; Short=RIG-1; Short=RIG-I; AltName: Full=RNA helicase induced by	269	37.23	336	55.83	416	64.75
profile6	GNL|UG|SSC#S20116516	NM_213817	IRG6	Sus scrofa inflammatory response protein 6 (IRG6), mRNA	inflammatory response protein 6 [Sus scrofa] sp|Q9MZU4|RSAD2_PIG Radical S-adenosyl methionine domain-containing protein 2 (Virus inhibitory protein, endoplasmic reticulum-associated, interferon-inducible) (Viperin) (Inflammatory response gene 6 protein)	97	13.43	266	44.2	383	59.62
profile6	GNL|UG|SSC#S20116522	NM_213825	GALP	Sus scrofa galanin-like peptide (GALP), mRNA	galanin-like peptide [Sus scrofa] sp|Q9TT95|GALP_PIG RecName: Full=Galanin-like peptide; Flags: Precursor gb|AAF19722.1|AF188490_1 galanin-like peptide precursor [Sus scrofa]	11	1.52	32	5.32	26	4.05
profile6	GNL|UG|SSC#S20116576	NM_213884	TOPOII	Sus scrofa topoisomersae II (TOPOII), mRNA	topoisomersae II [Sus scrofa] sp|O46374|TOP2A_PIG DNA topoisomerase 2-alpha (DNA topoisomerase II, alpha isozyme) dbj|BAA23778.1| topoisomersae II [Sus scrofa]	28	3.88	275	45.69	202	31.44
profile6	GNL|UG|SSC#S20116595	NM_214126	CD40LG	Sus scrofa CD40 ligand (CD40LG), mRNA	CD40 ligand [Sus scrofa] sp|Q95MQ5|CD40L_PIG CD40 ligand (CD40-L) (Tumor necrosis factor ligand superfamily member 5) (CD154 antigen) [Contains: CD40 ligand, membrane form; CD40 ligand, soluble form] dbj|BAB86593.1| CD40L [Sus scrofa]	0	0.01	3	0.5	13	2.02
profile6	GNL|UG|SSC#S20116601	NM_214118	CSF2	Sus scrofa colony stimulating factor 2 (granulocyte-macrophage) (CSF2), mRNA	colony stimulating factor 2 [Sus scrofa] sp|Q29118|CSF2_PIG RecName: Full=Granulocyte-macrophage colony-stimulating factor; Short=GM-CSF; Short=Colony-stimulating factor; Short=CSF; Flags: Precursor gb|AAB03867.1| granulocyte-macrophage colony-stimulating	7	0.97	35	5.82	17	2.65
profile6	GNL|UG|SSC#S20116606	NM_214113	JAK2	Sus scrofa Janus kinase 2 (JAK2), mRNA	Janus kinase 2 [Sus scrofa] sp|O19064|JAK2_PIG RecName: Full=Tyrosine-protein kinase JAK2; AltName: Full=Janus kinase 2; Short=JAK-2 dbj|BAA21662.1| JAK2 [Sus scrofa]	192	26.58	301	50.01	308	47.94
profile6	GNL|UG|SSC#S20116660	NM_214055	IL1B	Sus scrofa interleukin 1, beta (IL1B), mRNA	interleukin 1, beta [Sus scrofa] sp|P26889|IL1B_PIG RecName: Full=Interleukin-1 beta; Short=IL-1 beta; Flags: Precursor gb|AAA02584.1| prointerleukin-1 beta	18	2.49	73	12.13	117	18.21
profile6	GNL|UG|SSC#S20116669	NM_214046	TBXAS1	Sus scrofa thromboxane A synthase 1 (platelet, cytochrome P450, family 5, subfamily A) (TBXAS1), mRNA	thromboxane A synthase 1 [Sus scrofa] sp|P47787|THAS_PIG RecName: Full=Thromboxane-A synthase; Short=TXA synthase; Short=TXS; AltName: Full=Cytochrome P450 5A1 gb|AAA31127.1| thromboxane synthase	177	24.5	451	74.93	334	51.99
profile6	GNL|UG|SSC#S20116676	NM_214037	AMBN	Sus scrofa ameloblastin (AMBN), mRNA	ameloblastin [Sus scrofa] sp|Q28989|AMBN_PIG RecName: Full=Ameloblastin; AltName: Full=Sheathlin; Flags: Precursor gb|AAA85588.1| ameloblastin	63	8.72	130	21.6	192	29.89
profile6	GNL|UG|SSC#S20116701	NM_214009	C3	Sus scrofa complement component 3 (C3), mRNA	complement component 3 [Sus scrofa] gb|AAG40565.1|AF154933_1 complement component C3 [Sus scrofa] emb|CAD38823.2| complement C3 precursor [Sus scrofa]	1795	248.46	3285	545.8	4540	706.69
profile6	GNL|UG|SSC#S20116742	NM_213967	SCARB1	Sus scrofa scavenger receptor class B, member 1 (SCARB1), mRNA	scavenger receptor class B, member 1 [Sus scrofa] sp|Q8SQC1|SCRB1_PIG RecName: Full=Scavenger receptor class B member 1; Short=SRB1; AltName: Full=SR-BI; AltName: Full=High density lipoprotein receptor SR-BI gb|AAL75567.1|AF467889_1 high density lipoprote	162	22.42	289	48.02	225	35.02
profile6	GNL|UG|SSC#S20116768	NM_213885	MAN1A	Sus scrofa Man9-mannosidase (MAN1A), mRNA	Man9-mannosidase [Sus scrofa] sp|O02773|MA1A1_PIG RecName: Full=Mannosyl-oligosaccharide 1,2-alpha-mannosidase IA; AltName: Full=Processing alpha-1,2-mannosidase IA; Short=Alpha-1,2-mannosidase IA; AltName: Full=Mannosidase alpha class 1A member 1; AltNam	12	1.66	26	4.32	39	6.07
profile6	GNL|UG|SSC#S20116783	NM_213904	G2AN	Sus scrofa glucosidase II (G2AN), mRNA	glucosidase II [Sus scrofa] sp|P79403|GANAB_PIG RecName: Full=Neutral alpha-glucosidase AB; AltName: Full=Glucosidase II subunit alpha; AltName: Full=Alpha-glucosidase 2; Flags: Precursor gb|AAB49757.1| glucosidase II [Sus scrofa]	231	31.97	387	64.3	410	63.82
profile6	GNL|UG|SSC#S20116789	NM_213910	SERPINE1	Sus scrofa serpin peptidase inhibitor, clade E (nexin, plasminogen activator inhibitor type 1), member 1 (SERPINE1), mRNA	plasminogen activator inhibitor-1 [Sus scrofa] sp|P79335|PAI1_PIG RecName: Full=Plasminogen activator inhibitor 1; Short=PAI-1; Short=PAI; AltName: Full=Endothelial plasminogen activator inhibitor; Flags: Precursor emb|CAA72182.1| PAI1 protein; plasminoge	17	2.35	50	8.31	56	8.72
profile6	GNL|UG|SSC#S20116811	NM_213933	AS-A	Sus scrofa arylsulfatase A (AS-A), mRNA	arylsulfatase A [Sus scrofa] gb|AAL58668.2|AF316108_1 arylsulfatase A [Sus scrofa]	63	8.72	103	17.11	108	16.81
profile6	GNL|UG|SSC#S20347643	NM_001001540	GP38K	Sus scrofa 38 kDa heparin-binding glycoprotein (GP38K), mRNA	38 kDa heparin-binding glycoprotein [Sus scrofa] emb|CAA87764.1| 38 kDa heparin-binding glycoprotein [Sus scrofa] gb|AAA86482.1| 38kDa heparin-binding glycoprotein	1583	219.11	8239	1368.9	7932	1234.69
profile6	GNL|UG|SSC#S20455498	CN029271	---	UMC-pblivp1-016-d05 In-Vitro-Blastocyst pblivp Sus scrofa cDNA 3', mRNA sequence	PREDICTED: similar to ribosomal protein S21 [Monodelphis domestica]	9	1.25	22	3.66	25	3.89
profile6	GNL|UG|SSC#S20938341	AJ650064	---	AJ650064 CSEQRAN19 Sus scrofa cDNA clone C0003274_E20, mRNA sequence		173	23.95	211	35.06	191	29.73
profile6	GNL|UG|SSC#S20944779	AJ656502	---	AJ656502 KN277 Sus scrofa cDNA clone C0005193_L08, mRNA sequence		129	17.86	181	30.07	161	25.06
profile6	GNL|UG|SSC#S20945368	AJ657091	---	AJ657091 KN277 Sus scrofa cDNA clone C0005196_G20, mRNA sequence	PREDICTED: similar to HECT domain and RCC1-like domain protein 5 (Cyclin-E binding protein 1) [Canis familiaris]	160	22.15	283	47.02	322	50.12
profile6	GNL|UG|SSC#S20948059	AJ659782	---	AJ659782 KN277 Sus scrofa cDNA clone C0005217_D01, mRNA sequence		14	1.94	41	6.81	30	4.67
profile6	GNL|UG|SSC#S20948455	AJ660178	---	AJ660178 KN277 Sus scrofa cDNA clone C0005218_M09, mRNA sequence		0	0.01	8	1.33	3	0.47
profile6	GNL|UG|SSC#S21099088	AJ747527	---	AJ747527 reverse - unstimulated minus stimulated macrophage Sus scrofa cDNA clone R_C0001818b_D09, mRNA sequence		0	0.01	8	1.33	2	0.31
profile6	GNL|UG|SSC#S21107071	AJ604585	---	AJ604585 Sus scrofa skeletal muscle, biceps femoris adult Sus scrofa cDNA clone 05A04eT3, mRNA sequence	ADFP protein [Bos taurus]	98	13.56	174	28.91	207	32.22
profile6	GNL|UG|SSC#S21307629	AJ783901	FST	Sus scrofa mRNA for follistatin	follistatin [Sus scrofa]	35	4.84	57	9.47	51	7.94
profile6	GNL|UG|SSC#S21559718	CO948050	---	UMC-p8mm3-002-d11 8mm ovarian follicle p8mm Sus scrofa cDNA 3', mRNA sequence		0	0.01	8	1.33	7	1.09
profile6	GNL|UG|SSC#S21579436	CO992396	---	UMC-pd6end2-001-e06 Endometrium gilt D6 of estrous cycle pd6end Sus scrofa cDNA 3', mRNA sequence		206	28.51	382	63.47	312	48.57
profile6	GNL|UG|SSC#S21591715	AB188301	TLR4	Sus scrofa TLR4 mRNA for toll-like receptor 4, complete cds	RecName: Full=Toll-like receptor 4; AltName: CD_antigen=CD284; Flags: Precursor dbj|BAD36843.1| toll-like receptor 4 [Sus scrofa] dbj|BAE19964.1| Toll-like receptor 4 [Sus scrofa]	24	3.32	58	9.64	57	8.87
profile6	GNL|UG|SSC#S21656158	NM_001004048	XPNPEP2	Sus scrofa X-prolyl aminopeptidase (aminopeptidase P) 2, membrane-bound (XPNPEP2), mRNA	X-prolyl aminopeptidase 2, membrane-bound [Sus scrofa] sp|Q95333|XPP2_PIG RecName: Full=Xaa-Pro aminopeptidase 2; AltName: Full=X-Pro aminopeptidase 2; AltName: Full=Membrane-bound aminopeptidase P; Short=Membrane-bound APP; Short=Membrane-bound AmP; Shor	35	4.84	71	11.8	89	13.85
profile6	GNL|UG|SSC#S21656162	NM_001004043	COFILIN	Sus scrofa COFILIN protein (COFILIN), mRNA	PREDICTED: similar to Cofilin-1 (Cofilin, non-muscle isoform) (18 kDa phosphoprotein) (p18) [Canis familiaris]	5561	769.73	8897	1478.23	8104	1261.46
profile6	GNL|UG|SSC#S21656163	NM_001004042	ATP6V1A	Sus scrofa ATPase, H+ transporting, lysosomal 70kDa, V1 subunit A (ATP6V1A), mRNA	ATPase, H+ transporting, lysosomal 70kD, V1 subunit A, isoform 1 [Sus scrofa] emb|CAA44213.1| H+ ATPase [Sus scrofa]	2	0.28	11	1.83	23	3.58
profile6	GNL|UG|SSC#S21929816	NM_001005152	FGL2	Sus scrofa fibrinogen-like 2 (FGL2), mRNA	fibrinogen-like 2 [Sus scrofa] gb|AAM52324.1| fibrinogen-like protein 2 [Sus scrofa]	384	53.15	516	85.73	550	85.61
profile6	GNL|UG|SSC#S22273403	CJ009764	---	CJ009764 full-length enriched swine cDNA library, adult mesenteric lymph node Sus scrofa cDNA clone MLN01H030027 5', mRNA sequence	PREDICTED: zinc finger, CW type with PWWP domain 1 [Equus caballus]	38	5.26	77	12.79	85	13.23
profile6	GNL|UG|SSC#S22274609	CJ010970	---	CJ010970 full-length enriched swine cDNA library, adult mesenteric lymph node Sus scrofa cDNA clone MLN01F060042 5', mRNA sequence	PREDICTED: hypothetical protein, partial [Sus scrofa]	43	5.95	71	11.8	81	12.61
profile6	GNL|UG|SSC#S22275170	CJ011531	---	CJ011531 full-length enriched swine cDNA library, adult mesenteric lymph node Sus scrofa cDNA clone MLN01D120050 5', mRNA sequence	PREDICTED: similar to NADH dehydrogenase (ubiquinone) 1 alpha subcomplex, 6, 14kDa, partial [Sus scrofa]	14	1.94	39	6.48	61	9.5
profile6	GNL|UG|SSC#S22275237	CJ011598	---	CJ011598 full-length enriched swine cDNA library, adult mesenteric lymph node Sus scrofa cDNA clone MLN01C070051 5', mRNA sequence	PREDICTED: similar to Syntaxin 8 [Equus caballus]	144	19.93	174	28.91	197	30.66
profile6	GNL|UG|SSC#S22275809	CJ012170	---	CJ012170 full-length enriched swine cDNA library, adult mesenteric lymph node Sus scrofa cDNA clone MLN01H080057 5', mRNA sequence		59	8.17	84	13.96	70	10.9
profile6	GNL|UG|SSC#S22276102	CJ012463	---	CJ012463 full-length enriched swine cDNA library, adult mesenteric lymph node Sus scrofa cDNA clone MLN01H010061 5', mRNA sequence		2	0.28	17	2.82	10	1.56
profile6	GNL|UG|SSC#S22276731	CJ013092	LOC733646	CJ013092 full-length enriched swine cDNA library, adult mesenteric lymph node Sus scrofa cDNA clone MLN01B080069 5', mRNA sequence	PREDICTED: ATPase, H+ transporting, lysosomal 9kDa, V0 subunit e [Macaca mulatta]	696	96.34	1014	168.48	1252	194.88
profile6	GNL|UG|SSC#S22278213	CJ014574	---	CJ014574 full-length enriched swine cDNA library, adult mesenteric lymph node Sus scrofa cDNA clone MLN01A110087 5', mRNA sequence		29	4.01	52	8.64	52	8.09
profile6	GNL|UG|SSC#S22279430	CJ015791	---	CJ015791 full-length enriched swine cDNA library, adult mesenteric lymph node Sus scrofa cDNA clone MLN01D020101 5', mRNA sequence	coiled-coil domain containing 56 [Bos taurus] sp|Q3T0E3|CCD56_BOVIN RecName: Full=Coiled-coil domain-containing protein 56 gb|AAI02432.1| Coiled-coil domain containing 56 [Bos taurus]	203	28.1	251	41.7	290	45.14
profile6	GNL|UG|SSC#S22280339	CJ023069	---	CJ023069 full-length enriched swine cDNA library, adult trachea Sus scrofa cDNA clone TCH01G080008 5', mRNA sequence	para-hydroxybenzoate-polyprenyltransferase, mitochondrial [Bos taurus] sp|Q2KIQ4|COQ2_BOVIN RecName: Full=Para-hydroxybenzoate--polyprenyltransferase, mitochondrial; Short=PHB:polyprenyltransferase; Flags: Precursor gb|AAI12552.1| Coenzyme Q2 homolog, pre	150	20.76	169	28.08	199	30.98
profile6	GNL|UG|SSC#S22281612	CJ024342	---	CJ024342 full-length enriched swine cDNA library, adult trachea Sus scrofa cDNA clone TCH01B050026 5', mRNA sequence		11	1.52	31	5.15	33	5.14
profile6	GNL|UG|SSC#S22284067	CJ026797	---	CJ026797 full-length enriched swine cDNA library, adult trachea Sus scrofa cDNA clone TCH01F090061 5', mRNA sequence	PREDICTED: hypothetical protein, partial [Sus scrofa]	195	26.99	234	38.88	223	34.71
profile6	GNL|UG|SSC#S22285749	CJ028479	---	CJ028479 full-length enriched swine cDNA library, adult trachea Sus scrofa cDNA clone TCH01G040083 5', mRNA sequence	NTR [Cercopithecine herpesvirus 12]	0	0.01	4	0.66	9	1.4
profile6	GNL|UG|SSC#S22301613	CJ000971	---	CJ000971 full-length enriched swine cDNA library, adult liver Sus scrofa cDNA clone LVR01F120094 5', mRNA sequence		42	5.81	70	11.63	59	9.18
profile6	GNL|UG|SSC#S22310843	CJ018583	---	CJ018583 full-length enriched swine cDNA library, adult spleen Sus scrofa cDNA clone SPL01C080062 5', mRNA sequence		44	6.09	65	10.8	74	11.52
profile6	GNL|UG|SSC#S22310924	CJ018664	---	CJ018664 full-length enriched swine cDNA library, adult spleen Sus scrofa cDNA clone SPL01B070063 5', mRNA sequence		24	3.32	46	7.64	40	6.23
profile6	GNL|UG|SSC#S22314370	CJ022110	---	CJ022110 full-length enriched swine cDNA library, adult spleen Sus scrofa cDNA clone SPL01F010101 5', mRNA sequence	PREDICTED: similar to Placenta-specific gene 8 protein (C15 protein) [Canis familiaris]	190	26.3	645	107.17	762	118.61
profile6	GNL|UG|SSC#S22415866	NM_213900	RENBP	Sus scrofa renin binding protein (RENBP), mRNA	renin binding protein [Sus scrofa] sp|P17560|RENBP_PIG RecName: Full=N-acylglucosamine 2-epimerase; AltName: Full=N-acetyl-D-glucosamine 2-epimerase; AltName: Full=GlcNAc 2-epimerase; AltName: Full=AGE; AltName: Full=Renin-binding protein; Short=RnBP pdb|	136	18.82	274	45.52	279	43.43
profile6	GNL|UG|SSC#S22487175	AY819557	SAR1B	Sus scrofa Sar1b protein (Sar1b) mRNA, complete cds	SAR1a gene homolog 2 [Sus scrofa] sp|Q5PYH3|SAR1B_PIG RecName: Full=GTP-binding protein SAR1b gb|AAV68380.1| Sar1b protein [Sus scrofa]	97	13.43	142	23.59	176	27.4
profile6	GNL|UG|SSC#S22612236	AY705448	SCAP	Sus scrofa sterol response element binding protein cleavage-activating protein mRNA, complete cds	RecName: Full=Sterol regulatory element-binding protein cleavage-activating protein; Short=SREBP cleavage-activating protein; Short=SCAP gb|AAW19058.2| sterol response element binding protein cleavage-activating protein [Sus scrofa]	221	30.59	262	43.53	278	43.27
profile6	GNL|UG|SSC#S23212800	AY610208	FDX1	Sus scrofa clone Clu_967.scr.msk.p1.Contig3, mRNA sequence	ferredoxin [Sus scrofa] sp|P00258|ADX_PIG RecName: Full=Adrenodoxin, mitochondrial; AltName: Full=Adrenal ferredoxin; AltName: Full=Ferredoxin-1; Flags: Precursor gb|AAA31030.1| ferredoxin	78	10.8	120	19.94	137	21.33
profile6	GNL|UG|SSC#S23212823	AY610185	---	Sus scrofa clone Clu_89764.scr.msk.p1.Contig2, mRNA sequence	chromosome 1 open reading frame 41 [Bos taurus] gb|AAI18488.1| Chromosome 1 open reading frame 41 ortholog [Bos taurus]	40	5.54	71	11.8	82	12.76
profile6	GNL|UG|SSC#S23212840	AY610168	---	Sus scrofa clone Clu_8360.scr.msk.p1.Contig2, mRNA sequence	potassium channel modulatory factor 1 [Bos taurus] sp|Q1LZE1|KCMF1_BOVIN RecName: Full=E3 ubiquitin-protein ligase KCMF1 gb|AAI16059.1| Potassium channel modulatory factor 1 [Bos taurus]	188	26.02	239	39.71	212	33
profile6	GNL|UG|SSC#S23212855	AY610153	---	Sus scrofa clone Clu_81040.scr.msk.p1.Contig1, mRNA sequence	APG12 autophagy 12-like [Homo sapiens] gb|AAH12266.2| ATG12 autophagy related 12 homolog (S. cerevisiae) [Homo sapiens] gb|EAW48955.1| ATG12 autophagy related 12 homolog (S. cerevisiae), isoform CRA_b [Homo sapiens] gb|EAW48956.1| ATG12 autophagy related	80	11.07	158	26.25	200	31.13
profile6	GNL|UG|SSC#S23212856	AY610152	CHCHD3	Sus scrofa clone Clu_81.scr.msk.p1.Contig3, mRNA sequence	coiled-coil-helix-coiled-coil-helix domain containing 3 [Ovis aries] gb|ACC76774.1| coiled-coil-helix-coiled-coil-helix domain containing 3 [Ovis aries]	160	22.15	262	43.53	224	34.87
profile6	GNL|UG|SSC#S23212868	AY610140	PSMA4	Sus scrofa clone Clu_79.scr.msk.p1.Contig2, mRNA sequence	proteasome alpha 4 subunit isoform 1 [Homo sapiens] ref|NP_001029553.1| proteasome (prosome, macropain) subunit, alpha type, 4 [Bos taurus] ref|NP_001096137.1| proteasome alpha 4 subunit isoform 1 [Homo sapiens] ref|XP_001108234.1| PREDICTED: similar to P	433	59.93	553	91.88	548	85.3
profile6	GNL|UG|SSC#S23212877	AY610131	---	Sus scrofa clone Clu_7733.scr.msk.p1.Contig1, mRNA sequence		118	16.33	164	27.25	168	26.15
profile6	GNL|UG|SSC#S23212898	AY610110	---	Sus scrofa clone Clu_7254.scr.msk.p1.Contig1, mRNA sequence	RecName: Full=RING finger protein 146; AltName: Full=Dactylidin emb|CAB76254.1| dactilydin [Homo sapiens] dbj|BAB55196.1| unnamed protein product [Homo sapiens] gb|EAW48113.1| ring finger protein 146, isoform CRA_d [Homo sapiens]	239	33.08	296	49.18	286	44.52
profile6	GNL|UG|SSC#S23212902	AY610106	PLA2G7	Sus scrofa clone Clu_71225.scr.msk.p1.Contig1, mRNA sequence	phospholipase A2, group VII (platelet-activating factor acetylhydrolase, plasma) [Sus scrofa] gb|AAX83291.1| plasma platelet-activating factor acetylhydrolase [Sus scrofa] gb|ABB51557.1| plasma platelet-activating factor-acetylhydrolase [Sus scrofa] gb|AB	355	49.14	689	114.48	608	94.64
profile6	GNL|UG|SSC#S23212908	AY610100	---	Sus scrofa clone Clu_69730.scr.msk.p1.Contig1, mRNA sequence	PREDICTED: similar to HIG1 domain family member 1B (Protein CLST 11240) [Equus caballus]	120	16.61	217	36.05	177	27.55
profile6	GNL|UG|SSC#S23212915	AY610093	LOC100154665	Sus scrofa clone Clu_6860.scr.msk.p1.Contig4, mRNA sequence	hypothetical protein LOC55049 isoform 1 [Homo sapiens] sp|Q96EN9|CS060_HUMAN RecName: Full=Uncharacterized protein C19orf60 gb|AAH12078.1| C19orf60 protein [Homo sapiens] gb|EAW84723.1| hypothetical protein FLJ20850, isoform CRA_e [Homo sapiens]	269	37.23	354	58.82	365	56.82
profile6	GNL|UG|SSC#S23212958	AY610050	---	Sus scrofa clone Clu_6027.scr.msk.p1.Contig1, mRNA sequence	ADP-ribosylation factor-like 2 binding protein [Bos taurus] sp|Q32PC9|AR2BP_BOVIN ADP-ribosylation factor-like protein 2-binding protein (ARF-like 2-binding protein) (Binder of ARF2 protein 1) gb|AAI34729.1| ARL2BP protein [Bos taurus]	233	32.25	334	55.49	324	50.43
profile6	GNL|UG|SSC#S23212964	AY610044	---	Sus scrofa clone Clu_5999.scr.msk.p1.Contig1, mRNA sequence	PREDICTED: mitochondrial ribosomal protein L35 [Bos taurus] sp|Q3SZA9|RM35_BOVIN RecName: Full=39S ribosomal protein L35, mitochondrial; Short=L35mt; AltName: Full=MRP-L35; Flags: Precursor	52	7.2	106	17.61	109	16.97
profile6	GNL|UG|SSC#S23212981	AY610027	LOC100151849	Sus scrofa clone Clu_5697.scr.msk.p1.Contig2, mRNA sequence	PREDICTED: similar to ARV1 homolog (S. cerevisiae) [Sus scrofa]	104	14.4	155	25.75	174	27.08
profile6	GNL|UG|SSC#S23212987	AY610021	---	Sus scrofa clone Clu_5644.scr.msk.p1.Contig2, mRNA sequence	mCG14669, isoform CRA_b [Mus musculus]	382	52.87	558	92.71	597	92.93
profile6	GNL|UG|SSC#S23212991	AY610017	---	Sus scrofa clone Clu_5617.scr.msk.p1.Contig3, mRNA sequence	PREDICTED: similar to Pleckstrin homology domain containing, family K member 1 isoform 1 [Monodelphis domestica]	902	124.85	1225	203.53	1309	203.76
profile6	GNL|UG|SSC#S23213036	AY609972	---	Sus scrofa clone Clu_5035.scr.msk.p1.Contig3, mRNA sequence	PREDICTED: similar to p62 [Pan troglodytes]	311	43.05	601	99.86	466	72.54
profile6	GNL|UG|SSC#S23213040	AY609968	---	Sus scrofa clone Clu_4944.scr.msk.p1.Contig10, mRNA sequence	PREDICTED: similar to COMM domain containing protein 3 (Bup protein) (PIL protein) isoform 1 [Canis familiaris]	431	59.66	609	101.18	620	96.51
profile6	GNL|UG|SSC#S23213042	AY609966	---	Sus scrofa clone Clu_4895.scr.msk.p1.Contig2, mRNA sequence	mitochondrial ribosomal protein L42 [Bos taurus] sp|P82927|RT32_BOVIN RecName: Full=28S ribosomal protein S32, mitochondrial; Short=S32mt; Short=MRP-S32; Flags: Precursor gb|AAI09671.1| Mitochondrial ribosomal protein L42 [Bos taurus]	82	11.35	118	19.61	152	23.66
profile6	GNL|UG|SSC#S23213092	AY609916	HEXA	Sus scrofa clone Clu_4372.scr.msk.p1.Contig3, mRNA sequence	hexosaminidase A (alpha polypeptide) [Sus scrofa] gb|ACA43012.1| hexosaminidase A alpha polypeptide [Sus scrofa]	531	73.5	721	119.79	866	134.8
profile6	GNL|UG|SSC#S23213093	AY609915	---	Sus scrofa clone Clu_4362.scr.msk.p1.Contig1, mRNA sequence	PREDICTED: similar to HSPC139 [Pan troglodytes]	209	28.93	341	56.66	352	54.79
profile6	GNL|UG|SSC#S23213113	AY609895	---	Sus scrofa clone Clu_3876.scr.msk.p1.Contig1, mRNA sequence	PREDICTED: similar to chromosome 1 open reading frame 43 isoform 1 [Equus caballus]	255	35.3	354	58.82	407	63.35
profile6	GNL|UG|SSC#S23213121	AY609887	---	Sus scrofa clone Clu_38067.scr.msk.p1.Contig1, mRNA sequence	prefoldin subunit 1 [Pongo abelii] ref|XP_517971.1| PREDICTED: hypothetical protein isoform 2 [Pan troglodytes] ref|XP_001086335.1| PREDICTED: similar to prefoldin subunit 1 [Macaca mulatta] sp|Q5RAM7|PFD1_PONAB RecName: Full=Prefoldin subunit 1 emb|CAH91	292	40.42	501	83.24	531	82.65
profile6	GNL|UG|SSC#S23213135	AY609873	---	Sus scrofa clone Clu_37058.scr.msk.p1.Contig2, mRNA sequence	dehydrogenase/reductase (SDR family) member 1 [Bos taurus] gb|AAI12529.1| Dehydrogenase/reductase (SDR family) member 1 [Bos taurus]	136	18.82	166	27.58	187	29.11
profile6	GNL|UG|SSC#S23213143	AY609865	LOC100152199	Sus scrofa clone Clu_36710.scr.msk.p1.Contig3, mRNA sequence	hypothetical protein LOC616567 [Bos taurus] sp|Q2T9Y1|CC026_BOVIN Uncharacterized protein C3orf26 homolog gb|AAI11215.1| Chromosome 3 open reading frame 26 ortholog [Bos taurus]	47	6.51	82	13.62	81	12.61
profile6	GNL|UG|SSC#S23213147	AY609861	LOC100151914	Sus scrofa clone Clu_36389.scr.msk.p1.Contig1, mRNA sequence	PREDICTED: similar to 39S ribosomal protein L2, mitochondrial precursor (L2mt) (MRP-L2) [Sus scrofa]	89	12.32	128	21.27	134	20.86
profile6	GNL|UG|SSC#S23213149	AY609859	---	Sus scrofa clone Clu_36198.scr.msk.p1.Contig1, mRNA sequence	PREDICTED: NECAP endocytosis associated 2 isoform 2 [Macaca mulatta]	302	41.8	436	72.44	398	61.95
profile6	GNL|UG|SSC#S23213159	AY609849	---	Sus scrofa clone Clu_35267.scr.msk.p1.Contig1, mRNA sequence	ubiquitin carrier protein E2 - human	929	128.59	1323	219.82	1617	251.7
profile6	GNL|UG|SSC#S23213174	AY609834	---	Sus scrofa clone Clu_3412.scr.msk.p1.Contig2, mRNA sequence	signal recognition particle 19kDa [Bos taurus] sp|Q3ZBG7|SRP19_BOVIN RecName: Full=Signal recognition particle 19 kDa protein; Short=SRP19 gb|AAI03305.1| Signal recognition particle 19kDa [Bos taurus]	287	39.73	406	67.46	415	64.6
profile6	GNL|UG|SSC#S23213198	AY609810	MGST3	Sus scrofa clone Clu_3237.scr.msk.p1.Contig1, mRNA sequence	microsomal glutathione S-transferase 3 [Sus scrofa] gb|ABD18455.1| microsomal glutathione S-transferase 3 [Sus scrofa] gb|ABM30152.1| microsomal glutathione S-transferase 3 [Sus scrofa]	435	60.21	547	90.88	570	88.73
profile6	GNL|UG|SSC#S23213230	AY609778	---	Sus scrofa clone Clu_30724.scr.msk.p1.Contig4, mRNA sequence	PREDICTED: similar to EAP30 subunit of ELL complex isoform 1 [Canis familiaris]	208	28.79	330	54.83	308	47.94
profile6	GNL|UG|SSC#S23213233	AY609775	LOC100157341	Sus scrofa clone Clu_30579.scr.msk.p1.Contig1, mRNA sequence	COP9 complex subunit 7a [Homo sapiens] ref|NP_001126414.1| COP9 constitutive photomorphogenic homolog subunit 7A [Pongo abelii] ref|XP_001162787.1| PREDICTED: COP9 complex subunit 7a isoform 3 [Pan troglodytes] ref|XP_001162822.1| PREDICTED: COP9 complex	307	42.49	509	84.57	577	89.82
profile6	GNL|UG|SSC#S23213235	AY609773	---	Sus scrofa clone Clu_30530.scr.msk.p1.Contig1, mRNA sequence	unnamed protein product [Homo sapiens]	219	30.31	279	46.36	299	46.54
profile6	GNL|UG|SSC#S23213240	AY609768	---	Sus scrofa clone Clu_30275.scr.msk.p1.Contig8, mRNA sequence	PREDICTED: similar to Signaling threshold-regulating transmembrane adapter 1 precursor (Suppression-inducing transmembrane adapter 1) (SHP2-interacting transmembrane adapter protein) (gp30/40) [Sus scrofa]	54	7.47	145	24.09	120	18.68
profile6	GNL|UG|SSC#S23213242	AY609766	LOC733696	Sus scrofa clone Clu_30210.scr.msk.p1.Contig1, mRNA sequence	mannose-P-dolichol utilization defect 1 [Sus scrofa] gb|AAV69971.1| mannose-P-dolichol utilization defect 1 [Sus scrofa]	37	5.12	133	22.1	138	21.48
profile6	GNL|UG|SSC#S23213277	AY609731	---	Sus scrofa clone Clu_2807.scr.msk.p1.Contig3, mRNA sequence	PREDICTED: similar to Protein C6orf115 [Canis familiaris]	163	22.56	294	48.85	223	34.71
profile6	GNL|UG|SSC#S23213280	AY609728	---	Sus scrofa clone Clu_27940.scr.msk.p1.Contig1, mRNA sequence	Mitochondrial ribosomal protein L30 [Bos taurus]	104	14.4	130	21.6	127	19.77
profile6	GNL|UG|SSC#S23213319	AY609689	---	Sus scrofa clone Clu_25728.scr.msk.p1.Contig5, mRNA sequence	fumarate hydratase [Bos taurus] gb|AAI18451.1| Fumarate hydratase [Bos taurus]	332	45.95	711	118.13	758	117.99
profile6	GNL|UG|SSC#S23213347	AY609661	---	Sus scrofa clone Clu_24086.scr.msk.p1.Contig4, mRNA sequence	PREDICTED: similar to Ras-related protein Rab-9A (Rab-9) [Canis familiaris] ref|XP_001489036.1| PREDICTED: similar to Ras-related protein Rab-9A (Rab-9A) isoform 1 [Equus caballus] sp|P24408|RAB9A_CANFA RecName: Full=Ras-related protein Rab-9A; Short=Rab-	449	62.15	689	114.48	748	116.43
profile6	GNL|UG|SSC#S23213369	AY609608	---	Sus scrofa clone Clu_20837.scr.msk.p1.Contig2, mRNA sequence	PREDICTED: similar to Maspardin (Spastic paraplegia 21 autosomal recessive Mast syndrome protein) (Acid cluster protein 33) [Equus caballus]	129	17.86	211	35.06	204	31.75
profile6	GNL|UG|SSC#S23213378	AY609599	NFKBIA	Sus scrofa clone Clu_20473.scr.msk.p1.Contig1, mRNA sequence	nuclear factor of kappa light polypeptide gene enhancer in B-cells inhibitor, alpha [Sus scrofa] sp|Q08353|IKBA_PIG NF-kappa-B inhibitor alpha (I-kappa-B-alpha) (IkappaBalpha) (IkB-alpha) (ECI-6) emb|CAA79979.1| ECI-6/IkBa [Sus scrofa domestica] emb|CAA84	1096	151.7	1551	257.7	1476	229.75
profile6	GNL|UG|SSC#S23213388	AY609589	---	Sus scrofa clone Clu_20122.scr.msk.p1.Contig2, mRNA sequence	RecName: Full=39S ribosomal protein L9, mitochondrial; Short=L9mt; AltName: Full=MRP-L9; Flags: Precursor	134	18.55	313	52	291	45.3
profile6	GNL|UG|SSC#S23213399	AY609578	---	Sus scrofa clone Clu_19594.scr.msk.p1.Contig2, mRNA sequence	PREDICTED: similar to phosducin-like 3 isoform 1 [Canis familiaris]	157	21.73	187	31.07	172	26.77
profile6	GNL|UG|SSC#S23213400	AY609577	LOC100152640	Sus scrofa clone Clu_194599.scr.msk.p1.Contig2, mRNA sequence	PREDICTED: similar to coiled-coil domain containing 5 (spindle associated) [Equus caballus]	26	3.6	71	11.8	58	9.03
profile6	GNL|UG|SSC#S23213412	AY609565	---	Sus scrofa clone Clu_1866.scr.msk.p1.Contig2, mRNA sequence	PREDICTED: similar to mitochondrial ribosomal protein L1 [Canis familiaris]	156	21.59	194	32.23	187	29.11
profile6	GNL|UG|SSC#S23213424	AY609553	---	Sus scrofa clone Clu_1719.scr.msk.p1.Contig3, mRNA sequence	unnamed protein product [Homo sapiens]	602	83.33	726	120.62	816	127.02
profile6	GNL|UG|SSC#S23213451	AY609526	---	Sus scrofa clone Clu_15730.scr.msk.p1.Contig1, mRNA sequence	PREDICTED: similar to Replication protein A 32 kDa subunit (RP-A) (RF-A) (Replication factor-A protein 2) (P34) [Canis familiaris]	127	17.58	179	29.74	167	26
profile6	GNL|UG|SSC#S23213489	AY609488	EPHX1	Sus scrofa clone Clu_13278.scr.msk.p1.Contig1, mRNA sequence	PREDICTED: similar to Signal recognition particle 9 kDa protein (SRP9) [Canis familiaris]	361	49.97	452	75.1	437	68.02
profile6	GNL|UG|SSC#S23213507	AY609470	---	Sus scrofa clone Clu_12724.scr.msk.p1.Contig2, mRNA sequence	Chain A, Solution Structure Of Mouse Hypothetical 9.1 Kda Protein, A Ubiquitin-Like Fold	127	17.58	166	27.58	206	32.07
profile6	GNL|UG|SSC#S23213560	AY609417	---	Sus scrofa clone Clu_1080.scr.msk.p1.Contig5, mRNA sequence	PREDICTED: similar to Transitional endoplasmic reticulum ATPase (TER ATPase) (15S Mg(2+)-ATPase p97 subunit) (Valosin-containing protein) (VCP) isoform 12 [Canis familiaris]	1500	207.62	1958	325.32	1820	283.3
profile6	GNL|UG|SSC#S23213585	AY609392	---	Sus scrofa clone Clu_101.scr.msk.p1.Contig2, mRNA sequence	hypothetical protein LOC513550 [Bos taurus] sp|Q29S14|FA18B_BOVIN Protein FAM18B gb|AAI13232.1| Family with sequence similarity 18, member B [Bos taurus]	250	34.6	311	51.67	322	50.12
profile6	GNL|UG|SSC#S23689667	DN100770	---	1000152 MARC 4PIG Sus scrofa cDNA 5', mRNA sequence	PREDICTED: similar to DALR anticodon binding domain containing 3, partial [Homo sapiens]	109	15.09	188	31.24	182	28.33
profile6	GNL|UG|SSC#S23691997	DN103096	---	1098183 MARC 4PIG Sus scrofa cDNA 3', mRNA sequence		0	0.01	8	1.33	2	0.31
profile6	GNL|UG|SSC#S23693357	DN104456	---	1100249 MARC 4PIG Sus scrofa cDNA 5', mRNA sequence	PREDICTED: similar to Vacuolar protein sorting-associated protein 33B (hVPS33B) [Equus caballus]	603	83.46	787	130.76	872	135.73
profile6	GNL|UG|SSC#S23695171	DN106274	---	1103643 MARC 4PIG Sus scrofa cDNA 5', mRNA sequence		25	3.46	53	8.81	47	7.32
profile6	GNL|UG|SSC#S23696021	DN107124	---	1104542 MARC 4PIG Sus scrofa cDNA 5', mRNA sequence		2	0.28	22	3.66	16	2.49
profile6	GNL|UG|SSC#S23696720	DN107823	---	1105297 MARC 4PIG Sus scrofa cDNA 5', mRNA sequence		141	19.52	197	32.73	175	27.24
profile6	GNL|UG|SSC#S23696765	DN107868	---	1105345 MARC 4PIG Sus scrofa cDNA 5', mRNA sequence		10	1.38	27	4.49	16	2.49
profile6	GNL|UG|SSC#S23699546	DN110649	---	1108360 MARC 4PIG Sus scrofa cDNA 5', mRNA sequence	hCG2045690 [Homo sapiens]	163	22.56	274	45.52	235	36.58
profile6	GNL|UG|SSC#S23699782	DN110885	---	1109957 MARC 4PIG Sus scrofa cDNA 5', mRNA sequence	hypothetical protein GobsU_18155 [Gemmata obscuriglobus UQM 2246]	146	20.21	424	70.45	703	109.43
profile6	GNL|UG|SSC#S23699963	DN111066	---	1110151 MARC 4PIG Sus scrofa cDNA 5', mRNA sequence		2	0.28	10	1.66	19	2.96
profile6	GNL|UG|SSC#S23700002	DN111105	---	1110192 MARC 4PIG Sus scrofa cDNA 5', mRNA sequence	NADH dehydrogenase (ubiquinone) Fe-S protein 6, 13kDa (NADH-coenzyme Q reductase) [Bos taurus] sp|P23934|NDUS6_BOVIN RecName: Full=NADH dehydrogenase [ubiquinone] iron-sulfur protein 6, mitochondrial; AltName: Full=NADH-ubiquinone oxidoreductase 13 kDa-A	219	30.31	329	54.66	329	51.21
profile6	GNL|UG|SSC#S23700485	DN111588	---	1110725 MARC 4PIG Sus scrofa cDNA 5', mRNA sequence	PREDICTED: similar to CG5859-PA [Canis familiaris]	71	9.83	101	16.78	114	17.75
profile6	GNL|UG|SSC#S23701107	DN112210	---	1111382 MARC 4PIG Sus scrofa cDNA 5', mRNA sequence		136	18.82	213	35.39	179	27.86
profile6	GNL|UG|SSC#S23755305	DN112929	CXCL2	1112161 MARC 4PIG Sus scrofa cDNA 5', mRNA sequence	chemokine (C-X-C motif) ligand 2 [Sus scrofa]	521	72.11	813	135.08	695	108.18
profile6	GNL|UG|SSC#S23755373	DN112997	---	1112234 MARC 4PIG Sus scrofa cDNA 5', mRNA sequence	PREDICTED: similar to predicted protein [Equus caballus]	99	13.7	158	26.25	136	21.17
profile6	GNL|UG|SSC#S23756786	DN114405	---	1113771 MARC 4PIG Sus scrofa cDNA 5', mRNA sequence	PREDICTED: similar to XTP3-transactivated protein A [Equus caballus]	14	1.94	42	6.98	39	6.07
profile6	GNL|UG|SSC#S23756850	DN114469	---	1113841 MARC 4PIG Sus scrofa cDNA 5', mRNA sequence	mitochondrial ribosomal protein L27 [Bos taurus] sp|Q32PC3|RM27_BOVIN RecName: Full=39S ribosomal protein L27, mitochondrial; AltName: Full=L27mt; AltName: Full=MRP-L27 gb|AAI08175.1| Mitochondrial ribosomal protein L27 [Bos taurus]	781	108.1	1067	177.28	1218	189.59
profile6	GNL|UG|SSC#S23756909	DN114528	---	1113905 MARC 4PIG Sus scrofa cDNA 5', mRNA sequence		268	37.1	429	71.28	368	57.28
profile6	GNL|UG|SSC#S23757434	DN115053	---	1114473 MARC 4PIG Sus scrofa cDNA 5', mRNA sequence		49	6.78	73	12.13	68	10.58
profile6	GNL|UG|SSC#S23757520	DN115139	---	1114570 MARC 4PIG Sus scrofa cDNA 5', mRNA sequence	PREDICTED: similar to RWD domain-containing protein 3 [Sus scrofa]	0	0.01	15	2.49	5	0.78
profile6	GNL|UG|SSC#S23757695	DN115314	---	1114753 MARC 4PIG Sus scrofa cDNA 5', mRNA sequence		64	8.86	100	16.61	107	16.66
profile6	GNL|UG|SSC#S23757906	DN115525	---	1115008 MARC 4PIG Sus scrofa cDNA 3', mRNA sequence		762	105.47	912	151.53	816	127.02
profile6	GNL|UG|SSC#S23758279	DN115898	---	1115424 MARC 4PIG Sus scrofa cDNA 5', mRNA sequence	solute carrier family 39 (zinc transporter), member 3 [Bos taurus] sp|Q5E960|S39A3_BOVIN RecName: Full=Zinc transporter ZIP3; AltName: Full=Zrt- and Irt-like protein 3; Short=ZIP-3; AltName: Full=Solute carrier family 39 member 3 gb|AAX08735.1| solute car	31	4.29	48	7.98	58	9.03
profile6	GNL|UG|SSC#S23758340	DN115959	---	1115491 MARC 4PIG Sus scrofa cDNA 5', mRNA sequence	tetratricopeptide repeat domain 27 [Bos taurus] sp|Q17QZ7|TTC27_BOVIN Tetratricopeptide repeat protein 27 (TPR repeat protein 27) gb|AAI18099.1| Tetratricopeptide repeat domain 27 [Bos taurus]	53	7.34	113	18.77	126	19.61
profile6	GNL|UG|SSC#S23758349	DN115968	---	1115501 MARC 4PIG Sus scrofa cDNA 5', mRNA sequence		42	5.81	72	11.96	83	12.92
profile6	GNL|UG|SSC#S23758884	DN116503	---	1116078 MARC 4PIG Sus scrofa cDNA 5', mRNA sequence		64	8.86	84	13.96	102	15.88
profile6	GNL|UG|SSC#S23759051	DN116670	---	1116258 MARC 4PIG Sus scrofa cDNA 5', mRNA sequence	PREDICTED: similar to Thyroid hormone receptor interactor 6 [Equus caballus]	206	28.51	265	44.03	247	38.45
profile6	GNL|UG|SSC#S23759658	DN117277	---	1116930 MARC 4PIG Sus scrofa cDNA 5', mRNA sequence		118	16.33	175	29.08	168	26.15
profile6	GNL|UG|SSC#S23760447	DN118066	---	1117788 MARC 4PIG Sus scrofa cDNA 5', mRNA sequence	cytokinesis protein sepA [Neurospora crassa OR74A] gb|EAA26755.1| cytokinesis protein sepA [Neurospora crassa OR74A]	12	1.66	53	8.81	32	4.98
profile6	GNL|UG|SSC#S23760520	DN118139	RHOG	1117864 MARC 4PIG Sus scrofa cDNA 5', mRNA sequence	ras homolog gene family, member G [Sus scrofa] gb|ABI97184.1| RHOG [Sus scrofa] gb|ABX10877.1| RHOG [Anas platyrhynchos]	262	36.26	421	69.95	447	69.58
profile6	GNL|UG|SSC#S23762458	DN120077	---	1120062 MARC 4PIG Sus scrofa cDNA 5', mRNA sequence		39	5.4	67	11.13	56	8.72
profile6	GNL|UG|SSC#S23762471	DN120090	---	1120077 MARC 4PIG Sus scrofa cDNA 5', mRNA sequence		60	8.3	115	19.11	108	16.81
profile6	GNL|UG|SSC#S23762568	DN120187	PNAS-5	1120184 MARC 4PIG Sus scrofa cDNA 5', mRNA sequence	PREDICTED: similar to Ly1 antibody reactive homolog [Equus caballus]	153	21.18	224	37.22	249	38.76
profile6	GNL|UG|SSC#S23763174	DN120793	---	1120840 MARC 4PIG Sus scrofa cDNA 5', mRNA sequence		18	2.49	57	9.47	43	6.69
profile6	GNL|UG|SSC#S23764509	DN122128	---	1122313 MARC 4PIG Sus scrofa cDNA 5', mRNA sequence	PREDICTED: similar to ATP-binding cassette, sub-family B, member 8 [Equus caballus]	18	2.49	45	7.48	28	4.36
profile6	GNL|UG|SSC#S23764781	DN122400	---	1122614 MARC 4PIG Sus scrofa cDNA 3', mRNA sequence		0	0.01	8	1.33	2	0.31
profile6	GNL|UG|SSC#S23766467	DN124086	---	1124872 MARC 4PIG Sus scrofa cDNA 5', mRNA sequence		0	0.01	15	2.49	7	1.09
profile6	GNL|UG|SSC#S23766475	DN124094	---	1124886 MARC 4PIG Sus scrofa cDNA 5', mRNA sequence	PREDICTED: similar to TCR-alpha V segment II-43 isoform 1 [Monodelphis domestica]	0	0.01	6	1	11	1.71
profile6	GNL|UG|SSC#S23767247	DN124866	---	1138671 MARC 4PIG Sus scrofa cDNA 5', mRNA sequence	PREDICTED: similar to LOC506073 protein [Equus caballus]	193	26.71	264	43.86	247	38.45
profile6	GNL|UG|SSC#S23768028	DN125647	---	1139507 MARC 4PIG Sus scrofa cDNA 5', mRNA sequence		189	26.16	352	58.48	419	65.22
profile6	GNL|UG|SSC#S23768495	DN126114	---	1140022 MARC 4PIG Sus scrofa cDNA 5', mRNA sequence	mCG145114 [Mus musculus]	179	24.78	316	52.5	301	46.85
profile6	GNL|UG|SSC#S23769466	DN127085	---	1141057 MARC 4PIG Sus scrofa cDNA 3', mRNA sequence		4	0.55	21	3.49	12	1.87
profile6	GNL|UG|SSC#S23770961	DN128580	---	1142660 MARC 4PIG Sus scrofa cDNA 3', mRNA sequence		33	4.57	59	9.8	56	8.72
profile6	GNL|UG|SSC#S23776414	DN134033	---	998750 MARC 4PIG Sus scrofa cDNA 5', mRNA sequence		80	11.07	109	18.11	94	14.63
profile6	GNL|UG|SSC#S24033173	AY823302	PIK3C3	Sus scrofa class 3 phosphoinositide-3-kinase (PIK3C3) mRNA, complete cds	phosphoinositide-3-kinase, class 3 [Sus scrofa] sp|Q5D891|PK3C3_PIG RecName: Full=Phosphatidylinositol 3-kinase catalytic subunit type 3; Short=PtdIns-3-kinase type 3; Short=PI3-kinase type 3; Short=PI3K type 3; AltName: Full=Phosphoinositide-3-kinase cla	33	4.57	89	14.79	86	13.39
profile6	GNL|UG|SSC#S24318158	AY521564	BID	Sus scrofa BH3 interacting domain death agonist (Bid) mRNA, complete cds	BH3 interacting domain death agonist [Sus scrofa]	107	14.81	171	28.41	186	28.95
profile6	GNL|UG|SSC#S24455924	AY864613	CYCS	Sus scrofa cytochrome c-like protein mRNA, complete cds	cytochrome c, somatic [Bos taurus] ref|NP_001123442.1| cytochrome c, somatic [Sus scrofa] ref|XP_001790370.1| PREDICTED: similar to cytochrome c-like protein [Bos taurus] sp|P62894|CYC_BOVIN RecName: Full=Cytochrome c sp|P62895|CYC_PIG RecName: Full=Cytoc	184	25.47	247	41.04	209	32.53
profile6	GNL|UG|SSC#S24663702	DQ018727	CTSD	Sus scrofa cathepsin D mRNA, complete cds	cathepsin D [Sus scrofa] gb|AAY42144.1| cathepsin D [Sus scrofa]	1078	149.21	1631	270.99	2118	329.69
profile6	GNL|UG|SSC#S25095094	DR066468	---	rp11436 Normalized porcine adipose tissues cDNA library Sus scrofa cDNA, mRNA sequence		0	0.01	11	1.83	4	0.62
profile6	GNL|UG|SSC#S26314537	DQ026064	FCGR2B	Sus scrofa Fc gamma receptor IIb mRNA, complete cds	Fc fragment of IgG, low affinity IIb, receptor for (CD32) [Sus scrofa] gb|AAY88920.1| Fc gamma receptor II [Sus scrofa] gb|AAZ20793.1| Fc gamma receptor IIb [Sus scrofa]	88	12.18	184	30.57	250	38.91
profile6	GNL|UG|SSC#S26395831	BW969834	---	BW969834 full-length enriched swine cDNA library, adult periphral blood mononuclear cell Sus scrofa cDNA clone PBL010022C04 5', mRNA sequence	unnamed protein product [Homo sapiens]	49	6.78	82	13.62	106	16.5
profile6	GNL|UG|SSC#S26401880	BW973870	---	BW973870 full-length enriched swine cDNA library, adult periphral blood mononuclear cell Sus scrofa cDNA clone PBL010087A11 5', mRNA sequence	fermitin family homolog 3 [Bos taurus] sp|Q32LP0|URP2_BOVIN RecName: Full=Fermitin family homolog 3; AltName: Full=Unc-112-related protein 2; AltName: Full=Kindlin-3 gb|AAI09489.1| Fermitin family homolog 3 (Drosophila) [Bos taurus]	0	0.01	8	1.33	2	0.31
profile6	GNL|UG|SSC#S26647500	BW978563	---	BW978563 full-length enriched swine cDNA library, adult intestine Sus scrofa cDNA clone ITT010028G07 5', mRNA sequence		85	11.77	141	23.43	126	19.61
profile6	GNL|UG|SSC#S26652812	BW985063	---	BW985063 full-length enriched swine cDNA library, adult intestine Sus scrofa cDNA clone ITT010102C02 5', mRNA sequence	ADP-ribosylation factor-like protein 11 gb|AAX46455.1| ADP-ribosylation factor-like 11 [Bos taurus]	250	34.6	317	52.67	348	54.17
profile6	GNL|UG|SSC#S26710759	AJ946843	---	AJ946843 KN404_1 Sus scrofa cDNA clone C0007737n16 3', mRNA sequence		466	64.5	846	140.56	834	129.82
profile6	GNL|UG|SSC#S26711583	AJ947667	---	AJ947667 KN404_1 Sus scrofa cDNA clone C0007746c17 5', mRNA sequence	hypothetical protein FLJ33167, isoform CRA_a [Homo sapiens]	23	3.18	43	7.14	39	6.07
profile6	GNL|UG|SSC#S26711650	AJ947734	---	AJ947734 KN404_1 Sus scrofa cDNA clone C0007740e13 5', mRNA sequence		106	14.67	235	39.05	243	37.83
profile6	GNL|UG|SSC#S26711777	AJ947861	---	AJ947861 KN404_1 Sus scrofa cDNA clone C0007741j23 5', mRNA sequence	unnamed protein product [Homo sapiens]	143	19.79	391	64.96	265	41.25
profile6	GNL|UG|SSC#S26712023	AJ948107	---	AJ948107 KN404_1 Sus scrofa cDNA clone C0007736e05 5', mRNA sequence		17	2.35	38	6.31	35	5.45
profile6	GNL|UG|SSC#S26712067	AJ948151	---	AJ948151 KN404_1 Sus scrofa cDNA clone C0007743a21 5', mRNA sequence		305	42.22	366	60.81	328	51.06
profile6	GNL|UG|SSC#S26712257	AJ948341	---	AJ948341 KN404_1 Sus scrofa cDNA clone C0007738c20 5', mRNA sequence		65	9	135	22.43	152	23.66
profile6	GNL|UG|SSC#S26712975	AJ949059	---	AJ949059 KN404_1 Sus scrofa cDNA clone C0007742f12 3', mRNA sequence		11	1.52	28	4.65	24	3.74
profile6	GNL|UG|SSC#S26713699	AJ949783	---	AJ949783 KN404_1 Sus scrofa cDNA clone C0007739c24 3', mRNA sequence	PREDICTED: similar to Apolipoprotein B48 receptor [Bos taurus]	35	4.84	126	20.93	122	18.99
profile6	GNL|UG|SSC#S26714405	AJ950489	---	AJ950489 KN404_1 Sus scrofa cDNA clone C0007739p07 5', mRNA sequence		62	8.58	123	20.44	102	15.88
profile6	GNL|UG|SSC#S26714520	AJ950604	---	AJ950604 KN404_1 Sus scrofa cDNA clone C0007744a18 5', mRNA sequence		2391	330.95	4899	813.96	4034	627.93
profile6	GNL|UG|SSC#S26715950	AJ952034	---	AJ952034 KN404_1 Sus scrofa cDNA clone C0007746n06 3', mRNA sequence		15	2.08	41	6.81	28	4.36
profile6	GNL|UG|SSC#S26717677	AJ953761	---	AJ953761 KN404_1 Sus scrofa cDNA clone C0007743h03 5', mRNA sequence	PREDICTED: similar to Rho GTPase-activating protein 19 (Rho-type GTPase-activating protein 19) [Bos taurus]	0	0.01	6	1	14	2.18
profile6	GNL|UG|SSC#S26718069	AJ954153	---	AJ954153 KN404_1 Sus scrofa cDNA clone C0007744b20 5', mRNA sequence		204	28.24	327	54.33	286	44.52
profile6	GNL|UG|SSC#S26719080	AJ955164	---	AJ955164 KN404_1 Sus scrofa cDNA clone C0007737j17 5', mRNA sequence	XPG-complementing protein [Bos taurus] gb|AAI07529.1| Excision repair cross-complementing rodent repair deficiency, complementation group 5 [Bos taurus]	217	30.04	268	44.53	258	40.16
profile6	GNL|UG|SSC#S26719345	AJ955429	---	AJ955429 KN404_1 Sus scrofa cDNA clone C0007742i22 5', mRNA sequence		42	5.81	68	11.3	65	10.12
profile6	GNL|UG|SSC#S26720248	AJ956332	---	AJ956332 KN404_2 Sus scrofa cDNA clone C0007755h19 3', mRNA sequence	PREDICTED: similar to endonuclease reverse transcriptase [Bos taurus]	0	0.01	8	1.33	6	0.93
profile6	GNL|UG|SSC#S26720906	AJ956990	---	AJ956990 KN404_2 Sus scrofa cDNA clone C0007748a22 3', mRNA sequence		13	1.8	34	5.65	32	4.98
profile6	GNL|UG|SSC#S26721087	AJ957171	---	AJ957171 KN404_2 Sus scrofa cDNA clone C0007757g18 3', mRNA sequence		0	0.01	9	1.5	3	0.47
profile6	GNL|UG|SSC#S26723217	AJ959301	---	AJ959301 KN404_2 Sus scrofa cDNA clone C0007751o09 5', mRNA sequence		16	2.21	71	11.8	54	8.41
profile6	GNL|UG|SSC#S26723508	AJ959592	---	AJ959592 KN404_2 Sus scrofa cDNA clone C0007751c03 5', mRNA sequence		44	6.09	88	14.62	81	12.61
profile6	GNL|UG|SSC#S26724103	AJ960187	---	AJ960187 KN404_2 Sus scrofa cDNA clone C0007753c03 3', mRNA sequence		38	5.26	60	9.97	61	9.5
profile6	GNL|UG|SSC#S26724863	AJ960947	---	AJ960947 KN404_2 Sus scrofa cDNA clone C0007754k08 5', mRNA sequence	hCG1648894, isoform CRA_a [Homo sapiens]	84	11.63	166	27.58	241	37.51
profile6	GNL|UG|SSC#S26726474	AJ962558	---	AJ962558 KN404_2 Sus scrofa cDNA clone C0007758k20 3', mRNA sequence		87	12.04	169	28.08	172	26.77
profile6	GNL|UG|SSC#S26726878	AJ962962	---	AJ962962 KN404_2 Sus scrofa cDNA clone C0007752h21 5', mRNA sequence		192	26.58	216	35.89	252	39.23
profile6	GNL|UG|SSC#S26727063	AJ963147	---	AJ963147 KN404_2 Sus scrofa cDNA clone C0007760b04 5', mRNA sequence		92	12.73	125	20.77	115	17.9
profile6	GNL|UG|SSC#S26727237	AJ963321	---	AJ963321 KN404_2 Sus scrofa cDNA clone C0007758j07 5', mRNA sequence		0	0.01	9	1.5	4	0.62
profile6	GNL|UG|SSC#S26728288	AJ964372	---	AJ964372 KN404_2 Sus scrofa cDNA clone C0007757i03 5', mRNA sequence		19	2.63	63	10.47	42	6.54
profile6	GNL|UG|SSC#S26729368	AJ940276	---	AJ940276 CSEQRAN17 Sus scrofa cDNA clone C0007319b09 3', mRNA sequence		0	0.01	12	1.99	2	0.31
profile6	GNL|UG|SSC#S26734334	AJ945316	---	AJ945316 CSEQRAN17 Sus scrofa cDNA clone C0007317g15 5', mRNA sequence		16	2.21	44	7.31	37	5.76
profile6	GNL|UG|SSC#S26734679	AJ945661	---	AJ945661 CSEQRAN17 Sus scrofa cDNA clone C0007307j15 5', mRNA sequence		61	8.44	98	16.28	90	14.01
profile6	GNL|UG|SSC#S26735532	AJ946076	---	AJ946076 CSEQRAN17 Sus scrofa cDNA clone C0007306l02 5', mRNA sequence	PREDICTED: hypothetical protein, partial [Sus scrofa]	116	16.06	325	54	216	33.62
profile6	GNL|UG|SSC#S27318390	AM087014	ATG5	Sus scrofa mRNA for autophagy protein 5 (ATG5 gene)	autophagy-related 5 (yeast) [Mus musculus]	20	2.77	73	12.13	57	8.87
profile6	GNL|UG|SSC#S27599826	DV225153	---	EST-AR175C07 Infected Porcine Peripheral Blood Cell cDNA library Sus scrofa cDNA clone AR175C07, mRNA sequence	C4orf32 homolog [Bos taurus] sp|Q17QE0|CD032_BOVIN RecName: Full=Uncharacterized protein C4orf32 homolog gb|AAI18417.1| C4orf32 homolog [Bos taurus]	0	0.01	14	2.33	12	1.87
profile6	GNL|UG|SSC#S27600517	DV225844	---	EST-AR172B01 Infected Porcine Peripheral Blood Cell cDNA library Sus scrofa cDNA clone AR172B01, mRNA sequence		171	23.67	275	45.69	287	44.67
profile6	GNL|UG|SSC#S27601010	DV226337	---	EST-AR174F11 Infected Porcine Peripheral Blood Cell cDNA library Sus scrofa cDNA clone AR174F11, mRNA sequence		93	12.87	188	31.24	178	27.71
profile6	GNL|UG|SSC#S27601302	DV226629	UBA52	EST-AR105B09 Infected Porcine Thymus cDNA library Sus scrofa cDNA clone AR105B09, mRNA sequence	endonuclease/reverse transcriptase [Sus scrofa]	21	2.91	57	9.47	37	5.76
profile6	GNL|UG|SSC#S27601884	DV227211	XCL1	EST-AR123E06 Porcine Lymph node cDNA library Sus scrofa cDNA clone AR123E06, mRNA sequence	chemokine (C motif) ligand 1 [Sus scrofa] gb|ACE96046.1| chemokine C motif ligand 1 [Sus scrofa]	103	14.26	130	21.6	114	17.75
profile6	GNL|UG|SSC#S27604264	DV229591	---	EST-AR177D05 Infected Porcine Peripheral Blood Cell cDNA library Sus scrofa cDNA clone AR177D05, mRNA sequence		56	7.75	242	40.21	294	45.76
profile6	GNL|UG|SSC#S27604331	DV229658	---	EST-AR180B04 Infected Porcine Peripheral Blood Cell cDNA library Sus scrofa cDNA clone AR180B04, mRNA sequence	PREDICTED: ubiquitin specific peptidase 15 [Equus caballus]	15	2.08	42	6.98	39	6.07
profile6	GNL|UG|SSC#S28124234	DQ105588	CDS1	Sus scrofa CDP-diacylglycerol synthase 1 (CDS1) mRNA, complete cds	phosphatidate cytidylyltransferase 1 [Sus scrofa] gb|AAZ95510.1| CDP-diacylglycerol synthase 1 [Sus scrofa]	0	0.01	16	2.66	18	2.8
profile6	GNL|UG|SSC#S29270765	DQ013284	ITGAL	Sus scrofa integrin alpha-L precursor (ITGAL) mRNA, ITGAL-CD11a-2 allele, complete cds	integrin alpha L [Sus scrofa] gb|AAY68304.1| integrin alpha-L precursor [Sus scrofa]	179	24.78	250	41.54	257	40
profile6	GNL|UG|SSC#S29287394	DQ225363	MAPRE1	Sus scrofa microtubule-associated protein RP/EB family member 1 (MAPRE1) mRNA, complete cds	PREDICTED: similar to Microtubule-associated protein RP/EB family member 1 (APC-binding protein EB1) (End-binding protein 1) (EB1) [Canis familiaris]	353	48.86	441	73.27	401	62.42
profile6	GNL|UG|SSC#S29461992	DV900662	---	POSM0605015_F11R porcine skeletal muscle cDNA library (PoSM) Sus scrofa cDNA 3', mRNA sequence	PREDICTED: hypothetical protein [Mus musculus]	143	19.79	574	95.37	463	72.07
profile6	GNL|UG|SSC#S29469955	DQ067278	CD163	Sus scrofa CD163 mRNA, complete cds	RecName: Full=Scavenger receptor cysteine-rich type 1 protein M130; AltName: CD_antigen=CD163; Contains: RecName: Full=Soluble CD163; Short=sCD163; Flags: Precursor gb|AAZ50616.1| CD163 [Sus scrofa]	828	114.61	1211	201.21	1008	156.9
profile6	GNL|UG|SSC#S29715533	DQ288285	MADCAM1	Sus scrofa mucosal addressin cellular adhesion molecule-1 mRNA, complete cds	mucosal vascular addressin cell adhesion molecule 1 [Sus scrofa] gb|ABB89993.1| mucosal addressin cellular adhesion molecule-1 [Sus scrofa]	6	0.83	48	7.98	39	6.07
profile6	GNL|UG|SSC#S29966072	DR120946	---	GTF2F2c1 Pig pBluescript and pTrueBlue library Sus scrofa cDNA 5', mRNA sequence	PREDICTED: similar to general transcription factor IIF, polypeptide 2 [Canis familiaris]	40	5.54	79	13.13	83	12.92
profile6	GNL|UG|SSC#S29979301	CV875959	---	PDUts1146A09 Porcine testis cDNA library I Sus scrofa cDNA clone PDUts1146A09 5' similar to homologue to ref|NM_183080.1| Bos taurus membrane cofactor protein (MCP), mRNA, mRNA sequence	PREDICTED: hypothetical LOC616002 [Bos taurus]	0	0.01	3	0.5	11	1.71
profile6	GNL|UG|SSC#S29979787	CV876445	---	PDUts1152A12 Porcine testis cDNA library I Sus scrofa cDNA clone PDUts1152A12 5', mRNA sequence		49	6.78	82	13.62	66	10.27
profile6	GNL|UG|SSC#S29983983	CX058459	LOC100157935	PDUts2024F04 Porcine testis cDNA library II Sus scrofa cDNA clone PDUts2024F04 5', mRNA sequence	PREDICTED: similar to cytochrome c oxidase subunit VIII [Sus scrofa]	0	0.01	7	1.16	12	1.87
profile6	GNL|UG|SSC#S30930814	DQ365929	TXNIP	Sus scrofa thioredoxin interacting protein (TXNIP) mRNA, complete cds	thioredoxin interacting protein [Sus scrofa] sp|Q2HY40|TXNIP_PIG RecName: Full=Thioredoxin-interacting protein gb|ABB97472.1| TXNIP [Sus scrofa] gb|ABC94953.1| thioredoxin interacting protein [Sus scrofa] gb|ABL84738.1| thioredoxin-interacting protein [Su	37	5.12	71	11.8	69	10.74
profile6	GNL|UG|SSC#S30930820	DQ368597	UNC-6	Sus scrofa netrin-1 mRNA, complete cds	PREDICTED: similar to netrin 1 [Bos taurus]	80	11.07	162	26.92	123	19.15
profile6	GNL|UG|SSC#S30930823	AY902753	ICOS	Sus scrofa breed Large White inducible T-cell co-stimulator (ICOS) mRNA, complete cds	inducible T-cell co-stimulator [Sus scrofa] gb|AAZ20473.1| inducible T-cell co-stimulator [Sus scrofa]	69	9.55	209	34.73	241	37.51
profile6	GNL|UG|SSC#S31101533	DY405371	---	1496825 MARC 3PIG Sus scrofa cDNA 5', mRNA sequence	PREDICTED: hypothetical protein [Homo sapiens] ref|XP_001725848.1| PREDICTED: hypothetical protein [Homo sapiens] ref|XP_001726023.1| PREDICTED: similar to mCG14669 [Homo sapiens]	0	0.01	9	1.5	8	1.25
profile6	GNL|UG|SSC#S31101771	DY405609	---	1497086 MARC 3PIG Sus scrofa cDNA 5', mRNA sequence	hCG1795094 [Homo sapiens]	325	44.99	566	94.04	513	79.85
profile6	GNL|UG|SSC#S31102211	DY406049	---	1497611 MARC 3PIG Sus scrofa cDNA 5', mRNA sequence		9	1.25	19	3.16	26	4.05
profile6	GNL|UG|SSC#S31103329	DY407167	---	1510605 MARC 3PIG Sus scrofa cDNA 5', mRNA sequence	PREDICTED: similar to mCG141688 [Bos taurus]	0	0.01	8	1.33	3	0.47
profile6	GNL|UG|SSC#S31107413	DY411251	---	1515970 MARC 3PIG Sus scrofa cDNA 5', mRNA sequence		75	10.38	105	17.45	92	14.32
profile6	GNL|UG|SSC#S31113470	DY417308	---	1531208 MARC 3PIG Sus scrofa cDNA 5', mRNA sequence	ribosomal protein L10a [Homo sapiens]	2	0.28	20	3.32	11	1.71
profile6	GNL|UG|SSC#S31114321	DY418159	---	1533259 MARC 3PIG Sus scrofa cDNA 5', mRNA sequence	PREDICTED: similar to Eukaryotic translation initiation factor 2-alpha kinase 1 (Heme-regulated eukaryotic initiation factor eIF-2-alpha kinase) (Hemin-sensitive initiation factor 2-alpha kinase) [Equus caballus]	5	0.69	15	2.49	21	3.27
profile6	GNL|UG|SSC#S31114522	DY418360	---	1533483 MARC 3PIG Sus scrofa cDNA 5', mRNA sequence		26	3.6	60	9.97	65	10.12
profile6	GNL|UG|SSC#S31115837	DY419675	---	1535268 MARC 3PIG Sus scrofa cDNA 5', mRNA sequence		1040	143.95	1498	248.89	1523	237.07
profile6	GNL|UG|SSC#S31116297	DY420135	---	1535782 MARC 3PIG Sus scrofa cDNA 5', mRNA sequence		0	0.01	16	2.66	14	2.18
profile6	GNL|UG|SSC#S31120438	DY424276	---	1543031 MARC 3PIG Sus scrofa cDNA 5', mRNA sequence		185	25.61	267	44.36	300	46.7
profile6	GNL|UG|SSC#S31120897	DY424735	---	1543579 MARC 3PIG Sus scrofa cDNA 5', mRNA sequence	PREDICTED: similar to Mdm4 protein (p53-binding protein Mdm4) (Mdm2-like p53-binding protein) (Mdmx protein) (Double minute 4 protein) [Equus caballus]	0	0.01	5	0.83	12	1.87
profile6	GNL|UG|SSC#S31121235	DY425073	---	1543962 MARC 3PIG Sus scrofa cDNA 5', mRNA sequence	PREDICTED: similar to MGC159903 protein [Equus caballus]	30	4.15	48	7.98	57	8.87
profile6	GNL|UG|SSC#S31123528	DY427366	---	1550720 MARC 3PIG Sus scrofa cDNA 5', mRNA sequence		0	0.01	3	0.5	9	1.4
profile6	GNL|UG|SSC#S31123631	DY427469	---	1550834 MARC 3PIG Sus scrofa cDNA 5', mRNA sequence	PREDICTED: similar to histone H2b-616 [Pan troglodytes]	37	5.12	122	20.27	204	31.75
profile6	GNL|UG|SSC#S31124900	DY428738	---	1553157 MARC 3PIG Sus scrofa cDNA 5', mRNA sequence		8	1.11	34	5.65	28	4.36
profile6	GNL|UG|SSC#S31125136	DY428974	---	1553405 MARC 3PIG Sus scrofa cDNA 5', mRNA sequence		42	5.81	72	11.96	69	10.74
profile6	GNL|UG|SSC#S31127927	DY431765	---	1556528 MARC 3PIG Sus scrofa cDNA 3', mRNA sequence	PREDICTED: similar to cell division cycle associated 4 [Bos taurus]	0	0.01	8	1.33	5	0.78
profile6	GNL|UG|SSC#S31542961	DQ380140	LOC733611	Sus scrofa protein phosphatase 1 catalytic subunit alpha isoform mRNA, complete cds	protein phosphatase 1, catalytic subunit, alpha isoform 1 [Homo sapiens] ref|NP_113715.1| protein phosphatase 1, catalytic subunit, alpha [Rattus norvegicus] ref|NP_001030393.1| protein phosphatase 1, catalytic subunit, alpha [Bos taurus] ref|NP_001038024	223	30.87	283	47.02	315	49.03
profile6	GNL|UG|SSC#S31833182	DQ400534	SUV39H2	Sus scrofa suppressor of variegation 3-9-like protein 2 mRNA, complete cds	suppressor of variegation 3-9-like protein 2 [Sus scrofa] gb|ABD62994.1| suppressor of variegation 3-9-like protein 2 [Sus scrofa] gb|ABX10188.1| suppressor of variegation 3-9-like protein 2 [Sus scrofa]	9	1.25	21	3.49	30	4.67
profile6	GNL|UG|SSC#S32382840	EB411965	---	PADT0811002_J10R porcine adipose tissue cDNA library (PADT) Sus scrofa cDNA 3', mRNA sequence		80	11.07	129	21.43	107	16.66
profile6	GNL|UG|SSC#S32800708	EB684319	LOC733678	EST0132-1 Swine Lambda TriplEx2 Library Sus scrofa cDNA clone 5-6 3' similar to ATP synthase,mitochondrial F1 complex,O subunit (ATP5O), mRNA sequence	mitochondrial ATP5O [Sus scrofa]	1194	165.27	1416	235.27	1524	237.22
profile6	GNL|UG|SSC#S33259482	AY642268	GRN	Sus scrofa granulin precursor (GRN) mRNA, complete cds	granulin [Sus scrofa] gb|AAV48633.1| granulin precursor [Sus scrofa]	2432	336.63	3058	508.08	2908	452.66
profile6	GNL|UG|SSC#S34495586	DB809172	---	DB809172 full-length enriched swine cDNA library, adult liver Sus scrofa cDNA 3', mRNA sequence	PREDICTED: similar to CG33196-PB [Bos taurus]	6	0.83	29	4.82	35	5.45
profile6	GNL|UG|SSC#S34500909	DB813011	---	DB813011 full-length enriched swine cDNA library, adult ovary Sus scrofa cDNA 3', mRNA sequence	tubulin, alpha, ubiquitous [Pan troglodytes] sp|Q5R1W4|TBA1B_PANTR Tubulin alpha-1B chain (Tubulin alpha-ubiquitous chain) (Alpha-tubulin ubiquitous) (Tubulin K-alpha-1) dbj|BAD74034.1| ubiquitous alpha-tubulin [Pan troglodytes verus]	86	11.9	117	19.44	121	18.83
profile6	GNL|UG|SSC#S34504774	DB819543	---	DB819543 full-length enriched swine cDNA library, adult thymus Sus scrofa cDNA 3', mRNA sequence		0	0.01	8	1.33	5	0.78
profile6	GNL|UG|SSC#S34506472	DB807185	---	DB807185 full-length enriched swine cDNA library, adult lung Sus scrofa cDNA 3', mRNA sequence	PREDICTED: hypothetical protein, partial [Sus scrofa]	0	0.01	14	2.33	3	0.47
profile6	GNL|UG|SSC#S34511666	DB789650	---	DB789650 full-length enriched swine cDNA library, adult adrenal gland Sus scrofa cDNA clone ADR010092C01 5', mRNA sequence	PREDICTED: similar to sin3 associated polypeptide p18 [Canis familiaris]	632	87.48	834	138.57	868	135.11
profile6	GNL|UG|SSC#S34515795	DB786087	---	DB786087 full-length enriched swine cDNA library, adult adrenal gland Sus scrofa cDNA clone ADR010052A03 5', mRNA sequence	PREDICTED: hypothetical protein, partial [Sus scrofa]	69	9.55	129	21.43	113	17.59
profile6	GNL|UG|SSC#S34516411	DB786703	---	DB786703 full-length enriched swine cDNA library, adult adrenal gland Sus scrofa cDNA clone ADR010058H03 5', mRNA sequence	PREDICTED: similar to ETHE1 protein [Canis familiaris]	271	37.51	326	54.16	296	46.08
profile6	GNL|UG|SSC#S34517747	DB787891	---	DB787891 full-length enriched swine cDNA library, adult adrenal gland Sus scrofa cDNA clone ADR010072D05 5', mRNA sequence		12	1.66	66	10.97	52	8.09
profile6	GNL|UG|SSC#S34518123	DB788267	---	DB788267 full-length enriched swine cDNA library, adult adrenal gland Sus scrofa cDNA clone ADR010076F03 5', mRNA sequence	PREDICTED: similar to unc93 homolog B [Canis familiaris]	166	22.98	202	33.56	217	33.78
profile6	GNL|UG|SSC#S34518794	DB796170	---	DB796170 full-length enriched swine cDNA library, adult immature dendritic cell Sus scrofa cDNA clone DCI010074F09 5', mRNA sequence	PREDICTED: similar to monocyte chemoattractant protein-3 [Equus caballus]	30	4.15	86	14.29	54	8.41
profile6	GNL|UG|SSC#S34520477	DB790785	---	DB790785 full-length enriched swine cDNA library, adult immature dendritic cell Sus scrofa cDNA clone DCI010003E07 5', mRNA sequence		0	0.01	5	0.83	10	1.56
profile6	GNL|UG|SSC#S34530167	DB804239	NDUFC1	DB804239 full-length enriched swine cDNA library, adult skin Sus scrofa cDNA clone SKNB10070C02 5', mRNA sequence	NADH dehydrogenase (ubiquinone) 1, subcomplex unknown, 1, 6kDa [Sus scrofa] gb|ABK55632.1| NDUFC1 [Sus scrofa]	344	47.62	396	65.8	434	67.56
profile6	GNL|UG|SSC#S34531564	DB805779	---	DB805779 full-length enriched swine cDNA library, adult skin Sus scrofa cDNA clone SKNB10096F04 5', mRNA sequence		5	0.69	22	3.66	17	2.65
profile6	GNL|UG|SSC#S34533103	DB800797	---	DB800797 full-length enriched swine cDNA library, adult skin Sus scrofa cDNA clone SKNB10015C01 5', mRNA sequence	PREDICTED: similar to lymphocyte antigen 6 complex, locus D [Equus caballus]	9	1.25	59	9.8	92	14.32
profile6	GNL|UG|SSC#S35133935	DQ923315	STIP	Sus scrofa septin and tuftelin-interacting protein mRNA, complete cds	septin and tuftelin-interacting protein [Sus scrofa] sp|Q06AK6|TFP11_PIG RecName: Full=Tuftelin-interacting protein 11; AltName: Full=Septin and tuftelin-interacting protein 1; Short=STIP-1 gb|ABI95149.1| septin and tuftelin-interacting protein [Sus scrof	89	12.32	130	21.6	162	25.22
profile6	GNL|UG|SSC#S35164032	AK237327	SBAB-1044B7.2	Sus scrofa mRNA, clone:SPL010024D06, expressed in spleen	MHC class II, DM beta [Sus scrofa] emb|CAN13292.1| major histocompatibility complex, class II, DM beta [Sus scrofa]	883	122.22	1794	298.07	1822	283.61
profile6	GNL|UG|SSC#S35164035	AK237324	LOC100154512	Sus scrofa mRNA, clone:SPL010024B05, expressed in spleen	PREDICTED: similar to tripartite motif-containing 38 [Sus scrofa]	69	9.55	122	20.27	142	22.1
profile6	GNL|UG|SSC#S35164083	AK237276	---	Sus scrofa mRNA, clone:SPL010019G12, expressed in spleen	DnaJ (Hsp40) homolog, subfamily C, member 18 [Bos taurus] sp|Q5EA26|DJC18_BOVIN RecName: Full=DnaJ homolog subfamily C member 18 gb|AAX08760.1| hypothetical protein MGC29463 [Bos taurus] gb|AAI08140.1| DnaJ (Hsp40) homolog, subfamily C, member 18 [Bos tau	24	3.32	44	7.31	45	7
profile6	GNL|UG|SSC#S35164110	AK237249	---	Sus scrofa mRNA, clone:SPL010017B03, expressed in spleen	PREDICTED: similar to chemokine (C-X-C motif) ligand 13 (B-cell chemoattractant) [Canis familiaris]	71	9.83	241	40.04	218	33.93
profile6	GNL|UG|SSC#S35164113	AK237246	LOC100049692	Sus scrofa mRNA, clone:SPL010016F10, expressed in spleen	PREDICTED: proteoglycan 1 precursor-like isoform 2 [Sus scrofa] ref|XP_001928890.1| PREDICTED: proteoglycan 1 precursor-like isoform 1 [Sus scrofa]	1734	240.01	3115	517.55	4183	651.12
profile6	GNL|UG|SSC#S35164134	AK237224	---	Sus scrofa mRNA, clone:SPL010013E10, expressed in spleen	nucleolar protein family A, member 2 [Bos taurus] sp|Q5E950|NOLA2_BOVIN RecName: Full=H/ACA ribonucleoprotein complex subunit 2; AltName: Full=Nucleolar protein family A member 2 gb|AAX09087.1| nucleolar protein family A, member 2 [Bos taurus] gb|AAI03162	145	20.07	181	30.07	206	32.07
profile6	GNL|UG|SSC#S35164137	AK237221	---	Sus scrofa mRNA, clone:SPL010013C07, expressed in spleen	PREDICTED: similar to SLAM family member 8 precursor (B-lymphocyte activator macrophage expressed) (BCM-like membrane protein) [Bos taurus]	7	0.97	32	5.32	21	3.27
profile6	GNL|UG|SSC#S35164167	AK237191	---	Sus scrofa mRNA, clone:SPL010010G01, expressed in spleen	PREDICTED: similar to Zinc finger, DHHC-type containing 3 isoform 1 [Equus caballus]	181	25.05	257	42.7	290	45.14
profile6	GNL|UG|SSC#S35164185	AK237173	PSMA5	Sus scrofa mRNA, clone:SPL010008E07, expressed in spleen	proteasome (prosome, macropain) subunit, alpha type, 5 [synthetic construct] gb|AAX42972.1| proteasome subunit alpha type 5 [synthetic construct]	491	67.96	774	128.6	759	118.15
profile6	GNL|UG|SSC#S35164195	AK237163	---	Sus scrofa mRNA, clone:SPL010006B07, expressed in spleen	hCG2043376, isoform CRA_c [Homo sapiens]	371	51.35	681	113.15	564	87.79
profile6	GNL|UG|SSC#S35164213	AK234126	---	Sus scrofa mRNA, clone:OVR010010A06, expressed in ovary	PREDICTED: similar to translocase of inner mitochondrial membrane 8 homolog A [Macaca mulatta]	136	18.82	167	27.75	165	25.68
profile6	GNL|UG|SSC#S35164235	AK234104	---	Sus scrofa mRNA, clone:OVR010008A06, expressed in ovary	DEAD (Asp-Glu-Ala-Asp) box polypeptide 56 [Bos taurus] sp|Q3SZ40|DDX56_BOVIN RecName: Full=Probable ATP-dependent RNA helicase DDX56; AltName: Full=DEAD box protein 56 gb|AAI03170.1| DEAD (Asp-Glu-Ala-Asp) box polypeptide 56 [Bos taurus]	16	2.21	32	5.32	35	5.45
profile6	GNL|UG|SSC#S35164242	AK234097	---	Sus scrofa mRNA, clone:OVR010007B12, expressed in ovary	proteolipid protein 2 (colonic epithelium-enriched) [Bos taurus] sp|Q6Y1E2|PLP2_BOVIN RecName: Full=Proteolipid protein 2 gb|AAP33278.1| proteolipid protein 2 [Bos taurus] gb|AAI03121.1| Proteolipid protein 2 (colonic epithelium-enriched) [Bos taurus]	596	82.5	734	121.95	735	114.41
profile6	GNL|UG|SSC#S35164259	AK234080	---	Sus scrofa mRNA, clone:OVR010005A06, expressed in ovary	N-myc (and STAT) interactor [Bos taurus] sp|Q3ZCL3|NMI_BOVIN RecName: Full=N-myc-interactor; Short=Nmi; AltName: Full=N-myc and STAT interactor gb|AAI02055.1| N-myc (and STAT) interactor [Bos taurus]	262	36.26	409	67.96	445	69.27
profile6	GNL|UG|SSC#S35164262	AK234077	---	Sus scrofa mRNA, clone:OVR010004D03, expressed in ovary	PREDICTED: similar to Myotubularin related protein 9 [Equus caballus]	134	18.55	212	35.22	220	34.24
profile6	GNL|UG|SSC#S35164265	AK234074	---	Sus scrofa mRNA, clone:OVR010004A11, expressed in ovary	adaptor-related protein complex 1, mu 1 subunit variant [Homo sapiens]	188	26.02	253	42.04	228	35.49
profile6	GNL|UG|SSC#S35164266	AK234073	LOC100153561	Sus scrofa mRNA, clone:OVR010004A02, expressed in ovary	PREDICTED: similar to Sorting nexin-1 isoform 1 [Canis familiaris]	292	40.42	362	60.15	349	54.32
profile6	GNL|UG|SSC#S35164281	AK234058	---	Sus scrofa mRNA, clone:OVR010001A12, expressed in ovary	CGG triplet repeat binding protein 1 [Homo sapiens] ref|NP_001008391.1| CGG triplet repeat binding protein 1 [Homo sapiens] ref|NP_001099370.1| CGG triplet repeat binding protein 1 [Rattus norvegicus] ref|XP_535549.1| PREDICTED: similar to CGG triplet rep	50	6.92	75	12.46	76	11.83
profile6	GNL|UG|SSC#S35164283	AK234056	---	Sus scrofa mRNA, clone:MLN010104G04, expressed in mesenteric lymph node	lymphocyte-activation protein 3 [Sus scrofa] emb|CAL37094.1| lymphocyte activation gene-3 [Sus scrofa]	23	3.18	47	7.81	35	5.45
profile6	GNL|UG|SSC#S35164284	AK234055	---	Sus scrofa mRNA, clone:OVR010002B01, expressed in ovary	PREDICTED: similar to epsilon subunit of coatomer protein complex isoform c isoform 4 [Canis familiaris]	411	56.89	504	83.74	593	92.31
profile6	GNL|UG|SSC#S35164290	AK234049	---	Sus scrofa mRNA, clone:MLN010103B11, expressed in mesenteric lymph node	PREDICTED: similar to SP140 nuclear body protein isoform 1 isoform 4 [Macaca mulatta]	316	43.74	524	87.06	587	91.37
profile6	GNL|UG|SSC#S35164306	AK234033	---	Sus scrofa mRNA, clone:MLN010100A11, expressed in mesenteric lymph node	mitochondrial ribosomal protein L53 [Bos taurus] sp|Q2HJF1|RM53_BOVIN RecName: Full=39S ribosomal protein L53, mitochondrial; Short=L53mt; AltName: Full=MRP-L53; Flags: Precursor gb|AAI05488.1| Mitochondrial ribosomal protein L53 [Bos taurus]	90	12.46	147	24.42	200	31.13
profile6	GNL|UG|SSC#S35164313	AK234026	---	Sus scrofa mRNA, clone:MLN010099B08, expressed in mesenteric lymph node	NADH dehydrogenase (ubiquinone) Fe-S protein 7 [Capra hircus]	175	24.22	211	35.06	206	32.07
profile6	GNL|UG|SSC#S35164366	AK233973	---	Sus scrofa mRNA, clone:MLN010083H02, expressed in mesenteric lymph node	PREDICTED: similar to SH3 domain-binding glutamic acid-rich-like protein [Equus caballus]	508	70.32	826	137.24	767	119.39
profile6	GNL|UG|SSC#S35164394	AK233947	---	Sus scrofa mRNA, clone:MLN010076E07, expressed in mesenteric lymph node	nucleophosmin (nucleolar phosphoprotein B23, numatrin) [Pongo abelii] emb|CAH90204.1| hypothetical protein [Pongo abelii]	2176	301.19	3581	594.98	4155	646.76
profile6	GNL|UG|SSC#S35164407	AK233934	---	Sus scrofa mRNA, clone:MLN010072C02, expressed in mesenteric lymph node	PREDICTED: hypothetical protein isoform 1 [Macaca mulatta] ref|XP_001111520.1| PREDICTED: hypothetical protein isoform 2 [Macaca mulatta]	187	25.88	556	92.38	597	92.93
profile6	GNL|UG|SSC#S35164409	AK233932	---	Sus scrofa mRNA, clone:MLN010070B08, expressed in mesenteric lymph node	PREDICTED: 6-pyruvoyltetrahydropterin synthase [Bos taurus]	385	53.29	475	78.92	500	77.83
profile6	GNL|UG|SSC#S35164438	AK233903	---	Sus scrofa mRNA, clone:MLN010064C09, expressed in mesenteric lymph node	PREDICTED: similar to Mitochondrial carrier homolog 2 [Equus caballus]	337	46.65	438	72.77	432	67.24
profile6	GNL|UG|SSC#S35164451	AK233890	---	Sus scrofa mRNA, clone:MLN010060G01, expressed in mesenteric lymph node	PREDICTED: similar to Feline leukemia virus subgroup C receptor-related protein 2 (Calcium-chelate transporter) (CCT) [Rattus norvegicus]	18	2.49	30	4.98	38	5.92
profile6	GNL|UG|SSC#S35164454	AK233887	---	Sus scrofa mRNA, clone:MLN010060D11, expressed in mesenteric lymph node	hepatocellular carcinoma-associated antigen 112 [Bos taurus] sp|Q7YQI4|T176A_BOVIN RecName: Full=Transmembrane protein 176A; AltName: Full=Corpus luteum protein 1 gb|AAP46091.1| corpus luteum 1 [Bos taurus] gb|AAP46092.1| corpus luteum 1 [Bos taurus] gb|A	125	17.3	177	29.41	192	29.89
profile6	GNL|UG|SSC#S35164460	AK233881	---	Sus scrofa mRNA, clone:MLN010059E07, expressed in mesenteric lymph node	muf1 [Homo sapiens]	85	11.77	127	21.1	128	19.92
profile6	GNL|UG|SSC#S35164488	AK233853	---	Sus scrofa mRNA, clone:MLN010052F12, expressed in mesenteric lymph node	PREDICTED: interleukin 21 receptor [Equus caballus]	8	1.11	34	5.65	35	5.45
profile6	GNL|UG|SSC#S35164489	AK233852	---	Sus scrofa mRNA, clone:MLN010052C01, expressed in mesenteric lymph node	PREDICTED: similar to SNARE protein Ykt6 [Equus caballus]	66	9.14	112	18.61	115	17.9
profile6	GNL|UG|SSC#S35164524	AK233817	---	Sus scrofa mRNA, clone:MLN010037G08, expressed in mesenteric lymph node	PREDICTED: similar to short-chain dehydrogenase/reductase RETSDR8 [Equus caballus]	18	2.49	84	13.96	71	11.05
profile6	GNL|UG|SSC#S35164539	AK233802	---	Sus scrofa mRNA, clone:MLN010032G12, expressed in mesenteric lymph node	PREDICTED: similar to cysteine-rich intestinal protein [Monodelphis domestica]	1186	164.16	1741	289.27	1811	281.9
profile6	GNL|UG|SSC#S35164544	AK233797	CD8A	Sus scrofa mRNA, clone:MLN010032F06, expressed in mesenteric lymph node	CD8 antigen alpha polypeptide [Sus scrofa] gb|AAS01522.2| CD8 antigen alpha protein precursor [Sus scrofa]	123	17.03	236	39.21	183	28.49
profile6	GNL|UG|SSC#S35164557	AK233784	---	Sus scrofa mRNA, clone:MLN010027B09, expressed in mesenteric lymph node	asparaginase-like 1 protein [Bos taurus] sp|Q32LE5|ASGL1_BOVIN RecName: Full=L-asparaginase; AltName: Full=L-asparagine amidohydrolase; AltName: Full=Asparaginase-like protein 1 gb|AAI09622.1| Asparaginase like 1 [Bos taurus]	119	16.47	201	33.4	169	26.31
profile6	GNL|UG|SSC#S35164563	AK233778	---	Sus scrofa mRNA, clone:MLN010025G03, expressed in mesenteric lymph node	general transcription factor IIA, 2 [Rattus norvegicus] ref|NP_001034608.1| general transcription factor II A, 2 [Mus musculus] ref|XP_535502.1| PREDICTED: similar to general transcription factor Iia 2 isoform 1 [Canis familiaris] ref|XP_001100230.1| PRED	254	35.16	423	70.28	464	72.23
profile6	GNL|UG|SSC#S35164564	AK233777	---	Sus scrofa mRNA, clone:MLN010025G01, expressed in mesenteric lymph node	APC11 anaphase promoting complex subunit 11 isoform 2 [Homo sapiens] ref|NP_001002249.1| APC11 anaphase promoting complex subunit 11 isoform 2 [Homo sapiens] ref|NP_001002247.1| APC11 anaphase promoting complex subunit 11 isoform 2 [Homo sapiens] ref|NP_0	333	46.09	502	83.41	547	85.15
profile6	GNL|UG|SSC#S35164565	AK233776	---	Sus scrofa mRNA, clone:MLN010025D11, expressed in mesenteric lymph node	PREDICTED: tubulin, alpha, ubiquitous isoform 6 [Macaca mulatta]	12916	1787.78	22658	3764.61	21158	3293.43
profile6	GNL|UG|SSC#S35164569	AK233772	---	Sus scrofa mRNA, clone:MLN010023D02, expressed in mesenteric lymph node	PREDICTED: similar to Proteasome subunit beta type 2 (Proteasome component C7-I) (Macropain subunit C7-I) (Multicatalytic endopeptidase complex subunit C7-I) [Canis familiaris]	549	75.99	860	142.89	897	139.63
profile6	GNL|UG|SSC#S35164629	AK240296	---	Sus scrofa mRNA, clone:UTR010051G04, expressed in uterus	chaperonin-containing T-complex polypeptide eta subunit [Oryctolagus cuniculus]	435	60.21	501	83.24	585	91.06
profile6	GNL|UG|SSC#S35164642	AK240283	---	Sus scrofa mRNA, clone:UTR010050A02, expressed in uterus	PREDICTED: similar to mitochondrial ribosomal protein L15 [Canis familiaris]	148	20.49	201	33.4	212	33
profile6	GNL|UG|SSC#S35164648	AK240277	---	Sus scrofa mRNA, clone:UTR010049F01, expressed in uterus	PREDICTED: similar to ADP-sugar pyrophosphatase (Nucleoside diphosphate-linked moiety X motif 5) (Nudix motif 5) (YSA1H) isoform 1 [Canis familiaris]	181	25.05	267	44.36	244	37.98
profile6	GNL|UG|SSC#S35164651	AK240274	---	Sus scrofa mRNA, clone:UTR010049D02, expressed in uterus	PNAS-110 [Homo sapiens]	353	48.86	567	94.21	467	72.69
profile6	GNL|UG|SSC#S35164653	AK240272	---	Sus scrofa mRNA, clone:UTR010048G08, expressed in uterus	PREDICTED: similar to thymocyte nuclear protein 1 [Equus caballus]	52	7.2	95	15.78	125	19.46
profile6	GNL|UG|SSC#S35164706	AK240219	---	Sus scrofa mRNA, clone:UTR010041G09, expressed in uterus	PREDICTED: similar to Geminin [Equus caballus]	67	9.27	149	24.76	200	31.13
profile6	GNL|UG|SSC#S35164709	AK240216	---	Sus scrofa mRNA, clone:UTR010041F02, expressed in uterus	PREDICTED: similar to Protein FAM133B [Equus caballus]	149	20.62	262	43.53	268	41.72
profile6	GNL|UG|SSC#S35164712	AK240213	LOC100155371	Sus scrofa mRNA, clone:UTR010041D03, expressed in uterus	PREDICTED: similar to Interferon-induced 35 kDa protein (IFP 35) [Equus caballus]	172	23.81	336	55.83	388	60.4
profile6	GNL|UG|SSC#S35164721	AK240204	---	Sus scrofa mRNA, clone:UTR010040E02, expressed in uterus	PREDICTED: similar to peptidyl-tRNA hydrolase 1 homolog [Equus caballus]	105	14.53	135	22.43	152	23.66
profile6	GNL|UG|SSC#S35164729	AK240196	LOC100155151	Sus scrofa mRNA, clone:UTR010039G04, expressed in uterus	PREDICTED: similar to CRABP2 protein [Sus scrofa]	15	2.08	26	4.32	34	5.29
profile6	GNL|UG|SSC#S35164803	AK233735	---	Sus scrofa mRNA, clone:MLN010008F01, expressed in mesenteric lymph node	PREDICTED: hypothetical protein, partial [Sus scrofa]	16	2.21	42	6.98	39	6.07
profile6	GNL|UG|SSC#S35164808	AK233730	---	Sus scrofa mRNA, clone:MLN010006F10, expressed in mesenteric lymph node	ch4 and secrete domains of swine IgM [Sus scrofa]	127	17.58	210	34.89	233	36.27
profile6	GNL|UG|SSC#S35164851	AK233687	---	Sus scrofa mRNA, clone:LVRM10206A03, expressed in liver	PREDICTED: similar to Interferon-induced protein 44 (Antigen p44) (Non-A non-B hepatitis-associated microtubular aggregates protein) isoform 2 [Bos taurus]	191	26.44	338	56.16	423	65.84
profile6	GNL|UG|SSC#S35164904	AK233634	---	Sus scrofa mRNA, clone:LVRM10192G01, expressed in liver	PREDICTED: similar to protein kinase D2 isoform 1 [Canis familiaris]	120	16.61	155	25.75	176	27.4
profile6	GNL|UG|SSC#S35164990	AK237147	---	Sus scrofa mRNA, clone:SPL010004F12, expressed in spleen	unnamed protein product [Homo sapiens]	30	4.15	49	8.14	62	9.65
profile6	GNL|UG|SSC#S35165017	AK237120	LOC396781	Sus scrofa mRNA, clone:SPL010001H01, expressed in spleen	IgG heavy chain [Sus scrofa] gb|AAD38418.1|AF062384_1 IgG heavy chain precursor [Sus scrofa]	1292	178.83	8166	1356.77	5528	860.48
profile6	GNL|UG|SSC#S35165029	AK237108	---	Sus scrofa mRNA, clone:PBL010107D01, expressed in periphral blood mononuclear cell	PREDICTED: hypothetical protein, partial [Sus scrofa]	34	4.71	147	24.42	98	15.25
profile6	GNL|UG|SSC#S35165032	AK237105	---	Sus scrofa mRNA, clone:PBL010106D10, expressed in periphral blood mononuclear cell	PREDICTED: similar to Periodic tryptophan protein 1 homolog (Keratinocyte protein IEF SSP 9502) [Canis familiaris]	87	12.04	152	25.25	190	29.58
profile6	GNL|UG|SSC#S35165046	AK237091	---	Sus scrofa mRNA, clone:PBL010100E05, expressed in periphral blood mononuclear cell		68	9.41	116	19.27	147	22.88
profile6	GNL|UG|SSC#S35165058	AK237079	---	Sus scrofa mRNA, clone:PBL010095C09, expressed in periphral blood mononuclear cell	PREDICTED: similar to Nuclear factor NF-kappa-B p100/p49 subunits (DNA-binding factor KBF2) (H2TF1) (Lymphocyte translocation chromosome 10) (Oncogene Lyt-10) (Lyt10) isoform 3 [Canis familiaris] ref|XP_543988.2| PREDICTED: similar to Nuclear factor NF-ka	150	20.76	294	48.85	419	65.22
profile6	GNL|UG|SSC#S35165061	AK237076	---	Sus scrofa mRNA, clone:PBL010093C12, expressed in periphral blood mononuclear cell	PREDICTED: similar to myeloid/lymphoid or mixed-lineage leukemia 5 isoform 1 [Canis familiaris]	36	4.98	87	14.45	62	9.65
profile6	GNL|UG|SSC#S35165093	AK237044	---	Sus scrofa mRNA, clone:PBL010082H02, expressed in periphral blood mononuclear cell	ubiquitin-conjugating enzyme E2Z (putative), isoform CRA_a [Mus musculus]	201	27.82	317	52.67	358	55.73
profile6	GNL|UG|SSC#S35165116	AK237020	---	Sus scrofa mRNA, clone:PBL010077F01, expressed in periphral blood mononuclear cell	unnamed protein product [Macaca fascicularis]	134	18.55	276	45.86	258	40.16
profile6	GNL|UG|SSC#S35165153	AK236983	---	Sus scrofa mRNA, clone:PBL010066C06, expressed in periphral blood mononuclear cell	ubiquitin associated and SH3 domain containing, A [Bos taurus] gb|AAX08713.1| ubiquitin associated and SH3 domain containing, A short form [Bos taurus] gb|ABH06316.1| ubiquitin associated and SH3 domain containing, A short form [Bos taurus]	7	0.97	23	3.82	18	2.8
profile6	GNL|UG|SSC#S35165167	AK236969	---	Sus scrofa mRNA, clone:PBL010060C05, expressed in periphral blood mononuclear cell	PREDICTED: similar to Chromosome 3 open reading frame 37 [Pan troglodytes]	73	10.1	135	22.43	132	20.55
profile6	GNL|UG|SSC#S35165172	AK236964	---	Sus scrofa mRNA, clone:PBL010059G09, expressed in periphral blood mononuclear cell	PREDICTED: similar to Paired box protein Pax-8 [Bos taurus]	4	0.55	16	2.66	18	2.8
profile6	GNL|UG|SSC#S35165180	AK233556	---	Sus scrofa mRNA, clone:LVRM10171C12, expressed in liver	DNA segment, Chr 4, ERATO Doi 22, expressed, isoform CRA_c [Mus musculus]	84	11.63	168	27.91	183	28.49
profile6	GNL|UG|SSC#S35165186	AK233550	---	Sus scrofa mRNA, clone:LVRM10170F01, expressed in liver	Yip1 interacting factor homolog A [Bos taurus] sp|Q3T196|YIF1A_BOVIN RecName: Full=Protein YIF1A; AltName: Full=YIP1-interacting factor homolog A gb|AAI02061.1| Yip1 interacting factor homolog A (S. cerevisiae) [Bos taurus]	116	16.06	147	24.42	160	24.91
profile6	GNL|UG|SSC#S35165200	AK233536	---	Sus scrofa mRNA, clone:LVRM10169E05, expressed in liver	PREDICTED: similar to ORM1-like 3 [Macaca mulatta]	210	29.07	307	51.01	248	38.6
profile6	GNL|UG|SSC#S35165213	AK233523	---	Sus scrofa mRNA, clone:LVRM10165G12, expressed in liver	unnamed protein product [Macaca fascicularis] dbj|BAE87975.1| unnamed protein product [Macaca fascicularis] dbj|BAE87993.1| unnamed protein product [Macaca fascicularis]	232	32.11	390	64.8	452	70.36
profile6	GNL|UG|SSC#S35165286	AK233450	---	Sus scrofa mRNA, clone:LVRM10149G06, expressed in liver	kruppel-like factor 15 [Sus scrofa] gb|ABO27814.1| kruppel-like factor 15 [Sus scrofa]	34	4.71	73	12.13	74	11.52
profile6	GNL|UG|SSC#S35165301	AK233435	FBP	Sus scrofa mRNA, clone:LVRM10148B01, expressed in liver	fructose-1,6-bisphosphatase 1 [Sus scrofa] sp|P00636|F16P1_PIG RecName: Full=Fructose-1,6-bisphosphatase 1; Short=FBPase 1; AltName: Full=D-fructose-1,6-bisphosphate 1-phosphohydrolase 1 gb|AAA31035.1| fructose 1,6-bisphosphatase [Sus scrofa]	59	8.17	112	18.61	131	20.39
profile6	GNL|UG|SSC#S35165325	AK233411	---	Sus scrofa mRNA, clone:LVRM10142H02, expressed in liver	Tu translation elongation factor, mitochondrial [Bos taurus] sp|P49410|EFTU_BOVIN Elongation factor Tu, mitochondrial precursor (EF-Tu) gb|AAB00500.1| elongation factor Tu gb|AAI20110.1| Tu translation elongation factor, mitochondrial [Bos taurus]	87	12.04	124	20.6	134	20.86
profile6	GNL|UG|SSC#S35165329	AK233407	---	Sus scrofa mRNA, clone:LVRM10141C03, expressed in liver	hypothetical protein LOC54949 [Homo sapiens] sp|Q9NX18|EMI5_HUMAN RecName: Full=Protein EMI5 homolog, mitochondrial; Flags: Precursor dbj|BAA91204.1| unnamed protein product [Homo sapiens] gb|AAH02331.1| Chromosome 11 open reading frame 79 [Homo sapiens]	92	12.73	133	22.1	168	26.15
profile6	GNL|UG|SSC#S35165347	AK233389	---	Sus scrofa mRNA, clone:LVRM10136H08, expressed in liver	PREDICTED: similar to DnaJ (Hsp40) homolog, subfamily C, member 1 isoform 1 [Canis familiaris]	53	7.34	69	11.46	82	12.76
profile6	GNL|UG|SSC#S35165350	AK233386	---	Sus scrofa mRNA, clone:LVRM10136D01, expressed in liver	PREDICTED: similar to Golgi autoantigen, golgin subfamily B member 1 (Giantin) (Macrogolgin) (Golgi complex-associated protein, 372-kDa) (GCP372) [Canis familiaris]	84	11.63	120	19.94	134	20.86
profile6	GNL|UG|SSC#S35165366	AK233370	---	Sus scrofa mRNA, clone:LVRM10132A10, expressed in liver	acyl-Coenzyme A dehydrogenase, short/branched chain [Pongo abelii] sp|Q5RF40|ACDSB_PONAB RecName: Full=Short/branched chain specific acyl-CoA dehydrogenase, mitochondrial; Short=SBCAD; AltName: Full=2-methyl branched chain acyl-CoA dehydrogenase; Short=2-	40	5.54	129	21.43	126	19.61
profile6	GNL|UG|SSC#S35165371	AK233365	ACADS	Sus scrofa mRNA, clone:LVRM10130E03, expressed in liver	acyl-Coenzyme A dehydrogenase, C-2 to C-3 short chain [Sus scrofa] sp|P79273|ACADS_PIG RecName: Full=Short-chain specific acyl-CoA dehydrogenase, mitochondrial; Short=SCAD; AltName: Full=Butyryl-CoA dehydrogenase; Flags: Precursor dbj|BAA13964.1| short-ch	196	27.13	493	81.91	544	84.68
profile6	GNL|UG|SSC#S35165384	AK240137	---	Sus scrofa mRNA, clone:UTR010034D04, expressed in uterus	ankyrin repeat domain 39 [Bos taurus] sp|Q0P5B9|ANR39_BOVIN Ankyrin repeat domain-containing protein 39 gb|AAI20255.1| Ankyrin repeat domain 39 [Bos taurus]	93	12.87	122	20.27	118	18.37
profile6	GNL|UG|SSC#S35165392	AK240129	---	Sus scrofa mRNA, clone:UTR010033E01, expressed in uterus	PREDICTED: similar to PRKR interacting protein 1 (IL11 inducible) [Canis familiaris]	94	13.01	151	25.09	137	21.33
profile6	GNL|UG|SSC#S35165403	AK240118	---	Sus scrofa mRNA, clone:UTR010032F09, expressed in uterus	PREDICTED: similar to Transmembrane protein 50A (Small membrane protein 1) [Canis familiaris]	886	122.64	1314	218.32	1288	200.49
profile6	GNL|UG|SSC#S35165405	AK240116	---	Sus scrofa mRNA, clone:UTR010032E03, expressed in uterus		50	6.92	70	11.63	78	12.14
profile6	GNL|UG|SSC#S35165412	AK240109	---	Sus scrofa mRNA, clone:UTR010031H01, expressed in uterus	translocase of inner mitochondrial membrane 13 [Homo sapiens] ref|XP_524043.2| PREDICTED: similar to small zinc finger-like protein isoform 2 [Pan troglodytes] ref|XP_001151542.1| PREDICTED: similar to small zinc finger-like protein isoform 1 [Pan troglod	185	25.61	226	37.55	235	36.58
profile6	GNL|UG|SSC#S35165423	AK240098	---	Sus scrofa mRNA, clone:UTR010030G06, expressed in uterus	PREDICTED: similar to PAF acetylhydrolase 29 kDa subunit [Equus caballus]	81	11.21	113	18.77	135	21.01
profile6	GNL|UG|SSC#S35165464	AK240057	---	Sus scrofa mRNA, clone:UTR010026A05, expressed in uterus	PREDICTED: similar to ubiquitin-conjugating enzyme E2L 6 [Equus caballus]	2	0.28	17	2.82	25	3.89
profile6	GNL|UG|SSC#S35165471	AK240050	LOC100156127	Sus scrofa mRNA, clone:UTR010025C01, expressed in uterus	PREDICTED: hypothetical protein [Pan troglodytes]	204	28.24	358	59.48	359	55.88
profile6	GNL|UG|SSC#S35165477	AK240044	---	Sus scrofa mRNA, clone:UTR010024E02, expressed in uterus		16	2.21	34	5.65	32	4.98
profile6	GNL|UG|SSC#S35165499	AK240022	---	Sus scrofa mRNA, clone:UTR010022A12, expressed in uterus	ribosomal protein P0-like protein [Bos taurus] sp|A4FV84|MRT4_BOVIN RecName: Full=mRNA turnover protein 4 homolog gb|AAI23853.1| MRTO4 protein [Bos taurus]	131	18.13	159	26.42	190	29.58
profile6	GNL|UG|SSC#S35165503	AK240018	---	Sus scrofa mRNA, clone:UTR010021F06, expressed in uterus	RecName: Full=PQ-loop repeat-containing protein 2 dbj|BAC38282.1| unnamed protein product [Mus musculus] dbj|BAE33801.1| unnamed protein product [Mus musculus] emb|CAM18542.1| PQ loop repeat containing 2 [Mus musculus]	129	17.86	157	26.09	151	23.5
profile6	GNL|UG|SSC#S35165534	AK239987	---	Sus scrofa mRNA, clone:UTR010018F12, expressed in uterus	sec1 family domain containing 2 [Bos taurus] gb|AAI26502.1| Sec1 family domain containing 2 [Bos taurus]	43	5.95	65	10.8	72	11.21
profile6	GNL|UG|SSC#S35165565	AK239956	---	Sus scrofa mRNA, clone:UTR010015B12, expressed in uterus	PREDICTED: UTP14, U3 small nucleolar ribonucleoprotein, homolog A (yeast) [Equus caballus]	125	17.3	217	36.05	296	46.08
profile6	GNL|UG|SSC#S35165571	AK239950	LRP10	Sus scrofa mRNA, clone:UTR010014F05, expressed in uterus	PREDICTED: low density lipoprotein receptor-related protein 10 [Equus caballus]	709	98.14	840	139.57	800	124.53
profile6	GNL|UG|SSC#S35165622	AK233313	---	Sus scrofa mRNA, clone:LVRM10120C02, expressed in liver	PREDICTED: similar to SH3 domain and tetratricopeptide repeats 1 [Canis familiaris]	78	10.8	105	17.45	126	19.61
profile6	GNL|UG|SSC#S35165637	AK233298	---	Sus scrofa mRNA, clone:LVRM10118G12, expressed in liver	PREDICTED: similar to glucokinase isoform 2 isoform 2 [Macaca mulatta]	32	4.43	88	14.62	95	14.79
profile6	GNL|UG|SSC#S35165638	AK233297	---	Sus scrofa mRNA, clone:LVRM10118G03, expressed in liver	PREDICTED: similar to MGC165767 protein [Sus scrofa]	182	25.19	288	47.85	372	57.91
profile6	GNL|UG|SSC#S35165648	AK233287	---	Sus scrofa mRNA, clone:LVRM10117A02, expressed in liver		32	4.43	56	9.3	54	8.41
profile6	GNL|UG|SSC#S35165687	AK233248	---	Sus scrofa mRNA, clone:LVRM10110A04, expressed in liver	PREDICTED: similar to Testis expressed sequence 264 protein precursor (Secreted protein ZSIG11) [Canis familiaris]	107	14.81	143	23.76	178	27.71
profile6	GNL|UG|SSC#S35165697	AK233238	---	Sus scrofa mRNA, clone:LVRM10108E05, expressed in liver	proteasome (prosome, macropain) 26S subunit, non-ATPase, 6 [Homo sapiens] sp|Q15008|PSMD6_HUMAN RecName: Full=26S proteasome non-ATPase regulatory subunit 6; AltName: Full=26S proteasome regulatory subunit S10; AltName: Full=p42A; AltName: Full=Proteasome	190	26.3	238	39.54	228	35.49
profile6	GNL|UG|SSC#S35165712	AK233223	---	Sus scrofa mRNA, clone:LVRM10106D02, expressed in liver	PREDICTED: guanylate cyclase 1, soluble, alpha 2 isoform 1 [Pan troglodytes]	277	38.34	396	65.8	442	68.8
profile6	GNL|UG|SSC#S35165714	AK233221	---	Sus scrofa mRNA, clone:LVRM10106C05, expressed in liver	mitochondrial ribosomal protein L54 [Bos taurus] sp|Q3MHJ5|RM54_BOVIN RecName: Full=39S ribosomal protein L54, mitochondrial; Short=L54mt; AltName: Full=MRP-L54; Flags: Precursor gb|AAI05216.1| Mitochondrial ribosomal protein L54 [Bos taurus]	129	17.86	162	26.92	191	29.73
profile6	GNL|UG|SSC#S35165722	AK233213	LOC100154817	Sus scrofa mRNA, clone:LVRM10103G03, expressed in liver	retinoblastoma-binding protein mRbAp48 prf||2201425A retinoblastoma-binding protein	1144	158.35	1619	269	1475	229.6
profile6	GNL|UG|SSC#S35165764	AK233171	---	Sus scrofa mRNA, clone:LVRM10093G10, expressed in liver		53	7.34	104	17.28	114	17.75
profile6	GNL|UG|SSC#S35165786	AK236945	---	Sus scrofa mRNA, clone:PBL010052H10, expressed in periphral blood mononuclear cell	PREDICTED: similar to Zinc finger and BTB domain-containing protein 32 (Fanconi anemia zinc finger protein) (Testis zinc finger protein) (FANCC-interacting protein) [Equus caballus]	38	5.26	82	13.62	56	8.72
profile6	GNL|UG|SSC#S35165795	AK236936	---	Sus scrofa mRNA, clone:PBL010051B05, expressed in periphral blood mononuclear cell	PREDICTED: similar to GTPase, IMAP family member 7 [Canis familiaris]	333	46.09	707	117.47	673	104.76
profile6	GNL|UG|SSC#S35165836	AK236895	---	Sus scrofa mRNA, clone:PBL010034H04, expressed in periphral blood mononuclear cell	PREDICTED: pleckstrin [Macaca mulatta]	373	51.63	1178	195.72	1140	177.45
profile6	GNL|UG|SSC#S35165872	AK236859	---	Sus scrofa mRNA, clone:PBL010026H11, expressed in periphral blood mononuclear cell	PREDICTED: Mov10, Moloney leukemia virus 10, homolog (mouse) [Equus caballus]	207	28.65	275	45.69	262	40.78
profile6	GNL|UG|SSC#S35165876	AK236855	---	Sus scrofa mRNA, clone:PBL010026A04, expressed in periphral blood mononuclear cell	PREDICTED: similar to nuclear factor (erythroid-derived 2), 45kDa [Equus caballus]	12	1.66	33	5.48	39	6.07
profile6	GNL|UG|SSC#S35165880	AK236851	---	Sus scrofa mRNA, clone:PBL010024F07, expressed in periphral blood mononuclear cell	selenoprotein O [Canis lupus familiaris]	137	18.96	189	31.4	194	30.2
profile6	GNL|UG|SSC#S35165944	AK236787	---	Sus scrofa mRNA, clone:PBL010005C01, expressed in periphral blood mononuclear cell	PREDICTED: hypothetical protein XP_844710 isoform 2 [Canis familiaris] ref|XP_859811.1| PREDICTED: hypothetical protein XP_854718 isoform 3 [Canis familiaris]	157	21.73	292	48.52	382	59.46
profile6	GNL|UG|SSC#S35165955	AK236776	SELL	Sus scrofa mRNA, clone:PBL010003A09, expressed in periphral blood mononuclear cell	selectin L [Sus scrofa] dbj|BAF91498.1| L-selectin [Sus scrofa]	147	20.35	348	57.82	346	53.86
profile6	GNL|UG|SSC#S35165957	AK236774	DEGS1	Sus scrofa mRNA, clone:PBL010002H08, expressed in periphral blood mononuclear cell	degenerative spermatocyte homolog 1, lipid desaturase [Bos taurus] sp|Q3ZBY7|DEGS1_BOVIN RecName: Full=Sphingolipid delta(4)-desaturase DES1; AltName: Full=Degenerative spermatocyte homolog 1 gb|AAI03032.1| Degenerative spermatocyte homolog 1, lipid desat	406	56.2	490	81.41	464	72.23
profile6	GNL|UG|SSC#S35165978	AK239935	---	Sus scrofa mRNA, clone:UTR010013B04, expressed in uterus	nuclear transport factor 2 [Homo sapiens] ref|NP_080808.1| nuclear transport factor 2 [Mus musculus] ref|NP_001007630.1| nuclear transport factor 2 [Rattus norvegicus] ref|NP_001032713.1| nuclear transport factor 2 [Bos taurus] ref|XP_511042.1| PREDICTED:	150	20.76	269	44.69	356	55.41
profile6	GNL|UG|SSC#S35165979	AK239934	---	Sus scrofa mRNA, clone:UTR010013B01, expressed in uterus	vesicle-associated membrane protein 8 [Bos taurus] sp|Q3T0Y8|VAMP8_BOVIN Vesicle-associated membrane protein 8 (VAMP-8) gb|AAI02204.1| Vesicle-associated membrane protein 8 (endobrevin) [Bos taurus]	1850	256.07	2442	405.74	2170	337.78
profile6	GNL|UG|SSC#S35166001	AK239912	---	Sus scrofa mRNA, clone:UTR010010D09, expressed in uterus	Rho GTPase activating protein 25 [Bos taurus] gb|AAI05511.1| Rho GTPase activating protein 25 [Bos taurus]	150	20.76	291	48.35	240	37.36
profile6	GNL|UG|SSC#S35166030	AK239895	---	Sus scrofa mRNA, clone:UTR010008F05, expressed in uterus	nudix-type motif 1 isoform p22 [Homo sapiens] ref|NP_945190.1| nudix-type motif 1 isoform p22 [Homo sapiens] ref|NP_945192.1| nudix-type motif 1 isoform p22 [Homo sapiens] dbj|BAA83793.1| MTH1b (p22), MTH1c (p21), MTH1d (p18) [Homo sapiens] dbj|BAA83795.1	146	20.21	232	38.55	189	29.42
profile6	GNL|UG|SSC#S35166053	AK239872	---	Sus scrofa mRNA, clone:UTR010006E04, expressed in uterus	mitogen-activated protein kinase kinase 2 [Bos taurus] gb|AAI18363.1| MAP2K2 protein [Bos taurus]	290	40.14	366	60.81	412	64.13
profile6	GNL|UG|SSC#S35166092	AK239833	---	Sus scrofa mRNA, clone:UTR010001G08, expressed in uterus	PREDICTED: similar to B0303.4 [Canis familiaris]	120	16.61	286	47.52	309	48.1
profile6	GNL|UG|SSC#S35166106	AK239819	---	Sus scrofa mRNA, clone:THY010207E11, expressed in thymus	PREDICTED: similar to Protein FAM32A [Equus caballus]	763	105.61	1049	174.29	880	136.98
profile6	GNL|UG|SSC#S35166127	AK239798	---	Sus scrofa mRNA, clone:THY010205G01, expressed in thymus	PREDICTED: similar to NK inhibitory receptor precursor [Macaca mulatta]	152	21.04	257	42.7	283	44.05
profile6	GNL|UG|SSC#S35166148	AK239777	---	Sus scrofa mRNA, clone:THY010203H09, expressed in thymus	PREDICTED: similar to Nucleoporin 50 kDa (Nuclear pore-associated protein 60 kDa-like) [Equus caballus]	249	34.47	436	72.44	365	56.82
profile6	GNL|UG|SSC#S35166160	AK239765	---	Sus scrofa mRNA, clone:THY010203B05, expressed in thymus	mitochondrial processing peptidase beta subunit [Bos taurus] sp|Q3SZ71|MPPB_BOVIN RecName: Full=Mitochondrial-processing peptidase subunit beta; AltName: Full=Beta-MPP; Flags: Precursor gb|AAI03086.1| Peptidase (mitochondrial processing) beta [Bos taurus]	127	17.58	209	34.73	259	40.32
profile6	GNL|UG|SSC#S35166162	AK239763	HBXIP	Sus scrofa mRNA, clone:THY010202H12, expressed in thymus	PREDICTED: hepatitis B virus x-interacting protein isoform 5 [Pan troglodytes]	261	36.13	514	85.4	562	87.48
profile6	GNL|UG|SSC#S35166172	AK239753	---	Sus scrofa mRNA, clone:THY010202E01, expressed in thymus	hypothetical protein LOC311800 [Rattus norvegicus] ref|XP_548356.1| PREDICTED: similar to CG32530-PA, isoform A [Canis familiaris] gb|EDL93623.1| similar to hypothetical protein MGC14327 (predicted) [Rattus norvegicus]	85	11.77	108	17.94	118	18.37
profile6	GNL|UG|SSC#S35166211	AK236730	LMCD1	Sus scrofa mRNA, clone:OVRM10221F03, expressed in ovary	PREDICTED: similar to LIM and cysteine-rich domains protein 1 [Equus caballus]	345	47.75	530	88.06	515	80.16
profile6	GNL|UG|SSC#S35166229	AK236712	---	Sus scrofa mRNA, clone:OVRM10219C12, expressed in ovary	PREDICTED: similar to NADH-cytochrome b5 reductase isoform [Pan troglodytes]	65	9	106	17.61	113	17.59
profile6	GNL|UG|SSC#S35166233	AK236708	---	Sus scrofa mRNA, clone:OVRM10218F06, expressed in ovary	galectin 3 binding protein [Bos taurus]	191	26.44	640	106.34	834	129.82
profile6	GNL|UG|SSC#S35166276	AK236665	---	Sus scrofa mRNA, clone:OVRM10213D08, expressed in ovary	ribosomal protein S11 [synthetic construct]	2361	326.8	4076	677.22	4879	759.46
profile6	GNL|UG|SSC#S35166290	AK236651	---	Sus scrofa mRNA, clone:OVRM10212A12, expressed in ovary	drebrin-like [Bos taurus] sp|A6H7G2|DBNL_BOVIN RecName: Full=Drebrin-like protein gb|AAI46235.1| MGC166201 protein [Bos taurus] gb|ABS44985.1| drebrin-like [Bos taurus]	406	56.2	574	95.37	471	73.32
profile6	GNL|UG|SSC#S35166323	AK236618	---	Sus scrofa mRNA, clone:OVRM10208F09, expressed in ovary	threonyl-tRNA synthetase 2, mitochondrial [Bos taurus] gb|ABS44988.1| threonyl-tRNA synthetase-like 1 [Bos taurus]	166	22.98	221	36.72	223	34.71
profile6	GNL|UG|SSC#S35166334	AK236607	TMEM173	Sus scrofa mRNA, clone:OVRM10207F06, expressed in ovary	transmembrane protein 173 [Bos taurus] sp|Q2KI99|TM173_BOVIN RecName: Full=Transmembrane protein 173 gb|AAI12717.1| Transmembrane protein 173 [Bos taurus]	193	26.71	239	39.71	257	40
profile6	GNL|UG|SSC#S35166348	AK236593	---	Sus scrofa mRNA, clone:OVRM10206F12, expressed in ovary	PREDICTED: hypothetical protein [Pan troglodytes]	144	19.93	333	55.33	339	52.77
profile6	GNL|UG|SSC#S35166366	AK236575	ADM	Sus scrofa mRNA, clone:OVRM10205E04, expressed in ovary	adrenomedullin [Sus scrofa] sp|P53366|ADML_PIG ADM precursor [Contains: Adrenomedullin (AM); Proadrenomedullin N-20 terminal peptide (ProAM N-terminal 20 peptide) (ProAM-N20) (PAMP)] dbj|BAA03590.1| adrenomedullin precursor [Sus scrofa]	59	8.17	106	17.61	95	14.79
profile6	GNL|UG|SSC#S35166369	AK236572	BFZB	Sus scrofa mRNA, clone:OVRM10205B02, expressed in ovary	PREDICTED: basic FGF-repressed Zic binding protein isoform 17 [Pan troglodytes] ref|XP_001164148.1| PREDICTED: basic FGF-repressed Zic binding protein isoform 16 [Pan troglodytes]	17	2.35	30	4.98	42	6.54
profile6	GNL|UG|SSC#S35166373	AK233163	---	Sus scrofa mRNA, clone:LVRM10093C01, expressed in liver	glucosidase, beta; acid [Sus scrofa] sp|Q70KH2|GLCM_PIG Glucosylceramidase precursor (Beta-glucocerebrosidase) (Acid beta-glucosidase) (D-glucosyl-N-acylsphingosine glucohydrolase) emb|CAE06498.1| putative lysosomal glucocerebrosidase precursor [Sus scrof	539	74.61	1075	178.61	1284	199.87
profile6	GNL|UG|SSC#S35166394	AK233142	GHR	Sus scrofa mRNA, clone:LVRM10088G11, expressed in liver	growth hormone receptor [Sus scrofa]	0	0.01	11	1.83	12	1.87
profile6	GNL|UG|SSC#S35166398	AK233138	SBAB-707F1.11	Sus scrofa mRNA, clone:LVRM10087F11, expressed in liver	B-factor, properdin [Sus scrofa] emb|CAN87697.1| B-factor, properdin [Sus scrofa]	386	53.43	1411	234.44	1696	264
profile6	GNL|UG|SSC#S35166439	AK233097	LOC100154492	Sus scrofa mRNA, clone:LVRM10080C04, expressed in liver	transposase [Sus scrofa]	553	76.54	697	115.81	681	106
profile6	GNL|UG|SSC#S35166449	AK233087	---	Sus scrofa mRNA, clone:LVRM10079F04, expressed in liver	RNF170 protein [Homo sapiens]	120	16.61	244	40.54	227	35.33
profile6	GNL|UG|SSC#S35166454	AK233082	---	Sus scrofa mRNA, clone:LVRM10078G11, expressed in liver	PREDICTED: similar to malignant T cell amplified sequence 1 [Canis familiaris]	0	0.01	141	23.43	99	15.41
profile6	GNL|UG|SSC#S35166463	AK233073	LOC100154980	Sus scrofa mRNA, clone:LVRM10077H03, expressed in liver	PREDICTED: similar to 3-oxoacyl-[acyl-carrier-protein] synthase, mitochondrial precursor (Beta-ketoacyl-ACP synthase) [Equus caballus]	57	7.89	85	14.12	72	11.21
profile6	GNL|UG|SSC#S35166510	AK233026	PPAT/DPCK	Sus scrofa mRNA, clone:LVRM10070D07, expressed in liver	bifunctional phosphopantetheine adenylyl transferase / dephospho CoA kinase [Sus scrofa] sp|Q8MIR4|COASY_PIG Bifunctional coenzyme A synthase (CoA synthase) (NBP) (POV-2) [Includes: Phosphopantetheine adenylyltransferase (Pantetheine-phosphate adenylyltra	199	27.54	285	47.35	248	38.6
profile6	GNL|UG|SSC#S35166512	AK233024	---	Sus scrofa mRNA, clone:LVRM10070C08, expressed in liver	hydroxysteroid (17-beta) dehydrogenase 12 [Bos taurus] sp|Q5E9H7|DHB12_BOVIN RecName: Full=Estradiol 17-beta-dehydrogenase 12; AltName: Full=17-beta-hydroxysteroid dehydrogenase 12; Short=17-beta-HSD 12; AltName: Full=3-ketoacyl-CoA reductase; Short=KAR g	114	15.78	269	44.69	295	45.92
profile6	GNL|UG|SSC#S35166520	AK233016	---	Sus scrofa mRNA, clone:LVRM10069G01, expressed in liver	WD repeat domain 18 [Bos taurus] sp|Q3SZD4|WDR18_BOVIN WD repeat-containing protein 18 gb|AAI02947.1| WD repeat domain 18 [Bos taurus]	105	14.53	144	23.93	142	22.1
profile6	GNL|UG|SSC#S35166522	AK233014	---	Sus scrofa mRNA, clone:LVRM10068C09, expressed in liver	PREDICTED: similar to Cleavage and polyadenylation specificity factor, 73 kDa subunit (CPSF 73 kDa subunit) isoform 1 [Canis familiaris] ref|XP_001502516.2| PREDICTED: similar to Cleavage and Polyadenylation Specifity Factor protein [Equus caballus]	0	0.01	9	1.5	3	0.47
profile6	GNL|UG|SSC#S35166525	AK233011	---	Sus scrofa mRNA, clone:LVRM10067F11, expressed in liver	LISCH protein [Bos taurus] gb|AAI23897.1| LSR protein [Bos taurus]	50	6.92	74	12.3	88	13.7
profile6	GNL|UG|SSC#S35166541	AK232995	LOC100037952	Sus scrofa mRNA, clone:LVRM10065B02, expressed in liver	complement component C6 [Sus scrofa] gb|ABD13967.1| complement component C6 [Sus scrofa]	65	9	140	23.26	102	15.88
profile6	GNL|UG|SSC#S35166565	AK232972	---	Sus scrofa mRNA, clone:LVRM10058D01, expressed in liver	hypothetical protein LOC224647 isoform 2 [Mus musculus] emb|CAQ51772.1| novel protein [Mus musculus] gb|AAI37577.1| DNA segment, Chr 17, Wayne State University 92, expressed [Mus musculus] gb|AAI37574.1| DNA segment, Chr 17, Wayne State University 92, exp	519	71.84	837	139.07	753	117.21
profile6	GNL|UG|SSC#S35166590	AK239735	---	Sus scrofa mRNA, clone:THY010126F04, expressed in thymus	PREDICTED: similar to guanylate binding protein 4 [Sus scrofa]	87	12.04	370	61.48	537	83.59
profile6	GNL|UG|SSC#S35166598	AK239727	---	Sus scrofa mRNA, clone:THY010126B07, expressed in thymus	PREDICTED: hypothetical protein [Pan troglodytes]	318	44.02	428	71.11	422	65.69
profile6	GNL|UG|SSC#S35166605	AK239720	---	Sus scrofa mRNA, clone:THY010125G12, expressed in thymus	PREDICTED: similar to lymphocyte-specific protein 1 isoform 1 [Canis familiaris]	200	27.68	352	58.48	271	42.18
profile6	GNL|UG|SSC#S35166632	AK239693	CD74	Sus scrofa mRNA, clone:THY010124C08, expressed in thymus	CD74 antigen [Sus scrofa] dbj|BAD06312.1| CD74 antigen [Sus scrofa]	6858	949.26	10972	1822.99	10733	1670.69
profile6	GNL|UG|SSC#S35166642	AK239683	SLC1A5	Sus scrofa mRNA, clone:THY010123G11, expressed in thymus	PREDICTED: similar to sodium-dependent broad specificity neutral amino acid transporter [Equus caballus]	270	37.37	409	67.96	507	78.92
profile6	GNL|UG|SSC#S35166645	AK239680	---	Sus scrofa mRNA, clone:THY010123E11, expressed in thymus	PREDICTED: similar to CG9351-PA, isoform A [Canis familiaris]	131	18.13	240	39.88	273	42.49
profile6	GNL|UG|SSC#S35166649	AK239676	---	Sus scrofa mRNA, clone:THY010123D03, expressed in thymus	RecName: Full=Ribosomal L1 domain-containing protein 1 gb|AAI23898.1| Ribosomal L1 domain containing 1 [Bos taurus]	261	36.13	484	80.42	362	56.35
profile6	GNL|UG|SSC#S35166668	AK239657	---	Sus scrofa mRNA, clone:THY010120C07, expressed in thymus	PREDICTED: similar to interleukin 17 receptor precursor [Canis familiaris]	330	45.68	595	98.86	508	79.07
profile6	GNL|UG|SSC#S35166669	AK239656	---	Sus scrofa mRNA, clone:THY010120C06, expressed in thymus	PREDICTED: similar to gene rich cluster, C3f gene isoform 1 [Canis familiaris]	172	23.81	242	40.21	201	31.29
profile6	GNL|UG|SSC#S35166678	AK239647	CH242-235B3.1	Sus scrofa mRNA, clone:THY010119B04, expressed in thymus	hypothetical protein LOC504517 [Bos taurus] sp|Q08E57|CS062_BOVIN Uncharacterized protein C19orf62 homolog gb|AAI23409.1| Chromosome 19 open reading frame 62 ortholog [Bos taurus]	186	25.75	236	39.21	255	39.69
profile6	GNL|UG|SSC#S35166694	AK239631	---	Sus scrofa mRNA, clone:THY010117G07, expressed in thymus	PREDICTED: similar to Polymerase (RNA) III (DNA directed) polypeptide C (62kD) [Equus caballus]	62	8.58	109	18.11	117	18.21
profile6	GNL|UG|SSC#S35166699	AK239626	---	Sus scrofa mRNA, clone:THY010117D07, expressed in thymus	Protein KRI1 homolog	19	2.63	52	8.64	57	8.87
profile6	GNL|UG|SSC#S35166701	AK239624	---	Sus scrofa mRNA, clone:THY010117D02, expressed in thymus	Homo sapiens tyrosine 3-monooxygenase/tryptophan 5-monooxygenase activation protein, epsilon polypeptide [synthetic construct] gb|AAX29786.1| tyrosine 3-monooxygenase/tryptophan 5-monooxygenase activation protein epsilon polypeptide [synthetic construct]	1060	146.72	1576	261.85	1703	265.09
profile6	GNL|UG|SSC#S35166708	AK239617	---	Sus scrofa mRNA, clone:THY010116G03, expressed in thymus	cyclin D-type binding-protein 1 [Bos taurus] sp|Q2KIZ9|CCDB1_BOVIN RecName: Full=Cyclin-D1-binding protein 1 gb|AAI12448.1| Cyclin D-type binding-protein 1 [Bos taurus]	126	17.44	189	31.4	166	25.84
profile6	GNL|UG|SSC#S35166719	AK239606	PTPN6	Sus scrofa mRNA, clone:THY010116C01, expressed in thymus	non-receptor type protein tyrosine phosphatase SHP1 [Sus scrofa]	453	62.7	706	117.3	586	91.22
profile6	GNL|UG|SSC#S35166725	AK239600	---	Sus scrofa mRNA, clone:THY010115C09, expressed in thymus	dodecenoyl-Coenzyme A delta isomerase [Bos taurus] gb|AAI11124.1| Dodecenoyl-Coenzyme A delta isomerase (3,2 trans-enoyl-Coenzyme A isomerase) [Bos taurus]	192	26.58	248	41.2	242	37.67
profile6	GNL|UG|SSC#S35166728	AK239597	---	Sus scrofa mRNA, clone:THY010115B09, expressed in thymus	damage-specific DNA binding protein 2 [Bos taurus] sp|Q0VBY8|DDB2_BOVIN RecName: Full=DNA damage-binding protein 2; AltName: Full=Damage-specific DNA-binding protein 2 gb|AAI20441.1| Damage-specific DNA binding protein 2, 48kDa [Bos taurus]	107	14.81	176	29.24	134	20.86
profile6	GNL|UG|SSC#S35166739	AK239586	---	Sus scrofa mRNA, clone:THY010114D06, expressed in thymus	PREDICTED: similar to Leukocyte antigen CD37 (Tetraspanin-26) (Tspan-26) isoform 1 [Canis familiaris]	170	23.53	255	42.37	286	44.52
profile6	GNL|UG|SSC#S35166768	AK239557	---	Sus scrofa mRNA, clone:THY010112D06, expressed in thymus	PREDICTED: MutL protein homolog 1 [Bos taurus]	42	5.81	92	15.29	89	13.85
profile6	GNL|UG|SSC#S35166773	AK239552	B2M	Sus scrofa mRNA, clone:THY010112E06, expressed in thymus	beta-2-microglobulin [Sus scrofa] sp|Q07717|B2MG_PIG RecName: Full=Beta-2-microglobulin; AltName: Full=Lactollin; Flags: Precursor gb|AAA16252.1| beta 2-microglobulin dbj|BAG32341.1| beta 2-microglobulin [Sus scrofa]	15334	2122.47	23698	3937.4	21156	3293.12
profile6	GNL|UG|SSC#S35166782	AK239551	---	Sus scrofa mRNA, clone:THY010112C04, expressed in thymus	PREDICTED: similar to Regulator of G-protein signaling 19 (RGS19) (G-alpha-interacting protein) (GAIP protein) [Macaca mulatta]	903	124.99	1079	179.27	978	152.23
profile6	GNL|UG|SSC#S35166801	AK239532	LOC100152263	Sus scrofa mRNA, clone:THY010111D04, expressed in thymus	acidic (leucine-rich) nuclear phosphoprotein 32 family, member B [Bos taurus] sp|Q3SZC6|AN32B_BOVIN Acidic leucine-rich nuclear phosphoprotein 32 family member B gb|AAI02955.1| Acidic (leucine-rich) nuclear phosphoprotein 32 family, member B [Bos taurus]	1127	155.99	1229	204.2	1447	225.24
profile6	GNL|UG|SSC#S35166818	AK239515	GNB2L1	Sus scrofa mRNA, clone:THY010109F07, expressed in thymus	PREDICTED: similar to Guanine nucleotide-binding protein beta subunit 2-like 1 (Receptor of activated protein kinase C 1) (RACK1) (Receptor for activated C kinase) isoform 4 [Macaca mulatta]	2594	359.05	4484	745.01	5267	819.86
profile6	GNL|UG|SSC#S35166821	AK239512	---	Sus scrofa mRNA, clone:THY010109C10, expressed in thymus	TcR gamma-chain [Sus scrofa]	35	4.84	75	12.46	54	8.41
profile6	GNL|UG|SSC#S35166824	AK239509	---	Sus scrofa mRNA, clone:THY010109A09, expressed in thymus	PREDICTED: similar to HPDHase [Equus caballus]	29	4.01	80	13.29	55	8.56
profile6	GNL|UG|SSC#S35166838	AK239495	AHCY	Sus scrofa mRNA, clone:THY010107H08, expressed in thymus	S-adenosylhomocysteine hydrolase [Sus scrofa] sp|Q710C4|SAHH_PIG RecName: Full=Adenosylhomocysteinase; Short=AdoHcyase; AltName: Full=S-adenosyl-L-homocysteine hydrolase emb|CAD20603.1| S-adenosylhomocysteine hydrolase [Sus scrofa]	772	106.86	1074	178.44	1137	176.98
profile6	GNL|UG|SSC#S35166841	AK239492	SLC9A3R1	Sus scrofa mRNA, clone:THY010107G04, expressed in thymus	PREDICTED: similar to Ezrin-radixin-moesin binding phosphoprotein 50 (EBP50) (Na(+)/H(+) exchange regulatory cofactor NHE-RF) (NHERF-1) (Regulatory cofactor of Na(+)/H(+) exchanger) (Sodium-hydrogen exchanger regulatory factor 1) (Solute carrier family 9	204	28.24	241	40.04	279	43.43
profile6	GNL|UG|SSC#S35166842	AK239491	LOC100153923	Sus scrofa mRNA, clone:THY010107F05, expressed in thymus	PREDICTED: similar to Proteasome (prosome, macropain) subunit, beta type, 4 [Sus scrofa]	743	102.84	1114	185.09	1170	182.12
profile6	GNL|UG|SSC#S35166849	AK239484	---	Sus scrofa mRNA, clone:THY010107B03, expressed in thymus	APEX nuclease 1 [Sus scrofa]	477	66.02	635	105.5	712	110.83
profile6	GNL|UG|SSC#S35166868	AK239465	RPS4	Sus scrofa mRNA, clone:THY010105H11, expressed in thymus	ribosomal protein L4 variant [Homo sapiens]	1061	146.86	1611	267.67	1858	289.21
profile6	GNL|UG|SSC#S35166877	AK239456	---	Sus scrofa mRNA, clone:THY010105C07, expressed in thymus	PREDICTED: similar to Thioredoxin domain-containing protein 15 [Bos taurus]	436	60.35	634	105.34	566	88.1
profile6	GNL|UG|SSC#S35166879	AK239454	---	Sus scrofa mRNA, clone:THY010105A07, expressed in thymus	PREDICTED: hypothetical protein isoform 6 [Macaca mulatta]	792	109.63	1040	172.8	933	145.23
profile6	GNL|UG|SSC#S35166889	AK239444	LOC100157614	Sus scrofa mRNA, clone:THY010104C04, expressed in thymus	PREDICTED: similar to LOC507590 protein isoform 1 [Sus scrofa] ref|XP_001928334.1| PREDICTED: similar to LOC507590 protein isoform 2 [Sus scrofa]	162	22.42	199	33.06	178	27.71
profile6	GNL|UG|SSC#S35166890	AK239443	ENSA	Sus scrofa mRNA, clone:THY010104B09, expressed in thymus	endosulfine alpha [synthetic construct]	214	29.62	257	42.7	240	37.36
profile6	GNL|UG|SSC#S35166939	AK239394	---	Sus scrofa mRNA, clone:THY010100A10, expressed in thymus	mitochondrial ribosomal protein S9 [Bos taurus]	43	5.95	76	12.63	80	12.45
profile6	GNL|UG|SSC#S35166943	AK239390	---	Sus scrofa mRNA, clone:THY010099F07, expressed in thymus	PREDICTED: similar to embigin homolog [Equus caballus]	71	9.83	106	17.61	120	18.68
profile6	GNL|UG|SSC#S35167012	AK232932	---	Sus scrofa mRNA, clone:LVRM10052C02, expressed in liver	G protein-coupled bile acid receptor 1 [Bos taurus] sp|Q862A9|GPBAR_BOVIN RecName: Full=G-protein coupled bile acid receptor 1 dbj|BAC55234.1| G protein-coupled receptor [Bos taurus] gb|AAI22825.1| G protein-coupled bile acid receptor 1 [Bos taurus]	50	6.92	123	20.44	83	12.92
profile6	GNL|UG|SSC#S35167015	AK232929	---	Sus scrofa mRNA, clone:LVRM10051H04, expressed in liver	PREDICTED: similar to lectin, mannose-binding 2-like isoform 2 [Macaca mulatta]	83	11.49	154	25.59	168	26.15
profile6	GNL|UG|SSC#S35167019	AK232925	---	Sus scrofa mRNA, clone:LVRM10051D01, expressed in liver	PREDICTED: similar to Caspase-10 precursor (CASP-10) (ICE-like apoptotic protease 4) (Apoptotic protease Mch-4) (FAS-associated death domain protein interleukin-1B-converting enzyme 2) (FLICE2) [Sus scrofa]	44	6.09	66	10.97	87	13.54
profile6	GNL|UG|SSC#S35167027	AK232917	---	Sus scrofa mRNA, clone:LVRM10050F03, expressed in liver	hypothetical protein H17 [Bos taurus]	11	1.52	30	4.98	45	7
profile6	GNL|UG|SSC#S35167042	AK232902	---	Sus scrofa mRNA, clone:LVRM10049A08, expressed in liver	toll-like receptor adaptor molecule 1 [Bos taurus] emb|CAI53671.1| TIR domain-containing adapter inducing IFN-beta [Bos taurus]	50	6.92	101	16.78	91	14.16
profile6	GNL|UG|SSC#S35167105	AK232839	---	Sus scrofa mRNA, clone:LVRM10036F07, expressed in liver	complement factor properdin [Bos taurus] gb|AAI18433.1| Complement factor properdin [Bos taurus]	711	98.41	1158	192.4	909	141.49
profile6	GNL|UG|SSC#S35167128	AK232816	C1R	Sus scrofa mRNA, clone:LVRM10031F03, expressed in liver	RecName: Full=Complement C1r subcomponent; AltName: Full=Complement component 1, r subcomponent; Contains: RecName: Full=Complement C1r subcomponent heavy chain; Contains: RecName: Full=Complement C1r subcomponent light chain; Flags: Precursor gb|AAA51851	902	124.85	1915	318.18	2019	314.28
profile6	GNL|UG|SSC#S35167180	AK236564	---	Sus scrofa mRNA, clone:OVRM10203D01, expressed in ovary	spinster, isoform CRA_a [Homo sapiens]	184	25.47	268	44.53	311	48.41
profile6	GNL|UG|SSC#S35167181	AK236563	---	Sus scrofa mRNA, clone:OVRM10203C11, expressed in ovary	PREDICTED: similar to Lymphocyte cytosolic protein 2 (SH2 domain-containing leukocyte protein of 76 kDa) (SLP-76 tyrosine phosphoprotein) (SLP76) isoform 2 [Equus caballus]	460	63.67	589	97.86	578	89.97
profile6	GNL|UG|SSC#S35167251	AK236493	---	Sus scrofa mRNA, clone:OVRM10197G08, expressed in ovary	PREDICTED: similar to Y71F9B.2 isoform 1 [Canis familiaris]	52	7.2	82	13.62	101	15.72
profile6	GNL|UG|SSC#S35167272	AK236472	---	Sus scrofa mRNA, clone:OVRM10196B06, expressed in ovary	trafficking protein particle complex 4 [Bos taurus] ref|XP_001252870.1| PREDICTED: similar to Trafficking protein particle complex 4 [Bos taurus] ref|XP_001503119.1| PREDICTED: similar to Trafficking protein particle complex 4 [Equus caballus] sp|Q2TBL9|T	175	24.22	213	35.39	208	32.38
profile6	GNL|UG|SSC#S35167297	AK236447	---	Sus scrofa mRNA, clone:OVRM10193D12, expressed in ovary	PREDICTED: cysteine-rich secretory protein LCCL domain containing 2 [Equus caballus]	72	9.97	182	30.24	273	42.49
profile6	GNL|UG|SSC#S35167317	AK236427	---	Sus scrofa mRNA, clone:OVRM10191G09, expressed in ovary	PREDICTED: similar to phosphatidic acid phosphatase type 2B [Canis familiaris]	37	5.12	112	18.61	105	16.34
profile6	GNL|UG|SSC#S35167380	AK232764	---	Sus scrofa mRNA, clone:LVRM10022C01, expressed in liver		198	27.41	279	46.36	240	37.36
profile6	GNL|UG|SSC#S35167400	AK232744	HP	Sus scrofa mRNA, clone:LVRM10017D11, expressed in liver	haptoglobin [Sus scrofa] sp|Q8SPS7|HPT_PIG Haptoglobin precursor [Contains: Haptoglobin alpha chain; Haptoglobin beta chain] gb|AAM12554.1|AF492467_1 haptoglobin alpha 1S [Sus scrofa]	527	72.95	813	135.08	943	146.79
profile6	GNL|UG|SSC#S35167413	AK232731	---	Sus scrofa mRNA, clone:LVRM10015E08, expressed in liver	D site of albumin promoter binding protein [Ovis aries]	26	3.6	88	14.62	86	13.39
profile6	GNL|UG|SSC#S35167430	AK230619	---	Sus scrofa mRNA, clone:AMP010017F09, expressed in alveolar macrophage	proteasome alpha 2 subunit [Homo sapiens] ref|NP_001029834.1| proteasome (prosome, macropain) subunit, alpha type, 2 [Bos taurus] ref|XP_533078.2| PREDICTED: similar to Proteasome subunit alpha type 2 (Proteasome component C3) (Macropain subunit C3) (Mult	1064	147.27	2035	338.11	2577	401.13
profile6	GNL|UG|SSC#S35167432	AK230617	---	Sus scrofa mRNA, clone:AMP010017E05, expressed in alveolar macrophage	RecName: Full=Endoplasmic reticulum-Golgi intermediate compartment protein 2	282	39.03	345	57.32	311	48.41
profile6	GNL|UG|SSC#S35167433	AK230616	---	Sus scrofa mRNA, clone:AMP010017D11, expressed in alveolar macrophage	PREDICTED: similar to RAF proto-oncogene serine/threonine-protein kinase (Raf-1) (C-RAF) (cRaf) isoform 11 [Canis familiaris]	350	48.45	718	119.3	669	104.14
profile6	GNL|UG|SSC#S35167456	AK230592	---	Sus scrofa mRNA, clone:AMP010013H01, expressed in alveolar macrophage	hematopoietic cell-specific Lyn substrate 1 [Bos taurus] gb|AAI03356.1| Hematopoietic cell-specific Lyn substrate 1 [Bos taurus]	77	10.66	142	23.59	156	24.28
profile6	GNL|UG|SSC#S35167472	AK230576	MDH1	Sus scrofa mRNA, clone:AMP010011D11, expressed in alveolar macrophage	cytosolic malate dehydrogenase [Sus scrofa] sp|P11708|MDHC_PIG RecName: Full=Malate dehydrogenase, cytoplasmic; AltName: Full=Cytosolic malate dehydrogenase gb|AAC48610.1| cytosolic malate dehydrogenase	557	77.1	928	154.19	1033	160.8
profile6	GNL|UG|SSC#S35167482	AK230566	LOC100156366	Sus scrofa mRNA, clone:AMP010010F11, expressed in alveolar macrophage	PREDICTED: similar to TRAF family member-associated NFKB activator, partial [Sus scrofa]	123	17.03	201	33.4	247	38.45
profile6	GNL|UG|SSC#S35167529	AK230519	GLRX1	Sus scrofa mRNA, clone:AMP010005G11, expressed in alveolar macrophage	thioltransferase [Sus scrofa] sp|P12309|GLRX1_PIG RecName: Full=Glutaredoxin-1; AltName: Full=Thioltransferase-1; Short=TTase-1 gb|AAA31132.1| thioltransferase	81	11.21	175	29.08	190	29.58
profile6	GNL|UG|SSC#S35167554	AK230494	---	Sus scrofa mRNA, clone:AMP010002F07, expressed in alveolar macrophage	PREDICTED: mitochondrial transcription termination factor [Bos taurus]	62	8.58	79	13.13	98	15.25
profile6	GNL|UG|SSC#S35167564	AK230484	---	Sus scrofa mRNA, clone:AMP010001H12, expressed in alveolar macrophage	unnamed protein product [Macaca fascicularis]	128	17.72	180	29.91	184	28.64
profile6	GNL|UG|SSC#S35167571	AK230477	---	Sus scrofa mRNA, clone:AMP010001D10, expressed in alveolar macrophage	PREDICTED: SLU7 splicing factor homolog (S. cerevisiae) isoform 2 [Bos taurus] sp|Q3ZBE5|SLU7_BOVIN RecName: Full=Pre-mRNA-splicing factor SLU7	10	1.38	23	3.82	27	4.2
profile6	GNL|UG|SSC#S35167586	AK239346	---	Sus scrofa mRNA, clone:THY010095A05, expressed in thymus	PREDICTED: similar to NEDD8-conjugating enzyme [Canis familiaris]	46	6.37	76	12.63	78	12.14
profile6	GNL|UG|SSC#S35167600	AK239332	---	Sus scrofa mRNA, clone:THY010093H09, expressed in thymus	M-phase phosphoprotein 11 [Homo sapiens]	102	14.12	188	31.24	187	29.11
profile6	GNL|UG|SSC#S35167606	AK239326	SMARCA4	Sus scrofa mRNA, clone:THY010093C08, expressed in thymus	SWI/SNF-related matrix-associated actin-dependent regulator of chromatin a4 [Bos taurus] gb|AAI53217.1| SMARCA4 protein [Bos taurus]	110	15.23	142	23.59	147	22.88
profile6	GNL|UG|SSC#S35167640	AK239292	---	Sus scrofa mRNA, clone:THY010089E11, expressed in thymus	PREDICTED: ankyrin repeat and SOCS box-containing protein 13 isoform 2 [Pan troglodytes]	43	5.95	81	13.46	76	11.83
profile6	GNL|UG|SSC#S35167642	AK239290	---	Sus scrofa mRNA, clone:THY010089B12, expressed in thymus	ribosome associated membrane protein RAMP4 [Rattus norvegicus]	1416	196	1979	328.81	2269	353.19
profile6	GNL|UG|SSC#S35167655	AK239277	---	Sus scrofa mRNA, clone:THY010088C08, expressed in thymus	PREDICTED: similar to LIMD2 protein [Equus caballus]	112	15.5	256	42.53	191	29.73
profile6	GNL|UG|SSC#S35167659	AK239273	LOC100154789	Sus scrofa mRNA, clone:THY010088A07, expressed in thymus	PREDICTED: similar to transmembrane protein 106C [Equus caballus]	394	54.54	576	95.7	572	89.04
profile6	GNL|UG|SSC#S35167670	AK239262	---	Sus scrofa mRNA, clone:THY010087C12, expressed in thymus	PREDICTED: similar to chromosome 2 open reading frame 7 [Canis familiaris]	80	11.07	145	24.09	136	21.17
profile6	GNL|UG|SSC#S35167678	AK239254	---	Sus scrofa mRNA, clone:THY010085H05, expressed in thymus	nucleolar protein family A, member 1 [Bos taurus] gb|AAX46396.1| nucleolar protein family A, member 1 [Bos taurus]	61	8.44	88	14.62	91	14.16
profile6	GNL|UG|SSC#S35167701	AK239231	---	Sus scrofa mRNA, clone:THY010081C01, expressed in thymus	PREDICTED: hypothetical protein [Pan troglodytes]	0	0.01	8	1.33	13	2.02
profile6	GNL|UG|SSC#S35167726	AK239206	LOC100154579	Sus scrofa mRNA, clone:THY010074H01, expressed in thymus	Transmembrane protein 103 [Homo sapiens] gb|AAH14204.1| Transmembrane protein 103 [Homo sapiens]	54	7.47	98	16.28	107	16.66
profile6	GNL|UG|SSC#S35167746	AK239186	---	Sus scrofa mRNA, clone:THY010071D01, expressed in thymus	minichromosome maintenance complex component 6 [Bos taurus] sp|Q2KIZ8|MCM6_BOVIN RecName: Full=DNA replication licensing factor MCM6 gb|AAI12449.1| Minichromosome maintenance complex component 6 [Bos taurus]	600	83.05	717	119.13	689	107.25
profile6	GNL|UG|SSC#S35167759	AK239173	---	Sus scrofa mRNA, clone:THY010070B12, expressed in thymus		67	9.27	152	25.25	150	23.35
profile6	GNL|UG|SSC#S35167770	AK239162	---	Sus scrofa mRNA, clone:THY010069D05, expressed in thymus	PREDICTED: hypothetical protein isoform 2 [Pan troglodytes]	165	22.84	226	37.55	236	36.74
profile6	GNL|UG|SSC#S35167795	AK236351	---	Sus scrofa mRNA, clone:OVRM10184C11, expressed in ovary	inner membrane protein, mitochondrial [Bos taurus]	230	31.84	291	48.35	294	45.76
profile6	GNL|UG|SSC#S35167797	AK236349	---	Sus scrofa mRNA, clone:OVRM10184C02, expressed in ovary	PREDICTED: hypothetical protein [Sus scrofa] ref|XP_001924124.1| PREDICTED: hypothetical protein [Sus scrofa]	13	1.8	32	5.32	39	6.07
profile6	GNL|UG|SSC#S35167812	AK236334	SBAB-707F1.7	Sus scrofa mRNA, clone:OVRM10182G02, expressed in ovary	RD RNA binding protein [Sus scrofa] emb|CAN87695.1| RD RNA binding protein [Sus scrofa]	85	11.77	149	24.76	197	30.66
profile6	GNL|UG|SSC#S35167813	AK236333	---	Sus scrofa mRNA, clone:OVRM10182F04, expressed in ovary	RecName: Full=Putative phospholipase B-like 1; AltName: Full=Lamina ancestor homolog 1; AltName: Full=LAMA-like protein 1; Flags: Precursor	38	5.26	134	22.26	83	12.92
profile6	GNL|UG|SSC#S35167816	AK236330	---	Sus scrofa mRNA, clone:OVRM10182E03, expressed in ovary	Annexin A4 (Annexin-4) (Annexin IV) (Lipocortin IV) (Endonexin I) (Chromobindin-4) (Protein II) (P32.5) (Placental anticoagulant protein II) (PAP-II) (PP4-X) (35-beta calcimedin)	209	28.93	268	44.53	287	44.67
profile6	GNL|UG|SSC#S35167853	AK236293	ACADM	Sus scrofa mRNA, clone:OVRM10173G02, expressed in ovary	Medium-chain specific acyl-CoA dehydrogenase, mitochondrial precursor (MCAD) gb|AAW30430.1| medium-chain acyl-coA dehydrogenase [Sus scrofa]	320	44.29	409	67.96	462	71.91
profile6	GNL|UG|SSC#S35167863	AK236283	LOC100157000	Sus scrofa mRNA, clone:OVRM10172E06, expressed in ovary	PREDICTED: TRAF3 interacting protein 2 isoform 3 [Pan troglodytes]	218	30.17	256	42.53	279	43.43
profile6	GNL|UG|SSC#S35167864	AK236282	---	Sus scrofa mRNA, clone:OVRM10172D06, expressed in ovary	PREDICTED: similar to Glycyl-tRNA synthetase (Glycine--tRNA ligase) (GlyRS) [Equus caballus]	184	25.47	332	55.16	297	46.23
profile6	GNL|UG|SSC#S35167878	AK236268	---	Sus scrofa mRNA, clone:OVRM10170F07, expressed in ovary	prenylcysteine oxidase 1 [Bos taurus] gb|AAI49441.1| PCYOX1 protein [Bos taurus]	22	3.05	51	8.47	37	5.76
profile6	GNL|UG|SSC#S35167880	AK236266	LOC100152740	Sus scrofa mRNA, clone:OVRM10170E04, expressed in ovary	PREDICTED: hypothetical protein [Sus scrofa]	745	103.12	922	153.19	1010	157.22
profile6	GNL|UG|SSC#S35167889	AK236257	LOC100152050	Sus scrofa mRNA, clone:OVRM10169D10, expressed in ovary	ectonucleotide pyrophosphatase/phosphodiesterase 6 [Bos taurus] gb|AAX46576.1| ectonucleotide pyrophosphatase/phosphodiesterase 6 [Bos taurus]	845	116.96	934	155.18	1068	166.24
profile6	GNL|UG|SSC#S35167898	AK236248	---	Sus scrofa mRNA, clone:OVRM10168B06, expressed in ovary	PREDICTED: hypothetical protein, partial [Sus scrofa]	70	9.69	111	18.44	118	18.37
profile6	GNL|UG|SSC#S35167899	AK236247	---	Sus scrofa mRNA, clone:OVRM10168B01, expressed in ovary	trans-2-enoyl-CoA reductase, mitochondrial [Bos taurus] sp|Q7YS70|MECR_BOVIN Trans-2-enoyl-CoA reductase, mitochondrial precursor (BtNrbf-1) (NRBF-1) gb|AAP45003.1| 2-enoyl thioester reductase [Bos taurus]	15	2.08	38	6.31	32	4.98
profile6	GNL|UG|SSC#S35167912	AK236234	ANGPTL4	Sus scrofa mRNA, clone:OVRM10166F03, expressed in ovary	RecName: Full=Angiopoietin-related protein 4; AltName: Full=Angiopoietin-like 4; Flags: Precursor	114	15.78	150	24.92	188	29.26
profile6	GNL|UG|SSC#S35167938	AK236207	---	Sus scrofa mRNA, clone:OVRM10163G01, expressed in ovary	ALDOC protein [Homo sapiens]	46	6.37	79	13.13	90	14.01
profile6	GNL|UG|SSC#S35167954	AK236191	---	Sus scrofa mRNA, clone:OVRM10162C03, expressed in ovary	PREDICTED: hypothetical protein XP_852714 isoform 3 [Canis familiaris]	51	7.06	83	13.79	65	10.12
profile6	GNL|UG|SSC#S35167969	AK236176	---	Sus scrofa mRNA, clone:OVRM10160H03, expressed in ovary	transmembrane 9 superfamily protein member 4 [Bos taurus] sp|A5D7E2|TM9S4_BOVIN RecName: Full=Transmembrane 9 superfamily member 4; Flags: Precursor	16	2.21	28	4.65	36	5.6
profile6	GNL|UG|SSC#S35168008	AK239146	---	Sus scrofa mRNA, clone:THY010067F01, expressed in thymus	PREDICTED: similar to H1 histone family, member X [Bos taurus]	212	29.34	322	53.5	295	45.92
profile6	GNL|UG|SSC#S35168012	AK239142	---	Sus scrofa mRNA, clone:THY010066H03, expressed in thymus	PREDICTED: similar to G patch domain containing protein 3 [Canis familiaris]	35	4.84	60	9.97	63	9.81
profile6	GNL|UG|SSC#S35168015	AK239139	---	Sus scrofa mRNA, clone:THY010066F10, expressed in thymus	hypothetical protein GobsU_26581 [Gemmata obscuriglobus UQM 2246]	283	39.17	396	65.8	375	58.37
profile6	GNL|UG|SSC#S35168025	AK239129	APEH	Sus scrofa mRNA, clone:THY010066B01, expressed in thymus	acylamino acid-releasing enzyme, AARE {EC 3.4.19.1} [swine, liver, Peptide, 732 aa] prf||2121361A acyl-AA releasing enzyme	149	20.62	218	36.22	184	28.64
profile6	GNL|UG|SSC#S35168029	AK239125	---	Sus scrofa mRNA, clone:THY010065C09, expressed in thymus		17	2.35	39	6.48	53	8.25
profile6	GNL|UG|SSC#S35168038	AK239116	---	Sus scrofa mRNA, clone:THY010064E05, expressed in thymus	PREDICTED: similar to Aspartyl-tRNA synthetase (Aspartate--tRNA ligase) (AspRS) isoform 2 [Canis familiaris]	645	89.28	881	146.38	877	136.51
profile6	GNL|UG|SSC#S35168055	AK239099	---	Sus scrofa mRNA, clone:THY010063C12, expressed in thymus	PREDICTED: similar to craniofacial development protein 1 [Equus caballus]	227	31.42	389	64.63	435	67.71
profile6	GNL|UG|SSC#S35168059	AK239095	---	Sus scrofa mRNA, clone:THY010063B04, expressed in thymus	PREDICTED: similar to poly(A)-specific ribonuclease (deadenylation nuclease) isoform 1 [Canis familiaris]	335	46.37	441	73.27	445	69.27
profile6	GNL|UG|SSC#S35168083	AK239071	LOC100151967	Sus scrofa mRNA, clone:THY010060H01, expressed in thymus	KIAA0101 [Homo sapiens]	342	47.34	563	93.54	578	89.97
profile6	GNL|UG|SSC#S35168088	AK239066	PLK1	Sus scrofa mRNA, clone:THY010060E06, expressed in thymus	unnamed protein product [Homo sapiens]	38	5.26	80	13.29	82	12.76
profile6	GNL|UG|SSC#S35168089	AK239065	---	Sus scrofa mRNA, clone:THY010060D10, expressed in thymus	PHD finger protein 11 [Bos taurus] gb|AAI13246.1| PHD finger protein 11 [Bos taurus]	352	48.72	691	114.81	717	111.61
profile6	GNL|UG|SSC#S35168092	AK239062	IL2RG	Sus scrofa mRNA, clone:THY010060B07, expressed in thymus	interleukin 2 receptor gamma [Sus scrofa] gb|ABS59294.1| interleukin 2 receptor gamma [Sus scrofa]	293	40.56	368	61.14	324	50.43
profile6	GNL|UG|SSC#S35168111	AK239043	CD247	Sus scrofa mRNA, clone:THY010058D10, expressed in thymus	CD3 zeta chain [Sus scrofa] dbj|BAD93281.1| CD3 zeta chain [Sus scrofa]	207	28.65	421	69.95	345	53.7
profile6	GNL|UG|SSC#S35168131	AK239023	CCR7	Sus scrofa mRNA, clone:THY010057D02, expressed in thymus	chemokine (C-C motif) receptor 7 [Sus scrofa] dbj|BAC57561.1| chemokine receptor 7 [Sus scrofa] dbj|BAC57929.1| chemokine receptor 7 [Sus scrofa] dbj|BAD06309.1| chemokine (C-C motif) receptor 7 [Sus scrofa]	25	3.46	71	11.8	75	11.67
profile6	GNL|UG|SSC#S35168134	AK239020	---	Sus scrofa mRNA, clone:THY010057B04, expressed in thymus	PREDICTED: similar to transmembrane protein 49 [Canis familiaris]	120	16.61	343	56.99	376	58.53
profile6	GNL|UG|SSC#S35168215	AK236153	---	Sus scrofa mRNA, clone:OVRM10158C07, expressed in ovary	complement component 1, q subcomponent binding protein [Bos taurus] sp|Q3T0B6|C1QBP_BOVIN Complement component 1 Q subcomponent-binding protein, mitochondrial precursor gb|AAI02465.1| Complement component 1, q subcomponent binding protein [Bos taurus]	169	23.39	505	83.91	575	89.5
profile6	GNL|UG|SSC#S35168225	AK236143	---	Sus scrofa mRNA, clone:OVRM10156F12, expressed in ovary	PREDICTED: similar to non-POU domain containing, octamer-binding isoform 2 [Canis familiaris] ref|XP_858179.1| PREDICTED: similar to non-POU domain containing, octamer-binding isoform 8 [Canis familiaris] ref|XP_858216.1| PREDICTED: similar to non-POU dom	521	72.11	661	109.82	822	127.95
profile6	GNL|UG|SSC#S35168234	AK236134	---	Sus scrofa mRNA, clone:OVRM10155G11, expressed in ovary	PREDICTED: hypothetical protein, partial [Sus scrofa]	3	0.42	11	1.83	17	2.65
profile6	GNL|UG|SSC#S35168238	AK236130	---	Sus scrofa mRNA, clone:OVRM10155D05, expressed in ovary	valyl-tRNA synthetase 2 [Sus scrofa]	69	9.55	96	15.95	119	18.52
profile6	GNL|UG|SSC#S35168269	AK236099	---	Sus scrofa mRNA, clone:OVRM10152B07, expressed in ovary	PREDICTED: hypothetical protein, partial [Sus scrofa]	0	0.01	12	1.99	6	0.93
profile6	GNL|UG|SSC#S35168275	AK236093	---	Sus scrofa mRNA, clone:OVRM10151H06, expressed in ovary	PREDICTED: similar to GIY-YIG domain containing 2 isoform 1 isoform 1 [Canis familiaris]	70	9.69	117	19.44	128	19.92
profile6	GNL|UG|SSC#S35168279	AK236089	---	Sus scrofa mRNA, clone:OVRM10151D07, expressed in ovary	SH3-domain GRB2-like 1 [Bos taurus] sp|Q2KJA1|SH3G1_BOVIN RecName: Full=Endophilin-A2; AltName: Full=Endophilin-2; AltName: Full=SH3 domain-containing GRB2-like protein 1; AltName: Full=SH3 domain protein 2B gb|AAI05445.1| SH3-domain GRB2-like 1 [Bos taur	221	30.59	318	52.84	269	41.87
profile6	GNL|UG|SSC#S35168298	AK236070	---	Sus scrofa mRNA, clone:OVRM10150C01, expressed in ovary	WD repeat-containing protein 1 isoform 1 variant [Homo sapiens]	1763	244.03	2638	438.3	2567	399.58
profile6	GNL|UG|SSC#S35168304	AK236064	LOC100153860	Sus scrofa mRNA, clone:OVRM10149E06, expressed in ovary	PREDICTED: similar to mitochondrial ribosomal protein S31 isoform 1 [Sus scrofa]	205	28.38	346	57.49	362	56.35
profile6	GNL|UG|SSC#S35168329	AK236039	---	Sus scrofa mRNA, clone:OVRM10147E02, expressed in ovary	KIAA0031 [Homo sapiens]	333	46.09	415	68.95	420	65.38
profile6	GNL|UG|SSC#S35168331	AK236037	CYB561	Sus scrofa mRNA, clone:OVRM10147D07, expressed in ovary	cytochrome b-561 [Sus scrofa] sp|Q95245|CY561_PIG RecName: Full=Cytochrome b561; AltName: Full=Cytochrome b-561 dbj|BAA13549.1| cytochrome b561 [Sus scrofa]	67	9.27	139	23.09	132	20.55
profile6	GNL|UG|SSC#S35168382	AK235986	---	Sus scrofa mRNA, clone:OVRM10133C03, expressed in ovary	casein kinase 1, gamma 2 [Bos taurus] gb|AAI51407.1| CSNK1G2 protein [Bos taurus]	160	22.15	265	44.03	257	40
profile6	GNL|UG|SSC#S35168388	AK235980	---	Sus scrofa mRNA, clone:OVRM10132A02, expressed in ovary		128	17.72	170	28.25	157	24.44
profile6	GNL|UG|SSC#S35168416	AK232708	---	Sus scrofa mRNA, clone:LVRM10010C11, expressed in liver	PREDICTED: similar to Transcription factor Dp-2 (E2F dimerization partner 2) isoform 2 [Canis familiaris]	7	0.97	20	3.32	26	4.05
profile6	GNL|UG|SSC#S35168419	AK232705	---	Sus scrofa mRNA, clone:LVRM10010B01, expressed in liver	proteasome alpha 7 subunit [Bos taurus] sp|Q3ZBG0|PSA7_BOVIN Proteasome subunit alpha type-7 gb|AAI03329.1| Proteasome (prosome, macropain) subunit, alpha type, 7 [Bos taurus]	899	124.44	1426	236.93	1479	230.22
profile6	GNL|UG|SSC#S35168449	AK232674	GUSB	Sus scrofa mRNA, clone:LVRM10002E02, expressed in liver	glucuronidase, beta [Sus scrofa] sp|Q4FAT7|BGLR_PIG RecName: Full=Beta-glucuronidase; Flags: Precursor gb|AAZ03639.1| beta-glucuronidase [Sus scrofa]	127	17.58	190	31.57	222	34.56
profile6	GNL|UG|SSC#S35168453	AK232670	LOC100155162	Sus scrofa mRNA, clone:LVRM10001G12, expressed in liver	PREDICTED: similar to cutC copper transporter homolog [Sus scrofa]	54	7.47	97	16.12	85	13.23
profile6	GNL|UG|SSC#S35168473	AK232650	---	Sus scrofa mRNA, clone:LVR010105F05, expressed in liver	PREDICTED: similar to BCL2/adenovirus E1B 19kDa-interacting protein 1 isoform 1 [Canis familiaris]	55	7.61	81	13.46	78	12.14
profile6	GNL|UG|SSC#S35168475	AK232648	---	Sus scrofa mRNA, clone:LVR010105C12, expressed in liver	PREDICTED: similar to indolethylamine N-methyltransferase [Bos taurus]	85	11.77	184	30.57	201	31.29
profile6	GNL|UG|SSC#S35168477	AK232646	---	Sus scrofa mRNA, clone:LVR010105B06, expressed in liver	PREDICTED: similar to short-chain dehydrogenase/reductase isoform 1 [Canis familiaris]	140	19.38	225	37.38	235	36.58
profile6	GNL|UG|SSC#S35168481	AK232642	---	Sus scrofa mRNA, clone:LVR010104C09, expressed in liver	gasdermin D [Bos taurus] gb|AAI13263.1| Gasdermin D [Bos taurus] gb|ABG81490.1| gasdermin domain containing 1 [Bos taurus]	172	23.81	361	59.98	437	68.02
profile6	GNL|UG|SSC#S35168482	AK232641	---	Sus scrofa mRNA, clone:LVR010104B10, expressed in liver	RecName: Full=XIAP-associated factor 1	196	27.13	267	44.36	330	51.37
profile6	GNL|UG|SSC#S35168517	AK232606	---	Sus scrofa mRNA, clone:LVR010098E04, expressed in liver	PREDICTED: similar to Protein C14orf133 homolog [Canis familiaris]	47	6.51	87	14.45	122	18.99
profile6	GNL|UG|SSC#S35168525	AK232598	ASB6	Sus scrofa mRNA, clone:LVR010095E09, expressed in liver	ankyrin repeat and SOCS box-containing 6 [Sus scrofa] emb|CAM98722.1| ankyrin repeat and SOCS box-containing protein 6 [Sus scrofa] emb|CAN13352.1| ankyrin repeat and SOCS box-containing protein 6 [Sus scrofa]	25	3.46	57	9.47	49	7.63
profile6	GNL|UG|SSC#S35168533	AK232590	---	Sus scrofa mRNA, clone:LVR010092C10, expressed in liver	Yip1 domain family, member 1 [Homo sapiens] sp|Q9Y548|YIPF1_HUMAN RecName: Full=Protein YIPF1; AltName: Full=YIP1 family member 1 emb|CAD28474.1| hypothetical protein [Homo sapiens] gb|AAH64590.1| Yip1 domain family, member 1 [Homo sapiens] emb|CAL37672.1	140	19.38	189	31.4	207	32.22
profile6	GNL|UG|SSC#S35168557	AK232566	---	Sus scrofa mRNA, clone:LVR010083D08, expressed in liver	PREDICTED: similar to RAN guanine nucleotide release factor [Equus caballus]	89	12.32	129	21.43	121	18.83
profile6	GNL|UG|SSC#S35168584	AK232539	LOC100157723	Sus scrofa mRNA, clone:LVR010065A05, expressed in liver	PREDICTED: similar to P2X purinoceptor 4 (ATP receptor) (P2X4) (Purinergic receptor) [Macaca mulatta]	69	9.55	101	16.78	131	20.39
profile6	GNL|UG|SSC#S35168588	AK232535	MT1A	Sus scrofa mRNA, clone:LVR010063F07, expressed in liver	metallothionein isoform [Sus scrofa]	85	11.77	401	66.63	274	42.65
profile6	GNL|UG|SSC#S35168590	AK232533	CD82	Sus scrofa mRNA, clone:LVR010063E04, expressed in liver	PREDICTED: similar to CD82 antigen [Equus caballus]	180	24.91	254	42.2	251	39.07
profile6	GNL|UG|SSC#S35168628	AK238923	CXCR4	Sus scrofa mRNA, clone:THY010047F06, expressed in thymus	chemokine (C-X-C motif) receptor 4 [Sus scrofa] sp|Q764M9|CXCR4_PIG RecName: Full=C-X-C chemokine receptor type 4; Short=CXC-R4; Short=CXCR-4; AltName: CD_antigen=CD184 dbj|BAD06314.1| chemokine (C-X-C motif) receptor 4 [Sus scrofa] gb|AAZ32767.1| CXCR4 [	173	23.95	226	37.55	239	37.2
profile6	GNL|UG|SSC#S35168631	AK238920	---	Sus scrofa mRNA, clone:THY010047D12, expressed in thymus	mediator complex subunit 4 [Bos taurus] sp|Q3SYZ9|MED4_BOVIN RecName: Full=Mediator of RNA polymerase II transcription subunit 4; AltName: Full=Mediator complex subunit 4 gb|AAI03313.1| Mediator complex subunit 4 [Bos taurus]	103	14.26	129	21.43	126	19.61
profile6	GNL|UG|SSC#S35168657	AK238894	---	Sus scrofa mRNA, clone:THY010044F06, expressed in thymus	PREDICTED: similar to small glutamine-rich tetratricopeptide [Macaca mulatta]	468	64.78	698	115.97	709	110.36
profile6	GNL|UG|SSC#S35168662	AK238889	---	Sus scrofa mRNA, clone:THY010043H02, expressed in thymus	coiled-coil domain containing 94 [Bos taurus] gb|AAI18291.1| Coiled-coil domain containing 94 [Bos taurus]	9	1.25	30	4.98	46	7.16
profile6	GNL|UG|SSC#S35168667	AK238884	---	Sus scrofa mRNA, clone:THY010041H08, expressed in thymus	ribonuclease P/MRP 38kDa subunit [Bos taurus] sp|Q32LC1|RPP38_BOVIN RecName: Full=Ribonuclease P protein subunit p38; Short=RNaseP protein p38 gb|AAI09653.1| Ribonuclease P/MRP 38kDa subunit [Bos taurus]	18	2.49	33	5.48	42	6.54
profile6	GNL|UG|SSC#S35168691	AK238860	---	Sus scrofa mRNA, clone:THY010038H04, expressed in thymus	RNA processing factor 1 [Bos taurus] gb|AAI14878.1| BXDC5 protein [Bos taurus]	140	19.38	168	27.91	197	30.66
profile6	GNL|UG|SSC#S35168701	AK238850	---	Sus scrofa mRNA, clone:THY010037B05, expressed in thymus		105	14.53	169	28.08	172	26.77
profile6	GNL|UG|SSC#S35168704	AK238847	---	Sus scrofa mRNA, clone:THY010036E03, expressed in thymus	PREDICTED: F-box and leucine-rich repeat protein 11 [Equus caballus]	90	12.46	128	21.27	128	19.92
profile6	GNL|UG|SSC#S35168705	AK238846	PTBP1	Sus scrofa mRNA, clone:THY010036D12, expressed in thymus	PREDICTED: similar to polypyrimidine tract-binding protein 1 isoform a isoform 1 [Canis familiaris]	457	63.26	577	95.87	568	88.41
profile6	GNL|UG|SSC#S35168711	AK238840	LOC100153233	Sus scrofa mRNA, clone:THY010036A04, expressed in thymus	PREDICTED: nibrin isoform 1 [Bos taurus]	113	15.64	185	30.74	184	28.64
profile6	GNL|UG|SSC#S35168712	AK238839	---	Sus scrofa mRNA, clone:THY010036A03, expressed in thymus	PREDICTED: hypothetical protein XP_848710 [Canis familiaris]	2	0.28	18	2.99	9	1.4
profile6	GNL|UG|SSC#S35168713	AK238838	PCD1B	Sus scrofa mRNA, clone:THY010036A01, expressed in thymus	CD1B antigen [Sus scrofa] dbj|BAF38759.1| CD1B antigen [Sus scrofa] dbj|BAF38765.1| CD1B antigen [Sus scrofa] dbj|BAF38768.1| CD1B antigen [Sus scrofa]	0	0.01	19	3.16	18	2.8
profile6	GNL|UG|SSC#S35168735	AK238816	---	Sus scrofa mRNA, clone:THY010034B03, expressed in thymus	PREDICTED: similar to LRRG00133 [Equus caballus]	70	9.69	112	18.61	98	15.25
profile6	GNL|UG|SSC#S35168752	AK238799	---	Sus scrofa mRNA, clone:THY010031F09, expressed in thymus	PREDICTED: similar to GTPase, IMAP family member 6 [Equus caballus]	916	126.79	1258	209.02	1054	164.06
profile6	GNL|UG|SSC#S35168800	AK238774	---	Sus scrofa mRNA, clone:THY010029C05, expressed in thymus	PREDICTED: similar to dihydrouridine synthase 3-like isoform 3 [Bos taurus]	36	4.98	68	11.3	51	7.94
profile6	GNL|UG|SSC#S35168844	AK235970	---	Sus scrofa mRNA, clone:OVRM10131C02, expressed in ovary	leprecan 1 [Bos taurus] gb|AAI23439.1| LOC539976 protein [Bos taurus]	116	16.06	150	24.92	187	29.11
profile6	GNL|UG|SSC#S35168876	AK235954	LOC100156322	Sus scrofa mRNA, clone:OVRM10128G12, expressed in ovary	PREDICTED: similar to Mitochondrial ribosomal protein L3 [Sus scrofa]	176	24.36	227	37.72	238	37.05
profile6	GNL|UG|SSC#S35168880	AK235951	LOC100158058	Sus scrofa mRNA, clone:OVRM10128F09, expressed in ovary	erythropoietin 4 immediate early response [Bos taurus] sp|Q1RMM1|ZC3HF_BOVIN RecName: Full=Zinc finger CCCH domain-containing protein 15 gb|AAI14826.1| Zinc finger CCCH-type containing 15 [Bos taurus]	53	7.34	109	18.11	93	14.48
profile6	GNL|UG|SSC#S35168886	AK235948	CD40	Sus scrofa mRNA, clone:OVRM10128D08, expressed in ovary	CD40 antigen [Sus scrofa] sp|Q8SQ34|TNR5_PIG RecName: Full=Tumor necrosis factor receptor superfamily member 5; AltName: Full=CD40L receptor; AltName: Full=B-cell surface antigen CD40; AltName: CD_antigen=CD40; Flags: Precursor gb|AAL92924.1| CD40 [Sus sc	49	6.78	112	18.61	109	16.97
profile6	GNL|UG|SSC#S35168935	AK235923	---	Sus scrofa mRNA, clone:OVRM10126A03, expressed in ovary	coenzyme Q9 homolog [Homo sapiens] sp|O75208|COQ9_HUMAN RecName: Full=Ubiquinone biosynthesis protein COQ9, mitochondrial; Flags: Precursor gb|AAC24313.1| Unknown gene product [Homo sapiens] gb|AAH64946.1| Coenzyme Q9 homolog (S. cerevisiae) [Homo sapiens	189	26.16	239	39.71	256	39.85
profile6	GNL|UG|SSC#S35168946	AK235919	---	Sus scrofa mRNA, clone:OVRM10125E03, expressed in ovary	RecName: Full=Coiled-coil domain-containing protein 71	72	9.97	140	23.26	114	17.75
profile6	GNL|UG|SSC#S35168969	AK235909	MDFIC	Sus scrofa mRNA, clone:OVRM10124G01, expressed in ovary	MyoD family inhibitor domain containing protein isoform p40 [Homo sapiens] sp|Q9P1T7|MDFIC_HUMAN RecName: Full=MyoD family inhibitor domain-containing protein; AltName: Full=I-mfa domain-containing protein; AltName: Full=HIC gb|AAF36999.1| HIC protein iso	19	2.63	39	6.48	43	6.69
profile6	GNL|UG|SSC#S35168983	AK235905	---	Sus scrofa mRNA, clone:OVRM10124D04, expressed in ovary	sepiapterin reductase (7,8-dihydrobiopterin:NADP+ oxidoreductase) [Homo sapiens] sp|P35270|SPRE_HUMAN RecName: Full=Sepiapterin reductase; Short=SPR gb|AAA60314.1| sepiapterin reductase gb|AAH17310.1| Sepiapterin reductase (7,8-dihydrobiopterin:NADP+ oxid	78	10.8	117	19.44	151	23.5
profile6	GNL|UG|SSC#S35169008	AK235892	---	Sus scrofa mRNA, clone:OVRM10123D02, expressed in ovary	PREDICTED: similar to SPC18 protein [Pan troglodytes]	447	61.87	516	85.73	583	90.75
profile6	GNL|UG|SSC#S35169059	AK235855	---	Sus scrofa mRNA, clone:OVRM10120F08, expressed in ovary		13	1.8	32	5.32	22	3.42
profile6	GNL|UG|SSC#S35169067	AK235847	---	Sus scrofa mRNA, clone:OVRM10120B10, expressed in ovary	PREDICTED: similar to Protein C20orf27 [Canis familiaris]	249	34.47	392	65.13	385	59.93
profile6	GNL|UG|SSC#S35169068	AK235846	---	Sus scrofa mRNA, clone:OVRM10120B02, expressed in ovary	PREDICTED: similar to coiled-coil domain containing 25 isoform 1 [Macaca mulatta]	162	22.42	192	31.9	187	29.11
profile6	GNL|UG|SSC#S35169081	AK235833	ATG6	Sus scrofa mRNA, clone:OVRM10119B05, expressed in ovary	beclin 1 [Sus scrofa] sp|Q4A1L5|BECN1_PIG RecName: Full=Beclin-1 emb|CAJ19745.1| beclin 1 [Sus scrofa]	122	16.89	175	29.08	176	27.4
profile6	GNL|UG|SSC#S35169084	AK235829	---	Sus scrofa mRNA, clone:OVRM10118G07, expressed in ovary	PREDICTED: similar to KIAA0174 [Equus caballus]	156	21.59	209	34.73	261	40.63
profile6	GNL|UG|SSC#S35169098	AK235815	---	Sus scrofa mRNA, clone:OVRM10118A01, expressed in ovary	coactosin-like 1 [Bos taurus] sp|Q2HJ57|COTL1_BOVIN RecName: Full=Coactosin-like protein gb|AAI13302.1| Coactosin-like 1 (Dictyostelium) [Bos taurus]	545	75.44	768	127.6	890	138.54
profile6	GNL|UG|SSC#S35169104	AK235809	---	Sus scrofa mRNA, clone:OVRM10117G03, expressed in ovary	PREDICTED: similar to DnaJ homolog subfamily A member 3, mitochondrial precursor (Tumorous imaginal discs protein Tid56 homolog) (DnaJ protein Tid-1) (hTid-1) isoform 1 [Canis familiaris]	25	3.46	51	8.47	38	5.92
profile6	GNL|UG|SSC#S35169122	AK235791	---	Sus scrofa mRNA, clone:OVRM10115E09, expressed in ovary	PREDICTED: similar to F-box/LRR-repeat protein 12 (F-box and leucine-rich repeat protein 12) (F-box protein FBL12) [Canis familiaris]	88	12.18	124	20.6	135	21.01
profile6	GNL|UG|SSC#S35169135	AK235778	BCKDHB	Sus scrofa mRNA, clone:OVRM10114G02, expressed in ovary	branched chain keto acid dehydrogenase E1, beta polypeptide [Sus scrofa] gb|ACA43008.1| branched chain keto acid dehydrogenase E1 beta polypeptide [Sus scrofa]	50	6.92	80	13.29	94	14.63
profile6	GNL|UG|SSC#S35169155	AK232514	---	Sus scrofa mRNA, clone:LVR010059H12, expressed in liver	PREDICTED: similar to Protein-L-isoaspartate(D-aspartate) O-methyltransferase (Protein-beta-aspartate methyltransferase) (PIMT) (Protein L-isoaspartyl/D-aspartyl methyltransferase) (L-isoaspartyl protein carboxyl methyltransferase) isoform 7 [Canis famili	52	7.2	87	14.45	84	13.08
profile6	GNL|UG|SSC#S35169178	AK232491	---	Sus scrofa mRNA, clone:LVR010053H05, expressed in liver	PREDICTED: similar to Pyridoxine-5-phosphate oxidase (Pyridoxamine-phosphate oxidase) [Canis familiaris]	61	8.44	91	15.12	74	11.52
profile6	GNL|UG|SSC#S35169186	AK232483	ECH1	Sus scrofa mRNA, clone:LVR010052F12, expressed in liver	peroxisomal enoyl-coenzyme A hydratase-like protein [Sus scrofa] gb|AAZ82038.2| peroxisomal enoyl coenzyme A hydratase 1 [Sus scrofa]	116	16.06	151	25.09	147	22.88
profile6	GNL|UG|SSC#S35169237	AK232432	IRF1	Sus scrofa mRNA, clone:LVR010045G08, expressed in liver	interferon regulatory factor 1 [Sus scrofa] sp|A0FIN4|IRF1_PIG RecName: Full=Interferon regulatory factor 1; Short=IRF-1 gb|ABJ98327.1| interferon regulatory factor-1 [Sus scrofa]	842	116.55	1824	303.06	1953	304
profile6	GNL|UG|SSC#S35169246	AK232423	---	Sus scrofa mRNA, clone:LVR010043A08, expressed in liver	ubiquitin-conjugating enzyme E2D 4 (putative) [Homo sapiens] ref|XP_001096263.1| PREDICTED: similar to ubiquitin-conjugating enzyme E2D 4 (putative) [Macaca mulatta] ref|XP_001135740.1| PREDICTED: ubiquitin-conjugating enzyme E2D 4 (putative) isoform 3 [P	130	17.99	170	28.25	150	23.35
profile6	GNL|UG|SSC#S35169268	AK232401	ALDH2	Sus scrofa mRNA, clone:LVR010039D03, expressed in liver	mitochondrial aldehyde dehydrogenase 2 [Sus scrofa] sp|Q2XQV4|ALDH2_PIG RecName: Full=Aldehyde dehydrogenase, mitochondrial; AltName: Full=ALDH class 2; AltName: Full=ALDH-E2; Flags: Precursor gb|ABB70228.1| mitochondrial aldehyde dehydrogenase 2 [Sus scr	457	63.26	747	124.11	779	121.26
profile6	GNL|UG|SSC#S35169280	AK232389	CTSB	Sus scrofa mRNA, clone:LVR010036C01, expressed in liver	cathepsin B [Sus scrofa] sp|A1E295|CATB_PIG RecName: Full=Cathepsin B; Contains: RecName: Full=Cathepsin B light chain; Contains: RecName: Full=Cathepsin B heavy chain; Flags: Precursor gb|ABK96810.1| cathepsin B [Sus scrofa]	2324	321.68	4513	749.83	5215	811.76
profile6	GNL|UG|SSC#S35169302	AK232367	---	Sus scrofa mRNA, clone:LVR010031C05, expressed in liver	PREDICTED: similar to Eukaryotic translation initiation factor 3 subunit I (Eukaryotic translation initiation factor 3 subunit 2) (eIF-3-beta) (eIF3 p36) (eIF3i) (TGF-beta receptor-interacting protein 1) (TRIP-1) [Equus caballus]	188	26.02	265	44.03	230	35.8
profile6	GNL|UG|SSC#S35169332	AK232337	---	Sus scrofa mRNA, clone:LVR010021H04, expressed in liver	PREDICTED: similar to 2-oxoglutarate and iron-dependent oxygenase domain-containing protein 1 (Termination and polyadenylation 1 homolog) [Equus caballus]	39	5.4	92	15.29	87	13.54
profile6	GNL|UG|SSC#S35169343	AK240353	OAZ1	Sus scrofa mRNA, clone:UTR010058C05, expressed in uterus	ornithine decarboxylase antizyme	1982	274.34	3247	539.49	3112	484.41
profile6	GNL|UG|SSC#S35169379	AK238725	---	Sus scrofa mRNA, clone:THY010021E12, expressed in thymus	PREDICTED: similar to aurora-C [Equus caballus]	73	10.1	104	17.28	98	15.25
profile6	GNL|UG|SSC#S35169462	AK238642	---	Sus scrofa mRNA, clone:THY010012G06, expressed in thymus	PREDICTED: similar to granzyme H isoform 1 [Sus scrofa]	116	16.06	502	83.41	442	68.8
profile6	GNL|UG|SSC#S35169467	AK238637	HNRNPA1	Sus scrofa mRNA, clone:THY010011A09, expressed in thymus	mCG15678, isoform CRA_c [Mus musculus]	756	104.64	1519	252.38	1840	286.41
profile6	GNL|UG|SSC#S35169494	AK238610	---	Sus scrofa mRNA, clone:THY010006E03, expressed in thymus	Ras-related GTP binding C [Homo sapiens] sp|Q9HB90|RRAGC_HUMAN RecName: Full=Ras-related GTP-binding protein C; Short=Rag C; AltName: Full=GTPase-interacting protein 2; AltName: Full=TIB929 gb|AAG32662.1|AF272035_1 Rag C [Homo sapiens] gb|AAH16668.1| Ras-	0	0.01	4	0.66	9	1.4
profile6	GNL|UG|SSC#S35169542	AK238562	---	Sus scrofa mRNA, clone:TES010070G08, expressed in testis	unnamed protein product [Homo sapiens]	53	7.34	289	48.02	226	35.18
profile6	GNL|UG|SSC#S35169553	AK235765	LOC100155080	Sus scrofa mRNA, clone:OVRM10113C04, expressed in ovary	heat shock 70kDa protein 1A [Bos taurus]	28	3.88	45	7.48	54	8.41
profile6	GNL|UG|SSC#S35169554	AK235764	---	Sus scrofa mRNA, clone:OVRM10113B10, expressed in ovary	Rps6ka1 protein [Mus musculus]	423	58.55	547	90.88	578	89.97
profile6	GNL|UG|SSC#S35169559	AK235759	---	Sus scrofa mRNA, clone:OVRM10113A04, expressed in ovary	PREDICTED: tetraspanin 17 isoform 2 [Macaca mulatta]	116	16.06	214	35.56	236	36.74
profile6	GNL|UG|SSC#S35169565	AK235753	---	Sus scrofa mRNA, clone:OVRM10111F12, expressed in ovary	PREDICTED: hypothetical protein, partial [Sus scrofa]	56	7.75	94	15.62	94	14.63
profile6	GNL|UG|SSC#S35169591	AK235727	---	Sus scrofa mRNA, clone:OVRM10109E04, expressed in ovary	actin related protein 2/3 complex, subunit 4, 20kDa [synthetic construct] gb|AAV38180.1| actin related protein 2/3 complex, subunit 4, 20kDa [synthetic construct] gb|AAX43030.1| actin related protein 2/3 complex subunit 4 [synthetic construct] gb|AAX43031	224	31.01	351	58.32	400	62.26
profile6	GNL|UG|SSC#S35169648	AK235670	---	Sus scrofa mRNA, clone:OVRM10102H08, expressed in ovary		69	9.55	119	19.77	121	18.83
profile6	GNL|UG|SSC#S35169674	AK235644	RAB5C	Sus scrofa mRNA, clone:OVRM10101A06, expressed in ovary	RAB5C, member RAS oncogene family, isoform CRA_b [Mus musculus]	918	127.07	1277	212.17	1279	199.09
profile6	GNL|UG|SSC#S35169683	AK235635	---	Sus scrofa mRNA, clone:OVRM10099H08, expressed in ovary	PREDICTED: similar to scaffold attachment factor B [Canis familiaris]	604	83.6	944	156.84	929	144.61
profile6	GNL|UG|SSC#S35169715	AK235603	VDAC1	Sus scrofa mRNA, clone:OVRM10097A03, expressed in ovary	Vdac1 protein [Rattus norvegicus]	309	42.77	381	63.3	394	61.33
profile6	GNL|UG|SSC#S35169718	AK235600	IL10RB	Sus scrofa mRNA, clone:OVRM10096D11, expressed in ovary	interleukin 10 receptor, beta [Sus scrofa] dbj|BAD06316.1| interleukin 10 receptor, beta [Sus scrofa]	63	8.72	119	19.77	148	23.04
profile6	GNL|UG|SSC#S35169719	AK235599	---	Sus scrofa mRNA, clone:OVRM10096C01, expressed in ovary	RecName: Full=Solute carrier family 25 member 39	170	23.53	214	35.56	218	33.93
profile6	GNL|UG|SSC#S35169745	AK232329	---	Sus scrofa mRNA, clone:LVR010020D03, expressed in liver	PREDICTED: similar to Cytosolic non-specific dipeptidase (CNDP dipeptidase 2) (Glutamate carboxypeptidase-like protein 1) (Peptidase A) [Equus caballus]	322	44.57	811	134.75	1092	169.98
profile6	GNL|UG|SSC#S35169754	AK232320	---	Sus scrofa mRNA, clone:LVR010018H02, expressed in liver	PREDICTED: similar to WW domain-containing oxidoreductase (Fragile site FRA16D oxidoreductase) [Equus caballus]	4	0.55	21	3.49	26	4.05
profile6	GNL|UG|SSC#S35169759	AK232315	APOE	Sus scrofa mRNA, clone:LVR010018B07, expressed in liver	apolipoprotein-E [Sus scrofa]	1551	214.68	2282	379.15	1922	299.18
profile6	GNL|UG|SSC#S35169800	AK232274	---	Sus scrofa mRNA, clone:LVR010010F09, expressed in liver	tetraspanin 31 [Bos taurus] sp|Q32KP1|TSN31_BOVIN Tetraspanin-31 (Tspan-31) gb|AAI09996.1| Tetraspanin 31 [Bos taurus]	229	31.7	263	43.7	289	44.99
profile6	GNL|UG|SSC#S35169822	AK232252	LOC100153041	Sus scrofa mRNA, clone:LVR010002F10, expressed in liver	PREDICTED: CDK5 regulatory subunit associated protein 1 [Sus scrofa]	37	5.12	55	9.14	72	11.21
profile6	GNL|UG|SSC#S35169846	AK232228	---	Sus scrofa mRNA, clone:LNG010109C11, expressed in lung	chromosome 15 open reading frame 24, isoform CRA_b [Homo sapiens] gb|EAW92286.1| chromosome 15 open reading frame 24, isoform CRA_b [Homo sapiens]	44	6.09	104	17.28	113	17.59
profile6	GNL|UG|SSC#S35169849	AK232225	---	Sus scrofa mRNA, clone:LNG010107C01, expressed in lung	PREDICTED: similar to sphingomyelin phosphodiesterase 1, acid lysosomal [Equus caballus]	267	36.96	388	64.47	326	50.74
profile6	GNL|UG|SSC#S35169862	AK232212	LDHB	Sus scrofa mRNA, clone:LNG010104D10, expressed in lung	PREDICTED: lactate dehydrogenase B [Macaca mulatta]	1493	206.65	1645	273.32	1889	294.04
profile6	GNL|UG|SSC#S35169900	AK232174	---	Sus scrofa mRNA, clone:LNG010096B02, expressed in lung	mKIAA0716 protein [Mus musculus]	0	0.01	12	1.99	3	0.47
profile6	GNL|UG|SSC#S35169905	AK232169	---	Sus scrofa mRNA, clone:LNG010094E09, expressed in lung	FSHD region gene 1 [Bos taurus] ref|XP_540014.2| PREDICTED: similar to FRG1 protein (FSHD region gene 1 protein) [Canis familiaris] gb|AAI14782.1| FSHD region gene 1 [Bos taurus]	168	23.25	198	32.9	204	31.75
profile6	GNL|UG|SSC#S35169910	AK232164	LOC100153098	Sus scrofa mRNA, clone:LNG010094B12, expressed in lung	PREDICTED: similar to Solute carrier family 39 (zinc transporter), member 1 [Sus scrofa]	81	11.21	136	22.6	138	21.48
profile6	GNL|UG|SSC#S35169926	AK232147	LOC100155050	Sus scrofa mRNA, clone:LNG010089D11, expressed in lung	PREDICTED: similar to O-6-methylguanine-DNA methyltransferase isoform 1 [Sus scrofa] ref|XP_001928595.1| PREDICTED: similar to O-6-methylguanine-DNA methyltransferase isoform 2 [Sus scrofa]	89	12.32	147	24.42	180	28.02
profile6	GNL|UG|SSC#S35169939	AK232134	---	Sus scrofa mRNA, clone:LNG010085E08, expressed in lung	PREDICTED: proteasome 26S ATPase subunit 3 [Pan troglodytes]	275	38.06	466	77.43	463	72.07
profile6	GNL|UG|SSC#S35169940	AK232133	---	Sus scrofa mRNA, clone:LNG010085D10, expressed in lung	sorting nexin 10 [Bos taurus] sp|Q0IIL5|SNX10_BOVIN RecName: Full=Sorting nexin-10 gb|AAI22587.1| Sorting nexin 10 [Bos taurus]	244	33.77	474	78.75	625	97.29
profile6	GNL|UG|SSC#S35169956	AK238543	---	Sus scrofa mRNA, clone:TES010062D10, expressed in testis	RIKEN cDNA D030011O10, isoform CRA_b [Mus musculus]	0	0.01	3	0.5	11	1.71
profile6	GNL|UG|SSC#S35169958	AK238541	NCF1	Sus scrofa mRNA, clone:TES010061G04, expressed in testis	neutrophil cytosolic factor 1 [Sus scrofa] gb|ABY21260.1| neutrophil cytosolic factor 1 [Sus scrofa]	126	17.44	388	64.47	306	47.63
profile6	GNL|UG|SSC#S35169965	AK238534	LOC100153742	Sus scrofa mRNA, clone:TES010059C04, expressed in testis	PREDICTED: similar to Peroxisomal biogenesis factor 11B [Sus scrofa]	69	9.55	110	18.28	98	15.25
profile6	GNL|UG|SSC#S35169997	AK238502	---	Sus scrofa mRNA, clone:TES010044C06, expressed in testis	amidohydrolase domain containing 2 [Bos taurus] sp|A7MBC0|NAGA_BOVIN Putative N-acetylglucosamine-6-phosphate deacetylase (GlcNAc 6-P deacetylase) (Amidohydrolase domain-containing protein 2) gb|AAI51479.1| AMDHD2 protein [Bos taurus]	112	15.5	141	23.43	141	21.95
profile6	GNL|UG|SSC#S35170087	AK232031	OST48	Sus scrofa mRNA, clone:LNG010067E12, expressed in lung	oligosaccharyltransferase OST48 [Sus scrofa] emb|CAC10570.1| oligosaccharyltransferase OST48 [Sus scrofa]	819	113.36	1258	209.02	1426	221.97
profile6	GNL|UG|SSC#S35170090	AK232028	---	Sus scrofa mRNA, clone:LNG010067E03, expressed in lung	hydroxysteroid (17-beta) dehydrogenase 10 [Bos taurus] sp|O02691|HCD2_BOVIN RecName: Full=3-hydroxyacyl-CoA dehydrogenase type-2; AltName: Full=3-hydroxyacyl-CoA dehydrogenase type II; AltName: Full=Type II HADH; AltName: Full=3-hydroxy-2-methylbutyryl-Co	136	18.82	158	26.25	181	28.17
profile6	GNL|UG|SSC#S35170093	AK232025	---	Sus scrofa mRNA, clone:LNG010066E01, expressed in lung	homeobox containing 1 [Homo sapiens] ref|NP_001129198.1| homeobox containing 1 [Homo sapiens] ref|XP_584836.2| PREDICTED: similar to homeobox containing 1 isoform 1 [Bos taurus] ref|XP_001167122.1| PREDICTED: homeobox containing 1 isoform 3 [Pan troglodyt	2	0.28	16	2.66	9	1.4
profile6	GNL|UG|SSC#S35170098	AK232020	LOC396877	Sus scrofa mRNA, clone:LNG010065F02, expressed in lung	RecName: Full=Complement factor D; AltName: Full=C3 convertase activator; AltName: Full=Properdin factor D; AltName: Full=Adipsin; Flags: Precursor gb|AAA73627.1| putative preproadipsin [Sus scrofa domestica]	2219	307.14	3420	568.23	3020	470.09
profile6	GNL|UG|SSC#S35170109	AK232009	---	Sus scrofa mRNA, clone:LNG010064B05, expressed in lung	RecName: Full=Serine/threonine-protein kinase Nek6; AltName: Full=NimA-related protein kinase 6 dbj|BAF45329.1| putative serine-threonine protein kinase [Sus scrofa]	187	25.88	333	55.33	451	70.2
profile6	GNL|UG|SSC#S35170119	AK231999	---	Sus scrofa mRNA, clone:LNG010062F04, expressed in lung	CD300C antigen [Homo sapiens] sp|Q08708|CLM6_HUMAN RecName: Full=CMRF35-like molecule 6; Short=CLM-6; AltName: Full=CMRF35-A1; Short=CMRF-35; AltName: Full=CD300 antigen-like family member C; AltName: CD_antigen=CD300c; Flags: Precursor emb|CAA46948.1| CM	271	37.51	364	60.48	309	48.1
profile6	GNL|UG|SSC#S35170120	AK231998	LOC100152220	Sus scrofa mRNA, clone:LNG010062F01, expressed in lung	PREDICTED: similar to divalent cation tolerant protein CUTA isoform 1 [Sus scrofa]	392	54.26	712	118.3	823	128.11
profile6	GNL|UG|SSC#S35170134	AK231984	CASP1	Sus scrofa mRNA, clone:LNG010060C09, expressed in lung	caspase 1 [Sus scrofa] sp|Q9N2I1|CASP1_PIG RecName: Full=Caspase-1; Short=CASP-1; AltName: Full=Interleukin-1 beta convertase; Short=IL-1BC; AltName: Full=Interleukin-1 beta-converting enzyme; Short=IL-1 beta-converting enzyme; Short=ICE; AltName: Full=p4	131	18.13	251	41.7	209	32.53
profile6	GNL|UG|SSC#S35170154	AK231964	---	Sus scrofa mRNA, clone:LNG010058F03, expressed in lung	PREDICTED: similar to coiled-coil domain containing 44 [Bos taurus]	36	4.98	77	12.79	63	9.81
profile6	GNL|UG|SSC#S35170159	AK231959	---	Sus scrofa mRNA, clone:LNG010058B11, expressed in lung	cysteine-rich protein 2 [Bos taurus] sp|Q0VFX8|CRIP2_BOVIN RecName: Full=Cysteine-rich protein 2 gb|AAI18324.1| Cysteine-rich protein 2 [Bos taurus]	840	116.27	1032	171.47	970	150.99
profile6	GNL|UG|SSC#S35170165	AK231953	---	Sus scrofa mRNA, clone:LNG010057E03, expressed in lung	PREDICTED: similar to Hist1h4c protein [Equus caballus]	0	0.01	8	1.33	13	2.02
profile6	GNL|UG|SSC#S35170168	AK231950	---	Sus scrofa mRNA, clone:LNG010057C02, expressed in lung	PREDICTED: similar to FKSG26 protein isoform 1 [Canis familiaris]	136	18.82	200	33.23	205	31.91
profile6	GNL|UG|SSC#S35170215	AK238432	---	Sus scrofa mRNA, clone:TES010017C11, expressed in testis	PREDICTED: similar to CG10681-PA [Macaca mulatta]	489	67.69	608	101.02	582	90.59
profile6	GNL|UG|SSC#S35170270	AK238377	TIMP-2	Sus scrofa mRNA, clone:TCH010094A12, expressed in trachea	TIMP metallopeptidase inhibitor 2 precursor [Homo sapiens] sp|P16035|TIMP2_HUMAN RecName: Full=Metalloproteinase inhibitor 2; AltName: Full=Tissue inhibitor of metalloproteinases 2; Short=TIMP-2; AltName: Full=CSC-21K; Flags: Precursor gb|AAB19474.1| tiss	1053	145.75	2454	407.73	2824	439.58
profile6	GNL|UG|SSC#S35170316	AK235545	---	Sus scrofa mRNA, clone:OVRM10092C10, expressed in ovary	PREDICTED: similar to microtubule associated serine/threonine kinase 2 [Canis familiaris]	77	10.66	124	20.6	119	18.52
profile6	GNL|UG|SSC#S35170354	AK235507	---	Sus scrofa mRNA, clone:OVRM10088H07, expressed in ovary	PREDICTED: similar to presenilin associated, rhomboid-like isoform 2 [Canis familiaris]	272	37.65	388	64.47	348	54.17
profile6	GNL|UG|SSC#S35170371	AK235490	LOC100154160	Sus scrofa mRNA, clone:OVRM10087A03, expressed in ovary	PREDICTED: similar to phosphoserine aminotransferase isoform 1 [Sus scrofa]	81	11.21	226	37.55	235	36.58
profile6	GNL|UG|SSC#S35170378	AK235483	---	Sus scrofa mRNA, clone:OVRM10086C09, expressed in ovary	PREDICTED: minichromosome maintenance complex component 2 [Equus caballus]	118	16.33	181	30.07	157	24.44
profile6	GNL|UG|SSC#S35170392	AK235469	---	Sus scrofa mRNA, clone:OVRM10085B11, expressed in ovary	PREDICTED: similar to GDP-L-fucose synthetase (Protein FX) (Red cell NADP(H)-binding protein) (GDP-4-keto-6-deoxy-D-mannose-3,5-epimerase-4-reductase) [Equus caballus]	109	15.09	185	30.74	183	28.49
profile6	GNL|UG|SSC#S35170395	AK235466	---	Sus scrofa mRNA, clone:OVRM10084H09, expressed in ovary	phosphatidate cytidylyltransferase 2 [Bos taurus] sp|A0JNC1|CDS2_BOVIN RecName: Full=Phosphatidate cytidylyltransferase 2; AltName: Full=CDP-diglyceride pyrophosphorylase 2; AltName: Full=CDP-diglyceride synthetase 2; AltName: Full=CDP-diacylglycerol synt	14	1.94	35	5.82	55	8.56
profile6	GNL|UG|SSC#S35170415	AK235446	LOC100153701	Sus scrofa mRNA, clone:OVRM10082H02, expressed in ovary	LanC lantibiotic synthetase component C-like 1 (bacterial), isoform CRA_b [Homo sapiens] gb|EAW70491.1| LanC lantibiotic synthetase component C-like 1 (bacterial), isoform CRA_b [Homo sapiens]	124	17.16	261	43.36	259	40.32
profile6	GNL|UG|SSC#S35170418	AK235443	---	Sus scrofa mRNA, clone:OVRM10082B03, expressed in ovary	PREDICTED: similar to guanine nucleotide binding protein (G protein), gamma 11 [Canis familiaris] gb|ACI49699.1| guanine nucleotide binding protein gamma 11 [Ovis aries]	1307	180.91	1666	276.8	1815	282.52
profile6	GNL|UG|SSC#S35170427	AK235434	LOC414417	Sus scrofa mRNA, clone:OVRM10081E03, expressed in ovary	translation factor sui1-like [synthetic construct]	281	38.89	526	87.39	625	97.29
profile6	GNL|UG|SSC#S35170441	AK235420	---	Sus scrofa mRNA, clone:OVRM10079G03, expressed in ovary	PREDICTED: similar to serine/arginine repetitive matrix 2 [Rattus norvegicus] ref|XP_001056343.1| PREDICTED: similar to serine/arginine repetitive matrix 2 [Rattus norvegicus]	127	17.58	256	42.53	280	43.58
profile6	GNL|UG|SSC#S35170442	AK235419	---	Sus scrofa mRNA, clone:OVRM10079G02, expressed in ovary	PREDICTED: similar to NADH dehydrogenase (ubiquinone) 42 kDa subunit [Equus caballus]	67	9.27	90	14.95	114	17.75
profile6	GNL|UG|SSC#S35170474	AK235387	ERP44	Sus scrofa mRNA, clone:OVRM10075F08, expressed in ovary	KIAA0573 protein [Homo sapiens]	295	40.83	603	100.19	677	105.38
profile6	GNL|UG|SSC#S35170479	AK235382	QIL1	Sus scrofa mRNA, clone:OVRM10075B07, expressed in ovary	QIL1 protein [Sus scrofa] sp|A1XQR7|QIL1_PIG Protein QIL1 gb|ABK55623.1| QIL1 [Sus scrofa]	174	24.08	264	43.86	333	51.83
profile6	GNL|UG|SSC#S35170489	AK232128	---	Sus scrofa mRNA, clone:LNG010085A11, expressed in lung	PREDICTED: similar to YME1-like 1 isoform 3 [Canis familiaris]	70	9.69	131	21.77	135	21.01
profile6	GNL|UG|SSC#S35170528	AK235232	---	Sus scrofa mRNA, clone:OVRM10060C04, expressed in ovary	Upstream transcription factor 2, c-fos interacting [Bos taurus]	132	18.27	214	35.56	247	38.45
profile6	GNL|UG|SSC#S35170532	AK235228	LOC100154143	Sus scrofa mRNA, clone:OVRM10059G02, expressed in ovary	PREDICTED: similar to antioxidant protein isoform 1 [Sus scrofa]	299	41.39	395	65.63	351	54.64
profile6	GNL|UG|SSC#S35170547	AK235213	SIRT6	Sus scrofa mRNA, clone:OVRM10058F06, expressed in ovary	sirtuin 6 [Bos taurus] gb|AAI40593.1| SIRT6 protein [Bos taurus]	77	10.66	112	18.61	97	15.1
profile6	GNL|UG|SSC#S35170548	AK235212	---	Sus scrofa mRNA, clone:OVRM10058E12, expressed in ovary	unnamed protein product [Macaca fascicularis]	28	3.88	72	11.96	81	12.61
profile6	GNL|UG|SSC#S35170567	AK235192	---	Sus scrofa mRNA, clone:OVRM10056F05, expressed in ovary	PREDICTED: similar to Mitochondrial import inner membrane translocase subunit Tim17-B [Macaca mulatta]	164	22.7	250	41.54	304	47.32
profile6	GNL|UG|SSC#S35170610	AK231905	---	Sus scrofa mRNA, clone:LNG010044D03, expressed in lung	PREDICTED: similar to cysteine string protein isoform 1 [Canis familiaris]	182	25.19	298	49.51	270	42.03
profile6	GNL|UG|SSC#S35170622	AK231893	ADSL	Sus scrofa mRNA, clone:LNG010043C07, expressed in lung	adenylosuccinate lyase [Sus scrofa] gb|ACF04801.1| adenylosuccinate lyase [Sus scrofa]	635	87.89	912	151.53	942	146.63
profile6	GNL|UG|SSC#S35170643	AK231872	LOC100156112	Sus scrofa mRNA, clone:LNG010036A11, expressed in lung	vacuolar H+ ATPase E1 [Bos taurus] sp|P11019|VATE1_BOVIN RecName: Full=V-type proton ATPase subunit E 1; Short=V-ATPase subunit E 1; AltName: Full=Vacuolar proton pump subunit E 1; AltName: Full=V-ATPase 31 kDa subunit; Short=P31 gb|AAA30562.1| H+ ATPase	311	43.05	451	74.93	550	85.61
profile6	GNL|UG|SSC#S35170650	AK231865	LOC100152555	Sus scrofa mRNA, clone:LNG010034F04, expressed in lung	RAP1B, member of RAS oncogene family [Homo sapiens] ref|NP_787018.1| RAP1B, member of RAS oncogene family [Bos taurus] ref|NP_077777.1| RAS related protein 1b [Mus musculus] ref|NP_001007853.1| RAP1B, member of RAS oncogene family [Gallus gallus] ref|NP_0	114	15.78	155	25.75	143	22.26
profile6	GNL|UG|SSC#S35170660	AK231855	---	Sus scrofa mRNA, clone:LNG010033A05, expressed in lung	abhydrolase domain containing 11 [Bos taurus] sp|Q3SZ73|ABHDB_BOVIN Abhydrolase domain-containing protein 11 gb|AAI03079.1| Abhydrolase domain containing 11 [Bos taurus]	155	21.45	197	32.73	204	31.75
profile6	GNL|UG|SSC#S35170675	AK238353	---	Sus scrofa mRNA, clone:TCH010089G02, expressed in trachea	hCG32827, isoform CRA_c [Homo sapiens]	21	2.91	37	6.15	42	6.54
profile6	GNL|UG|SSC#S35170684	AK238344	---	Sus scrofa mRNA, clone:TCH010087D05, expressed in trachea	PREDICTED: similar to carboxylesterase 2 [Equus caballus]	0	0.01	5	0.83	10	1.56
profile6	GNL|UG|SSC#S35170690	AK238338	AURKB	Sus scrofa mRNA, clone:TCH010086C06, expressed in trachea	Serine/threonine-protein kinase 12 (Aurora-B)	31	4.29	56	9.3	63	9.81
profile6	GNL|UG|SSC#S35170778	AK238250	---	Sus scrofa mRNA, clone:TCH010068C08, expressed in trachea	xanthine oxidoreductase [Capra hircus]	8	1.11	40	6.65	33	5.14
profile6	GNL|UG|SSC#S35170788	AK238240	---	Sus scrofa mRNA, clone:TCH010066C01, expressed in trachea	PREDICTED: similar to Arl4c protein [Mus musculus]	68	9.41	113	18.77	114	17.75
profile6	GNL|UG|SSC#S35170798	AK238230	---	Sus scrofa mRNA, clone:TCH010065D08, expressed in trachea	PREDICTED: similar to Beta-1,4-galactosyltransferase 5 (Beta-1,4-GalTase 5) (Beta4Gal-T5) (b4Gal-T5) (UDP-galactose:beta-N-acetylglucosamine beta-1,4-galactosyltransferase 5) (UDP-Gal:beta-GlcNAc beta-1,4-galactosyltransferase 5) (Beta-1,4-GalT II)... [Ca	77	10.66	108	17.94	91	14.16
profile6	GNL|UG|SSC#S35170802	AK238226	---	Sus scrofa mRNA, clone:TCH010065B02, expressed in trachea		191	26.44	345	57.32	371	57.75
profile6	GNL|UG|SSC#S35170807	AK238221	---	Sus scrofa mRNA, clone:TCH010064E11, expressed in trachea		93	12.87	184	30.57	198	30.82
profile6	GNL|UG|SSC#S35170888	AK235354	---	Sus scrofa mRNA, clone:OVRM10072B01, expressed in ovary	PREDICTED: microspherule protein 1 [Pan troglodytes]	73	10.1	107	17.78	113	17.59
profile6	GNL|UG|SSC#S35170920	AK235322	---	Sus scrofa mRNA, clone:OVRM10068F05, expressed in ovary	PREDICTED: similar to bet3 [Pan troglodytes]	147	20.35	262	43.53	238	37.05
profile6	GNL|UG|SSC#S35170937	AK235305	---	Sus scrofa mRNA, clone:OVRM10067C02, expressed in ovary		211	29.21	301	50.01	326	50.74
profile6	GNL|UG|SSC#S35170960	AK235282	---	Sus scrofa mRNA, clone:OVRM10064H02, expressed in ovary	Chain A, Prolyl Oligopeptidase From Porcine Brain, S554a Mutant With Bound Peptide Ligand Suc-Gly-Pro	249	34.47	303	50.34	285	44.36
profile6	GNL|UG|SSC#S35170969	AK235273	---	Sus scrofa mRNA, clone:OVRM10064B06, expressed in ovary	PREDICTED: similar to GABA(A) receptor-associated protein like 2 [Macaca mulatta]	724	100.21	1625	269.99	1518	236.29
profile6	GNL|UG|SSC#S35170974	AK235268	VCAM1	Sus scrofa mRNA, clone:OVRM10063F07, expressed in ovary	vascular cell adhesion molecule [Sus scrofa] gb|AAA21542.1| vascular cell adhesion molecule	245	33.91	362	60.15	453	70.51
profile6	GNL|UG|SSC#S35170980	AK235262	LOC100155274	Sus scrofa mRNA, clone:OVRM10063D07, expressed in ovary	PREDICTED: similar to P26s4 [Monodelphis domestica]	150	20.76	312	51.84	373	58.06
profile6	GNL|UG|SSC#S35170981	AK235261	---	Sus scrofa mRNA, clone:OVRM10063C08, expressed in ovary	PREDICTED: similar to protein phosphatase 1, regulatory subunit 15A [Equus caballus]	77	10.66	111	18.44	101	15.72
profile6	GNL|UG|SSC#S35171040	AK231757	---	Sus scrofa mRNA, clone:LNG010019H12, expressed in lung	PREDICTED: similar to DnaJ (Hsp40) homolog, subfamily C, member 3 isoform 2 [Macaca mulatta]	133	18.41	168	27.91	155	24.13
profile6	GNL|UG|SSC#S35171110	AK231795	---	Sus scrofa mRNA, clone:LNG010024E10, expressed in lung	PREDICTED: similar to clone 22 isoform 3 [Pan troglodytes]	131	18.13	158	26.25	146	22.73
profile6	GNL|UG|SSC#S35171124	AK231781	---	Sus scrofa mRNA, clone:LNG010022G02, expressed in lung	PREDICTED: similar to hCG2040047 [Equus caballus]	231	31.97	411	68.29	347	54.01
profile6	GNL|UG|SSC#S35171141	AK231683	ARPC1B	Sus scrofa mRNA, clone:LNG010007F06, expressed in lung	actin related protein 2/3 complex, subunit 1B, 41kDa [Sus scrofa] gb|ACG50181.1| actin related protein 2/3 complex subunit 1B [Sus scrofa]	2513	347.84	3431	570.06	3139	488.61
profile6	GNL|UG|SSC#S35171145	AK231679	---	Sus scrofa mRNA, clone:LNG010007D09, expressed in lung		151	20.9	215	35.72	229	35.65
profile6	GNL|UG|SSC#S35171158	AK231666	PSMB10	Sus scrofa mRNA, clone:LNG010006C08, expressed in lung	proteasome subunit 10 [Sus scrofa] gb|AAY98814.1| proteasome subunit 10 [Sus scrofa]	484	66.99	1011	167.98	928	144.45
profile6	GNL|UG|SSC#S35171181	AK231642	---	Sus scrofa mRNA, clone:LNG010004C07, expressed in lung	PREDICTED: similar to microtubule-associated proteins 1A/1B light chain 3 [Macaca mulatta]	494	68.38	628	104.34	618	96.2
profile6	GNL|UG|SSC#S35171184	AK231639	---	Sus scrofa mRNA, clone:LNG010003H07, expressed in lung	nudix motif 7 [Bos taurus] gb|AAI53855.1| NUDT7 protein [Bos taurus]	72	9.97	122	20.27	141	21.95
profile6	GNL|UG|SSC#S35171211	AK231612	---	Sus scrofa mRNA, clone:LNG010001H06, expressed in lung	PREDICTED: similar to Lysosome-associated membrane glycoprotein 3 precursor (LAMP-3) (Lysosomal-associated membrane protein 3) (DC-lysosome-associated membrane glycoprotein) (DC LAMP) (Protein TSC403) (CD208 antigen) [Equus caballus]	256	35.43	513	85.23	490	76.27
profile6	GNL|UG|SSC#S35171213	AK231610	---	Sus scrofa mRNA, clone:LNG010001G02, expressed in lung	major histocompatibility complex, class II, DO alpha [Sus scrofa]	22	3.05	94	15.62	143	22.26
profile6	GNL|UG|SSC#S35171214	AK231609	---	Sus scrofa mRNA, clone:LNG010001F06, expressed in lung	interferon alpha/beta receptor 2 [Bos taurus] sp|Q95141|INAR2_BOVIN RecName: Full=Interferon-alpha/beta receptor beta chain; AltName: Full=Interferon alpha/beta receptor 2; Short=IFN-alpha-REC; AltName: Full=Type I interferon receptor; Short=IFN-R; Flags:	46	6.37	83	13.79	78	12.14
profile6	GNL|UG|SSC#S35171217	AK231606	LOC100155813	Sus scrofa mRNA, clone:LNG010001E09, expressed in lung	PREDICTED: similar to transmembrane protein 70 [Sus scrofa]	158	21.87	250	41.54	237	36.89
profile6	GNL|UG|SSC#S35171228	AK231595	---	Sus scrofa mRNA, clone:ITT010103F05, expressed in intestine	Homo sapiens sorting nexin 3 [synthetic construct] gb|AAX29544.1| sorting nexin 3 [synthetic construct] gb|AAX29545.1| sorting nexin 3 [synthetic construct]	1092	151.15	1773	294.58	1971	306.8
profile6	GNL|UG|SSC#S35171245	AK231578	SLA-DRA	Sus scrofa mRNA, clone:ITT010100B02, expressed in intestine	MHC class II antigen [Sus scrofa] gb|AAP50527.1| MHC class II antigen [Sus scrofa] gb|AAP37563.2| MHC class II antigen [Sus scrofa] dbj|BAD99122.1| MHC class II histocompatibility antigen SLA-DRA [Sus scrofa]	19545	2705.34	26685	4433.69	26446	4116.55
profile6	GNL|UG|SSC#S35171257	AK231566	LOC100154379	Sus scrofa mRNA, clone:ITT010097B01, expressed in intestine	PREDICTED: similar to vacuolar H+ ATPase G1 [Macaca mulatta] ref|XP_001084453.1| PREDICTED: similar to vacuolar H+ ATPase G1 [Macaca mulatta]	1368	189.35	1955	324.82	2435	379.03
profile6	GNL|UG|SSC#S35171258	AK231565	---	Sus scrofa mRNA, clone:ITT010096E02, expressed in intestine	PREDICTED: similar to DCP2 decapping enzyme [Canis familiaris]	47	6.51	80	13.29	75	11.67
profile6	GNL|UG|SSC#S35171259	AK231564	---	Sus scrofa mRNA, clone:ITT010096C03, expressed in intestine	hypothetical protein LOC310926 [Rattus norvegicus] gb|AAP78751.1| Ac1147 [Rattus norvegicus] gb|AAP85367.1| Aa1011 [Rattus norvegicus] gb|AAP85373.1| Aa1262 [Rattus norvegicus] gb|AAP92584.1| Ab2-057 [Rattus norvegicus]	258	35.71	484	80.42	455	70.82
profile6	GNL|UG|SSC#S35171281	AK235175	---	Sus scrofa mRNA, clone:OVRM10055G12, expressed in ovary	PREDICTED: similar to tRNA(m1A58)-methyltransferase subunit TRM61 [Equus caballus]	52	7.2	102	16.95	97	15.1
profile6	GNL|UG|SSC#S35171287	AK235169	HADHA	Sus scrofa mRNA, clone:OVRM10055A12, expressed in ovary	mitochondrial trifunctional protein, alpha subunit [Sus scrofa] sp|Q29554|ECHA_PIG RecName: Full=Trifunctional enzyme subunit alpha, mitochondrial; AltName: Full=TP-alpha; AltName: Full=78 kDa gastrin-binding protein; Includes: RecName: Full=Long-chain en	228	31.56	281	46.69	280	43.58
profile6	GNL|UG|SSC#S35171288	AK235168	---	Sus scrofa mRNA, clone:OVRM10054G10, expressed in ovary	PREDICTED: similar to adaptor-related protein complex 2, mu 1 subunit isoform 16 [Canis familiaris] ref|XP_001101589.1| PREDICTED: similar to adaptor-related protein complex 2, mu 1 subunit isoform 3 [Macaca mulatta] ref|XP_001143289.1| PREDICTED: adaptor	528	73.08	802	133.25	847	131.84
profile6	GNL|UG|SSC#S35171304	AK235152	---	Sus scrofa mRNA, clone:OVRM10053H04, expressed in ovary	PREDICTED: similar to CG14480-PA isoform 1 [Canis familiaris]	199	27.54	273	45.36	292	45.45
profile6	GNL|UG|SSC#S35171313	AK235143	---	Sus scrofa mRNA, clone:OVRM10053B03, expressed in ovary	PREDICTED: similar to sprouty homolog 1, antagonist of FGF signaling [Canis familiaris]	227	31.42	437	72.61	364	56.66
profile6	GNL|UG|SSC#S35171323	AK235133	ADIPOR1	Sus scrofa mRNA, clone:OVRM10052D01, expressed in ovary	adiponectin receptor 1 [Sus scrofa] gb|AAT72305.1| adiponectin receptor 1 [Sus scrofa] gb|ACB45873.1| adiponectin receptor 1 [Sus scrofa]	151	20.9	163	27.08	190	29.58
profile6	GNL|UG|SSC#S35171382	AK235074	---	Sus scrofa mRNA, clone:OVRM10047A09, expressed in ovary	translocase of inner mitochondrial membrane 9 homolog (yeast), isoform CRA_a [Mus musculus] gb|EDL36555.1| translocase of inner mitochondrial membrane 9 homolog (yeast), isoform CRA_a [Mus musculus] gb|EDL36556.1| translocase of inner mitochondrial membra	66	9.14	101	16.78	105	16.34
profile6	GNL|UG|SSC#S35171426	AK235030	---	Sus scrofa mRNA, clone:OVRM10042F09, expressed in ovary	PREDICTED: hypothetical protein, partial [Sus scrofa]	411	56.89	488	81.08	468	72.85
profile6	GNL|UG|SSC#S35171430	AK235026	---	Sus scrofa mRNA, clone:OVRM10042E03, expressed in ovary	cathepsin C [Bos taurus] sp|Q3ZCJ8|CATC_BOVIN RecName: Full=Dipeptidyl-peptidase 1; AltName: Full=Dipeptidyl-peptidase I; Short=DPP-I; Short=DPPI; AltName: Full=Cathepsin C; AltName: Full=Cathepsin J; AltName: Full=Dipeptidyl transferase; Contains: RecNam	646	89.42	1164	193.4	1256	195.51
profile6	GNL|UG|SSC#S35171455	AK235001	LOC100153145	Sus scrofa mRNA, clone:OVRM10040B11, expressed in ovary	mitochondrial ribosomal protein L44 [Bos taurus] sp|Q2KIS2|RM44_BOVIN RecName: Full=39S ribosomal protein L44, mitochondrial; Short=L44mt; AltName: Full=MRP-L44; Flags: Precursor gb|AAI12532.1| Mitochondrial ribosomal protein L44 [Bos taurus]	383	53.01	432	71.78	503	78.3
profile6	GNL|UG|SSC#S35171492	AK231720	---	Sus scrofa mRNA, clone:LNG010015E01, expressed in lung	PREDICTED: nuclear antigen Sp100 isoform 7 [Macaca mulatta]	126	17.44	218	36.22	288	44.83
profile6	GNL|UG|SSC#S35171502	AK231710	---	Sus scrofa mRNA, clone:LNG010014F01, expressed in lung	DKFZP564O0823 protein [Bos taurus] gb|AAI22833.1| DKFZP564O0823 protein [Bos taurus]	108	14.95	166	27.58	148	23.04
profile6	GNL|UG|SSC#S35171505	AK231707	---	Sus scrofa mRNA, clone:LNG010014D07, expressed in lung	FBL protein [Bos taurus]	234	32.39	303	50.34	339	52.77
profile6	GNL|UG|SSC#S35171511	AK231701	---	Sus scrofa mRNA, clone:LNG010014A06, expressed in lung		249	34.47	447	74.27	396	61.64
profile6	GNL|UG|SSC#S35171517	AK231695	---	Sus scrofa mRNA, clone:LNG010013B02, expressed in lung	PREDICTED: similar to CD3E antigen, epsilon polypeptide associated protein [Equus caballus]	34	4.71	91	15.12	76	11.83
profile6	GNL|UG|SSC#S35171523	AK234973	---	Sus scrofa mRNA, clone:OVRM10037E03, expressed in ovary	cytidine 5'-monophosphate N-acetylneuraminic acid synthetase [Bos taurus] sp|Q3SZM5|NEUA_BOVIN RecName: Full=N-acylneuraminate cytidylyltransferase; AltName: Full=CMP-N-acetylneuraminic acid synthetase; Short=CMP-NeuNAc synthetase gb|AAI02787.1| Cytidine	343	47.48	411	68.29	415	64.6
profile6	GNL|UG|SSC#S35171543	AK234953	---	Sus scrofa mRNA, clone:OVRM10035G10, expressed in ovary	PREDICTED: similar to Guanine nucleotide-binding protein G(I)/G(S)/G(O) gamma-2 subunit (G gamma-I) [Canis familiaris]	32	4.43	106	17.61	90	14.01
profile6	GNL|UG|SSC#S35171554	AK231440	---	Sus scrofa mRNA, clone:ITT010064D10, expressed in intestine	hypothetical protein LOC509055 [Bos taurus] gb|AAI22608.1| Hypothetical LOC509055 [Bos taurus]	71	9.83	128	21.27	153	23.82
profile6	GNL|UG|SSC#S35171563	AK231486	---	Sus scrofa mRNA, clone:ITT010079E07, expressed in intestine	linker for activation of T cells family, member 2 [Bos taurus] gb|AAI16046.1| Linker for activation of T cells family, member 2 [Bos taurus]	615	85.13	1019	169.31	1111	172.94
profile6	GNL|UG|SSC#S35171574	AK231475	---	Sus scrofa mRNA, clone:ITT010076F08, expressed in intestine	PREDICTED: PPAN-P2RY11 [Equus caballus]	28	3.88	49	8.14	43	6.69
profile6	GNL|UG|SSC#S35171575	AK231474	---	Sus scrofa mRNA, clone:ITT010076E09, expressed in intestine	zinc finger, HIT domain containing 1, isoform CRA_b [Mus musculus]	56	7.75	75	12.46	86	13.39
profile6	GNL|UG|SSC#S35171620	AK231525	---	Sus scrofa mRNA, clone:ITT010086D02, expressed in intestine	leucine rich repeat containing 47 [Bos taurus] gb|AAI50060.1| LRRC47 protein [Bos taurus]	191	26.44	246	40.87	232	36.11
profile6	GNL|UG|SSC#S35171639	AK231506	---	Sus scrofa mRNA, clone:ITT010083D03, expressed in intestine	PREDICTED: similar to Serine/threonine-protein kinase WNK4 (Protein kinase with no lysine 4) (Protein kinase, lysine-deficient 4) (Liver regeneration-related protein LRRG120) [Canis familiaris]	368	50.94	436	72.44	460	71.6
profile6	GNL|UG|SSC#S35171667	AK234949	---	Sus scrofa mRNA, clone:OVRM10035E02, expressed in ovary	isochorismatase domain containing 2 [Bos taurus] sp|Q32KX0|ISOC2_BOVIN RecName: Full=Isochorismatase domain-containing protein 2, mitochondrial; Flags: Precursor gb|AAI09879.1| Isochorismatase domain containing 2 [Bos taurus]	140	19.38	160	26.58	179	27.86
profile6	GNL|UG|SSC#S35171768	AK238051	---	Sus scrofa mRNA, clone:TCH010034F02, expressed in trachea		21	2.91	36	5.98	48	7.47
profile6	GNL|UG|SSC#S35171830	AK237989	LOC100158009	Sus scrofa mRNA, clone:TCH010025F09, expressed in trachea	PREDICTED: similar to protein tyrosine phosphatase-like (proline instead of catalytic arginine), member b [Sus scrofa]	47	6.51	118	19.61	124	19.3
profile6	GNL|UG|SSC#S35171853	AK237966	---	Sus scrofa mRNA, clone:TCH010021D01, expressed in trachea	PREDICTED: similar to C1orf176 protein [Equus caballus]	74	10.24	122	20.27	115	17.9
profile6	GNL|UG|SSC#S35171867	AK234945	---	Sus scrofa mRNA, clone:OVRM10035B12, expressed in ovary	PREDICTED: similar to calmodulin [Pan troglodytes]	135	18.69	260	43.2	274	42.65
profile6	GNL|UG|SSC#S35171870	AK234942	---	Sus scrofa mRNA, clone:OVRM10034H07, expressed in ovary	zinc finger protein 350 [Bos taurus] sp|Q0VCB0|ZN350_BOVIN RecName: Full=Zinc finger protein 350 gb|AAI20264.1| Zinc finger protein 350 [Bos taurus]	104	14.4	158	26.25	133	20.7
profile6	GNL|UG|SSC#S35171885	AK234927	---	Sus scrofa mRNA, clone:OVRM10032F11, expressed in ovary	PREDICTED: similar to phospholipase D3 (predicted) isoform 2 [Canis familiaris] ref|XP_541616.2| PREDICTED: similar to phospholipase D3 (predicted) isoform 1 [Canis familiaris] ref|XP_866973.1| PREDICTED: similar to phospholipase D3 (predicted) isoform 7	210	29.07	349	57.99	303	47.16
profile6	GNL|UG|SSC#S35171894	AK234918	---	Sus scrofa mRNA, clone:OVRM10031G08, expressed in ovary	PREDICTED: similar to pumilio 1 [Bos taurus]	26	3.6	73	12.13	52	8.09
profile6	GNL|UG|SSC#S35171926	AK234885	---	Sus scrofa mRNA, clone:OVRM10026F03, expressed in ovary	PREDICTED: similar to GM2 activator protein [Bos taurus]	1248	172.74	3206	532.67	3155	491.1
profile6	GNL|UG|SSC#S35171936	AK234875	---	Sus scrofa mRNA, clone:OVRM10025G03, expressed in ovary	PREDICTED: similar to DEAD (Asp-Glu-Ala-Asp) box polypeptide 49 isoform 1 [Canis familiaris]	105	14.53	151	25.09	137	21.33
profile6	GNL|UG|SSC#S35171945	AK234866	---	Sus scrofa mRNA, clone:OVRM10024F01, expressed in ovary	dynamin 1-like, isoform CRA_c [Mus musculus]	161	22.28	219	36.39	205	31.91
profile6	GNL|UG|SSC#S35171950	AK234861	---	Sus scrofa mRNA, clone:OVRM10024C01, expressed in ovary	PREDICTED: suppressor of Ty 6 homolog (S. cerevisiae) [Equus caballus]	120	16.61	146	24.26	169	26.31
profile6	GNL|UG|SSC#S35171967	AK234844	CAPN2	Sus scrofa mRNA, clone:OVRM10021F11, expressed in ovary	calpain 2, (m/II) large subunit [Sus scrofa] gb|ABR29564.1| calpain 2 [Sus scrofa]	1257	173.99	1732	287.77	1570	244.38
profile6	GNL|UG|SSC#S35171986	AK234825	---	Sus scrofa mRNA, clone:OVRM10019F12, expressed in ovary	signal peptidase complex subunit 2 homolog [Mus musculus] sp|Q9CYN2|SPCS2_MOUSE RecName: Full=Signal peptidase complex subunit 2; AltName: Full=Microsomal signal peptidase 25 kDa subunit; Short=SPase 25 kDa subunit dbj|BAB30777.1| unnamed protein product	497	68.79	722	119.96	804	125.15
profile6	GNL|UG|SSC#S35171994	AK234817	---	Sus scrofa mRNA, clone:OVRM10018H02, expressed in ovary	PREDICTED: thyroid hormone receptor-associated protein 4 isoform 8 [Pan troglodytes] ref|XP_001171039.1| PREDICTED: thyroid hormone receptor-associated protein 4 isoform 9 [Pan troglodytes] gb|EAW60629.1| thyroid hormone receptor associated protein 4, iso	29	4.01	59	9.8	60	9.34
profile6	GNL|UG|SSC#S35172056	AK234755	LOC733658	Sus scrofa mRNA, clone:OVRM10013F10, expressed in ovary	hypothetical protein LOC51493 [Homo sapiens] ref|XP_001152688.1| PREDICTED: hypothetical protein isoform 2 [Pan troglodytes] ref|XP_515095.2| PREDICTED: hypothetical protein isoform 3 [Pan troglodytes] sp|Q9Y3I0|CV028_HUMAN RecName: Full=UPF0027 protein C	245	33.91	395	65.63	404	62.89
profile6	GNL|UG|SSC#S35172092	AK231401	----	Sus scrofa mRNA, clone:ITT010058E09, expressed in intestine	PREDICTED: similar to LOC613822 protein isoform 2 [Sus scrofa]	20	2.77	75	12.46	74	11.52
profile6	GNL|UG|SSC#S35172094	AK231399	---	Sus scrofa mRNA, clone:ITT010054H06, expressed in intestine	PREDICTED: similar to CG15119-PA [Canis familiaris]	206	28.51	352	58.48	356	55.41
profile6	GNL|UG|SSC#S35172129	AK231364	---	Sus scrofa mRNA, clone:ITT010047H11, expressed in intestine	PREDICTED: similar to FXYD domain-containing ion transport regulator 5 precursor (Dysadherin) [Equus caballus]	146	20.21	174	28.91	200	31.13
profile6	GNL|UG|SSC#S35172143	AK231350	---	Sus scrofa mRNA, clone:ITT010042E12, expressed in intestine	Minichromosome maintenance complex component 5 [Bos taurus]	86	11.9	262	43.53	226	35.18
profile6	GNL|UG|SSC#S35172172	AK231321	---	Sus scrofa mRNA, clone:ITT010036D09, expressed in intestine	mediator complex subunit 10 [Homo sapiens] ref|NP_001029928.1| mediator complex subunit 10 [Bos taurus] ref|NP_001128985.1| mediator complex subunit 10 [Pongo abelii] ref|XP_001143506.1| PREDICTED: mediator of RNA polymerase II transcription, subunit 10 h	108	14.95	201	33.4	201	31.29
profile6	GNL|UG|SSC#S35172216	AK231277	---	Sus scrofa mRNA, clone:ITT010028G03, expressed in intestine	PREDICTED: similar to membrane-spanning 4-domains, subfamily A, member 7 isoform 1 [Canis familiaris]	11	1.52	104	17.28	204	31.75
profile6	GNL|UG|SSC#S35172223	AK231270	---	Sus scrofa mRNA, clone:ITT010027D06, expressed in intestine	signal peptidase complex subunit 3 [Homo sapiens] ref|NP_001003314.1| signal peptidase complex subunit 3 [Canis lupus familiaris] ref|NP_001070461.1| signal peptidase complex subunit 3 [Bos taurus] ref|NP_083977.1| signal peptidase complex subunit 3 [Mus	596	82.5	853	141.73	1109	172.63
profile6	GNL|UG|SSC#S35172228	AK231265	---	Sus scrofa mRNA, clone:ITT010026C07, expressed in intestine	hepatocyte growth factor-regulated tyrosine kinase substrate [Bos taurus] gb|AAI11314.1| Hepatocyte growth factor-regulated tyrosine kinase substrate [Bos taurus]	140	19.38	249	41.37	256	39.85
profile6	GNL|UG|SSC#S35172231	AK231262	---	Sus scrofa mRNA, clone:ITT010025E06, expressed in intestine	RAB7, member RAS oncogene family-like 1 [Bos taurus] gb|AAI42253.1| RAB7L1 protein [Bos taurus]	56	7.75	102	16.95	83	12.92
profile6	GNL|UG|SSC#S35172313	AK237904	---	Sus scrofa mRNA, clone:TCH010009G05, expressed in trachea	PREDICTED: similar to Bleomycin hydrolase (BLM hydrolase) (BMH) (BH) [Bos taurus]	186	25.75	274	45.52	275	42.81
profile6	GNL|UG|SSC#S35172336	AK237881	---	Sus scrofa mRNA, clone:TCH010006B06, expressed in trachea	unnamed protein product [Mus musculus]	27	3.74	70	11.63	50	7.78
profile6	GNL|UG|SSC#S35172356	AK237861	---	Sus scrofa mRNA, clone:TCH010003F02, expressed in trachea	enoyl Coenzyme A hydratase, short chain, 1, mitochondrial [Bos taurus] sp|Q58DM8|ECHM_BOVIN RecName: Full=Enoyl-CoA hydratase, mitochondrial; AltName: Full=Short chain enoyl-CoA hydratase; Short=SCEH; AltName: Full=Enoyl-CoA hydratase 1; Flags: Precursor	468	64.78	695	115.47	799	124.37
profile6	GNL|UG|SSC#S35172383	AK237834	---	Sus scrofa mRNA, clone:SPL010104C10, expressed in spleen		108	14.95	170	28.25	157	24.44
profile6	GNL|UG|SSC#S35172385	AK237832	---	Sus scrofa mRNA, clone:SPL010103H03, expressed in spleen	PREDICTED: similar to Lymphocyte antigen 6E precursor (Ly-6E) (Retinoic acid-induced gene E protein) (RIG-E) (Thymic shared antigen 1) (TSA-1) (Stem cell antigen 2) (SCA-2) [Equus caballus]	266	36.82	566	94.04	635	98.84
profile6	GNL|UG|SSC#S35172415	AK237801	---	Sus scrofa mRNA, clone:SPL010098G10, expressed in spleen		60	8.3	132	21.93	95	14.79
profile6	GNL|UG|SSC#S35172424	AK237792	---	Sus scrofa mRNA, clone:SPL010097G12, expressed in spleen	PREDICTED: similar to hCG2041270 [Equus caballus]	29	4.01	58	9.64	70	10.9
profile6	GNL|UG|SSC#S35172469	AK234739	TNFRSF1A	Sus scrofa mRNA, clone:OVRM10012F08, expressed in ovary	tumor necrosis factor receptor 1 [Sus scrofa] sp|P50555|TNR1A_PIG Tumor necrosis factor receptor superfamily member 1A precursor (p60) (TNF-R1) (TNF-RI) (TNFR-I) (p55) gb|AAC48499.1| p55 TNF receptor	589	81.53	726	120.62	747	116.28
profile6	GNL|UG|SSC#S35172510	AK234698	---	Sus scrofa mRNA, clone:OVRM10008H05, expressed in ovary	tetraspanin 5 [Bos taurus] ref|XP_850718.1| PREDICTED: similar to Tetraspanin-5 (Tspan-5) (Transmembrane 4 superfamily member 9) (Tetraspan NET-4) isoform 2 [Canis familiaris] ref|XP_001370072.1| PREDICTED: hypothetical protein [Monodelphis domestica] ref	99	13.7	159	26.42	151	23.5
profile6	GNL|UG|SSC#S35172519	AK234689	---	Sus scrofa mRNA, clone:OVRM10006G03, expressed in ovary	PREDICTED: hypothetical protein isoform 1 [Pan troglodytes] ref|XP_001135713.1| PREDICTED: hypothetical protein isoform 2 [Pan troglodytes] ref|XP_001135798.1| PREDICTED: hypothetical protein isoform 3 [Pan troglodytes] ref|XP_001135879.1| PREDICTED: hypo	62	8.58	96	15.95	92	14.32
profile6	GNL|UG|SSC#S35172522	AK234686	---	Sus scrofa mRNA, clone:OVRM10006E08, expressed in ovary	PREDICTED: similar to Zinc finger protein 329 [Equus caballus]	64	8.86	121	20.1	111	17.28
profile6	GNL|UG|SSC#S35172529	AK234679	---	Sus scrofa mRNA, clone:OVRM10005G09, expressed in ovary	talin 1, isoform CRA_b [Homo sapiens]	2194	303.68	3132	520.38	2708	421.52
profile6	GNL|UG|SSC#S35172555	AK234653	LOC100156393	Sus scrofa mRNA, clone:OVRM10003B10, expressed in ovary	PREDICTED: hypothetical protein LOC507475 [Bos taurus]	65	9	117	19.44	141	21.95
profile6	GNL|UG|SSC#S35172574	AK234634	---	Sus scrofa mRNA, clone:OVR010101B12, expressed in ovary	PREDICTED: similar to Mitochondrial ribosomal protein S12 [Equus caballus]	41	5.68	70	11.63	69	10.74
profile6	GNL|UG|SSC#S35172593	AK234615	---	Sus scrofa mRNA, clone:OVR010096G10, expressed in ovary	PREDICTED: similar to nuclear receptor binding SET domain protein 1 [Bos taurus]	49	6.78	70	11.63	81	12.61
profile6	GNL|UG|SSC#S35172620	AK234588	---	Sus scrofa mRNA, clone:OVR010092E11, expressed in ovary	LanC lantibiotic synthetase component C-like 2 [Bos taurus] gb|AAI49312.1| LANCL2 protein [Bos taurus]	104	14.4	180	29.91	235	36.58
profile6	GNL|UG|SSC#S35172631	AK234577	---	Sus scrofa mRNA, clone:OVR010089H06, expressed in ovary	Ts translation elongation factor, mitochondrial [Bos taurus] sp|P43896|EFTS_BOVIN Elongation factor Ts, mitochondrial precursor (EF-TsMt) (EF-Ts) gb|AAA96807.1| elongation factor Ts gb|AAI49989.1| Ts translation elongation factor, mitochondrial [Bos tauru	150	20.76	262	43.53	279	43.43
profile6	GNL|UG|SSC#S35172632	AK234576	---	Sus scrofa mRNA, clone:OVR010089H04, expressed in ovary	Epstein-Barr virus induced gene 2 (lymphocyte-specific G protein-coupled receptor) [Bos taurus] gb|AAI14885.1| Epstein-Barr virus induced gene 2 (lymphocyte-specific G protein-coupled receptor) [Bos taurus]	31	4.29	54	8.97	61	9.5
profile6	GNL|UG|SSC#S35172637	AK234571	---	Sus scrofa mRNA, clone:OVR010088D09, expressed in ovary	mitochondrial ribosomal protein L12 [Rattus norvegicus]	885	122.5	1087	180.6	1293	201.27
profile6	GNL|UG|SSC#S35172670	AK231220	---	Sus scrofa mRNA, clone:ITT010018H11, expressed in intestine	PREDICTED: similar to CIN85-associated multi-domain containing RhoGAP 1 isoform 7 [Pan troglodytes] ref|XP_511570.2| PREDICTED: similar to CIN85-associated multi-domain containing RhoGAP 1 isoform 8 [Pan troglodytes]	220	30.45	418	69.45	338	52.61
profile6	GNL|UG|SSC#S35172673	AK231217	FADS1	Sus scrofa mRNA, clone:ITT010018G07, expressed in intestine	fatty acid desaturase 1 [Sus scrofa] gb|ABW83675.1| delta-5 fatty acid desaturase [Sus scrofa]	56	7.75	103	17.11	81	12.61
profile6	GNL|UG|SSC#S35172694	AK231196	---	Sus scrofa mRNA, clone:ITT010014G11, expressed in intestine	hCG2042259 [Homo sapiens]	221	30.59	355	58.98	326	50.74
profile6	GNL|UG|SSC#S35172722	AK231168	RU2B	Sus scrofa mRNA, clone:ITT010006B03, expressed in intestine	PREDICTED: similar to U2 small nuclear ribonucleoprotein B isoform 1 [Canis familiaris]	193	26.71	281	46.69	274	42.65
profile6	GNL|UG|SSC#S35172727	AK231163	---	Sus scrofa mRNA, clone:ITT010003H08, expressed in intestine	granzyme A [Bos taurus] sp|Q7YRZ7|GRAA_BOVIN RecName: Full=Granzyme A; Flags: Precursor emb|CAD66427.1| granzyme A precursor [Bos taurus]	142	19.66	568	94.37	297	46.23
profile6	GNL|UG|SSC#S35172731	AK231159	GZMM	Sus scrofa mRNA, clone:ITT010002G10, expressed in intestine	PREDICTED: similar to Granzyme M precursor (Met-ase) (Natural killer cell granular protease) (HU-Met-1) (Met-1 serine protease) [Bos taurus]	22	3.05	51	8.47	43	6.69
profile6	GNL|UG|SSC#S35172748	AK231142	---	Sus scrofa mRNA, clone:AMP010099H12, expressed in alveolar macrophage	ecotropic viral integration site 2A [Bos taurus] gb|AAI03258.1| Ecotropic viral integration site 2A [Bos taurus]	79	10.93	148	24.59	111	17.28
profile6	GNL|UG|SSC#S35172752	AK231138	---	Sus scrofa mRNA, clone:AMP010099D07, expressed in alveolar macrophage	caspase 4 [Bos taurus] sp|O75601|CASPD_BOVIN RecName: Full=Caspase-13; Short=CASP-13; AltName: Full=Evolutionary related interleukin-1-beta-converting enzyme; Short=ERICE; Contains: RecName: Full=Caspase-13 subunit 1; Contains: RecName: Full=Caspase-13 su	341	47.2	618	102.68	566	88.1
profile6	GNL|UG|SSC#S35172755	AK231135	LOC100154994	Sus scrofa mRNA, clone:AMP010098H01, expressed in alveolar macrophage	PREDICTED: similar to serine proteinase inhibitor, clade B, member 10 (predicted) [Sus scrofa]	49	6.78	74	12.3	59	9.18
profile6	GNL|UG|SSC#S35172758	AK231132	---	Sus scrofa mRNA, clone:AMP010097F03, expressed in alveolar macrophage	small inducible cytokine B10 [Sus scrofa] gb|AAV65839.1| chemokine CXC-like protein [Sus scrofa] gb|ABY66144.1| chemokine C-X-C motif ligand 10 [Sus scrofa]	15	2.08	112	18.61	184	28.64
profile6	GNL|UG|SSC#S35172777	AK231113	---	Sus scrofa mRNA, clone:AMP010095D12, expressed in alveolar macrophage	PREDICTED: loss of heterozygosity, 11, chromosomal region 2, gene A [Equus caballus]	40	5.54	71	11.8	55	8.56
profile6	GNL|UG|SSC#S35172786	AK231104	---	Sus scrofa mRNA, clone:AMP010094A04, expressed in alveolar macrophage	LOC534204 protein [Bos taurus]	4	0.55	13	2.16	17	2.65
profile6	GNL|UG|SSC#S35172789	AK231101	KMO	Sus scrofa mRNA, clone:AMP010093G06, expressed in alveolar macrophage	kynurenine 3-monooxygenase [Sus scrofa] gb|AAF80481.1|AF163971_1 L-kynurenine 3-monooxygenase Fpk [Sus scrofa]	154	21.32	294	48.85	301	46.85
profile6	GNL|UG|SSC#S35172808	AK231082	LOC100156248	Sus scrofa mRNA, clone:AMP010091A09, expressed in alveolar macrophage	PREDICTED: similar to serine (or cysteine) proteinase inhibitor, clade B (ovalbumin), member 8 [Sus scrofa]	20	2.77	32	5.32	42	6.54
profile6	GNL|UG|SSC#S35172810	AK231080	ARGRS	Sus scrofa mRNA, clone:AMP010090H08, expressed in alveolar macrophage	arginyl-tRNA synthetase [Bos taurus] gb|AAI34469.1| RARS protein [Bos taurus]	505	69.9	675	112.15	697	108.49
profile6	GNL|UG|SSC#S35172867	AK240614	LOC100156381	Sus scrofa mRNA, clone:UTR010107E11, expressed in uterus	ubiquitin-conjugating enzyme E2B, RAD6 homolog (S. cerevisiae), isoform CRA_a [Rattus norvegicus]	1098	151.98	1978	328.64	2090	325.33
profile6	GNL|UG|SSC#S35172876	AK240605	LOC100155382	Sus scrofa mRNA, clone:UTR010105H04, expressed in uterus	unnamed protein product [Mus musculus]	0	0.01	8	1.33	3	0.47
profile6	GNL|UG|SSC#S35172891	AK240590	---	Sus scrofa mRNA, clone:UTR010103G02, expressed in uterus	PREDICTED: similar to RNA binding motif protein, X-linked 2 isoform 1 [Bos taurus]	55	7.61	91	15.12	83	12.92
profile6	GNL|UG|SSC#S35172893	AK240588	---	Sus scrofa mRNA, clone:UTR010103B04, expressed in uterus	epithelial membrane protein 3 [Bos taurus] sp|Q58DR6|EMP3_BOVIN RecName: Full=Epithelial membrane protein 3; Short=EMP-3 gb|AAX46378.1| epithelial membrane protein 3 [Bos taurus] gb|AAI26788.1| Epithelial membrane protein 3 [Bos taurus]	396	54.81	491	81.58	516	80.32
profile6	GNL|UG|SSC#S35172954	AK237727	---	Sus scrofa mRNA, clone:SPL010085H12, expressed in spleen	PREDICTED: similar to Histocompatibility (minor) HA-1 [Bos taurus]	446	61.73	783	130.09	655	101.96
profile6	GNL|UG|SSC#S35172960	AK237721	---	Sus scrofa mRNA, clone:SPL010085B04, expressed in spleen	lymphocyte antigen 86 [Sus scrofa] dbj|BAF48332.1| MD-1 [Sus scrofa]	3	0.42	23	3.82	11	1.71
profile6	GNL|UG|SSC#S35172985	AK237696	---	Sus scrofa mRNA, clone:SPL010081H07, expressed in spleen	PREDICTED: similar to Cell division cycle 26 isoform 1 [Pan troglodytes]	124	17.16	188	31.24	207	32.22
profile6	GNL|UG|SSC#S35172986	AK237695	---	Sus scrofa mRNA, clone:SPL010081H01, expressed in spleen	PREDICTED: nucleolar protein 14 [Equus caballus]	239	33.08	283	47.02	256	39.85
profile6	GNL|UG|SSC#S35172988	AK237693	---	Sus scrofa mRNA, clone:SPL010081F01, expressed in spleen	PREDICTED: protein tyrosine phosphatase, receptor type, C [Bos taurus]	731	101.18	888	147.54	844	131.38
profile6	GNL|UG|SSC#S35172994	AK237687	---	Sus scrofa mRNA, clone:SPL010080E02, expressed in spleen		64	8.86	132	21.93	122	18.99
profile6	GNL|UG|SSC#S35173006	AK237675	---	Sus scrofa mRNA, clone:SPL010078A09, expressed in spleen	PREDICTED: interphase cytoplasmic foci protein 45 [Pan troglodytes]	21	2.91	59	9.8	76	11.83
profile6	GNL|UG|SSC#S35173028	AK237653	---	Sus scrofa mRNA, clone:SPL010074H07, expressed in spleen	PREDICTED: similar to MRPL37 protein [Equus caballus]	141	19.52	170	28.25	188	29.26
profile6	GNL|UG|SSC#S35173107	AK237574	---	Sus scrofa mRNA, clone:SPL010063D06, expressed in spleen	prohibitin [Homo sapiens] ref|NP_001029744.1| prohibitin [Bos taurus] ref|NP_001103649.1| prohibitin [Canis lupus familiaris] ref|NP_001103918.1| prohibitin [Felis catus] ref|XP_511949.1| PREDICTED: prohibitin isoform 7 [Pan troglodytes] ref|XP_001093341.	340	47.06	493	81.91	504	78.45
profile6	GNL|UG|SSC#S35173108	AK237573	---	Sus scrofa mRNA, clone:SPL010063D02, expressed in spleen	PREDICTED: N-acetylglucosamine-1-phosphodiester alpha-N-acetylglucosaminidase [Bos taurus] sp|P68827|NAGPA_BOVIN RecName: Full=N-acetylglucosamine-1-phosphodiester alpha-N-acetylglucosaminidase; AltName: Full=Phosphodiester alpha-GlcNAcase; AltName: Full=	45	6.23	81	13.46	73	11.36
profile6	GNL|UG|SSC#S35173123	AK237558	---	Sus scrofa mRNA, clone:SPL010061D12, expressed in spleen	PREDICTED: synaptophysin-like 1 isoform 1 [Macaca mulatta]	483	66.85	571	94.87	573	89.19
profile6	GNL|UG|SSC#S35173191	AK234482	---	Sus scrofa mRNA, clone:OVR010069G05, expressed in ovary	PREDICTED: v-ets erythroblastosis virus E26 oncogene homolog (avian) [Equus caballus]	28	3.88	40	6.65	51	7.94
profile6	GNL|UG|SSC#S35173221	AK234452	---	Sus scrofa mRNA, clone:OVR010064D11, expressed in ovary	erv1-like growth factor [Homo sapiens] gb|EAW85580.1| growth factor, augmenter of liver regeneration (ERV1 homolog, S. cerevisiae), isoform CRA_c [Homo sapiens]	63	8.72	97	16.12	127	19.77
profile6	GNL|UG|SSC#S35173228	AK234445	MRPS11	Sus scrofa mRNA, clone:OVR010063A06, expressed in ovary	mitochondrial ribosomal protein S11 [Bos taurus] sp|P82911|RT11_BOVIN RecName: Full=28S ribosomal protein S11, mitochondrial; Short=S11mt; AltName: Full=MRP-S11; Flags: Precursor gb|AAI02298.1| Mitochondrial ribosomal protein S11 [Bos taurus]	86	11.9	148	24.59	178	27.71
profile6	GNL|UG|SSC#S35173329	AK231025	---	Sus scrofa mRNA, clone:AMP010082F03, expressed in alveolar macrophage	PREDICTED: similar to SH2 domain-containing protein 1B (EWS/FLI1-activated transcript 2) (EAT-2) [Bos taurus]	23	3.18	63	10.47	47	7.32
profile6	GNL|UG|SSC#S35173343	AK231011	---	Sus scrofa mRNA, clone:AMP010081D07, expressed in alveolar macrophage	vacuolar protein sorting 35 [Homo sapiens] ref|XP_001161439.1| PREDICTED: vacuolar protein sorting 35 isoform 5 [Pan troglodytes] ref|XP_001161536.1| PREDICTED: vacuolar protein sorting 35 isoform 7 [Pan troglodytes] sp|Q96QK1|VPS35_HUMAN RecName: Full=Va	341	47.2	385	63.97	445	69.27
profile6	GNL|UG|SSC#S35173379	AK230975	---	Sus scrofa mRNA, clone:AMP010071B07, expressed in alveolar macrophage	unnamed protein product [Homo sapiens]	111	15.36	208	34.56	152	23.66
profile6	GNL|UG|SSC#S35173381	AK230973	---	Sus scrofa mRNA, clone:AMP010070G07, expressed in alveolar macrophage	PREDICTED: similar to DEAD (Asp-Glu-Ala-Asp) box polypeptide 1 isoform 2 [Canis familiaris]	448	62.01	570	94.71	568	88.41
profile6	GNL|UG|SSC#S35173396	AK230958	---	Sus scrofa mRNA, clone:AMP010069B10, expressed in alveolar macrophage	PREDICTED: similar to pigeon CG10739-PA [Bos taurus]	183	25.33	282	46.85	225	35.02
profile6	GNL|UG|SSC#S35173398	AK230956	LOC100154198	Sus scrofa mRNA, clone:AMP010069A02, expressed in alveolar macrophage	PREDICTED: similar to FLN29 gene product [Sus scrofa]	140	19.38	250	41.54	202	31.44
profile6	GNL|UG|SSC#S35173404	AK230950	LOC396873	Sus scrofa mRNA, clone:AMP010068A11, expressed in alveolar macrophage	RecName: Full=Transcobalamin-1; AltName: Full=Transcobalamin I; Short=TC I; Short=TCI; AltName: Full=Haptocorrin; Short=R protein; AltName: Full=Cobalophilin; Flags: Precursor emb|CAA36800.1| unnamed protein product [Sus scrofa]	0	0.01	4	0.66	10	1.56
profile6	GNL|UG|SSC#S35173407	AK230947	---	Sus scrofa mRNA, clone:AMP010067F09, expressed in alveolar macrophage	transmembrane protein 106A [Bos taurus] sp|Q5EA90|T106A_BOVIN RecName: Full=Transmembrane protein 106A gb|AAX08696.1| hypothetical protein MGC20235 [Bos taurus] gb|AAI14089.1| Transmembrane protein 106A [Bos taurus]	452	62.56	878	145.88	741	115.34
profile6	GNL|UG|SSC#S35173432	AK230922	---	Sus scrofa mRNA, clone:AMP010065B06, expressed in alveolar macrophage	methyltransferase-like protein 1 [Bos taurus] sp|Q2YDF1|TRMB_BOVIN tRNA (guanine-N(7)-)-methyltransferase (tRNA(m7G46)-methyltransferase) (Methyltransferase-like protein 1) gb|AAI10253.1| Methyltransferase like 1 [Bos taurus] gb|ABM06158.1| methyltransfer	34	4.71	84	13.96	98	15.25
profile6	GNL|UG|SSC#S35173437	AK230917	---	Sus scrofa mRNA, clone:AMP010064B01, expressed in alveolar macrophage	NADH dehydrogenase subunit 2 [Sus scrofa] sp|O79875|NU2M_PIG RecName: Full=NADH-ubiquinone oxidoreductase chain 2; AltName: Full=NADH dehydrogenase subunit 2 gb|AAD34186.1|AF034253_2 NADH dehydrogenase subunit 2 [Sus scrofa] gb|AAG28217.1|AF304203_2 NADH2	7749	1072.58	8798	1461.78	9994	1555.65
profile6	GNL|UG|SSC#S35173447	AK230907	---	Sus scrofa mRNA, clone:AMP010063G02, expressed in alveolar macrophage	PREDICTED: similar to THO complex subunit 5 homolog (NF2/meningioma region protein pK1.3) (Placental protein 39.2) [Equus caballus]	124	17.16	241	40.04	335	52.15
profile6	GNL|UG|SSC#S35173452	AK230902	---	Sus scrofa mRNA, clone:AMP010061G10, expressed in alveolar macrophage	programmed cell death 1 ligand 2 [Sus scrofa] gb|AAX43995.1| programmed death ligand 2 [Sus scrofa]	82	11.35	115	19.11	144	22.41
profile6	GNL|UG|SSC#S35173480	AK230874	---	Sus scrofa mRNA, clone:AMP010058D02, expressed in alveolar macrophage	MAK16 homolog [Bos taurus] sp|Q1RML7|MAK16_BOVIN RecName: Full=Protein MAK16 homolog gb|AAI14830.1| MAK16 homolog (S. cerevisiae) [Bos taurus]	114	15.78	205	34.06	210	32.69
profile6	GNL|UG|SSC#S35173481	AK230873	---	Sus scrofa mRNA, clone:AMP010057H06, expressed in alveolar macrophage	PREDICTED: similar to Sterol O-acyltransferase 1 (Cholesterol acyltransferase 1) (Acyl coenzyme A:cholesterol acyltransferase 1) (ACAT-1) [Canis familiaris]	130	17.99	189	31.4	212	33
profile6	GNL|UG|SSC#S35173487	AK230867	---	Sus scrofa mRNA, clone:AMP010057C10, expressed in alveolar macrophage	PREDICTED: hypothetical protein XP_546001 [Canis familiaris]	42	5.81	73	12.13	65	10.12
profile6	GNL|UG|SSC#S35173497	AK230857	---	Sus scrofa mRNA, clone:AMP010054C01, expressed in alveolar macrophage	PREDICTED: similar to Kynureninase (L-kynurenine hydrolase) [Bos taurus]	110	15.23	141	23.43	139	21.64
profile6	GNL|UG|SSC#S35173502	AK230852	---	Sus scrofa mRNA, clone:AMP010053H09, expressed in alveolar macrophage		77	10.66	133	22.1	177	27.55
profile6	GNL|UG|SSC#S35173508	AK230846	---	Sus scrofa mRNA, clone:AMP010052G09, expressed in alveolar macrophage	PREDICTED: N-ethylmaleimide-sensitive factor isoform 4 [Bos taurus]	6	0.83	42	6.98	50	7.78
profile6	GNL|UG|SSC#S35173524	AK240549	LOC100156324	Sus scrofa mRNA, clone:UTR010096G02, expressed in uterus	PREDICTED: similar to mitochondrial ribosomal protein L18 [Sus scrofa]	491	67.96	661	109.82	803	124.99
profile6	GNL|UG|SSC#S35173594	AK240479	---	Sus scrofa mRNA, clone:UTR010080B12, expressed in uterus	ubiquitin associated domain containing 1 [Bos taurus] gb|AAI20436.1| UBA domain containing 1 [Bos taurus]	484	66.99	822	136.57	734	114.25
profile6	GNL|UG|SSC#S35173622	AK240451	CD2	Sus scrofa mRNA, clone:UTR010074B08, expressed in uterus	CD2 antigen (p50), sheep red blood cell receptor [Sus scrofa] dbj|BAD06310.1| CD2 antigen [Sus scrofa]	88	12.18	294	48.85	296	46.08
profile6	GNL|UG|SSC#S35173636	AK240437	SLA-DQB1	Sus scrofa mRNA, clone:UTR010069G08, expressed in uterus	MHC class II antigen [Sus scrofa] gb|AAN35089.1| MHC class II antigen [Sus scrofa] gb|AAN35090.1| MHC class II antigen [Sus scrofa] gb|ACA09759.1| MHC class II antigen [Sus scrofa] gb|ACA21775.1| MHC class II antigen [Sus scrofa]	1086	150.32	3471	576.7	3323	517.25
profile6	GNL|UG|SSC#S35173640	AK240433	TFG	Sus scrofa mRNA, clone:UTR010069B11, expressed in uterus	PREDICTED: TRK-fused gene isoform 2 [Bos taurus] gb|AAI04526.2| TFG protein [Bos taurus]	624	86.37	825	137.07	845	131.53
profile6	GNL|UG|SSC#S35173641	AK240432	---	Sus scrofa mRNA, clone:UTR010069B10, expressed in uterus	PREDICTED: similar to RPA-binding trans-activator [Canis familiaris]	143	19.79	197	32.73	197	30.66
profile6	GNL|UG|SSC#S35173675	AK240398	---	Sus scrofa mRNA, clone:UTR010063C12, expressed in uterus	PREDICTED: acyl-Coenzyme A dehydrogenase family, member 9 [Equus caballus]	68	9.41	99	16.45	82	12.76
profile6	GNL|UG|SSC#S35173704	AK240369	---	Sus scrofa mRNA, clone:UTR010060B08, expressed in uterus	PREDICTED: similar to Poliovirus receptor related immunoglobulin domain containing [Bos taurus]	20	2.77	81	13.46	73	11.36
profile6	GNL|UG|SSC#S35173710	AK230834	---	Sus scrofa mRNA, clone:AMP010050E02, expressed in alveolar macrophage	TAF12 RNA polymerase II, TATA box binding protein (TBP)-associated factor, 20kDa, isoform CRA_a [Homo sapiens]	114	15.78	262	43.53	232	36.11
profile6	GNL|UG|SSC#S35173712	AK240365	RGS2	Sus scrofa mRNA, clone:UTR010059H01, expressed in uterus	regulator of G-protein signaling 2, 24kDa [Sus scrofa] sp|Q3S853|RGS2_PIG RecName: Full=Regulator of G-protein signaling 2; Short=RGS2 gb|AAZ94412.2| regulator of G-protein signaling 2 [Sus scrofa]	735	101.74	1158	192.4	1263	196.6
profile6	GNL|UG|SSC#S35173729	AK237548	KLF7	Sus scrofa mRNA, clone:SPL010059F12, expressed in spleen	Kruppel-like factor 7 (ubiquitous), isoform CRA_b [Mus musculus]	2	0.28	16	2.66	13	2.02
profile6	GNL|UG|SSC#S35173740	AK237537	---	Sus scrofa mRNA, clone:SPL010058D09, expressed in spleen	PREDICTED: similar to SAC3 domain containing 1 [Canis familiaris]	57	7.89	118	19.61	85	13.23
profile6	GNL|UG|SSC#S35173773	AK237504	LOC100157339	Sus scrofa mRNA, clone:SPL010054C11, expressed in spleen	PREDICTED: similar to RAD51 associated protein 1, partial [Sus scrofa]	7	0.97	34	5.65	18	2.8
profile6	GNL|UG|SSC#S35173781	AK237496	---	Sus scrofa mRNA, clone:SPL010053A05, expressed in spleen	hypothetical protein LOC614078 [Bos taurus] ref|XP_001789556.1| PREDICTED: similar to MGC137594 protein [Bos taurus] gb|AAI11686.1| C18H16ORF61 protein [Bos taurus]	109	15.09	131	21.77	147	22.88
profile6	GNL|UG|SSC#S35173791	AK237486	---	Sus scrofa mRNA, clone:SPL010052A03, expressed in spleen	PREDICTED: hypothetical protein, partial [Ornithorhynchus anatinus]	60	8.3	93	15.45	106	16.5
profile6	GNL|UG|SSC#S35173818	AK237458	---	Sus scrofa mRNA, clone:SPL010047H01, expressed in spleen	rCG57027, isoform CRA_a [Rattus norvegicus]	28	3.88	62	10.3	61	9.5
profile6	GNL|UG|SSC#S35173830	AK237446	---	Sus scrofa mRNA, clone:SPL010045G06, expressed in spleen		878	121.53	1042	173.13	947	147.41
profile6	GNL|UG|SSC#S35173843	AK237433	---	Sus scrofa mRNA, clone:SPL010044H03, expressed in spleen	PREDICTED: TBC1 domain family, member 10B [Equus caballus]	157	21.73	265	44.03	223	34.71
profile6	GNL|UG|SSC#S35173862	AK237414	---	Sus scrofa mRNA, clone:SPL010038B03, expressed in spleen	protein tyrosine phosphatase type IVA, member 3 [Bos taurus] sp|A2VDT1|TP4A3_BOVIN RecName: Full=Protein tyrosine phosphatase type IVA 3; AltName: Full=Protein-tyrosine phosphatase 4a3 gb|AAI33387.1| PTP4A3 protein [Bos taurus]	21	2.91	34	5.65	45	7
profile6	GNL|UG|SSC#S35173877	AK237399	---	Sus scrofa mRNA, clone:SPL010036C07, expressed in spleen	PREDICTED: similar to low density lipoprotein B [Canis familiaris]	121	16.75	166	27.58	156	24.28
profile6	GNL|UG|SSC#S35173879	AK237397	---	Sus scrofa mRNA, clone:SPL010036B01, expressed in spleen	PREDICTED: similar to Fumarylacetoacetate hydrolase domain containing 1 [Equus caballus]	42	5.81	62	10.3	69	10.74
profile6	GNL|UG|SSC#S35173880	AK237396	---	Sus scrofa mRNA, clone:SPL010035E03, expressed in spleen		17	2.35	44	7.31	63	9.81
profile6	GNL|UG|SSC#S35173885	AK237391	---	Sus scrofa mRNA, clone:SPL010035A04, expressed in spleen	RER1 protein [Bos taurus]	183	25.33	238	39.54	251	39.07
profile6	GNL|UG|SSC#S35173898	AK237378	GK	Sus scrofa mRNA, clone:SPL010031F11, expressed in spleen	PREDICTED: similar to Glycerol kinase (ATP:glycerol 3-phosphotransferase) (Glycerokinase) (GK) isoform 8 [Canis familiaris]	102	14.12	169	28.08	222	34.56
profile6	GNL|UG|SSC#S35173921	AK234347	---	Sus scrofa mRNA, clone:OVR010045F12, expressed in ovary	PREDICTED: similar to abhydrolase domain containing 14A [Canis familiaris]	164	22.7	220	36.55	233	36.27
profile6	GNL|UG|SSC#S35173947	AK234321	---	Sus scrofa mRNA, clone:OVR010043D06, expressed in ovary	PREDICTED: similar to ribosomal protein L19 [Macaca mulatta]	3164	437.95	4341	721.25	4652	724.13
profile6	GNL|UG|SSC#S35173954	AK234314	---	Sus scrofa mRNA, clone:OVR010042F08, expressed in ovary	enolase 1 [Bos taurus] sp|Q9XSJ4|ENOA_BOVIN Alpha-enolase (2-phospho-D-glycerate hydro-lyase) (Non-neural enolase) (NNE) (Enolase 1) (Phosphopyruvate hydratase) (HAP47) gb|AAI03355.1| Enolase 1, (alpha) [Bos taurus]	545	75.44	1292	214.66	1771	275.67
profile6	GNL|UG|SSC#S35173968	AK234300	---	Sus scrofa mRNA, clone:OVR010041B01, expressed in ovary	RIB43A domain with coiled-coils 2 [Homo sapiens]	1690	233.92	4006	665.59	3014	469.16
profile6	GNL|UG|SSC#S35173983	AK234285	---	Sus scrofa mRNA, clone:OVR010039B01, expressed in ovary	syntaxin 4 [Bos taurus] sp|Q3SWZ3|STX4_BOVIN RecName: Full=Syntaxin-4 gb|AAI04589.1| Syntaxin 4 [Bos taurus]	85	11.77	166	27.58	147	22.88
profile6	GNL|UG|SSC#S35173986	AK234282	---	Sus scrofa mRNA, clone:OVR010038H02, expressed in ovary		0	0.01	4	0.66	9	1.4
profile6	GNL|UG|SSC#S35173998	AK234270	---	Sus scrofa mRNA, clone:OVR010035E11, expressed in ovary	phenylalanyl-tRNA synthetase, alpha subunit [Bos taurus] gb|AAI51498.1| FARSA protein [Bos taurus]	52	7.2	116	19.27	116	18.06
profile6	GNL|UG|SSC#S35174008	AK234260	---	Sus scrofa mRNA, clone:OVR010034E07, expressed in ovary	unnamed protein product [Homo sapiens]	239	33.08	391	64.96	356	55.41
profile6	GNL|UG|SSC#S35174024	AK234244	---	Sus scrofa mRNA, clone:OVR010032F07, expressed in ovary	PREDICTED: similar to zinc finger protein 408 [Canis familiaris]	65	9	93	15.45	87	13.54
profile6	GNL|UG|SSC#S35174060	AK234208	---	Sus scrofa mRNA, clone:OVR010027H03, expressed in ovary	IMP4, U3 small nucleolar ribonucleoprotein, homolog [Bos taurus] sp|Q0VD01|IMP4_BOVIN RecName: Full=U3 small nucleolar ribonucleoprotein protein IMP4; Short=U3 snoRNP protein IMP4 gb|AAI19910.1| IMP4, U3 small nucleolar ribonucleoprotein, homolog (yeast)	101	13.98	128	21.27	154	23.97
profile6	GNL|UG|SSC#S35174062	AK234206	---	Sus scrofa mRNA, clone:OVR010027F12, expressed in ovary	PREDICTED: similar to methionine sulfoxide reductase B2 [Bos taurus]	46	6.37	79	13.13	68	10.58
profile6	GNL|UG|SSC#S35174065	AK234203	---	Sus scrofa mRNA, clone:OVR010026H11, expressed in ovary	PREDICTED: similar to MGC142824 protein [Equus caballus]	32	4.43	64	10.63	67	10.43
profile6	GNL|UG|SSC#S35174092	AK234176	---	Sus scrofa mRNA, clone:OVR010019F10, expressed in ovary	Sjogren's syndrome nuclear autoantigen 1 [Mus musculus] sp|Q9JJ94|SSNA1_MOUSE RecName: Full=Sjoegren syndrome nuclear autoantigen 1 homolog dbj|BAA95103.1| unnamed protein product [Mus musculus] dbj|BAC40344.1| unnamed protein product [Mus musculus] gb|AA	113	15.64	150	24.92	152	23.66
profile6	GNL|UG|SSC#S35174120	AK230830	---	Sus scrofa mRNA, clone:AMP010050B04, expressed in alveolar macrophage	PREDICTED: similar to Putative glycerophosphodiester phosphodiesterase 5 [Bos taurus]	246	34.05	308	51.17	313	48.72
profile6	GNL|UG|SSC#S35174129	AK230821	GP91-PHOX	Sus scrofa mRNA, clone:AMP010048F11, expressed in alveolar macrophage	RecName: Full=Cytochrome b-245 heavy chain; AltName: Full=p22 phagocyte B-cytochrome; AltName: Full=Neutrophil cytochrome b 91 kDa polypeptide; AltName: Full=Heme-binding membrane glycoprotein gp91phox; AltName: Full=CGD91-phox; AltName: Full=gp91-phox; A	119	16.47	160	26.58	138	21.48
profile6	GNL|UG|SSC#S35174134	AK230816	---	Sus scrofa mRNA, clone:AMP010048B11, expressed in alveolar macrophage	PREDICTED: sterile alpha motif domain containing 9 [Bos taurus]	8	1.11	39	6.48	37	5.76
profile6	GNL|UG|SSC#S35174151	AK230799	CD86	Sus scrofa mRNA, clone:AMP010045D05, expressed in alveolar macrophage	co-stimulatory molecule B7-2 [Sus scrofa]	46	6.37	107	17.78	113	17.59
profile6	GNL|UG|SSC#S35174155	AK230795	---	Sus scrofa mRNA, clone:AMP010044F08, expressed in alveolar macrophage	PREDICTED: similar to chromosome 20 open reading frame 111 [Equus caballus]	122	16.89	170	28.25	198	30.82
profile6	GNL|UG|SSC#S35174157	AK230793	---	Sus scrofa mRNA, clone:AMP010044E06, expressed in alveolar macrophage	zinc finger protein (C2H2 type) 277 [Bos taurus] gb|AAI33468.1| ZNF277 protein [Bos taurus]	294	40.69	366	60.81	386	60.08
profile6	GNL|UG|SSC#S35174162	AK230788	HMGB1	Sus scrofa mRNA, clone:AMP010043F09, expressed in alveolar macrophage	mCG144566 [Mus musculus]	441	61.04	636	105.67	715	111.3
profile6	GNL|UG|SSC#S35174171	AK230779	---	Sus scrofa mRNA, clone:AMP010041A03, expressed in alveolar macrophage	PREDICTED: similar to secretory leukocyte peptidase inhibitor [Bos taurus]	26	3.6	178	29.57	128	19.92
profile6	GNL|UG|SSC#S35174174	AK230776	---	Sus scrofa mRNA, clone:AMP010040F08, expressed in alveolar macrophage	ATPase, H+ transporting, lysosomal 42kDa, V1 subunit C1 [Bos taurus] sp|P21282|VATC1_BOVIN RecName: Full=V-type proton ATPase subunit C 1; Short=V-ATPase subunit C 1; AltName: Full=Vacuolar proton pump subunit C 1 gb|AAA30803.1| H+ -ATPase C subunit gb|AA	207	28.65	314	52.17	365	56.82
profile6	GNL|UG|SSC#S35174175	AK230775	PGK1	Sus scrofa mRNA, clone:AMP010040D07, expressed in alveolar macrophage	phosphoglycerate kinase 1 [Sus scrofa] sp|Q7SIB7|PGK1_PIG Phosphoglycerate kinase 1 gb|AAT77773.1| phosphoglycerate kinase 1 [Sus scrofa]	1372	189.91	2283	379.32	2387	371.56
profile6	GNL|UG|SSC#S35174184	AK230766	---	Sus scrofa mRNA, clone:AMP010038G08, expressed in alveolar macrophage	histamine N-methyltransferase [Bos taurus] sp|Q58DV7|HNMT_BOVIN RecName: Full=Histamine N-methyltransferase; Short=HMT gb|AAX46337.1| histamine N-methyltransferase [Bos taurus] gb|AAI14061.1| Histamine N-methyltransferase [Bos taurus]	428	59.24	572	95.04	525	81.72
profile6	GNL|UG|SSC#S35174188	AK230762	---	Sus scrofa mRNA, clone:AMP010038D07, expressed in alveolar macrophage	PREDICTED: similar to Proteasome subunit alpha type 1 (Proteasome component C2) (Macropain subunit C2) (Multicatalytic endopeptidase complex subunit C2) (Proteasome nu chain) (30 kDa prosomal protein) (PROS-30) [Pan troglodytes]	469	64.92	1005	166.98	930	144.76
profile6	GNL|UG|SSC#S35174191	AK230759	---	Sus scrofa mRNA, clone:AMP010041G02, expressed in alveolar macrophage	PREDICTED: similar to cationic amino acid transporter 5 [Bos taurus]	82	11.35	111	18.44	104	16.19
profile6	GNL|UG|SSC#S35174193	AK230757	---	Sus scrofa mRNA, clone:AMP010037G04, expressed in alveolar macrophage	spindle and kinetochore-associated protein 2 [Bos taurus] sp|Q2TBY0|SKA2_BOVIN RecName: Full=Spindle and kinetochore-associated protein 2; AltName: Full=Protein FAM33A gb|AAI09480.1| Family with sequence similarity 33, member A [Bos taurus]	183	25.33	272	45.19	283	44.05
profile6	GNL|UG|SSC#S35174194	AK230756	---	Sus scrofa mRNA, clone:AMP010037D09, expressed in alveolar macrophage	ecotropic viral integration site 2B [Bos taurus] gb|AAI42468.1| EVI2B protein [Bos taurus]	259	35.85	318	52.84	305	47.48
profile6	GNL|UG|SSC#S35174223	AK230727	---	Sus scrofa mRNA, clone:AMP010032H01, expressed in alveolar macrophage	MORC3 protein [Bos taurus]	4	0.55	17	2.82	9	1.4
profile6	GNL|UG|SSC#S35174247	AK230703	IL8RB	Sus scrofa mRNA, clone:AMP010028C08, expressed in alveolar macrophage	PREDICTED: interleukin 8 receptor, beta [Sus scrofa]	53	7.34	124	20.6	130	20.24
profile6	GNL|UG|SSC#S35174265	AK230685	PSEN1	Sus scrofa mRNA, clone:AMP010025D05, expressed in alveolar macrophage	presenilin 1 [Sus scrofa] gb|ABI15723.1| presenilin 1 [Sus scrofa]	139	19.24	177	29.41	200	31.13
profile6	GNL|UG|SSC#S35174267	AK230683	OAS1	Sus scrofa mRNA, clone:AMP010025C08, expressed in alveolar macrophage	2'-5' oligoadenylate synthetase 1 [Sus scrofa]	99	13.7	866	143.89	352	54.79
profile6	GNL|UG|SSC#S35174271	AK230679	---	Sus scrofa mRNA, clone:AMP010025A11, expressed in alveolar macrophage	PREDICTED: similar to C-type lectin superfamily member 2 (Activation-induced C-type lectin) (IFN-alpha2b-inducing related protein 1) (C-type lectin domain family 2 member B) [Canis familiaris]	122	16.89	174	28.91	206	32.07
profile6	GNL|UG|SSC#S35174278	AK230672	NCK1	Sus scrofa mRNA, clone:AMP010023G09, expressed in alveolar macrophage	PREDICTED: similar to Cytoplasmic protein NCK1 (NCK adaptor protein 1) (SH2/SH3 adaptor protein NCK-alpha) isoform 1 [Canis familiaris]	435	60.21	545	90.55	479	74.56
profile6	GNL|UG|SSC#S35174283	AK230667	---	Sus scrofa mRNA, clone:AMP010022F12, expressed in alveolar macrophage	PREDICTED: RIO kinase 2 [Bos taurus]	154	21.32	229	38.05	199	30.98
profile6	GNL|UG|SSC#S35174294	AK230656	LOC100153196	Sus scrofa mRNA, clone:AMP010021F06, expressed in alveolar macrophage	PREDICTED: similar to syntaxin 7 (predicted) [Sus scrofa]	330	45.68	471	78.26	572	89.04
profile6	GNL|UG|SSC#S35174301	AK230649	---	Sus scrofa mRNA, clone:AMP010021D01, expressed in alveolar macrophage	PREDICTED: COMM domain containing 6 [Bos taurus]	581	80.42	838	139.23	881	137.14
profile6	GNL|UG|SSC#S35323577	DT321969	---	SusFleck_BFN_0017_0020_5_pCNS_P09 SusFleck Backfat Normalized Sus scrofa cDNA clone 0017_0020_P09 5', mRNA sequence	hypothetical protein LOC777789 [Bos taurus] sp|Q32LK2|CE032_BOVIN UPF0467 protein C5orf32 homolog gb|AAI09537.1| Chromosome 5 open reading frame 32 ortholog [Bos taurus]	344	47.62	856	142.22	686	106.78
profile6	GNL|UG|SSC#S35326222	DT324614	Cox5b	SusFleck_BFN_0017_0020_5_pCNS_C20 SusFleck Backfat Normalized Sus scrofa cDNA clone 0017_0020_C20 5', mRNA sequence	mitochondrial cytochrome c oxidase subunit Vb [Sus scrofa] sp|Q5S3G4|COX5B_PIG RecName: Full=Cytochrome c oxidase subunit 5B, mitochondrial; AltName: Full=Cytochrome c oxidase polypeptide Vb; Flags: Precursor gb|AAV53387.1| mitochondrial cytochrome c oxid	399	55.23	799	132.75	876	136.36
profile6	GNL|UG|SSC#S35328281	DT326673	---	SusFleck_BF_0021_0024_5_pCNS_K03 SusFleck Backfat Sus scrofa cDNA clone 0021_0024_K03 5', mRNA sequence		0	0.01	11	1.83	7	1.09
profile6	GNL|UG|SSC#S35331806	DT330203	---	SusFleck_BF_0053_0056_5_pCNS_H17 SusFleck Backfat Sus scrofa cDNA clone 0053_0056_H17 5', mRNA sequence	PREDICTED: hypothetical protein, partial [Sus scrofa]	12	1.66	28	4.65	19	2.96
profile6	GNL|UG|SSC#S35333016	DT331413	---	SusFleck_BF_0093_0096_5_pCNS_M17 SusFleck Backfat Sus scrofa cDNA clone 0093_0096_M17 5', mRNA sequence	PREDICTED: similar to Vesicle-associated membrane protein 5 (VAMP-5) (Myobrevin) [Macaca mulatta]	130	17.99	251	41.7	272	42.34
profile6	GNL|UG|SSC#S35717978	AB259649	SERPING1	Sus scrofa C1-INH mRNA for C1 inhibitor, complete cds	complement component 1 inhibitor [Sus scrofa] dbj|BAF36965.1| C1 inhibitor [Sus scrofa]	2435	337.04	3530	586.51	4200	653.77
profile6	GNL|UG|SSC#S35717988	EF055894	KLRC1	Sus scrofa KLRC1-like protein mRNA, partial cds	KLRC1-like protein [Sus scrofa]	14	1.94	28	4.65	39	6.07
profile6	GNL|UG|SSC#S35722094	DV936746	---	YU-IC-0167 Sus Scrofa Testis Zap Express Library Sus scrofa cDNA clone SS-T-1-2a-T3_O10, mRNA sequence	TPA: putative 6-16 protein [Sus scrofa]	1609	222.71	4907	815.29	6621	1030.62
profile6	GNL|UG|SSC#S37959704	DQ492687	ZFAND5	Sus scrofa zinc finger protein 216 mRNA, complete cds	zinc finger, A20 domain containing 2, isoform CRA_d [Homo sapiens]	11	1.52	30	4.98	27	4.2
profile6	GNL|UG|SSC#S38479783	ES444935	---	EST-AO198G12 Alveolar macrophage from PRRSV-infected pig Sus scrofa cDNA clone AO198G12, mRNA sequence		124	17.16	185	30.74	163	25.37
profile6	GNL|UG|SSC#S38479786	ES444938	---	EST-AO198H03 Alveolar macrophage from PRRSV-infected pig Sus scrofa cDNA clone AO198H03, mRNA sequence		1992	275.72	2688	446.61	2904	452.03
profile6	GNL|UG|SSC#S38480459	ES445611	---	EST-AO206F11 Alveolar macrophage from PRRSV-infected pig Sus scrofa cDNA clone AO206F11, mRNA sequence		0	0.01	5	0.83	17	2.65
profile6	GNL|UG|SSC#S38480734	ES445886	---	EST-AO209H10 Porcine kidney epithelial cell line [PK13; CRL6489] - PRRSV-exposed Sus scrofa cDNA clone AO209H10, mRNA sequence		19	2.63	43	7.14	40	6.23
profile6	GNL|UG|SSC#S38481918	ES447070	---	EST-AO225C02 Alveolar macrophage from PRRSV-infected pig Sus scrofa cDNA clone AO225C02, mRNA sequence		56	7.75	84	13.96	84	13.08
profile6	GNL|UG|SSC#S38482418	ES447570	---	EST-AO231B10 Alveolar macrophage from PRRSV-infected pig Sus scrofa cDNA clone AO231B10, mRNA sequence		296	40.97	647	107.5	472	73.47
profile6	GNL|UG|SSC#S38483127	AB254406	NR1H3	Sus scrofa LXRA mRNA for liver X receptor alpha, complete cds, tissue_type:thymus and spleen	nuclear receptor subfamily 1, group H, member 3 [Sus scrofa] gb|AAY43056.1| nuclear orphan receptor LXR-alpha [Sus scrofa] dbj|BAF57045.1| liver X receptor alpha [Sus scrofa]	468	64.78	591	98.19	558	86.86
profile6	GNL|UG|SSC#S38675439	AB271940	DTNBP1	Sus scrofa DTNBP1 mRNA for dystrobrevin-binding protein 1, complete cds	dystrobrevin binding protein 1 [Sus scrofa] dbj|BAF62315.1| dystrobrevin-binding protein 1 [Sus scrofa]	84	11.63	149	24.76	137	21.33
profile6	GNL|UG|SSC#S38676051	NM_001097521	PGRMC2	Sus scrofa progesterone receptor membrane component 2 (PGRMC2), mRNA	PREDICTED: similar to progesterone membrane binding protein [Macaca mulatta]	299	41.39	440	73.11	426	66.31
profile6	GNL|UG|SSC#S38676091	NM_001097427	SLA-3	Sus scrofa MHC class I antigen 3 (SLA-3), mRNA	swine leucocyte antigen 3/2 (SLA-3/2) [Sus scrofa]	718	99.38	2815	467.71	2193	341.36
profile6	GNL|UG|SSC#S39548006	EU006039	IFIH1	Sus scrofa melanoma differentiation associated protein-5 (MDA5) mRNA, complete cds	interferon induced with helicase C domain 1 [Sus scrofa] gb|ABS29718.1| melanoma differentiation associated protein-5 [Sus scrofa]	116	16.06	171	28.41	183	28.49
profile6	GNL|UG|SSC#S39723778	EF625347	CYP3A88	Sus scrofa cytochrome P450 (CYP3A88) mRNA, complete cds	cytochrome P450 CYP3A88 [Sus scrofa] gb|ABS58488.2| cytochrome P450 [Sus scrofa]	7	0.97	46	7.64	47	7.32
profile6	GNL|UG|SSC#S39762052	EV857330	---	ramn3511b_g22.y1 amn Sus scrofa cDNA 5', mRNA sequence	LacZ alpha peptide [Cloning vector pYESW29']	215	29.76	259	43.03	278	43.27
profile6	GNL|UG|SSC#S39764195	EV859473	---	raor032_f20.y1 aor Sus scrofa cDNA 5', mRNA sequence		4	0.55	12	1.99	18	2.8
profile6	GNL|UG|SSC#S39768212	EV863490	---	raor029_f4.y1 aor Sus scrofa cDNA 5', mRNA sequence		0	0.01	11	1.83	11	1.71
profile6	GNL|UG|SSC#S39776686	EV871964	---	rpbfe0118_j20.y1 bfe Sus scrofa cDNA 5', mRNA sequence		0	0.01	10	1.66	10	1.56
profile6	GNL|UG|SSC#S39778806	EV874084	---	rpbfe0118_b13.y1 bfe Sus scrofa cDNA 5', mRNA sequence		435	60.21	550	91.38	481	74.87
profile6	GNL|UG|SSC#S39779170	EV874448	---	rpbfe0119_h5.y1 bfe Sus scrofa cDNA 5', mRNA sequence		58	8.03	84	13.96	94	14.63
profile6	GNL|UG|SSC#S39782578	EV877856	---	rdbla0121_p23.y1 bla Sus scrofa cDNA 5', mRNA sequence		0	0.01	9	1.5	7	1.09
profile6	GNL|UG|SSC#S39791419	EV886697	---	rcad22b_n1.y1 cag Sus scrofa cDNA 5', mRNA sequence		157	21.73	470	78.09	304	47.32
profile6	GNL|UG|SSC#S39794773	EV890051	---	rcad06b_b19.y1 cag Sus scrofa cDNA 5', mRNA sequence	Homo sapiens ubiquitin-like 5 [synthetic construct] gb|AAX29497.1| ubiquitin-like 5 [synthetic construct] gb|AAX29498.1| ubiquitin-like 5 [synthetic construct]	2574	356.28	3777	627.55	4150	645.98
profile6	GNL|UG|SSC#S39796106	EV891384	---	rcad23b_n18.y1 cag Sus scrofa cDNA 5', mRNA sequence	beta-galactosidase [Cloning vector pUG26]	15	2.08	66	10.97	50	7.78
profile6	GNL|UG|SSC#S39796976	EV892254	---	rcad16b_k19.y1 cag Sus scrofa cDNA 5', mRNA sequence	lacZ [Binary vector pCLEAN-G147] gb|ABW84178.1| lacZ [Binary vector pCLEAN-G146] gb|ABW84181.1| lacZ [Binary vector pCLEAN-G144]	45	6.23	88	14.62	69	10.74
profile6	GNL|UG|SSC#S39800510	EV895788	---	rcbe11_f16.y1 cbe Sus scrofa cDNA 5', mRNA sequence	putative reverse transcriptase [Zingiber officinale]	17	2.35	39	6.48	31	4.83
profile6	GNL|UG|SSC#S39801969	EV897247	---	rcbe27_b1.y1 cbe Sus scrofa cDNA 5', mRNA sequence		120	16.61	249	41.37	272	42.34
profile6	GNL|UG|SSC#S39803295	EV898573	---	rcbe17_o24.y1 cbe Sus scrofa cDNA 5', mRNA sequence		15	2.08	33	5.48	25	3.89
profile6	GNL|UG|SSC#S39805601	EV900879	---	rcbl0_009982.y1 cbl Sus scrofa cDNA 5', mRNA sequence		0	0.01	11	1.83	3	0.47
profile6	GNL|UG|SSC#S39812229	EV907507	---	rcbl0_010381.y1 cbl Sus scrofa cDNA 5', mRNA sequence		26	3.6	69	11.46	53	8.25
profile6	GNL|UG|SSC#S39842527	EV937609	---	rcje32_e7.y1 cje Sus scrofa cDNA 5', mRNA sequence		30	4.15	61	10.14	47	7.32
profile6	GNL|UG|SSC#S39846159	EV941241	---	rcje11_g12.y1 cje Sus scrofa cDNA 5', mRNA sequence		135	18.69	241	40.04	209	32.53
profile6	GNL|UG|SSC#S39849184	EV944266	---	rcki32_h14.y1 cki Sus scrofa cDNA 5', mRNA sequence	PREDICTED: hypothetical protein [Sus scrofa] ref|XP_001924124.1| PREDICTED: hypothetical protein [Sus scrofa]	57	7.89	82	13.62	68	10.58
profile6	GNL|UG|SSC#S39852900	EV947982	---	rcki21_h19.y1 cki Sus scrofa cDNA 5', mRNA sequence		29	4.01	50	8.31	45	7
profile6	GNL|UG|SSC#S39861498	EV956580	---	rcli28b_o17.y1 cli Sus scrofa cDNA 5', mRNA sequence		1174	162.5	2531	420.52	3143	489.24
profile6	GNL|UG|SSC#S39866841	EV961923	---	pigca_1316.z1 clu Sus scrofa cDNA 5', mRNA sequence	conserved hypothetical protein [Aspergillus fumigatus A1163]	174	24.08	286	47.52	259	40.32
profile6	GNL|UG|SSC#S39876389	EV971464	---	rcly27b_h15.y1 cly Sus scrofa cDNA 5', mRNA sequence		19	2.63	40	6.65	29	4.51
profile6	GNL|UG|SSC#S39881345	EV976420	---	rcly17b_n13.y1 cly Sus scrofa cDNA 5', mRNA sequence		53	7.34	165	27.41	156	24.28
profile6	GNL|UG|SSC#S39889482	EV984557	---	rcmu37_k16.y1 cmu Sus scrofa cDNA 5', mRNA sequence		102	14.12	146	24.26	152	23.66
profile6	GNL|UG|SSC#S39890356	EV985431	---	rcmu35_g4.y1 cmu Sus scrofa cDNA 5', mRNA sequence		0	0.01	6	1	9	1.4
profile6	GNL|UG|SSC#S39891101	EV986176	---	rcmu39_p11.y1 cmu Sus scrofa cDNA 5', mRNA sequence	Tctex1 domain-containing protein 2	161	22.28	182	30.24	210	32.69
profile6	GNL|UG|SSC#S39892616	EV987691	---	rcmu21_d16.y1 cmu Sus scrofa cDNA 5', mRNA sequence		16	2.21	46	7.64	32	4.98
profile6	GNL|UG|SSC#S39900775	EV995850	---	rcov13b_k16.y1 cov Sus scrofa cDNA 5', mRNA sequence		229	31.7	368	61.14	447	69.58
profile6	GNL|UG|SSC#S39921874	EW016939	---	rcsp08b_g1.y1 csp Sus scrofa cDNA 5', mRNA sequence		96	13.29	206	34.23	150	23.35
profile6	GNL|UG|SSC#S39936790	EW031855	---	rcst34_e24.y1 cst Sus scrofa cDNA 5', mRNA sequence		2	0.28	10	1.66	14	2.18
profile6	GNL|UG|SSC#S39940777	EW035842	---	rcte07_m11.y1 cte Sus scrofa cDNA 5', mRNA sequence		15	2.08	32	5.32	42	6.54
profile6	GNL|UG|SSC#S39951768	EW046833	---	rpigcb_1028.y1 cty Sus scrofa cDNA 5', mRNA sequence		40	5.54	68	11.3	54	8.41
profile6	GNL|UG|SSC#S39958196	EW053261	---	rpigcb_6909.y1 cty Sus scrofa cDNA 5', mRNA sequence		16	2.21	48	7.98	66	10.27
profile6	GNL|UG|SSC#S39971976	EW067041	---	rduo416b_i22.y1 duo Sus scrofa cDNA 5', mRNA sequence	LacZ alpha peptide [Cloning vector pYESW29']	0	0.01	10	1.66	3	0.47
profile6	GNL|UG|SSC#S39972464	EW067529	---	rduo411b_c10.y1 duo Sus scrofa cDNA 5', mRNA sequence	mCG145257 [Mus musculus]	26	3.6	41	6.81	52	8.09
profile6	GNL|UG|SSC#S39975010	EW070075	---	rduo434b_a22.y1 duo Sus scrofa cDNA 5', mRNA sequence	hypothetical protein GobsU_26581 [Gemmata obscuriglobus UQM 2246]	0	0.01	5	0.83	9	1.4
profile6	GNL|UG|SSC#S39976713	EW071778	---	rduo414b_g10.y1 duo Sus scrofa cDNA 5', mRNA sequence		0	0.01	11	1.83	7	1.09
profile6	GNL|UG|SSC#S39979866	EW074931	---	rebs19c_f11.y1 ebs Sus scrofa cDNA 5', mRNA sequence	LacZ alpha peptide [Cloning vector pYESW29']	298	41.25	380	63.14	462	71.91
profile6	GNL|UG|SSC#S39984579	EW079644	---	rebs04c_f14.y1 ebs Sus scrofa cDNA 5', mRNA sequence	lacZ [Binary vector pCLEAN-G147] gb|ABW84178.1| lacZ [Binary vector pCLEAN-G146] gb|ABW84181.1| lacZ [Binary vector pCLEAN-G144]	164	22.7	215	35.72	188	29.26
profile6	GNL|UG|SSC#S39989401	EW084466	---	recc2818c_f23.y1 ecc Sus scrofa cDNA 5', mRNA sequence	LacZ alpha peptide [Cloning vector pYESW29']	57	7.89	84	13.96	82	12.76
profile6	GNL|UG|SSC#S39990514	EW085423	---	recc2804c_k1.y1 ecc Sus scrofa cDNA 5', mRNA sequence	LacZ alpha peptide [Cloning vector pYESW29']	2	0.28	12	1.99	19	2.96
profile6	GNL|UG|SSC#S40000460	EW095369	---	rece05c_p22.y1 ece Sus scrofa cDNA 5', mRNA sequence	lacZ [Binary vector pCLEAN-G147] gb|ABW84178.1| lacZ [Binary vector pCLEAN-G146] gb|ABW84181.1| lacZ [Binary vector pCLEAN-G144]	2	0.28	17	2.82	10	1.56
profile6	GNL|UG|SSC#S40004648	EW099557	---	rece38_p19.y1 ece Sus scrofa cDNA 5', mRNA sequence	LacZ alpha peptide [Cloning vector pYESW29']	221	30.59	471	78.26	568	88.41
profile6	GNL|UG|SSC#S40015356	EW110265	---	reje06b_k7.y1 eje Sus scrofa cDNA 5', mRNA sequence		8	1.11	23	3.82	20	3.11
profile6	GNL|UG|SSC#S40015666	EW110575	---	reje19b_d1.y1 eje Sus scrofa cDNA 5', mRNA sequence		122	16.89	308	51.17	349	54.32
profile6	GNL|UG|SSC#S40016575	EW111484	---	reje38b_k11.y1 eje Sus scrofa cDNA 5', mRNA sequence		53	7.34	84	13.96	105	16.34
profile6	GNL|UG|SSC#S40019684	EW114593	---	reje35b_d3.y1 eje Sus scrofa cDNA 5', mRNA sequence	beta-galactosidase [Cloning vector pUG7]	112	15.5	150	24.92	130	20.24
profile6	GNL|UG|SSC#S40021049	EW115958	---	reje34b_o11.y1 eje Sus scrofa cDNA 5', mRNA sequence	LacZ alpha peptide [Cloning vector pYESW29']	10	1.38	23	3.82	29	4.51
profile6	GNL|UG|SSC#S40034868	EW129775	---	relu1303b_f22.y1 elu Sus scrofa cDNA 5', mRNA sequence	hypothetical protein [Oryza sativa Japonica Group] dbj|BAD29285.1| hypothetical protein [Oryza sativa Japonica Group]	65	9	102	16.95	91	14.16
profile6	GNL|UG|SSC#S40039005	EW133912	---	reru03c_c16.y1 eru Sus scrofa cDNA 5', mRNA sequence	LacZ alpha peptide [Cloning vector pYESW29']	289	40	383	63.64	327	50.9
profile6	GNL|UG|SSC#S40046256	EW141163	---	reru31c_g21.y1 eru Sus scrofa cDNA 5', mRNA sequence	unknown [Schistosoma japonicum]	9	1.25	25	4.15	39	6.07
profile6	GNL|UG|SSC#S40056746	EW151653	---	reye1630b_g6r1.y1 eye Sus scrofa cDNA 5', mRNA sequence	LacZ alpha peptide [Cloning vector pYESW29']	138	19.1	174	28.91	155	24.13
profile6	GNL|UG|SSC#S40066476	EW161383	---	rfat0103_o24.y1 fat Sus scrofa cDNA 5', mRNA sequence		238	32.94	346	57.49	322	50.12
profile6	GNL|UG|SSC#S40068459	EW163366	---	rfat0113_n23.y1 fat Sus scrofa cDNA 5', mRNA sequence	putative reverse transcriptase [Zingiber officinale]	81	11.21	137	22.76	132	20.55
profile6	GNL|UG|SSC#S40072585	EW167492	---	rfat0129_c14.y1 fat Sus scrofa cDNA 5', mRNA sequence		166	22.98	329	54.66	268	41.72
profile6	GNL|UG|SSC#S40072839	EW167746	---	rfat0123_i4.y1 fat Sus scrofa cDNA 5', mRNA sequence		0	0.01	4	0.66	11	1.71
profile6	GNL|UG|SSC#S40076589	EW171496	---	rfbs3925b_h17.y1 fbs Sus scrofa cDNA 5', mRNA sequence	LacZ alpha peptide [Cloning vector pYESW29']	404	55.92	826	137.24	781	121.57
profile6	GNL|UG|SSC#S40077180	EW172087	---	rfbs3932b_d10.y1 fbs Sus scrofa cDNA 5', mRNA sequence		109	15.09	157	26.09	168	26.15
profile6	GNL|UG|SSC#S40078488	EW173395	---	rfbs3930b_p14.y1 fbs Sus scrofa cDNA 5', mRNA sequence		46	6.37	89	14.79	113	17.59
profile6	GNL|UG|SSC#S40081063	EW175970	---	rfbs3922b_o22.y1 fbs Sus scrofa cDNA 5', mRNA sequence	lacZ [Binary vector pCLEAN-G147] gb|ABW84178.1| lacZ [Binary vector pCLEAN-G146] gb|ABW84181.1| lacZ [Binary vector pCLEAN-G144]	0	0.01	8	1.33	9	1.4
profile6	GNL|UG|SSC#S40082261	EW177168	---	rfbs3926b_o2.y1 fbs Sus scrofa cDNA 5', mRNA sequence	beta-galactosidase [Cloning vector pUG26]	2	0.28	15	2.49	12	1.87
profile6	GNL|UG|SSC#S40083229	EW178136	---	rfcc20b_f22.y1 fcc Sus scrofa cDNA 5', mRNA sequence		254	35.16	313	52	336	52.3
profile6	GNL|UG|SSC#S40085259	EW180166	---	rfcc27b_d13.y1 fcc Sus scrofa cDNA 5', mRNA sequence	hCG1998117 [Homo sapiens]	13	1.8	39	6.48	43	6.69
profile6	GNL|UG|SSC#S40087294	EW182201	---	rfcc22b_m9.y1 fcc Sus scrofa cDNA 5', mRNA sequence		17	2.35	36	5.98	26	4.05
profile6	GNL|UG|SSC#S40087603	EW182510	---	rfcc23b_f8.y1 fcc Sus scrofa cDNA 5', mRNA sequence	lacZ [Binary vector pCLEAN-G147] gb|ABW84178.1| lacZ [Binary vector pCLEAN-G146] gb|ABW84181.1| lacZ [Binary vector pCLEAN-G144]	12	1.66	65	10.8	38	5.92
profile6	GNL|UG|SSC#S40088970	EW183877	---	rfcc24b_a14.y1 fcc Sus scrofa cDNA 5', mRNA sequence	LacZ alpha peptide [Cloning vector pYESW29']	15	2.08	43	7.14	25	3.89
profile6	GNL|UG|SSC#S40094155	EW189062	---	rfce31c_j14.y1 fce Sus scrofa cDNA 5', mRNA sequence	PREDICTED: similar to HC12887 [Equus caballus]	201	27.82	413	68.62	448	69.74
profile6	GNL|UG|SSC#S40097075	EW191982	---	rpfco0110_a1.y1 fco Sus scrofa cDNA 5', mRNA sequence		42	5.81	83	13.79	84	13.08
profile6	GNL|UG|SSC#S40097477	EW192384	---	rpfco0108_n18.y1 fco Sus scrofa cDNA 5', mRNA sequence	purinergic receptor P2Y12 [Bos taurus] gb|AAI22592.1| Purinergic receptor P2Y, G-protein coupled, 12 [Bos taurus]	54	7.47	94	15.62	70	10.9
profile6	GNL|UG|SSC#S40098777	EW193684	---	rpfco0102_l13.y1 fco Sus scrofa cDNA 5', mRNA sequence		47	6.51	112	18.61	117	18.21
profile6	GNL|UG|SSC#S40099717	EW194624	---	rpfco0110_g22.y1 fco Sus scrofa cDNA 5', mRNA sequence		39	5.4	66	10.97	53	8.25
profile6	GNL|UG|SSC#S40102046	EW196953	---	rpfco0121_a2.y1 fco Sus scrofa cDNA 5', mRNA sequence		193	26.71	251	41.7	226	35.18
profile6	GNL|UG|SSC#S40104089	EW198996	---	rfhi4017b_c6.y1 fhi Sus scrofa cDNA 5', mRNA sequence	lacZ [Binary vector pCLEAN-G147] gb|ABW84178.1| lacZ [Binary vector pCLEAN-G146] gb|ABW84181.1| lacZ [Binary vector pCLEAN-G144]	747	103.4	1000	166.15	923	143.67
profile6	GNL|UG|SSC#S40108865	EW203772	---	rfhi4002b_n3.y1 fhi Sus scrofa cDNA 5', mRNA sequence	LacZ alpha peptide [Cloning vector pYESW29']	444	61.46	586	97.36	687	106.94
profile6	GNL|UG|SSC#S40110548	EW205455	---	rfhi4040b_d20.y1 fhi Sus scrofa cDNA 5', mRNA sequence	LacZ alpha peptide [Cloning vector pYESW29']	101	13.98	179	29.74	184	28.64
profile6	GNL|UG|SSC#S40110625	EW205532	---	rfhi4029b_j3.y1 fhi Sus scrofa cDNA 5', mRNA sequence	LacZ alpha peptide [Cloning vector pYESW29']	120	16.61	198	32.9	200	31.13
profile6	GNL|UG|SSC#S40110683	EW205590	---	rfhi4021b_c17.y1 fhi Sus scrofa cDNA 5', mRNA sequence		531	73.5	642	106.67	569	88.57
profile6	GNL|UG|SSC#S40111130	EW206037	---	rfhi4012b_c20.y1 fhi Sus scrofa cDNA 5', mRNA sequence	LacZ alpha peptide [Cloning vector pYESW29']	71	9.83	204	33.89	221	34.4
profile6	GNL|UG|SSC#S40117649	EW212556	---	rfli732b_b8.y1 fli Sus scrofa cDNA 5', mRNA sequence	LacZ alpha peptide [Cloning vector pYESW29']	203	28.1	413	68.62	374	58.22
profile6	GNL|UG|SSC#S40119904	EW214811	---	rfty510b_c24r1.y1 fty Sus scrofa cDNA 5', mRNA sequence	LacZ alpha peptide [Cloning vector pYESW29']	197	27.27	368	61.14	442	68.8
profile6	GNL|UG|SSC#S40122393	EW217300	HCST	rfty519b_o2.y1 fty Sus scrofa cDNA 5', mRNA sequence	hematopoietic cell signal transducer [Sus scrofa] sp|Q9GJR5|HCST_PIG RecName: Full=Hematopoietic cell signal transducer; AltName: Full=DNAX-activation protein 10; AltName: Full=Membrane protein DAP10; Flags: Precursor gb|AAG29422.1|AF285444_1 immunorecept	53	7.34	117	19.44	87	13.54
profile6	GNL|UG|SSC#S40130919	EW225826	---	rgul0108_g14.y1 gul Sus scrofa cDNA 5', mRNA sequence		113	15.64	200	33.23	196	30.51
profile6	GNL|UG|SSC#S40143823	EW238730	---	rhlv13b_d11.y1 hlv Sus scrofa cDNA 5', mRNA sequence		35	4.84	87	14.45	75	11.67
profile6	GNL|UG|SSC#S40145081	EW239988	---	rhlv38b_p23.y1 hlv Sus scrofa cDNA 5', mRNA sequence	beta-galactosidase [Cloning vector pUG26]	0	0.01	13	2.16	16	2.49
profile6	GNL|UG|SSC#S40146297	EW241204	---	rhlv11b_n10.y1 hlv Sus scrofa cDNA 5', mRNA sequence	lacZ [Binary vector pCLEAN-G147] gb|ABW84178.1| lacZ [Binary vector pCLEAN-G146] gb|ABW84181.1| lacZ [Binary vector pCLEAN-G144]	46	6.37	81	13.46	83	12.92
profile6	GNL|UG|SSC#S40146922	EW241829	COX6B	rhlv05b_i20.y1 hlv Sus scrofa cDNA 5', mRNA sequence	COX6B protein [Sus scrofa] gb|ABK55637.1| COX6B [Sus scrofa]	899	124.44	1601	266	1689	262.91
profile6	GNL|UG|SSC#S40148092	EW242999	---	rhlv07b_l17.y1 hlv Sus scrofa cDNA 5', mRNA sequence	LacZ alpha peptide [Cloning vector pYESW29']	219	30.31	705	117.14	870	135.42
profile6	GNL|UG|SSC#S40153033	EW247940	---	rhyp28c_l13.y1 hyp Sus scrofa cDNA 5', mRNA sequence	beta-galactosidase [Cloning vector pUG26]	60	8.3	101	16.78	115	17.9
profile6	GNL|UG|SSC#S40154325	EW249232	---	rhyp12c_o13.y1 hyp Sus scrofa cDNA 5', mRNA sequence	LacZ alpha peptide [Cloning vector pYESW29']	28	3.88	98	16.28	128	19.92
profile6	GNL|UG|SSC#S40156904	EW251811	---	rhyp13c_d15.y1 hyp Sus scrofa cDNA 5', mRNA sequence		15	2.08	57	9.47	103	16.03
profile6	GNL|UG|SSC#S40156924	EW251831	---	rhyp33c_p6.y1 hyp Sus scrofa cDNA 5', mRNA sequence	LacZ alpha peptide [Cloning vector pYESW29']	0	0.01	10	1.66	5	0.78
profile6	GNL|UG|SSC#S40157206	EW252113	---	rhyp30c_f14.y1 hyp Sus scrofa cDNA 5', mRNA sequence	LacZ alpha peptide [Cloning vector pYESW29']	162	22.42	292	48.52	346	53.86
profile6	GNL|UG|SSC#S40158855	EW253762	CCL28	rhyp25c_p19.y1 hyp Sus scrofa cDNA 5', mRNA sequence	LacZ alpha peptide [Cloning vector pYESW29']	39	5.4	55	9.14	66	10.27
profile6	GNL|UG|SSC#S40173770	EW268677	---	risp18_i22.y1 isp Sus scrofa cDNA 5', mRNA sequence		166	22.98	281	46.69	344	53.55
profile6	GNL|UG|SSC#S40175200	EW270107	---	risp35_m21.y1 isp Sus scrofa cDNA 5', mRNA sequence		209	28.93	233	38.71	266	41.41
profile6	GNL|UG|SSC#S40176046	EW270953	---	risp01_n16.y1 isp Sus scrofa cDNA 5', mRNA sequence		25	3.46	50	8.31	66	10.27
profile6	GNL|UG|SSC#S40177122	EW272029	---	risp02_m3.y1 isp Sus scrofa cDNA 5', mRNA sequence		196	27.13	292	48.52	377	58.68
profile6	GNL|UG|SSC#S40177180	EW272087	---	risp11_a15.y1 isp Sus scrofa cDNA 5', mRNA sequence	PREDICTED: dimerization cofactor of hepatocyte nuclear factor 1 (HNF1) from muscle [Pan troglodytes]	95	13.15	314	52.17	302	47.01
profile6	GNL|UG|SSC#S40185749	EW280656	---	rjca33c_p5.y1 jca Sus scrofa cDNA 5', mRNA sequence		53	7.34	103	17.11	113	17.59
profile6	GNL|UG|SSC#S40186236	EW281143	---	rjca08c_c24.y1 jca Sus scrofa cDNA 5', mRNA sequence		0	0.01	5	0.83	11	1.71
profile6	GNL|UG|SSC#S40193329	EW288236	---	rjej09b_p20.y1 jej Sus scrofa cDNA 5', mRNA sequence	LacZ alpha peptide [Cloning vector pYESW29']	1259	174.27	2395	397.93	2801	436
profile6	GNL|UG|SSC#S40195647	EW290554	---	rjej09b_k14.y1 jej Sus scrofa cDNA 5', mRNA sequence	lacZ [Binary vector pCLEAN-G147] gb|ABW84178.1| lacZ [Binary vector pCLEAN-G146] gb|ABW84181.1| lacZ [Binary vector pCLEAN-G144]	66	9.14	93	15.45	80	12.45
profile6	GNL|UG|SSC#S40196887	EW291794	---	rjej09b_o21.y1 jej Sus scrofa cDNA 5', mRNA sequence	lacZ [Binary vector pCLEAN-G147] gb|ABW84178.1| lacZ [Binary vector pCLEAN-G146] gb|ABW84181.1| lacZ [Binary vector pCLEAN-G144]	172	23.81	190	31.57	220	34.24
profile6	GNL|UG|SSC#S40197378	EW292285	---	rjej21b_i9.y1 jej Sus scrofa cDNA 5', mRNA sequence	lacZ [Binary vector pCLEAN-G147] gb|ABW84178.1| lacZ [Binary vector pCLEAN-G146] gb|ABW84181.1| lacZ [Binary vector pCLEAN-G144]	64	8.86	96	15.95	86	13.39
profile6	GNL|UG|SSC#S40200664	EW295571	---	ruio27_o20.y1 kid Sus scrofa cDNA 5', mRNA sequence	putative reverse transcriptase [Zingiber officinale]	4	0.55	13	2.16	17	2.65
profile6	GNL|UG|SSC#S40203024	EW297931	---	ruio07_g2.y1 kid Sus scrofa cDNA 5', mRNA sequence		19	2.63	38	6.31	33	5.14
profile6	GNL|UG|SSC#S40206359	EW301266	---	ruio09_g7.y1 kid Sus scrofa cDNA 5', mRNA sequence		0	0.01	9	1.5	5	0.78
profile6	GNL|UG|SSC#S40208132	EW303039	---	ruio23_l3.y1 kid Sus scrofa cDNA 5', mRNA sequence		25	3.46	51	8.47	39	6.07
profile6	GNL|UG|SSC#S40209476	EW304383	---	ruio34_f15.y1 kid Sus scrofa cDNA 5', mRNA sequence		168	23.25	303	50.34	223	34.71
profile6	GNL|UG|SSC#S40219983	EW314890	---	rpldo0105_g23.y1 ldo Sus scrofa cDNA 5', mRNA sequence	NDUFB1 protein [Homo sapiens]	152	21.04	348	57.82	331	51.52
profile6	GNL|UG|SSC#S40227689	EW322596	---	rlin38_p16.y1 lin Sus scrofa cDNA 5', mRNA sequence		54	7.47	137	22.76	128	19.92
profile6	GNL|UG|SSC#S40227949	EW322856	---	rlin19_o7.y1 lin Sus scrofa cDNA 5', mRNA sequence		65	9	91	15.12	87	13.54
profile6	GNL|UG|SSC#S40228113	EW323020	---	rlin16_c7.y1 lin Sus scrofa cDNA 5', mRNA sequence	FK506 binding protein precursor variant [Homo sapiens]	353	48.86	525	87.23	669	104.14
profile6	GNL|UG|SSC#S40233232	EW328139	---	rpliv0112_a9.y1 liv Sus scrofa cDNA 5', mRNA sequence		358	49.55	1110	184.43	838	130.44
profile6	GNL|UG|SSC#S40241964	EW336871	---	rlnt06c_a17.y1 lnt Sus scrofa cDNA 5', mRNA sequence	LacZ alpha peptide [Cloning vector pYESW29']	3490	483.07	6657	1106.06	8812	1371.67
profile6	GNL|UG|SSC#S40242033	EW336940	---	rlnt20c_o16.y1 lnt Sus scrofa cDNA 5', mRNA sequence		5	0.69	19	3.16	14	2.18
profile6	GNL|UG|SSC#S40243562	EW338469	---	rlnt34c_o4.y1 lnt Sus scrofa cDNA 5', mRNA sequence	LacZ alpha peptide [Cloning vector pYESW29']	847	117.24	1013	168.31	1150	179.01
profile6	GNL|UG|SSC#S40243636	EW338543	---	rlnt27c_f10.y1 lnt Sus scrofa cDNA 5', mRNA sequence	beta-galactosidase [Cloning vector pUG26]	121	16.75	770	127.93	1162	180.88
profile6	GNL|UG|SSC#S40244593	EW339500	---	rlnt21c_h9.y1 lnt Sus scrofa cDNA 5', mRNA sequence	lacZ [Binary vector pCLEAN-G147] gb|ABW84178.1| lacZ [Binary vector pCLEAN-G146] gb|ABW84181.1| lacZ [Binary vector pCLEAN-G144]	114	15.78	169	28.08	203	31.6
profile6	GNL|UG|SSC#S40267254	EW362161	---	rlyg12_g11.y1 lyg Sus scrofa cDNA 5', mRNA sequence		254	35.16	667	110.82	502	78.14
profile6	GNL|UG|SSC#S40268747	EW363654	---	rmas940b_b7.y1 mas Sus scrofa cDNA 5', mRNA sequence	LacZ alpha peptide [Cloning vector pYESW29']	93	12.87	177	29.41	170	26.46
profile6	GNL|UG|SSC#S40278304	EW373211	---	rmcp05c_a3.y1 mcp Sus scrofa cDNA 5', mRNA sequence		217	30.04	322	53.5	299	46.54
profile6	GNL|UG|SSC#S40278565	EW373472	---	rmcp17c_k12.y1 mcp Sus scrofa cDNA 5', mRNA sequence	lacZ [Binary vector pCLEAN-G147] gb|ABW84178.1| lacZ [Binary vector pCLEAN-G146] gb|ABW84181.1| lacZ [Binary vector pCLEAN-G144]	0	0.01	9	1.5	8	1.25
profile6	GNL|UG|SSC#S40283901	EW378808	---	rmed35c_g9.y1 med Sus scrofa cDNA 5', mRNA sequence	LacZ alpha peptide [Cloning vector pYESW29']	837	115.85	2543	422.52	2730	424.95
profile6	GNL|UG|SSC#S40284317	EW379224	---	rmed08c_h19.y1 med Sus scrofa cDNA 5', mRNA sequence	mCG112980, isoform CRA_b [Mus musculus]	56	7.75	115	19.11	161	25.06
profile6	GNL|UG|SSC#S40286740	EW381647	---	rmed04c_j21.y1 med Sus scrofa cDNA 5', mRNA sequence		84	11.63	131	21.77	172	26.77
profile6	GNL|UG|SSC#S40287461	EW382368	---	rmed29c_i5.y1 med Sus scrofa cDNA 5', mRNA sequence	LacZ alpha peptide [Cloning vector pYESW29']	266	36.82	499	82.91	401	62.42
profile6	GNL|UG|SSC#S40289322	EW384229	---	rmed11c_b3.y1 med Sus scrofa cDNA 5', mRNA sequence	lacZ [Binary vector pCLEAN-G147] gb|ABW84178.1| lacZ [Binary vector pCLEAN-G146] gb|ABW84181.1| lacZ [Binary vector pCLEAN-G144]	2	0.28	17	2.82	16	2.49
profile6	GNL|UG|SSC#S40290488	EW385095	---	rmed14c_k22.y1 med Sus scrofa cDNA 5', mRNA sequence		17	2.35	61	10.14	46	7.16
profile6	GNL|UG|SSC#S40292353	EW386960	---	rmed27c_e14.y1 med Sus scrofa cDNA 5', mRNA sequence	beta-galactosidase [Cloning vector pUG7]	0	0.01	7	1.16	12	1.87
profile6	GNL|UG|SSC#S40313534	EW408141	---	rmgp016_b16.y1 mgp Sus scrofa cDNA 5', mRNA sequence		202	27.96	296	49.18	251	39.07
profile6	GNL|UG|SSC#S40314265	EW408872	---	rnbm37b_n2.y1 nbm Sus scrofa cDNA 5', mRNA sequence	LacZ alpha peptide [Cloning vector pYESW29']	0	0.01	15	2.49	7	1.09
profile6	GNL|UG|SSC#S40315522	EW410129	---	rnbm14b_l15.y1 nbm Sus scrofa cDNA 5', mRNA sequence	PREDICTED: similar to Kell blood group glycoprotein (CD238 antigen) [Canis familiaris]	4	0.55	17	2.82	20	3.11
profile6	GNL|UG|SSC#S40316120	EW410727	---	rnbm26b_a1.y1 nbm Sus scrofa cDNA 5', mRNA sequence		13	1.8	39	6.48	50	7.78
profile6	GNL|UG|SSC#S40318263	EW412870	---	rnbm13b_m11.y1 nbm Sus scrofa cDNA 5', mRNA sequence	LacZ alpha peptide [Cloning vector pYESW29']	42	5.81	73	12.13	81	12.61
profile6	GNL|UG|SSC#S40320252	EW414859	---	rnbm05b_f22.y1 nbm Sus scrofa cDNA 5', mRNA sequence	LacZ alpha peptide [Cloning vector pYESW29']	98	13.56	414	68.79	629	97.91
profile6	GNL|UG|SSC#S40320935	EW415542	---	rnbm29b_f13.y1 nbm Sus scrofa cDNA 5', mRNA sequence		40	5.54	82	13.62	61	9.5
profile6	GNL|UG|SSC#S40322306	EW416913	---	rnbm32b_j17.y1 nbm Sus scrofa cDNA 5', mRNA sequence	LacZ alpha peptide [Cloning vector pYESW29']	1458	201.81	2036	338.28	2076	323.15
profile6	GNL|UG|SSC#S40322364	EW416971	---	rnbm35b_d22.y1 nbm Sus scrofa cDNA 5', mRNA sequence	PREDICTED: hypothetical protein, partial [Sus scrofa]	7	0.97	23	3.82	17	2.65
profile6	GNL|UG|SSC#S40322875	EW417482	---	rnbm24b_f22.y1 nbm Sus scrofa cDNA 5', mRNA sequence	lacZ [Binary vector pCLEAN-G147] gb|ABW84178.1| lacZ [Binary vector pCLEAN-G146] gb|ABW84181.1| lacZ [Binary vector pCLEAN-G144]	70	9.69	116	19.27	110	17.12
profile6	GNL|UG|SSC#S40326987	EW421594	---	rnca11b_e13.y1 nca Sus scrofa cDNA 5', mRNA sequence	LacZ alpha peptide [Cloning vector pYESW29']	210	29.07	410	68.12	500	77.83
profile6	GNL|UG|SSC#S40328164	EW422771	---	rnca35b_p19.y1 nca Sus scrofa cDNA 5', mRNA sequence		40	5.54	70	11.63	87	13.54
profile6	GNL|UG|SSC#S40328905	EW423512	---	rnca35b_k4.y1 nca Sus scrofa cDNA 5', mRNA sequence		5	0.69	25	4.15	30	4.67
profile6	GNL|UG|SSC#S40332493	EW427100	---	rnca24b_d12.y1 nca Sus scrofa cDNA 5', mRNA sequence		3	0.42	30	4.98	53	8.25
profile6	GNL|UG|SSC#S40332644	EW427251	---	rnca17b_e6.y1 nca Sus scrofa cDNA 5', mRNA sequence	hypothetical protein LOC526913 [Bos taurus] sp|A1A4Q2|U566_BOVIN RecName: Full=UPF0566 protein gb|AAI26804.1| Hypothetical LOC526913 [Bos taurus]	42	5.81	69	11.46	71	11.05
profile6	GNL|UG|SSC#S40332691	EW427298	---	rnca03b_f6.y1 nca Sus scrofa cDNA 5', mRNA sequence	LacZ alpha peptide [Cloning vector pYESW29']	169	23.39	330	54.83	438	68.18
profile6	GNL|UG|SSC#S40337961	EW432568	---	rnco1901b_b24.y1 nco Sus scrofa cDNA 5', mRNA sequence	beta-galactosidase [Cloning vector pUG26]	3	0.42	18	2.99	15	2.33
profile6	GNL|UG|SSC#S40349013	EW443620	---	nep11c_i6.z1 nep Sus scrofa cDNA 5', mRNA sequence	PREDICTED: similar to C11orf61 protein isoform 2 [Bos taurus]	0	0.01	12	1.99	9	1.4
profile6	GNL|UG|SSC#S40386484	EW481091	---	rova021_l1.y1 ova Sus scrofa cDNA 5', mRNA sequence		150	20.76	183	30.41	205	31.91
profile6	GNL|UG|SSC#S40391622	EW486229	---	rova039_g2.y1 ova Sus scrofa cDNA 5', mRNA sequence		2	0.28	13	2.16	15	2.33
profile6	GNL|UG|SSC#S40399317	EW493924	---	rpgl14_g4.y1 pgl Sus scrofa cDNA 5', mRNA sequence		12	1.66	30	4.98	27	4.2
profile6	GNL|UG|SSC#S40401313	EW495920	---	rpgl21_j6.y1 pgl Sus scrofa cDNA 5', mRNA sequence	ribosomal protein L35a, isoform CRA_c [Homo sapiens]	2803	387.98	3986	662.27	4618	718.83
profile6	GNL|UG|SSC#S40417362	EW511969	---	rpro35_f16.y1 pro Sus scrofa cDNA 5', mRNA sequence		733	101.46	1239	205.86	1227	190.99
profile6	GNL|UG|SSC#S40424532	EW519139	---	rpty609b_e19.y1 pty Sus scrofa cDNA 5', mRNA sequence	LacZ alpha peptide [Cloning vector pYESW29']	47	6.51	77	12.79	93	14.48
profile6	GNL|UG|SSC#S40427363	EW521970	---	rpty607b_e23.y1 pty Sus scrofa cDNA 5', mRNA sequence	lacZ [Binary vector pCLEAN-G147] gb|ABW84178.1| lacZ [Binary vector pCLEAN-G146] gb|ABW84181.1| lacZ [Binary vector pCLEAN-G144]	93	12.87	177	29.41	169	26.31
profile6	GNL|UG|SSC#S40431687	EW526293	---	rrec30_h19.y1 rec Sus scrofa cDNA 5', mRNA sequence		4	0.55	19	3.16	17	2.65
profile6	GNL|UG|SSC#S40434088	EW528694	---	rrec30_p19.y1 rec Sus scrofa cDNA 5', mRNA sequence		439	60.76	765	127.1	795	123.75
profile6	GNL|UG|SSC#S40438334	EW532940	---	rret35_m11.y1 ret Sus scrofa cDNA 5', mRNA sequence		2	0.28	10	1.66	16	2.49
profile6	GNL|UG|SSC#S40440197	EW534803	---	rret34_g4.y1 ret Sus scrofa cDNA 5', mRNA sequence		21	2.91	44	7.31	39	6.07
profile6	GNL|UG|SSC#S40445345	EW539951	---	rsag014_o13.y1 sag Sus scrofa cDNA 5', mRNA sequence		293	40.56	519	86.23	403	62.73
profile6	GNL|UG|SSC#S40448602	EW543208	---	rsag037_f20.y1 sag Sus scrofa cDNA 5', mRNA sequence	PREDICTED: similar to endonuclease reverse transcriptase [Bos taurus]	109	15.09	223	37.05	220	34.24
profile6	GNL|UG|SSC#S40456730	EW551336	---	rsin27_d13.y1 sin Sus scrofa cDNA 5', mRNA sequence	PREDICTED: similar to OX-2 membrane glycoprotein precursor (MRC OX-2 antigen) (CD200 antigen) [Rattus norvegicus]	0	0.01	6	1	11	1.71
profile6	GNL|UG|SSC#S40458431	EW553037	---	rsin25_j4.y1 sin Sus scrofa cDNA 5', mRNA sequence	complement component C9 [Sus scrofa] gb|ABD13966.1| complement component C9 [Sus scrofa]	24	3.32	94	15.62	115	17.9
profile6	GNL|UG|SSC#S40474666	EW569272	---	rspc025_i13.y1 spc Sus scrofa cDNA 5', mRNA sequence		0	0.01	9	1.5	5	0.78
profile6	GNL|UG|SSC#S40474761	EW569367	---	rspc035_e16.y1 spc Sus scrofa cDNA 5', mRNA sequence		189	26.16	271	45.03	227	35.33
profile6	GNL|UG|SSC#S40475657	EW570263	---	rspc011_k4.y1 spc Sus scrofa cDNA 5', mRNA sequence		0	0.01	8	1.33	9	1.4
profile6	GNL|UG|SSC#S40476691	EW571297	---	rspc025_c18.y1 spc Sus scrofa cDNA 5', mRNA sequence	formation of mitochondrial complexes 1 homolog [Bos taurus] sp|Q3SZA2|CG055_BOVIN UPF0562 protein C7orf55 homolog gb|AAI03016.1| Hypothetical protein MGC128432 [Bos taurus]	151	20.9	183	30.41	164	25.53
profile6	GNL|UG|SSC#S40477805	EW572411	---	rspc015_a5.y1 spc Sus scrofa cDNA 5', mRNA sequence		61	8.44	83	13.79	104	16.19
profile6	GNL|UG|SSC#S40478259	EW572865	---	rspc002_c18.y1 spc Sus scrofa cDNA 5', mRNA sequence	PREDICTED: similar to RPS27A protein [Pan troglodytes]	1141	157.93	2023	336.12	2092	325.64
profile6	GNL|UG|SSC#S40478672	EW573278	---	rspc027_o1.y1 spc Sus scrofa cDNA 5', mRNA sequence		44	6.09	122	20.27	122	18.99
profile6	GNL|UG|SSC#S40480073	EW574679	---	rspc035_e5.y1 spc Sus scrofa cDNA 5', mRNA sequence	PREDICTED: hypothetical protein, partial [Sus scrofa]	0	0.01	4	0.66	11	1.71
profile6	GNL|UG|SSC#S40480990	EW575596	---	rspc025_n24.y1 spc Sus scrofa cDNA 5', mRNA sequence		54	7.47	95	15.78	93	14.48
profile6	GNL|UG|SSC#S40482470	EW577076	---	rspc033_b15.y1 spc Sus scrofa cDNA 5', mRNA sequence	LLP homolog, long-term synaptic facilitation (Aplysia) [Bos taurus] sp|Q2TBR9|CL031_BOVIN Uncharacterized protein C12orf31 homolog gb|AAI09742.1| Chromosome 12 open reading frame 31 ortholog [Bos taurus]	202	27.96	320	53.17	281	43.74
profile6	GNL|UG|SSC#S40483020	EW577626	---	rspc002_p11.y1 spc Sus scrofa cDNA 5', mRNA sequence		85	11.77	106	17.61	121	18.83
profile6	GNL|UG|SSC#S40483275	EW577881	---	rspc011_g11.y1 spc Sus scrofa cDNA 5', mRNA sequence		23	3.18	41	6.81	46	7.16
profile6	GNL|UG|SSC#S40484807	EW579413	---	rspl25_e11.y1 spl Sus scrofa cDNA 5', mRNA sequence		17	2.35	43	7.14	35	5.45
profile6	GNL|UG|SSC#S40489203	EW583809	---	rspl14_h12.y1 spl Sus scrofa cDNA 5', mRNA sequence	unnamed protein product [Homo sapiens]	124	17.16	181	30.07	190	29.58
profile6	GNL|UG|SSC#S40489489	EW584095	---	rspl24_j4.y1 spl Sus scrofa cDNA 5', mRNA sequence		50	6.92	90	14.95	94	14.63
profile6	GNL|UG|SSC#S40494040	EW588646	---	rssp25_m2.y1 ssp Sus scrofa cDNA 5', mRNA sequence	RecName: Full=39S ribosomal protein L55, mitochondrial; Short=L55mt; AltName: Full=MRP-L55; Flags: Precursor	76	10.52	140	23.26	184	28.64
profile6	GNL|UG|SSC#S40494332	EW588938	---	rssp29_m17.y1 ssp Sus scrofa cDNA 5', mRNA sequence		21	2.91	43	7.14	45	7
profile6	GNL|UG|SSC#S40494954	EW589560	---	rssp04_p6.y1 ssp Sus scrofa cDNA 5', mRNA sequence		110	15.23	206	34.23	283	44.05
profile6	GNL|UG|SSC#S40495537	EW590143	---	rssp25_o1.y1 ssp Sus scrofa cDNA 5', mRNA sequence	ubiquinol-cytochrome c reductase subunit [Mus musculus] sp|Q9CPX8|QCR10_MOUSE RecName: Full=Cytochrome b-c1 complex subunit 10; AltName: Full=Ubiquinol-cytochrome c reductase complex 6.4 kDa protein; AltName: Full=Complex III subunit XI; AltName: Full=Com	263	36.4	404	67.12	386	60.08
profile6	GNL|UG|SSC#S40498202	EW592808	---	rssp17_h24.y1 ssp Sus scrofa cDNA 5', mRNA sequence		743	102.84	1508	250.55	1416	220.41
profile6	GNL|UG|SSC#S40513051	EW607657	---	rsto206_p6.y1 sto Sus scrofa cDNA 5', mRNA sequence		47	6.51	79	13.13	78	12.14
profile6	GNL|UG|SSC#S40513578	EW608184	---	rsto220_a21.y1 sto Sus scrofa cDNA 5', mRNA sequence	putative reverse transcriptase [Zingiber officinale]	539	74.61	882	146.54	868	135.11
profile6	GNL|UG|SSC#S40514138	EW608744	---	rsto213_c15.y1 sto Sus scrofa cDNA 5', mRNA sequence		7	0.97	25	4.15	22	3.42
profile6	GNL|UG|SSC#S40516364	EW610970	---	rsto211_e6.y1 sto Sus scrofa cDNA 5', mRNA sequence	putative reverse transcriptase [Zingiber officinale]	32	4.43	275	45.69	383	59.62
profile6	GNL|UG|SSC#S40521061	EW615667	---	rsug22_g19.y1 sug Sus scrofa cDNA 5', mRNA sequence		5	0.69	18	2.99	12	1.87
profile6	GNL|UG|SSC#S40522989	EW617595	---	rsug01_k18.y1 sug Sus scrofa cDNA 5', mRNA sequence		108	14.95	181	30.07	249	38.76
profile6	GNL|UG|SSC#S40527077	EW621683	---	rsug10_h23.y1 sug Sus scrofa cDNA 5', mRNA sequence		53	7.34	93	15.45	84	13.08
[truncated: 3,718 more rows]
