# Supplementary material for: Understanding PRRSV Infection in Porcine Lung Based on Genome-Wide Transcriptome Response Identified by Deep Sequencing
Source: PLoS One. 2010 Jun 29;5(6):e11377. doi: 10.1371/journal.pone.0011377 (PMC2894071; doi:10.1371/journal.pone.0011377)
Supplement: Table S4 — Pathway analysis of DE genes. (0.11 MB XLS) [file pone.0011377.s014.xls]

## Sheet: Pathway ofN-PRRSV DE genes 
pathway	Gene Symbol	Gene Description	p value	FDR	Enrichment
Cell adhesion molecules (CAMs)	CD2	Sus scrofa mRNA, clone:UTR010074B08, expressed in uterus	5.7625e-05	0.005	2.37011
Cell adhesion molecules (CAMs)	CD34	Sus scrofa CD34 molecule (CD34), mRNA	5.7625e-05	0.005	2.37011
Cell adhesion molecules (CAMs)	CD40	Sus scrofa mRNA, clone:OVRM10128D08, expressed in ovary	5.7625e-05	0.005	2.37011
Cell adhesion molecules (CAMs)	CD40LG	Sus scrofa CD40 ligand (CD40LG), mRNA	5.7625e-05	0.005	2.37011
Cell adhesion molecules (CAMs)	CD86	Sus scrofa mRNA, clone:AMP010045D05, expressed in alveolar macrophage	5.7625e-05	0.005	2.37011
Cell adhesion molecules (CAMs)	CD8A	Sus scrofa mRNA, clone:MLN010032F06, expressed in mesenteric lymph node	5.7625e-05	0.005	2.37011
Cell adhesion molecules (CAMs)	CD8B	Sus scrofa CD8 antigen beta polypeptide precursor (CD8B) mRNA, complete cds	5.7625e-05	0.005	2.37011
Cell adhesion molecules (CAMs)	CDH5	Sus scrofa cadherin 5 (CDH5), mRNA	5.7625e-05	0.005	2.37011
Cell adhesion molecules (CAMs)	ICAM-1	Sus scrofa intercellular adhesion molecule-1 (ICAM-1), mRNA	5.7625e-05	0.005	2.37011
Cell adhesion molecules (CAMs)	ICOS	Sus scrofa breed Large White inducible T-cell co-stimulator (ICOS) mRNA, complete cds	5.7625e-05	0.005	2.37011
Cell adhesion molecules (CAMs)	ITGAL	Sus scrofa integrin alpha-L precursor (ITGAL) mRNA, ITGAL-CD11a-2 allele, complete cds	5.7625e-05	0.005	2.37011
Cell adhesion molecules (CAMs)	ITGAV	Sus scrofa clone CD51-A25 alpha v integrin subunit variant (ITGAV) mRNA, complete cds, alternatively spliced	5.7625e-05	0.005	2.37011
Cell adhesion molecules (CAMs)	ITGB1	Sus scrofa integrin, beta 1 (fibronectin receptor, beta polypeptide, antigen CD29 includes MDF2, MSK12) (ITGB1), mRNA	5.7625e-05	0.005	2.37011
Cell adhesion molecules (CAMs)	ITGB2	Sus scrofa mRNA, clone:SPL010048G06, expressed in spleen	5.7625e-05	0.005	2.37011
Cell adhesion molecules (CAMs)	PECAM1	Sus scrofa mRNA, clone:LVRM10043G05, expressed in liver	5.7625e-05	0.005	2.37011
Cell adhesion molecules (CAMs)	SDC4	Sus scrofa syndecan 4 (SDC4), mRNA	5.7625e-05	0.005	2.37011
Cell adhesion molecules (CAMs)	SELL	Sus scrofa mRNA, clone:PBL010003A09, expressed in periphral blood mononuclear cell	5.7625e-05	0.005	2.37011
Cell adhesion molecules (CAMs)	SLA-3	Sus scrofa MHC class I antigen 3 (SLA-3), mRNA	5.7625e-05	0.005	2.37011
Cell adhesion molecules (CAMs)	SLA-DOA	Sus scrofa major histocompatibility complex, class II, DO alpha (SLA-DOA), mRNA	5.7625e-05	0.005	2.37011
Cell adhesion molecules (CAMs)	VCAM1	Sus scrofa mRNA, clone:OVRM10063F07, expressed in ovary	5.7625e-05	0.005	2.37011
Neuroactive ligand-receptor interaction	BZRP	Sus scrofa peripheral-type benzodiazapine receptor (BZRP) mRNA, complete cds	0.000141994	0.0025	0.243982
Neuroactive ligand-receptor interaction	GHR	Sus scrofa mRNA, clone:LVRM10088G11, expressed in liver	0.000141994	0.0025	0.243982
Neuroactive ligand-receptor interaction	PTHR1	Sus scrofa parathyroid hormone receptor 1 (PTHR1), mRNA	0.000141994	0.0025	0.243982
Neuroactive ligand-receptor interaction	VIPR1	Sus scrofa vasoactive intestinal peptide receptor mRNA, complete cds	0.000141994	0.0025	0.243982
Systemic lupus erythematosus	C1QA	BX921870 Sus Scrofa library (scan) Sus scrofa cDNA clone scan0019.o.16 5prim, mRNA sequence	0.000148016	0.005	2.43141
Systemic lupus erythematosus	C1S	Sus scrofa mRNA, clone:LVRM10048G07, expressed in liver	0.000148016	0.005	2.43141
Systemic lupus erythematosus	C2	Sus scrofa complement component 2 (C2), mRNA	0.000148016	0.005	2.43141
Systemic lupus erythematosus	C3	Sus scrofa complement component 3 (C3), mRNA	0.000148016	0.005	2.43141
Systemic lupus erythematosus	C5	Sus scrofa complement component C5 mRNA, complete cds	0.000148016	0.005	2.43141
Systemic lupus erythematosus	CD40	Sus scrofa mRNA, clone:OVRM10128D08, expressed in ovary	0.000148016	0.005	2.43141
Systemic lupus erythematosus	CD40LG	Sus scrofa CD40 ligand (CD40LG), mRNA	0.000148016	0.005	2.43141
Systemic lupus erythematosus	CD86	Sus scrofa mRNA, clone:AMP010045D05, expressed in alveolar macrophage	0.000148016	0.005	2.43141
Systemic lupus erythematosus	FCGR1A	Sus scrofa Fc gamma receptor I mRNA, complete cds	0.000148016	0.005	2.43141
Systemic lupus erythematosus	FCGR2B	Sus scrofa Fc gamma receptor IIb mRNA, complete cds	0.000148016	0.005	2.43141
Systemic lupus erythematosus	FCGR3B	Sus scrofa Fc fragment of IgG, low affinity IIIb, receptor (CD16b) (FCGR3B), mRNA	0.000148016	0.005	2.43141
Systemic lupus erythematosus	IFNG	923291 MARC 4PIG Sus scrofa cDNA 5', mRNA sequence	0.000148016	0.005	2.43141
Systemic lupus erythematosus	IL10	Sus scrofa interleukin 10 (IL10), mRNA	0.000148016	0.005	2.43141
Systemic lupus erythematosus	LOC100037952	Sus scrofa mRNA, clone:LVRM10065B02, expressed in liver	0.000148016	0.005	2.43141
Systemic lupus erythematosus	LOC396781	Sus scrofa mRNA, clone:SPL010001H01, expressed in spleen	0.000148016	0.005	2.43141
Systemic lupus erythematosus	SBAB-514B12.5	Sus scrofa complement component 4 mRNA, complete cds	0.000148016	0.005	2.43141
Systemic lupus erythematosus	SLA-DOA	Sus scrofa major histocompatibility complex, class II, DO alpha (SLA-DOA), mRNA	0.000148016	0.005	2.43141
T cell receptor signaling pathway	CD247	Sus scrofa mRNA, clone:THY010058D10, expressed in thymus	0.00238471	0.005	2.14536
T cell receptor signaling pathway	CD3D	Sus scrofa mRNA, clone:THY010126H03, expressed in thymus	0.00238471	0.005	2.14536
T cell receptor signaling pathway	CD3E	Sus scrofa mRNA, clone:THY010047D10, expressed in thymus	0.00238471	0.005	2.14536
T cell receptor signaling pathway	CD40LG	Sus scrofa CD40 ligand (CD40LG), mRNA	0.00238471	0.005	2.14536
T cell receptor signaling pathway	CD8A	Sus scrofa mRNA, clone:MLN010032F06, expressed in mesenteric lymph node	0.00238471	0.005	2.14536
T cell receptor signaling pathway	CD8B	Sus scrofa CD8 antigen beta polypeptide precursor (CD8B) mRNA, complete cds	0.00238471	0.005	2.14536
T cell receptor signaling pathway	CDK4	Sus scrofa mRNA, clone:THY010126F11, expressed in thymus	0.00238471	0.005	2.14536
T cell receptor signaling pathway	C-JUN	Sus scrofa mRNA, clone:UTR010068F03, expressed in uterus	0.00238471	0.005	2.14536
T cell receptor signaling pathway	CSF2	Sus scrofa colony stimulating factor 2 (granulocyte-macrophage) (CSF2), mRNA	0.00238471	0.005	2.14536
T cell receptor signaling pathway	FOS	Sus scrofa mRNA, clone:LVRM10064D11, expressed in liver	0.00238471	0.005	2.14536
T cell receptor signaling pathway	ICOS	Sus scrofa breed Large White inducible T-cell co-stimulator (ICOS) mRNA, complete cds	0.00238471	0.005	2.14536
T cell receptor signaling pathway	IFNG	923291 MARC 4PIG Sus scrofa cDNA 5', mRNA sequence	0.00238471	0.005	2.14536
T cell receptor signaling pathway	IL10	Sus scrofa interleukin 10 (IL10), mRNA	0.00238471	0.005	2.14536
T cell receptor signaling pathway	NFKB1	Sus scrofa nuclear factor kappa-B 1 (NFKB1) mRNA, complete cds	0.00238471	0.005	2.14536
T cell receptor signaling pathway	NFKBIA	Sus scrofa clone Clu_20473.scr.msk.p1.Contig1, mRNA sequence	0.00238471	0.005	2.14536
Toll-like receptor signaling pathway	CD14	Sus scrofa CD14 molecule (CD14), mRNA	0.00297887	0.005	1.9647
Toll-like receptor signaling pathway	CD40	Sus scrofa mRNA, clone:OVRM10128D08, expressed in ovary	0.00297887	0.005	1.9647
Toll-like receptor signaling pathway	CD86	Sus scrofa mRNA, clone:AMP010045D05, expressed in alveolar macrophage	0.00297887	0.005	1.9647
Toll-like receptor signaling pathway	C-JUN	Sus scrofa mRNA, clone:UTR010068F03, expressed in uterus	0.00297887	0.005	1.9647
Toll-like receptor signaling pathway	FADD	Sus scrofa mRNA, clone:OVRM10189E12, expressed in ovary	0.00297887	0.005	1.9647
Toll-like receptor signaling pathway	FOS	Sus scrofa mRNA, clone:LVRM10064D11, expressed in liver	0.00297887	0.005	1.9647
Toll-like receptor signaling pathway	IL1B	Sus scrofa interleukin 1, beta (IL1B), mRNA	0.00297887	0.005	1.9647
Toll-like receptor signaling pathway	IL8	Sus scrofa mRNA, clone:AMP010080D01, expressed in alveolar macrophage	0.00297887	0.005	1.9647
Toll-like receptor signaling pathway	IRF7	Sus scrofa mRNA, clone:OVRM10043D04, expressed in ovary	0.00297887	0.005	1.9647
Toll-like receptor signaling pathway	LY96	AJ946073 CSEQRAN17 Sus scrofa cDNA clone C0007306j18 5', mRNA sequence	0.00297887	0.005	1.9647
Toll-like receptor signaling pathway	MAPK12	Sus scrofa mitogen-activated protein kinase 12 mRNA, complete cds	0.00297887	0.005	1.9647
Toll-like receptor signaling pathway	NFKB1	Sus scrofa nuclear factor kappa-B 1 (NFKB1) mRNA, complete cds	0.00297887	0.005	1.9647
Toll-like receptor signaling pathway	NFKBIA	Sus scrofa clone Clu_20473.scr.msk.p1.Contig1, mRNA sequence	0.00297887	0.005	1.9647
Toll-like receptor signaling pathway	SPP1	Sus scrofa mRNA, clone:OVR010086E11, expressed in ovary	0.00297887	0.005	1.9647
Toll-like receptor signaling pathway	STAT1	Sus scrofa stat1 mRNA for signal transducer and activator of transcription 1, complete cds	0.00297887	0.005	1.9647
Toll-like receptor signaling pathway	TLR1	Sus scrofa mRNA, clone:ITT010075C05, expressed in intestine	0.00297887	0.005	1.9647
Toll-like receptor signaling pathway	TLR2	Sus scrofa toll-like receptor 2 mRNA, complete cds	0.00297887	0.005	1.9647
Toll-like receptor signaling pathway	TLR4	Sus scrofa TLR4 mRNA for toll-like receptor 4, complete cds	0.00297887	0.005	1.9647
Primary immunodeficiency	CD3D	Sus scrofa mRNA, clone:THY010126H03, expressed in thymus	0.00325901	0.005	2.66638
Primary immunodeficiency	CD3E	Sus scrofa mRNA, clone:THY010047D10, expressed in thymus	0.00325901	0.005	2.66638
Primary immunodeficiency	CD40	Sus scrofa mRNA, clone:OVRM10128D08, expressed in ovary	0.00325901	0.005	2.66638
Primary immunodeficiency	CD40LG	Sus scrofa CD40 ligand (CD40LG), mRNA	0.00325901	0.005	2.66638
Primary immunodeficiency	CD8A	Sus scrofa mRNA, clone:MLN010032F06, expressed in mesenteric lymph node	0.00325901	0.005	2.66638
Primary immunodeficiency	CD8B	Sus scrofa CD8 antigen beta polypeptide precursor (CD8B) mRNA, complete cds	0.00325901	0.005	2.66638
Primary immunodeficiency	ICOS	Sus scrofa breed Large White inducible T-cell co-stimulator (ICOS) mRNA, complete cds	0.00325901	0.005	2.66638
Primary immunodeficiency	IL2RG	Sus scrofa mRNA, clone:THY010060B07, expressed in thymus	0.00325901	0.005	2.66638
Primary immunodeficiency	LOC396781	Sus scrofa mRNA, clone:SPL010001H01, expressed in spleen	0.00325901	0.005	2.66638
Leukocyte transendothelial migration	CDH5	Sus scrofa cadherin 5 (CDH5), mRNA	0.00474235	0.005	2.1568
Leukocyte transendothelial migration	CXCR4	Sus scrofa mRNA, clone:THY010047F06, expressed in thymus	0.00474235	0.005	2.1568
Leukocyte transendothelial migration	GNAI2	Sus scrofa mRNA, clone:OVRM10045C07, expressed in ovary	0.00474235	0.005	2.1568
Leukocyte transendothelial migration	ICAM-1	Sus scrofa intercellular adhesion molecule-1 (ICAM-1), mRNA	0.00474235	0.005	2.1568
Leukocyte transendothelial migration	ITGAL	Sus scrofa integrin alpha-L precursor (ITGAL) mRNA, ITGAL-CD11a-2 allele, complete cds	0.00474235	0.005	2.1568
Leukocyte transendothelial migration	ITGB1	Sus scrofa integrin, beta 1 (fibronectin receptor, beta polypeptide, antigen CD29 includes MDF2, MSK12) (ITGB1), mRNA	0.00474235	0.005	2.1568
Leukocyte transendothelial migration	ITGB2	Sus scrofa mRNA, clone:SPL010048G06, expressed in spleen	0.00474235	0.005	2.1568
Leukocyte transendothelial migration	MAPK12	Sus scrofa mitogen-activated protein kinase 12 mRNA, complete cds	0.00474235	0.005	2.1568
Leukocyte transendothelial migration	MMP-2	Sus scrofa gelatinase A (MMP-2), mRNA	0.00474235	0.005	2.1568
Leukocyte transendothelial migration	NCF1	Sus scrofa mRNA, clone:TES010061G04, expressed in testis	0.00474235	0.005	2.1568
Leukocyte transendothelial migration	PECAM1	Sus scrofa mRNA, clone:LVRM10043G05, expressed in liver	0.00474235	0.005	2.1568
Leukocyte transendothelial migration	VCAM1	Sus scrofa mRNA, clone:OVRM10063F07, expressed in ovary	0.00474235	0.005	2.1568
Leukocyte transendothelial migration	VCL	Sus scrofa vinculin (VCL), mRNA	0.00474235	0.005	2.1568
Antigen processing and presentation	B2M	Sus scrofa mRNA, clone:THY010112E06, expressed in thymus	0.0105009	0.005	2.07385
Antigen processing and presentation	CD74	Sus scrofa mRNA, clone:THY010124C08, expressed in thymus	0.0105009	0.005	2.07385
Antigen processing and presentation	CD8A	Sus scrofa mRNA, clone:MLN010032F06, expressed in mesenteric lymph node	0.0105009	0.005	2.07385
Antigen processing and presentation	CD8B	Sus scrofa CD8 antigen beta polypeptide precursor (CD8B) mRNA, complete cds	0.0105009	0.005	2.07385
Antigen processing and presentation	CTSB	Sus scrofa mRNA, clone:LVR010036C01, expressed in liver	0.0105009	0.005	2.07385
Antigen processing and presentation	CTSL2	Sus scrofa clone Clu_3550.scr.msk.p1.Contig6, mRNA sequence	0.0105009	0.005	2.07385
Antigen processing and presentation	HSP90	Sus scrofa 90-kDa heat shock protein (HSP90), mRNA	0.0105009	0.005	2.07385
Antigen processing and presentation	PSME1	Sus scrofa proteasome activator 28 alpha subunit (PSME1) mRNA, complete cds	0.0105009	0.005	2.07385
Antigen processing and presentation	PSME2	BX676646 Sus Scrofa library (scac) Sus scrofa cDNA clone scac0028.o.12 3prim, mRNA sequence	0.0105009	0.005	2.07385
Antigen processing and presentation	SBAB-707F1.4	Sus scrofa mRNA, clone:OVRM10100C10, expressed in ovary	0.0105009	0.005	2.07385
Antigen processing and presentation	SLA-3	Sus scrofa MHC class I antigen 3 (SLA-3), mRNA	0.0105009	0.005	2.07385
Antigen processing and presentation	SLA-DOA	Sus scrofa major histocompatibility complex, class II, DO alpha (SLA-DOA), mRNA	0.0105009	0.005	2.07385
Pantothenate and CoA biosynthesis	DPYD	Sus scrofa dihydropyrimidine dehydrogenase mRNA, complete cds	0.0280173	0.005	4.1477
Biosynthesis of unsaturated fatty acids	FASN	Sus scrofa fatty acid synthase (FASN) mRNA, complete cds	0.0280173	0.005	4.1477
Porphyrin and chlorophyll metabolism	FTH1	Sus scrofa mRNA, clone:OVRM10067H08, expressed in ovary	0.0280173	0.005	4.1477
Porphyrin and chlorophyll metabolism	GUSB	Sus scrofa mRNA, clone:LVRM10002E02, expressed in liver	0.0280173	0.005	4.1477
Biosynthesis of unsaturated fatty acids	HADHA	Sus scrofa mRNA, clone:OVRM10055A12, expressed in ovary	0.0280173	0.005	4.1477
Aminosugars metabolism	HEXB	Sus scrofa mRNA, clone:LVRM10155E03, expressed in liver	0.0280173	0.005	4.1477
Porphyrin and chlorophyll metabolism	HMOX1	Sus scrofa heme oxygenase (decycling) 1 (HMOX1), mRNA	0.0280173	0.005	4.1477
Aminosugars metabolism	NPL	Sus scrofa mRNA, clone:AMP010010A04, expressed in alveolar macrophage	0.0280173	0.005	4.1477
Pantothenate and CoA biosynthesis	PPAT/DPCK	Sus scrofa mRNA, clone:LVRM10070D07, expressed in liver	0.0280173	0.005	4.1477
Aminosugars metabolism	RENBP	Sus scrofa renin binding protein (RENBP), mRNA	0.0280173	0.005	4.1477
Biosynthesis of unsaturated fatty acids	SCD	Sus scrofa stearoyl-CoA desaturase (SCD) mRNA, complete cds	0.0280173	0.005	4.1477
Pantothenate and CoA biosynthesis	VNN1	Sus scrofa mRNA, clone:OVRM10042A10, expressed in ovary	0.0280173	0.005	4.1477
N-Glycan biosynthesis	DAD1	Sus scrofa clone Clu_1441.scr.msk.p1.Contig4, mRNA sequence	0.0467686	0.005	2.59231
N-Glycan biosynthesis	FUT8	Sus scrofa mRNA, clone:AMP010005H10, expressed in alveolar macrophage	0.0467686	0.005	2.59231
N-Glycan biosynthesis	G2AN	Sus scrofa glucosidase II (G2AN), mRNA	0.0467686	0.005	2.59231
N-Glycan biosynthesis	MAN1A	Sus scrofa Man9-mannosidase (MAN1A), mRNA	0.0467686	0.005	2.59231
N-Glycan biosynthesis	OST48	Sus scrofa mRNA, clone:LNG010067E12, expressed in lung	0.0467686	0.005	2.59231
Bladder cancer	ARAF	Sus scrofa mRNA, clone:OVRM10132D01, expressed in ovary	0.0578172	0.005	2.26238
Renal cell carcinoma	ARAF	Sus scrofa mRNA, clone:OVRM10132D01, expressed in ovary	0.0578172	0.0075	2.26238
Bladder cancer	CDK4	Sus scrofa mRNA, clone:THY010126F11, expressed in thymus	0.0578172	0.005	2.26238
Renal cell carcinoma	C-JUN	Sus scrofa mRNA, clone:UTR010068F03, expressed in uterus	0.0578172	0.0075	2.26238
Bladder cancer	EGF	Sus scrofa epidermal growth factor (EGF), mRNA	0.0578172	0.005	2.26238
Renal cell carcinoma	EPAS1	Sus scrofa hypoxia-inducible factor 2 alpha mRNA, complete cds	0.0578172	0.0075	2.26238
Renal cell carcinoma	HIF1A	Sus scrofa hypoxia-inducible factor 1alpha (HIF1A) mRNA, complete cds	0.0578172	0.0075	2.26238
Bladder cancer	IL8	Sus scrofa mRNA, clone:AMP010080D01, expressed in alveolar macrophage	0.0578172	0.005	2.26238
Bladder cancer	MMP-2	Sus scrofa gelatinase A (MMP-2), mRNA	0.0578172	0.005	2.26238
Renal cell carcinoma	TGFB3	Sus scrofa mRNA, clone:OVRM10183D03, expressed in ovary	0.0578172	0.0075	2.26238
Bladder cancer	VEGFA	Sus scrofa vascular endothelial growth factor mRNA, partial cds	0.0578172	0.005	2.26238
Renal cell carcinoma	VEGFA	Sus scrofa vascular endothelial growth factor mRNA, partial cds	0.0578172	0.0075	2.26238
Cell Communication	COL5A1	Sus scrofa mRNA, clone:THY010058B02, expressed in thymus	0.0661531	0.005	2.76513
Cell Communication	LOC396725	Sus scrofa muscle-specific intermediate filament desmin (LOC396725), mRNA	0.0661531	0.005	2.76513
Cell Communication	SPP1	Sus scrofa mRNA, clone:OVR010086E11, expressed in ovary	0.0661531	0.005	2.76513
Cell Communication	TNC	Sus scrofa tenascin C (TNC), mRNA	0.0661531	0.005	2.76513
Pyrimidine metabolism	DPYD	Sus scrofa dihydropyrimidine dehydrogenase mRNA, complete cds	0.091813	0.005	3.11077
Pyrimidine metabolism	ENTPD1	Sus scrofa mRNA, clone:AMP010012F08, expressed in alveolar macrophage	0.091813	0.005	3.11077
Pyrimidine metabolism	TRXR1	Sus scrofa mRNA, clone:SPL010069A01, expressed in spleen	0.091813	0.005	3.11077
Melanogenesis	GNAI2	Sus scrofa mRNA, clone:OVRM10045C07, expressed in ovary	0.0935571	0.005	0.230428
Focal adhesion	CAPN2	Sus scrofa mRNA, clone:OVRM10021F11, expressed in ovary	0.100682	0.0075	1.60556
Focal adhesion	CAV1	Sus scrofa caveolin 1 (CAV1), mRNA	0.100682	0.0075	1.60556
Focal adhesion	C-JUN	Sus scrofa mRNA, clone:UTR010068F03, expressed in uterus	0.100682	0.0075	1.60556
Focal adhesion	COL5A1	Sus scrofa mRNA, clone:THY010058B02, expressed in thymus	0.100682	0.0075	1.60556
Focal adhesion	EGF	Sus scrofa epidermal growth factor (EGF), mRNA	0.100682	0.0075	1.60556
Focal adhesion	IGF1R	Sus scrofa insulin-like growth factor 1 receptor (IGF1R), mRNA	0.100682	0.0075	1.60556
Focal adhesion	ITGAV	Sus scrofa clone CD51-A25 alpha v integrin subunit variant (ITGAV) mRNA, complete cds, alternatively spliced	0.100682	0.0075	1.60556
Focal adhesion	ITGB1	Sus scrofa integrin, beta 1 (fibronectin receptor, beta polypeptide, antigen CD29 includes MDF2, MSK12) (ITGB1), mRNA	0.100682	0.0075	1.60556
Focal adhesion	SPP1	Sus scrofa mRNA, clone:OVR010086E11, expressed in ovary	0.100682	0.0075	1.60556
Focal adhesion	TNC	Sus scrofa tenascin C (TNC), mRNA	0.100682	0.0075	1.60556
Focal adhesion	VCL	Sus scrofa vinculin (VCL), mRNA	0.100682	0.0075	1.60556
Focal adhesion	VEGFA	Sus scrofa vascular endothelial growth factor mRNA, partial cds	0.100682	0.0075	1.60556
Benzoate degradation via CoA ligation	HADHA	Sus scrofa mRNA, clone:OVRM10055A12, expressed in ovary	0.11624	0.0125	4.1477
Limonene and pinene degradation	HADHA	Sus scrofa mRNA, clone:OVRM10055A12, expressed in ovary	0.11624	0.015	4.1477
Benzoate degradation via CoA ligation	NAT6	Sus scrofa N-acetyltransferase 6 (NAT6), mRNA	0.11624	0.0125	4.1477
Limonene and pinene degradation	NAT6	Sus scrofa N-acetyltransferase 6 (NAT6), mRNA	0.11624	0.015	4.1477
Drug metabolism - other enzymes	CYP2A19	Sus scrofa cytochrome p450 2A6 mRNA, complete cds	0.125206	0.015	2.37011
Drug metabolism - other enzymes	DPYD	Sus scrofa dihydropyrimidine dehydrogenase mRNA, complete cds	0.125206	0.015	2.37011
Drug metabolism - other enzymes	GUSB	Sus scrofa mRNA, clone:LVRM10002E02, expressed in liver	0.125206	0.015	2.37011
Drug metabolism - other enzymes	HPRT1	Sus scrofa clone Clu_10761.scr.msk.p1.Contig1, mRNA sequence	0.125206	0.015	2.37011
Natural killer cell mediated cytotoxicity	ARAF	Sus scrofa mRNA, clone:OVRM10132D01, expressed in ovary	0.12688	0.0075	1.55539
Natural killer cell mediated cytotoxicity	BID	Sus scrofa BH3 interacting domain death agonist (Bid) mRNA, complete cds	0.12688	0.0075	1.55539
Natural killer cell mediated cytotoxicity	CD247	Sus scrofa mRNA, clone:THY010058D10, expressed in thymus	0.12688	0.0075	1.55539
Natural killer cell mediated cytotoxicity	CSF2	Sus scrofa colony stimulating factor 2 (granulocyte-macrophage) (CSF2), mRNA	0.12688	0.0075	1.55539
Natural killer cell mediated cytotoxicity	FCGR3B	Sus scrofa Fc fragment of IgG, low affinity IIIb, receptor (CD16b) (FCGR3B), mRNA	0.12688	0.0075	1.55539
Natural killer cell mediated cytotoxicity	HCST	rfty519b_o2.y1 fty Sus scrofa cDNA 5', mRNA sequence	0.12688	0.0075	1.55539
Natural killer cell mediated cytotoxicity	ICAM-1	Sus scrofa intercellular adhesion molecule-1 (ICAM-1), mRNA	0.12688	0.0075	1.55539
Natural killer cell mediated cytotoxicity	IFNG	923291 MARC 4PIG Sus scrofa cDNA 5', mRNA sequence	0.12688	0.0075	1.55539
Natural killer cell mediated cytotoxicity	IFNGR2	Sus scrofa interferon gamma receptor 2 (interferon gamma transducer 1) (IFNGR2), mRNA	0.12688	0.0075	1.55539
Natural killer cell mediated cytotoxicity	ITGAL	Sus scrofa integrin alpha-L precursor (ITGAL) mRNA, ITGAL-CD11a-2 allele, complete cds	0.12688	0.0075	1.55539
Natural killer cell mediated cytotoxicity	ITGB2	Sus scrofa mRNA, clone:SPL010048G06, expressed in spleen	0.12688	0.0075	1.55539
Natural killer cell mediated cytotoxicity	LOC396781	Sus scrofa mRNA, clone:SPL010001H01, expressed in spleen	0.12688	0.0075	1.55539
Pyruvate metabolism	ALR2	Sus scrofa mRNA, clone:OVRM10014G03, expressed in ovary	0.136231	0.015	2.07385
Alzheimer's disease	APOE	Sus scrofa mRNA, clone:LVR010018B07, expressed in liver	0.136231	0.015	2.07385
Alzheimer's disease	APP	Sus scrofa amyloid beta (A4) precursor protein (APP), mRNA	0.136231	0.015	2.07385
Alzheimer's disease	C1QA	BX921870 Sus Scrofa library (scan) Sus scrofa cDNA clone scan0019.o.16 5prim, mRNA sequence	0.136231	0.015	2.07385
Pyruvate metabolism	DLAT	Sus scrofa mRNA, clone:OVRM10070A06, expressed in ovary	0.136231	0.015	2.07385
Alzheimer's disease	IL1B	Sus scrofa interleukin 1, beta (IL1B), mRNA	0.136231	0.015	2.07385
Pyruvate metabolism	LDHB	Sus scrofa mRNA, clone:LNG010104D10, expressed in lung	0.136231	0.015	2.07385
Pyruvate metabolism	MDH1	Sus scrofa mRNA, clone:AMP010011D11, expressed in alveolar macrophage	0.136231	0.015	2.07385
Pyruvate metabolism	PCK2	PREDICTED: Sus scrofa phosphoenolpyruvate carboxykinase 2 (PCK2), mRNA	0.136231	0.015	2.07385
Alzheimer's disease	PSEN1	Sus scrofa mRNA, clone:AMP010025D05, expressed in alveolar macrophage	0.136231	0.015	2.07385
Neurodegenerative Diseases	APOE	Sus scrofa mRNA, clone:LVR010018B07, expressed in liver	0.137542	0.0175	1.91432
Neurodegenerative Diseases	APP	Sus scrofa amyloid beta (A4) precursor protein (APP), mRNA	0.137542	0.0175	1.91432
Neurodegenerative Diseases	CASP1	Sus scrofa mRNA, clone:LNG010060C09, expressed in lung	0.137542	0.0175	1.91432
ECM-receptor interaction	COL5A1	Sus scrofa mRNA, clone:THY010058B02, expressed in thymus	0.137542	0.02	1.91432
ECM-receptor interaction	ITGAV	Sus scrofa clone CD51-A25 alpha v integrin subunit variant (ITGAV) mRNA, complete cds, alternatively spliced	0.137542	0.02	1.91432
ECM-receptor interaction	ITGB1	Sus scrofa integrin, beta 1 (fibronectin receptor, beta polypeptide, antigen CD29 includes MDF2, MSK12) (ITGB1), mRNA	0.137542	0.02	1.91432
Neurodegenerative Diseases	PRNP	Sus scrofa mRNA, clone:OVRM10072C03, expressed in ovary	0.137542	0.0175	1.91432
Neurodegenerative Diseases	PSEN1	Sus scrofa mRNA, clone:AMP010025D05, expressed in alveolar macrophage	0.137542	0.0175	1.91432
ECM-receptor interaction	SDC4	Sus scrofa syndecan 4 (SDC4), mRNA	0.137542	0.02	1.91432
ECM-receptor interaction	SPP1	Sus scrofa mRNA, clone:OVR010086E11, expressed in ovary	0.137542	0.02	1.91432
ECM-receptor interaction	TNC	Sus scrofa tenascin C (TNC), mRNA	0.137542	0.02	1.91432
Neurodegenerative Diseases	UCHL1	Sus scrofa mRNA, clone:OVR010079H10, expressed in ovary	0.137542	0.0175	1.91432
Pancreatic cancer	ARAF	Sus scrofa mRNA, clone:OVRM10132D01, expressed in ovary	0.158931	0.01	1.62301
Pancreatic cancer	CDK4	Sus scrofa mRNA, clone:THY010126F11, expressed in thymus	0.158931	0.01	1.62301
Pancreatic cancer	EGF	Sus scrofa epidermal growth factor (EGF), mRNA	0.158931	0.01	1.62301
Pancreatic cancer	NFKB1	Sus scrofa nuclear factor kappa-B 1 (NFKB1) mRNA, complete cds	0.158931	0.01	1.62301
Pancreatic cancer	RAD51	Sus scrofa pigRAD51 mRNA for DNA repair protein RAD51, complete cds	0.158931	0.01	1.62301
Pancreatic cancer	STAT1	Sus scrofa stat1 mRNA for signal transducer and activator of transcription 1, complete cds	0.158931	0.01	1.62301
Pancreatic cancer	Stat3	Sus scrofa signal transducer and activator of transcription 3 (Stat3) mRNA, complete cds	0.158931	0.01	1.62301
Pancreatic cancer	TGFB3	Sus scrofa mRNA, clone:OVRM10183D03, expressed in ovary	0.158931	0.01	1.62301
Pancreatic cancer	VEGFA	Sus scrofa vascular endothelial growth factor mRNA, partial cds	0.158931	0.01	1.62301
Allograft rejection	CD40	Sus scrofa mRNA, clone:OVRM10128D08, expressed in ovary	0.170592	0.01	1.65908
Allograft rejection	CD40LG	Sus scrofa CD40 ligand (CD40LG), mRNA	0.170592	0.01	1.65908
Allograft rejection	CD86	Sus scrofa mRNA, clone:AMP010045D05, expressed in alveolar macrophage	0.170592	0.01	1.65908
Allograft rejection	IFNG	923291 MARC 4PIG Sus scrofa cDNA 5', mRNA sequence	0.170592	0.01	1.65908
Allograft rejection	IL10	Sus scrofa interleukin 10 (IL10), mRNA	0.170592	0.01	1.65908
Allograft rejection	LOC396781	Sus scrofa mRNA, clone:SPL010001H01, expressed in spleen	0.170592	0.01	1.65908
Allograft rejection	SLA-3	Sus scrofa MHC class I antigen 3 (SLA-3), mRNA	0.170592	0.01	1.65908
Allograft rejection	SLA-DOA	Sus scrofa major histocompatibility complex, class II, DO alpha (SLA-DOA), mRNA	0.170592	0.01	1.65908
Hematopoietic cell lineage	CD14	Sus scrofa CD14 molecule (CD14), mRNA	0.175667	0.005	1.4573
Hematopoietic cell lineage	CD2	Sus scrofa mRNA, clone:UTR010074B08, expressed in uterus	0.175667	0.005	1.4573
Hematopoietic cell lineage	CD34	Sus scrofa CD34 molecule (CD34), mRNA	0.175667	0.005	1.4573
Hematopoietic cell lineage	CD3D	Sus scrofa mRNA, clone:THY010126H03, expressed in thymus	0.175667	0.005	1.4573
Hematopoietic cell lineage	CD3E	Sus scrofa mRNA, clone:THY010047D10, expressed in thymus	0.175667	0.005	1.4573
Hematopoietic cell lineage	CD55	Sus scrofa CD55 molecule, decay accelerating factor for complement (Cromer blood group) (CD55), mRNA	0.175667	0.005	1.4573
Hematopoietic cell lineage	CD8A	Sus scrofa mRNA, clone:MLN010032F06, expressed in mesenteric lymph node	0.175667	0.005	1.4573
Hematopoietic cell lineage	CD8B	Sus scrofa CD8 antigen beta polypeptide precursor (CD8B) mRNA, complete cds	0.175667	0.005	1.4573
Hematopoietic cell lineage	CSF2	Sus scrofa colony stimulating factor 2 (granulocyte-macrophage) (CSF2), mRNA	0.175667	0.005	1.4573
Hematopoietic cell lineage	FCGR1A	Sus scrofa Fc gamma receptor I mRNA, complete cds	0.175667	0.005	1.4573
Hematopoietic cell lineage	IL1A	Pig mRNA for interleukin 1-alpha	0.175667	0.005	1.4573
Hematopoietic cell lineage	IL1B	Sus scrofa interleukin 1, beta (IL1B), mRNA	0.175667	0.005	1.4573
Hematopoietic cell lineage	LOC396781	Sus scrofa mRNA, clone:SPL010001H01, expressed in spleen	0.175667	0.005	1.4573
Glycosphingolipid biosynthesis - neo-lactoseries	B3GNT5	Sus scrofa beta-1,3-N-acetylglucosaminyltransferase 5 (B3GNT5) mRNA, complete cds	0.188654	0.02	2.48862
Glycosphingolipid biosynthesis - globoseries	FUT1	Sus scrofa alpha-1,2-fucosyltransferase (FUT1) mRNA, complete cds	0.188654	0.0225	2.48862
Glycosphingolipid biosynthesis - neo-lactoseries	FUT1	Sus scrofa alpha-1,2-fucosyltransferase (FUT1) mRNA, complete cds	0.188654	0.02	2.48862
Glycosphingolipid biosynthesis - globoseries	FUT2	Sus scrofa fucosyltransferase 2 (secretor status included) (FUT2), mRNA	0.188654	0.0225	2.48862
Glycosphingolipid biosynthesis - neo-lactoseries	FUT2	Sus scrofa fucosyltransferase 2 (secretor status included) (FUT2), mRNA	0.188654	0.02	2.48862
Glycosphingolipid biosynthesis - globoseries	HEXB	Sus scrofa mRNA, clone:LVRM10155E03, expressed in liver	0.188654	0.0225	2.48862
Notch signaling pathway	LOC733643	Sus scrofa nuclear receptor corepressor 2 (NCOR2) mRNA, complete cds, alternatively spliced	0.188654	0.0175	2.48862
Notch signaling pathway	PSEN1	Sus scrofa mRNA, clone:AMP010025D05, expressed in alveolar macrophage	0.188654	0.0175	2.48862
Notch signaling pathway	SBAB-649D6.4	Sus scrofa Notch homolog 4 (Drosophila) (NOTCH4), mRNA	0.188654	0.0175	2.48862
Acute myeloid leukemia	ARAF	Sus scrofa mRNA, clone:OVRM10132D01, expressed in ovary	0.193145	0.025	1.77758
Acute myeloid leukemia	JUP	Sus scrofa junction plakoglobin (JUP), mRNA	0.193145	0.025	1.77758
Acute myeloid leukemia	NFKB1	Sus scrofa nuclear factor kappa-B 1 (NFKB1) mRNA, complete cds	0.193145	0.025	1.77758
Acute myeloid leukemia	PU.1	Sus scrofa mRNA, clone:SPL010010E02, expressed in spleen	0.193145	0.025	1.77758
Acute myeloid leukemia	Stat3	Sus scrofa signal transducer and activator of transcription 3 (Stat3) mRNA, complete cds	0.193145	0.025	1.77758
Acute myeloid leukemia	STAT5B	Sus scrofa mRNA, clone:OVRM10074H12, expressed in ovary	0.193145	0.025	1.77758
Propanoate metabolism	ACADM	Sus scrofa mRNA, clone:OVRM10173G02, expressed in ovary	0.203643	0.0225	2.07385
Propanoate metabolism	HADHA	Sus scrofa mRNA, clone:OVRM10055A12, expressed in ovary	0.203643	0.0225	2.07385
Propanoate metabolism	LDHB	Sus scrofa mRNA, clone:LNG010104D10, expressed in lung	0.203643	0.0225	2.07385
Propanoate metabolism	SUCLG1	Sus scrofa succinate-CoA ligase, alpha subunit (SUCLG1), mRNA	0.203643	0.0225	2.07385
MAPK signaling pathway	CD14	Sus scrofa CD14 molecule (CD14), mRNA	0.230404	0.005	1.42207
MAPK signaling pathway	C-JUN	Sus scrofa mRNA, clone:UTR010068F03, expressed in uterus	0.230404	0.005	1.42207
MAPK signaling pathway	EGF	Sus scrofa epidermal growth factor (EGF), mRNA	0.230404	0.005	1.42207
MAPK signaling pathway	FOS	Sus scrofa mRNA, clone:LVRM10064D11, expressed in liver	0.230404	0.005	1.42207
MAPK signaling pathway	Hsp27	Sus scrofa mRNA, clone:UTR010010A12, expressed in uterus	0.230404	0.005	1.42207
MAPK signaling pathway	IL1A	Pig mRNA for interleukin 1-alpha	0.230404	0.005	1.42207
MAPK signaling pathway	IL1B	Sus scrofa interleukin 1, beta (IL1B), mRNA	0.230404	0.005	1.42207
MAPK signaling pathway	MAPK12	Sus scrofa mitogen-activated protein kinase 12 mRNA, complete cds	0.230404	0.005	1.42207
MAPK signaling pathway	NFKB1	Sus scrofa nuclear factor kappa-B 1 (NFKB1) mRNA, complete cds	0.230404	0.005	1.42207
MAPK signaling pathway	SBAB-707F1.4	Sus scrofa mRNA, clone:OVRM10100C10, expressed in ovary	0.230404	0.005	1.42207
MAPK signaling pathway	TGFB3	Sus scrofa mRNA, clone:OVRM10183D03, expressed in ovary	0.230404	0.005	1.42207
MAPK signaling pathway	TNFRSF1A	Sus scrofa mRNA, clone:OVRM10012F08, expressed in ovary	0.230404	0.005	1.42207
Graft-versus-host disease	CD86	Sus scrofa mRNA, clone:AMP010045D05, expressed in alveolar macrophage	0.258795	0.0225	1.65908
Graft-versus-host disease	IFNG	923291 MARC 4PIG Sus scrofa cDNA 5', mRNA sequence	0.258795	0.0225	1.65908
Graft-versus-host disease	IL1A	Pig mRNA for interleukin 1-alpha	0.258795	0.0225	1.65908
Graft-versus-host disease	IL1B	Sus scrofa interleukin 1, beta (IL1B), mRNA	0.258795	0.0225	1.65908
Graft-versus-host disease	SLA-3	Sus scrofa MHC class I antigen 3 (SLA-3), mRNA	0.258795	0.0225	1.65908
Graft-versus-host disease	SLA-DOA	Sus scrofa major histocompatibility complex, class II, DO alpha (SLA-DOA), mRNA	0.258795	0.0225	1.65908
Asthma	CD40	Sus scrofa mRNA, clone:OVRM10128D08, expressed in ovary	0.279513	0.035	1.72821
Asthma	CD40LG	Sus scrofa CD40 ligand (CD40LG), mRNA	0.279513	0.035	1.72821
Glycan structures - biosynthesis 1	DAD1	Sus scrofa clone Clu_1441.scr.msk.p1.Contig4, mRNA sequence	0.279513	0.035	1.72821
Glycan structures - biosynthesis 1	FUT8	Sus scrofa mRNA, clone:AMP010005H10, expressed in alveolar macrophage	0.279513	0.035	1.72821
Glycan structures - biosynthesis 1	G2AN	Sus scrofa glucosidase II (G2AN), mRNA	0.279513	0.035	1.72821
Asthma	IL10	Sus scrofa interleukin 10 (IL10), mRNA	0.279513	0.035	1.72821
Asthma	LOC396781	Sus scrofa mRNA, clone:SPL010001H01, expressed in spleen	0.279513	0.035	1.72821
Glycan structures - biosynthesis 1	MAN1A	Sus scrofa Man9-mannosidase (MAN1A), mRNA	0.279513	0.035	1.72821
Glycan structures - biosynthesis 1	OST48	Sus scrofa mRNA, clone:LNG010067E12, expressed in lung	0.279513	0.035	1.72821
Asthma	SLA-DOA	Sus scrofa major histocompatibility complex, class II, DO alpha (SLA-DOA), mRNA	0.279513	0.035	1.72821
Pentose and glucuronate interconversions	ALR2	Sus scrofa mRNA, clone:OVRM10014G03, expressed in ovary	0.292685	0.03	2.76513
Biosynthesis of steroids	CYP51	Sus scrofa clone Clu_27266.scr.msk.p1.Contig2, mRNA sequence	0.292685	0.0325	2.76513
Pentose phosphate pathway	FBP	Sus scrofa mRNA, clone:LVRM10148B01, expressed in liver	0.292685	0.0325	2.76513
Pentose phosphate pathway	GPI	Sus scrofa glucose phosphate isomerase (GPI), mRNA	0.292685	0.0325	2.76513
Pentose and glucuronate interconversions	GUSB	Sus scrofa mRNA, clone:LVRM10002E02, expressed in liver	0.292685	0.03	2.76513
Biosynthesis of steroids	SC4MOL	Sus scrofa mRNA, clone:OVRM10121D08, expressed in ovary	0.292685	0.0325	2.76513
Tryptophan metabolism	CYP1A1	Sus scrofa CYP1A1 mRNA for cytochrome P450 1A1, complete cds	0.298896	0.0375	1.84342
Tryptophan metabolism	HADHA	Sus scrofa mRNA, clone:OVRM10055A12, expressed in ovary	0.298896	0.0375	1.84342
Tryptophan metabolism	KMO	Sus scrofa mRNA, clone:AMP010093G06, expressed in alveolar macrophage	0.298896	0.0375	1.84342
Tryptophan metabolism	MAOB	Sus scrofa monoamine oxidase B (MAOB) mRNA, complete cds	0.298896	0.0375	1.84342
Calcium signaling pathway	ATP2B1	Pig mRNA for the plasma membrane Ca2+ pump (PMCA1b)	0.304877	0.0025	0.675207
Calcium signaling pathway	LOC396781	Sus scrofa mRNA, clone:SPL010001H01, expressed in spleen	0.304877	0.0025	0.675207
Calcium signaling pathway	NOS3	Sus scrofa nitric oxide synthase 3 (endothelial cell) (NOS3), mRNA	0.304877	0.0025	0.675207
Calcium signaling pathway	SERCA2	Pig mRNA for endoplasmic-reticulum Ca(2+)-transport ATPase (class 3 non-muscle transcript)	0.304877	0.0025	0.675207
Calcium signaling pathway	SLC25A6	Sus scrofa mRNA, clone:OVR010084G12, expressed in ovary	0.304877	0.0025	0.675207
Calcium signaling pathway	VDAC1	Sus scrofa mRNA, clone:OVRM10097A03, expressed in ovary	0.304877	0.0025	0.675207
Calcium signaling pathway	VDAC2	Sus scrofa mRNA, clone:LNG010004B02, expressed in lung	0.304877	0.0025	0.675207
beta-Alanine metabolism	ACADM	Sus scrofa mRNA, clone:OVRM10173G02, expressed in ovary	0.311155	0.04	2.07385
Regulation of autophagy	ATG5	Sus scrofa mRNA for autophagy protein 5 (ATG5 gene)	0.311155	0.0375	2.07385
beta-Alanine metabolism	DPYD	Sus scrofa dihydropyrimidine dehydrogenase mRNA, complete cds	0.311155	0.04	2.07385
Glycosaminoglycan degradation	GALNS	Sus scrofa galactosamine (N-acetyl)-6-sulfate sulfatase (GALNS), mRNA	0.311155	0.03	2.07385
Glycosaminoglycan degradation	GUSB	Sus scrofa mRNA, clone:LVRM10002E02, expressed in liver	0.311155	0.03	2.07385
beta-Alanine metabolism	HADHA	Sus scrofa mRNA, clone:OVRM10055A12, expressed in ovary	0.311155	0.04	2.07385
Glycosaminoglycan degradation	HEXB	Sus scrofa mRNA, clone:LVRM10155E03, expressed in liver	0.311155	0.03	2.07385
Regulation of autophagy	IFNG	923291 MARC 4PIG Sus scrofa cDNA 5', mRNA sequence	0.311155	0.0375	2.07385
Regulation of autophagy	PIK3C3	Sus scrofa class 3 phosphoinositide-3-kinase (PIK3C3) mRNA, complete cds	0.311155	0.0375	2.07385
p53 signaling pathway	ATM	Sus scrofa ataxia telangiectasia mutated (ATM), mRNA	0.333538	0.015	1.55539
p53 signaling pathway	BID	Sus scrofa BH3 interacting domain death agonist (Bid) mRNA, complete cds	0.333538	0.015	1.55539
p53 signaling pathway	CDK4	Sus scrofa mRNA, clone:THY010126F11, expressed in thymus	0.333538	0.015	1.55539
p53 signaling pathway	IGFBP3	Pig insulin-like growth factor-binding protein 3 (IGF-BP3) mRNA, 3' end	0.333538	0.015	1.55539
p53 signaling pathway	PMAIP1	AJ941904 CSEQRAN17 Sus scrofa cDNA clone C0007315d18 3', mRNA sequence	0.333538	0.015	1.55539
p53 signaling pathway	SERPINE1	Sus scrofa serpin peptidase inhibitor, clade E (nexin, plasminogen activator inhibitor type 1), member 1 (SERPINE1), mRNA	0.333538	0.015	1.55539
Cytokine-cytokine receptor interaction	CCR1	Sus scrofa CCR1 mRNA for chemokine C-C motif receptor 1, complete cds	0.353411	0.005	1.21666
Cytokine-cytokine receptor interaction	CCR2	Sus scrofa CCR2 mRNA for chemokine C-C motif receptor 2, complete cds	0.353411	0.005	1.21666
Cytokine-cytokine receptor interaction	CCR5	Sus scrofa CCR5 mRNA for chemokine C-C motif eceptor 5, complete cds	0.353411	0.005	1.21666
Cytokine-cytokine receptor interaction	CCR7	Sus scrofa mRNA, clone:THY010057D02, expressed in thymus	0.353411	0.005	1.21666
Cytokine-cytokine receptor interaction	CD40	Sus scrofa mRNA, clone:OVRM10128D08, expressed in ovary	0.353411	0.005	1.21666
Cytokine-cytokine receptor interaction	CD40LG	Sus scrofa CD40 ligand (CD40LG), mRNA	0.353411	0.005	1.21666
Cytokine-cytokine receptor interaction	CSF2	Sus scrofa colony stimulating factor 2 (granulocyte-macrophage) (CSF2), mRNA	0.353411	0.005	1.21666
Cytokine-cytokine receptor interaction	CXCR4	Sus scrofa mRNA, clone:THY010047F06, expressed in thymus	0.353411	0.005	1.21666
Cytokine-cytokine receptor interaction	CXCR6	Sus scrofa CXCR6 mRNA for chemokine C-X-C motif receptor 6, complete cds	0.353411	0.005	1.21666
Cytokine-cytokine receptor interaction	EGF	Sus scrofa epidermal growth factor (EGF), mRNA	0.353411	0.005	1.21666
Cytokine-cytokine receptor interaction	GHR	Sus scrofa mRNA, clone:LVRM10088G11, expressed in liver	0.353411	0.005	1.21666
Cytokine-cytokine receptor interaction	IFNG	923291 MARC 4PIG Sus scrofa cDNA 5', mRNA sequence	0.353411	0.005	1.21666
Cytokine-cytokine receptor interaction	IFNGR2	Sus scrofa interferon gamma receptor 2 (interferon gamma transducer 1) (IFNGR2), mRNA	0.353411	0.005	1.21666
Cytokine-cytokine receptor interaction	IL10	Sus scrofa interleukin 10 (IL10), mRNA	0.353411	0.005	1.21666
Cytokine-cytokine receptor interaction	IL10RB	Sus scrofa mRNA, clone:OVRM10096D11, expressed in ovary	0.353411	0.005	1.21666
Cytokine-cytokine receptor interaction	IL1A	Pig mRNA for interleukin 1-alpha	0.353411	0.005	1.21666
Cytokine-cytokine receptor interaction	IL1B	Sus scrofa interleukin 1, beta (IL1B), mRNA	0.353411	0.005	1.21666
Cytokine-cytokine receptor interaction	IL2RG	Sus scrofa mRNA, clone:THY010060B07, expressed in thymus	0.353411	0.005	1.21666
Cytokine-cytokine receptor interaction	IL8	Sus scrofa mRNA, clone:AMP010080D01, expressed in alveolar macrophage	0.353411	0.005	1.21666
Cytokine-cytokine receptor interaction	SR-PSOX	Sus scrofa mRNA, clone:THY010070F05, expressed in thymus	0.353411	0.005	1.21666
Cytokine-cytokine receptor interaction	TNFRSF1A	Sus scrofa mRNA, clone:OVRM10012F08, expressed in ovary	0.353411	0.005	1.21666
Cytokine-cytokine receptor interaction	TNFSF13B	Sus scrofa tumor necrosis factor superfamily member 13b (TNFSF13B) mRNA, complete cds	0.353411	0.005	1.21666
B cell receptor signaling pathway	C-JUN	Sus scrofa mRNA, clone:UTR010068F03, expressed in uterus	0.368245	0.03	1.59527
B cell receptor signaling pathway	FOS	Sus scrofa mRNA, clone:LVRM10064D11, expressed in liver	0.368245	0.03	1.59527
B cell receptor signaling pathway	LOC396781	Sus scrofa mRNA, clone:SPL010001H01, expressed in spleen	0.368245	0.03	1.59527
B cell receptor signaling pathway	NFKB1	Sus scrofa nuclear factor kappa-B 1 (NFKB1) mRNA, complete cds	0.368245	0.03	1.59527
B cell receptor signaling pathway	NFKBIA	Sus scrofa clone Clu_20473.scr.msk.p1.Contig1, mRNA sequence	0.368245	0.03	1.59527
Glycolysis / Gluconeogenesis	DLAT	Sus scrofa mRNA, clone:OVRM10070A06, expressed in ovary	0.407339	0.045	1.65908
Glycolysis / Gluconeogenesis	FBP	Sus scrofa mRNA, clone:LVRM10148B01, expressed in liver	0.407339	0.045	1.65908
Glycolysis / Gluconeogenesis	GPI	Sus scrofa glucose phosphate isomerase (GPI), mRNA	0.407339	0.045	1.65908
Glycolysis / Gluconeogenesis	LDHB	Sus scrofa mRNA, clone:LNG010104D10, expressed in lung	0.407339	0.045	1.65908
Apoptosis	ATM	Sus scrofa ataxia telangiectasia mutated (ATM), mRNA	0.430287	0.005	1.33319
Apoptosis	BID	Sus scrofa BH3 interacting domain death agonist (Bid) mRNA, complete cds	0.430287	0.005	1.33319
Apoptosis	CAPN2	Sus scrofa mRNA, clone:OVRM10021F11, expressed in ovary	0.430287	0.005	1.33319
Apoptosis	FADD	Sus scrofa mRNA, clone:OVRM10189E12, expressed in ovary	0.430287	0.005	1.33319
Apoptosis	IL1A	Pig mRNA for interleukin 1-alpha	0.430287	0.005	1.33319
Apoptosis	IL1B	Sus scrofa interleukin 1, beta (IL1B), mRNA	0.430287	0.005	1.33319
Apoptosis	NFKB1	Sus scrofa nuclear factor kappa-B 1 (NFKB1) mRNA, complete cds	0.430287	0.005	1.33319
Apoptosis	NFKBIA	Sus scrofa clone Clu_20473.scr.msk.p1.Contig1, mRNA sequence	0.430287	0.005	1.33319
Apoptosis	TNFRSF1A	Sus scrofa mRNA, clone:OVRM10012F08, expressed in ovary	0.430287	0.005	1.33319
Urea cycle and metabolism of amino groups	ARG1	Sus scrofa mRNA, clone:OVRM10122E09, expressed in ovary	0.450617	0.0575	1.77758
Glycosphingolipid biosynthesis - lactoseries	B3GNT5	Sus scrofa beta-1,3-N-acetylglucosaminyltransferase 5 (B3GNT5) mRNA, complete cds	0.450617	0.055	1.77758
Glycosphingolipid biosynthesis - lactoseries	FUT1	Sus scrofa alpha-1,2-fucosyltransferase (FUT1) mRNA, complete cds	0.450617	0.055	1.77758
Glycosphingolipid biosynthesis - lactoseries	FUT2	Sus scrofa fucosyltransferase 2 (secretor status included) (FUT2), mRNA	0.450617	0.055	1.77758
Urea cycle and metabolism of amino groups	MAOB	Sus scrofa monoamine oxidase B (MAOB) mRNA, complete cds	0.450617	0.0575	1.77758
Urea cycle and metabolism of amino groups	SAT	Sus scrofa mRNA, clone:AMP010013D11, expressed in alveolar macrophage	0.450617	0.0575	1.77758
Autoimmune thyroid disease	CD40	Sus scrofa mRNA, clone:OVRM10128D08, expressed in ovary	0.451093	0.005	1.38257
Autoimmune thyroid disease	CD40LG	Sus scrofa CD40 ligand (CD40LG), mRNA	0.451093	0.005	1.38257
Autoimmune thyroid disease	CD86	Sus scrofa mRNA, clone:AMP010045D05, expressed in alveolar macrophage	0.451093	0.005	1.38257
Autoimmune thyroid disease	IL10	Sus scrofa interleukin 10 (IL10), mRNA	0.451093	0.005	1.38257
Autoimmune thyroid disease	LOC396781	Sus scrofa mRNA, clone:SPL010001H01, expressed in spleen	0.451093	0.005	1.38257
Autoimmune thyroid disease	SLA-3	Sus scrofa MHC class I antigen 3 (SLA-3), mRNA	0.451093	0.005	1.38257
Autoimmune thyroid disease	SLA-DOA	Sus scrofa major histocompatibility complex, class II, DO alpha (SLA-DOA), mRNA	0.451093	0.005	1.38257
ErbB signaling pathway	ARAF	Sus scrofa mRNA, clone:OVRM10132D01, expressed in ovary	0.465523	0.0225	1.48132
ErbB signaling pathway	AREG	Sus scrofa amphiregulin (AREG), mRNA	0.465523	0.0225	1.48132
ErbB signaling pathway	C-JUN	Sus scrofa mRNA, clone:UTR010068F03, expressed in uterus	0.465523	0.0225	1.48132
ErbB signaling pathway	EGF	Sus scrofa epidermal growth factor (EGF), mRNA	0.465523	0.0225	1.48132
ErbB signaling pathway	STAT5B	Sus scrofa mRNA, clone:OVRM10074H12, expressed in ovary	0.465523	0.0225	1.48132
Complement and coagulation cascades	C1QA	BX921870 Sus Scrofa library (scan) Sus scrofa cDNA clone scan0019.o.16 5prim, mRNA sequence	0.467646	0.005	1.26735
Complement and coagulation cascades	C1S	Sus scrofa mRNA, clone:LVRM10048G07, expressed in liver	0.467646	0.005	1.26735
Complement and coagulation cascades	C2	Sus scrofa complement component 2 (C2), mRNA	0.467646	0.005	1.26735
Complement and coagulation cascades	C3	Sus scrofa complement component 3 (C3), mRNA	0.467646	0.005	1.26735
Complement and coagulation cascades	C5	Sus scrofa complement component C5 mRNA, complete cds	0.467646	0.005	1.26735
Complement and coagulation cascades	CD55	Sus scrofa CD55 molecule, decay accelerating factor for complement (Cromer blood group) (CD55), mRNA	0.467646	0.005	1.26735
Complement and coagulation cascades	F5	Sus scrofa coagulation factor V (F5), mRNA	0.467646	0.005	1.26735
Complement and coagulation cascades	LOC100037952	Sus scrofa mRNA, clone:LVRM10065B02, expressed in liver	0.467646	0.005	1.26735
Complement and coagulation cascades	SBAB-514B12.5	Sus scrofa complement component 4 mRNA, complete cds	0.467646	0.005	1.26735
Complement and coagulation cascades	SERPINE1	Sus scrofa serpin peptidase inhibitor, clade E (nexin, plasminogen activator inhibitor type 1), member 1 (SERPINE1), mRNA	0.467646	0.005	1.26735
Complement and coagulation cascades	SERPING1	Sus scrofa C1-INH mRNA for C1 inhibitor, complete cds	0.467646	0.005	1.26735
1- and 2-Methylnaphthalene degradation	NAT6	Sus scrofa N-acetyltransferase 6 (NAT6), mRNA	0.482195	0.055	4.1477
Vitamin B6 metabolism	PDXK	Sus scrofa mRNA, clone:OVR010008G08, expressed in ovary	0.482195	0.0575	4.1477
Starch and sucrose metabolism	GPI	Sus scrofa glucose phosphate isomerase (GPI), mRNA	0.493557	0.0675	2.07385
Starch and sucrose metabolism	GUSB	Sus scrofa mRNA, clone:LVRM10002E02, expressed in liver	0.493557	0.0675	2.07385
Glycosphingolipid biosynthesis - ganglioseries	HEXB	Sus scrofa mRNA, clone:LVRM10155E03, expressed in liver	0.493557	0.0625	2.07385
Homologous recombination	RAD51	Sus scrofa pigRAD51 mRNA for DNA repair protein RAD51, complete cds	0.493557	0.065	2.07385
Homologous recombination	RAD52	Sus scrofa pigRAD52 mRNA for DNA repair protein RAD52, complete cds	0.493557	0.065	2.07385
Glycosphingolipid biosynthesis - ganglioseries	ST6GALNAC2	Sus scrofa mRNA for beta-galactosamide alpha-2,6-sialyltransferase (ST6GALNAC-IV gene)	0.493557	0.0625	2.07385
Small cell lung cancer	CDK4	Sus scrofa mRNA, clone:THY010126F11, expressed in thymus	0.504779	0.0075	1.38257
Small cell lung cancer	ITGAV	Sus scrofa clone CD51-A25 alpha v integrin subunit variant (ITGAV) mRNA, complete cds, alternatively spliced	0.504779	0.0075	1.38257
Small cell lung cancer	ITGB1	Sus scrofa integrin, beta 1 (fibronectin receptor, beta polypeptide, antigen CD29 includes MDF2, MSK12) (ITGB1), mRNA	0.504779	0.0075	1.38257
Small cell lung cancer	NFKB1	Sus scrofa nuclear factor kappa-B 1 (NFKB1) mRNA, complete cds	0.504779	0.0075	1.38257
Small cell lung cancer	NFKBIA	Sus scrofa clone Clu_20473.scr.msk.p1.Contig1, mRNA sequence	0.504779	0.0075	1.38257
Small cell lung cancer	NOS3	Sus scrofa nitric oxide synthase 3 (endothelial cell) (NOS3), mRNA	0.504779	0.0075	1.38257
Gap junction	EGF	Sus scrofa epidermal growth factor (EGF), mRNA	0.521833	0.0075	0.553026
Gap junction	GNAI2	Sus scrofa mRNA, clone:OVRM10045C07, expressed in ovary	0.521833	0.0075	0.553026
Axon guidance	COFILIN	Sus scrofa COFILIN protein (COFILIN), mRNA	0.524918	0.03	1.50825
Axon guidance	CXCR4	Sus scrofa mRNA, clone:THY010047F06, expressed in thymus	0.524918	0.03	1.50825
Axon guidance	GNAI2	Sus scrofa mRNA, clone:OVRM10045C07, expressed in ovary	0.524918	0.03	1.50825
Axon guidance	ITGB1	Sus scrofa integrin, beta 1 (fibronectin receptor, beta polypeptide, antigen CD29 includes MDF2, MSK12) (ITGB1), mRNA	0.524918	0.03	1.50825
Chronic myeloid leukemia	ARAF	Sus scrofa mRNA, clone:OVRM10132D01, expressed in ovary	0.598018	0.0075	1.3098
Chronic myeloid leukemia	CDK4	Sus scrofa mRNA, clone:THY010126F11, expressed in thymus	0.598018	0.0075	1.3098
Chronic myeloid leukemia	NFKB1	Sus scrofa nuclear factor kappa-B 1 (NFKB1) mRNA, complete cds	0.598018	0.0075	1.3098
Chronic myeloid leukemia	NFKBIA	Sus scrofa clone Clu_20473.scr.msk.p1.Contig1, mRNA sequence	0.598018	0.0075	1.3098
Chronic myeloid leukemia	STAT5B	Sus scrofa mRNA, clone:OVRM10074H12, expressed in ovary	0.598018	0.0075	1.3098
Chronic myeloid leukemia	TGFB3	Sus scrofa mRNA, clone:OVRM10183D03, expressed in ovary	0.598018	0.0075	1.3098
Glycan structures - biosynthesis 2	B3GNT5	Sus scrofa beta-1,3-N-acetylglucosaminyltransferase 5 (B3GNT5) mRNA, complete cds	0.647621	0.0225	1.38257
Glycan structures - biosynthesis 2	FUT1	Sus scrofa alpha-1,2-fucosyltransferase (FUT1) mRNA, complete cds	0.647621	0.0225	1.38257
Glycan structures - biosynthesis 2	FUT2	Sus scrofa fucosyltransferase 2 (secretor status included) (FUT2), mRNA	0.647621	0.0225	1.38257
Citrate cycle (TCA cycle)	MDH1	Sus scrofa mRNA, clone:AMP010011D11, expressed in alveolar macrophage	0.647621	0.0275	1.38257
Citrate cycle (TCA cycle)	PCK2	PREDICTED: Sus scrofa phosphoenolpyruvate carboxykinase 2 (PCK2), mRNA	0.647621	0.0275	1.38257
Citrate cycle (TCA cycle)	SDHD	Sus scrofa mRNA, clone:THY010023B06, expressed in thymus	0.647621	0.0275	1.38257
Glycan structures - biosynthesis 2	ST6GALNAC2	Sus scrofa mRNA for beta-galactosamide alpha-2,6-sialyltransferase (ST6GALNAC-IV gene)	0.647621	0.0225	1.38257
Citrate cycle (TCA cycle)	SUCLG1	Sus scrofa succinate-CoA ligase, alpha subunit (SUCLG1), mRNA	0.647621	0.0275	1.38257
Parkinson's disease	Cox5b	SusFleck_BFN_0017_0020_5_pCNS_C20 SusFleck Backfat Normalized Sus scrofa cDNA clone 0017_0020_C20 5', mRNA sequence	0.667614	0.005	1.1575
Parkinson's disease	COX6B	rhlv05b_i20.y1 hlv Sus scrofa cDNA 5', mRNA sequence	0.667614	0.005	1.1575
Parkinson's disease	COX6C	rese37c_d10.y1 ese Sus scrofa cDNA 5', mRNA sequence	0.667614	0.005	1.1575
Parkinson's disease	COX7C	1139821 MARC 4PIG Sus scrofa cDNA 3', mRNA sequence	0.667614	0.005	1.1575
Parkinson's disease	LOC733678	EST0132-1 Swine Lambda TriplEx2 Library Sus scrofa cDNA clone 5-6 3' similar to ATP synthase,mitochondrial F1 complex,O subunit (ATP5O), mRNA sequence	0.667614	0.005	1.1575
Parkinson's disease	NDUFC1	DB804239 full-length enriched swine cDNA library, adult skin Sus scrofa cDNA clone SKNB10070C02 5', mRNA sequence	0.667614	0.005	1.1575
Parkinson's disease	SDHD	Sus scrofa mRNA, clone:THY010023B06, expressed in thymus	0.667614	0.005	1.1575
Parkinson's disease	SLC25A6	Sus scrofa mRNA, clone:OVR010084G12, expressed in ovary	0.667614	0.005	1.1575
Parkinson's disease	UBE2J1	Sus scrofa mRNA, clone:OVRM10046C01, expressed in ovary	0.667614	0.005	1.1575
Parkinson's disease	UCHL1	Sus scrofa mRNA, clone:OVR010079H10, expressed in ovary	0.667614	0.005	1.1575
Parkinson's disease	VDAC1	Sus scrofa mRNA, clone:OVRM10097A03, expressed in ovary	0.667614	0.005	1.1575
Parkinson's disease	VDAC2	Sus scrofa mRNA, clone:LNG010004B02, expressed in lung	0.667614	0.005	1.1575
GnRH signaling pathway	C-JUN	Sus scrofa mRNA, clone:UTR010068F03, expressed in uterus	0.673651	0.005	0.691283
Wnt signaling pathway	C-JUN	Sus scrofa mRNA, clone:UTR010068F03, expressed in uterus	0.673651	0.005	0.691283
GnRH signaling pathway	MAPK12	Sus scrofa mitogen-activated protein kinase 12 mRNA, complete cds	0.673651	0.005	0.691283
GnRH signaling pathway	MMP-2	Sus scrofa gelatinase A (MMP-2), mRNA	0.673651	0.005	0.691283
Wnt signaling pathway	PPP2CA	Sus scrofa mRNA, clone:OVRM10127B11, expressed in ovary	0.673651	0.005	0.691283
Wnt signaling pathway	PSEN1	Sus scrofa mRNA, clone:AMP010025D05, expressed in alveolar macrophage	0.673651	0.005	0.691283
Type I diabetes mellitus	CD86	Sus scrofa mRNA, clone:AMP010045D05, expressed in alveolar macrophage	0.694057	0.005	1.24431
Type I diabetes mellitus	IFNG	923291 MARC 4PIG Sus scrofa cDNA 5', mRNA sequence	0.694057	0.005	1.24431
Type I diabetes mellitus	IL1A	Pig mRNA for interleukin 1-alpha	0.694057	0.005	1.24431
Type I diabetes mellitus	IL1B	Sus scrofa interleukin 1, beta (IL1B), mRNA	0.694057	0.005	1.24431
Type I diabetes mellitus	SLA-3	Sus scrofa MHC class I antigen 3 (SLA-3), mRNA	0.694057	0.005	1.24431
Type I diabetes mellitus	SLA-DOA	Sus scrofa major histocompatibility complex, class II, DO alpha (SLA-DOA), mRNA	0.694057	0.005	1.24431
Arginine and proline metabolism	ARG1	Sus scrofa mRNA, clone:OVRM10122E09, expressed in ovary	0.696825	0.11	1.65908
Arginine and proline metabolism	NOS3	Sus scrofa nitric oxide synthase 3 (endothelial cell) (NOS3), mRNA	0.696825	0.11	1.65908
Prostate cancer	ARAF	Sus scrofa mRNA, clone:OVRM10132D01, expressed in ovary	0.706524	0.005	1.20975
Prostate cancer	EGF	Sus scrofa epidermal growth factor (EGF), mRNA	0.706524	0.005	1.20975
Prostate cancer	HSP90	Sus scrofa 90-kDa heat shock protein (HSP90), mRNA	0.706524	0.005	1.20975
Prostate cancer	HSP90B1	Sus scrofa mRNA, clone:PBL010031B03, expressed in periphral blood mononuclear cell	0.706524	0.005	1.20975
Prostate cancer	IGF1R	Sus scrofa insulin-like growth factor 1 receptor (IGF1R), mRNA	0.706524	0.005	1.20975
Prostate cancer	NFKB1	Sus scrofa nuclear factor kappa-B 1 (NFKB1) mRNA, complete cds	0.706524	0.005	1.20975
Prostate cancer	NFKBIA	Sus scrofa clone Clu_20473.scr.msk.p1.Contig1, mRNA sequence	0.706524	0.005	1.20975
Non-small cell lung cancer	ARAF	Sus scrofa mRNA, clone:OVRM10132D01, expressed in ovary	0.748755	0.0525	1.38257
Non-small cell lung cancer	CDK4	Sus scrofa mRNA, clone:THY010126F11, expressed in thymus	0.748755	0.0525	1.38257
Non-small cell lung cancer	EGF	Sus scrofa epidermal growth factor (EGF), mRNA	0.748755	0.0525	1.38257
Glioma	ARAF	Sus scrofa mRNA, clone:OVRM10132D01, expressed in ovary	0.771788	0.0225	1.27621
Melanoma	ARAF	Sus scrofa mRNA, clone:OVRM10132D01, expressed in ovary	0.771788	0.025	1.27621
Glioma	CDK4	Sus scrofa mRNA, clone:THY010126F11, expressed in thymus	0.771788	0.0225	1.27621
Melanoma	CDK4	Sus scrofa mRNA, clone:THY010126F11, expressed in thymus	0.771788	0.025	1.27621
Metabolism of xenobiotics by cytochrome P450	CYP1A1	Sus scrofa CYP1A1 mRNA for cytochrome P450 1A1, complete cds	0.771788	0.0175	1.27621
Metabolism of xenobiotics by cytochrome P450	CYP2B22	Sus scrofa cytochrome P450 2B22 (CYP2B22), mRNA	0.771788	0.0175	1.27621
Glioma	EGF	Sus scrofa epidermal growth factor (EGF), mRNA	0.771788	0.0225	1.27621
Melanoma	EGF	Sus scrofa epidermal growth factor (EGF), mRNA	0.771788	0.025	1.27621
Metabolism of xenobiotics by cytochrome P450	EPHX1	Sus scrofa clone Clu_13278.scr.msk.p1.Contig1, mRNA sequence	0.771788	0.0175	1.27621
Glioma	IGF1R	Sus scrofa insulin-like growth factor 1 receptor (IGF1R), mRNA	0.771788	0.0225	1.27621
Melanoma	IGF1R	Sus scrofa insulin-like growth factor 1 receptor (IGF1R), mRNA	0.771788	0.025	1.27621
Metabolism of xenobiotics by cytochrome P450	LOC396850	BMILT153 Banna Minipig Inbred line liver tissue cDNA library Sus scrofa cDNA, mRNA sequence	0.771788	0.0175	1.27621
Huntington's disease	CASP1	Sus scrofa mRNA, clone:LNG010060C09, expressed in lung	0.77923	0.025	0.518462
Regulation of actin cytoskeleton	ARAF	Sus scrofa mRNA, clone:OVRM10132D01, expressed in ovary	0.799025	0.005	1.13119
Regulation of actin cytoskeleton	CD14	Sus scrofa CD14 molecule (CD14), mRNA	0.799025	0.005	1.13119
Regulation of actin cytoskeleton	COFILIN	Sus scrofa COFILIN protein (COFILIN), mRNA	0.799025	0.005	1.13119
Regulation of actin cytoskeleton	EGF	Sus scrofa epidermal growth factor (EGF), mRNA	0.799025	0.005	1.13119
Regulation of actin cytoskeleton	ITGAL	Sus scrofa integrin alpha-L precursor (ITGAL) mRNA, ITGAL-CD11a-2 allele, complete cds	0.799025	0.005	1.13119
Regulation of actin cytoskeleton	ITGAV	Sus scrofa clone CD51-A25 alpha v integrin subunit variant (ITGAV) mRNA, complete cds, alternatively spliced	0.799025	0.005	1.13119
Regulation of actin cytoskeleton	ITGB1	Sus scrofa integrin, beta 1 (fibronectin receptor, beta polypeptide, antigen CD29 includes MDF2, MSK12) (ITGB1), mRNA	0.799025	0.005	1.13119
Regulation of actin cytoskeleton	ITGB2	Sus scrofa mRNA, clone:SPL010048G06, expressed in spleen	0.799025	0.005	1.13119
Regulation of actin cytoskeleton	VCL	Sus scrofa vinculin (VCL), mRNA	0.799025	0.005	1.13119
Oxidative phosphorylation	ATP6V1A	Sus scrofa ATPase, H+ transporting, lysosomal 70kDa, V1 subunit A (ATP6V1A), mRNA	0.799402	0.005	1.121
Oxidative phosphorylation	ATP6V1H	Sus scrofa mRNA, clone:OVRM10182H03, expressed in ovary	0.799402	0.005	1.121
Oxidative phosphorylation	Cox5b	SusFleck_BFN_0017_0020_5_pCNS_C20 SusFleck Backfat Normalized Sus scrofa cDNA clone 0017_0020_C20 5', mRNA sequence	0.799402	0.005	1.121
Oxidative phosphorylation	COX6B	rhlv05b_i20.y1 hlv Sus scrofa cDNA 5', mRNA sequence	0.799402	0.005	1.121
Oxidative phosphorylation	COX6C	rese37c_d10.y1 ese Sus scrofa cDNA 5', mRNA sequence	0.799402	0.005	1.121
Oxidative phosphorylation	COX7C	1139821 MARC 4PIG Sus scrofa cDNA 3', mRNA sequence	0.799402	0.005	1.121
Oxidative phosphorylation	LOC733646	CJ013092 full-length enriched swine cDNA library, adult mesenteric lymph node Sus scrofa cDNA clone MLN01B080069 5', mRNA sequence	0.799402	0.005	1.121
Oxidative phosphorylation	LOC733678	EST0132-1 Swine Lambda TriplEx2 Library Sus scrofa cDNA clone 5-6 3' similar to ATP synthase,mitochondrial F1 complex,O subunit (ATP5O), mRNA sequence	0.799402	0.005	1.121
Oxidative phosphorylation	NDUFC1	DB804239 full-length enriched swine cDNA library, adult skin Sus scrofa cDNA clone SKNB10070C02 5', mRNA sequence	0.799402	0.005	1.121
Oxidative phosphorylation	SDHD	Sus scrofa mRNA, clone:THY010023B06, expressed in thymus	0.799402	0.005	1.121
Selenoamino acid metabolism	AHCY	Sus scrofa mRNA, clone:THY010107H08, expressed in thymus	0.848151	0.1475	2.07385
Caffeine metabolism	CYP2A19	Sus scrofa cytochrome p450 2A6 mRNA, complete cds	0.848151	0.145	2.07385
Fatty acid biosynthesis	FASN	Sus scrofa fatty acid synthase (FASN) mRNA, complete cds	0.848151	0.1425	2.07385
Reductive carboxylate cycle (CO2 fixation)	MDH1	Sus scrofa mRNA, clone:AMP010011D11, expressed in alveolar macrophage	0.848151	0.145	2.07385
Folate biosynthesis	QDPR	Sus scrofa quinoid dihydropteridine reductase mRNA, complete cds	0.848151	0.145	2.07385
Sulfur metabolism	SULT1E1	Sus scrofa sulfotransferase family 1E, estrogen-preferring, member 1 (SULT1E1), mRNA	0.848151	0.1475	2.07385
Riboflavin metabolism	UF	Sus scrofa uteroferrin (UF), mRNA	0.848151	0.145	2.07385
PPAR signaling pathway	ACADM	Sus scrofa mRNA, clone:OVRM10173G02, expressed in ovary	0.880295	0.005	1.10605
PPAR signaling pathway	ANGPTL4	Sus scrofa mRNA, clone:OVRM10166F03, expressed in ovary	0.880295	0.005	1.10605
PPAR signaling pathway	APOA1	Sus scrofa mRNA, clone:OVR010005H10, expressed in ovary	0.880295	0.005	1.10605
PPAR signaling pathway	FABP3	BX675317 Sus Scrofa library (scac) Sus scrofa cDNA clone scac0031.p.17 3prim, mRNA sequence	0.880295	0.005	1.10605
PPAR signaling pathway	FABP5	Sus scrofa mRNA, clone:ITT010051D01, expressed in intestine	0.880295	0.005	1.10605
PPAR signaling pathway	OLR1	Sus scrofa mRNA, clone:AMP010070H01, expressed in alveolar macrophage	0.880295	0.005	1.10605
PPAR signaling pathway	PCK2	PREDICTED: Sus scrofa phosphoenolpyruvate carboxykinase 2 (PCK2), mRNA	0.880295	0.005	1.10605
PPAR signaling pathway	SCD	Sus scrofa stearoyl-CoA desaturase (SCD) mRNA, complete cds	0.880295	0.005	1.10605
Fructose and mannose metabolism	ALR2	Sus scrofa mRNA, clone:OVRM10014G03, expressed in ovary	0.889661	0.1075	1.38257
Amyotrophic lateral sclerosis (ALS)	CCS	Sus scrofa clone Clu_86663.scr.msk.p1.Contig1, mRNA sequence	0.889661	0.1	1.38257
Carbon fixation	FBP	Sus scrofa mRNA, clone:LVRM10148B01, expressed in liver	0.889661	0.1075	1.38257
Fructose and mannose metabolism	FBP	Sus scrofa mRNA, clone:LVRM10148B01, expressed in liver	0.889661	0.1075	1.38257
Carbon fixation	MDH1	Sus scrofa mRNA, clone:AMP010011D11, expressed in alveolar macrophage	0.889661	0.1075	1.38257
Amyotrophic lateral sclerosis (ALS)	RAB5A	Sus scrofa mRNA, clone:THY010103B03, expressed in thymus	0.889661	0.1	1.38257
Long-term depression	ARAF	Sus scrofa mRNA, clone:OVRM10132D01, expressed in ovary	0.891555	0.0075	1.15214
Long-term depression	GNAI2	Sus scrofa mRNA, clone:OVRM10045C07, expressed in ovary	0.891555	0.0075	1.15214
Long-term depression	IGF1R	Sus scrofa insulin-like growth factor 1 receptor (IGF1R), mRNA	0.891555	0.0075	1.15214
Long-term depression	NOS3	Sus scrofa nitric oxide synthase 3 (endothelial cell) (NOS3), mRNA	0.891555	0.0075	1.15214
Long-term depression	PPP2CA	Sus scrofa mRNA, clone:OVRM10127B11, expressed in ovary	0.891555	0.0075	1.15214
Valine, leucine and isoleucine degradation	ACADM	Sus scrofa mRNA, clone:OVRM10173G02, expressed in ovary	0.894295	0.01	1.18506
Valine, leucine and isoleucine degradation	ACADS	Sus scrofa mRNA, clone:LVRM10130E03, expressed in liver	0.894295	0.01	1.18506
Valine, leucine and isoleucine degradation	BCKDHB	Sus scrofa mRNA, clone:OVRM10114G02, expressed in ovary	0.894295	0.01	1.18506
Valine, leucine and isoleucine degradation	HADHA	Sus scrofa mRNA, clone:OVRM10055A12, expressed in ovary	0.894295	0.01	1.18506
Glycan structures - degradation	GALNS	Sus scrofa galactosamine (N-acetyl)-6-sulfate sulfatase (GALNS), mRNA	0.895076	0.03	1.24431
Glycan structures - degradation	GUSB	Sus scrofa mRNA, clone:LVRM10002E02, expressed in liver	0.895076	0.03	1.24431
Glycan structures - degradation	HEXB	Sus scrofa mRNA, clone:LVRM10155E03, expressed in liver	0.895076	0.03	1.24431
Phosphatidylinositol signaling system	PIK3C3	Sus scrofa class 3 phosphoinositide-3-kinase (PIK3C3) mRNA, complete cds	0.934722	0.0375	0.592528
TGF-beta signaling pathway	CH242-235B3.1	Sus scrofa mRNA, clone:THY010119B04, expressed in thymus	0.98313	0.005	1.08201
TGF-beta signaling pathway	DCN	Sus scrofa decorin (DCN), mRNA	0.98313	0.005	1.08201
TGF-beta signaling pathway	FST	Sus scrofa mRNA for follistatin	0.98313	0.005	1.08201
TGF-beta signaling pathway	IFNG	923291 MARC 4PIG Sus scrofa cDNA 5', mRNA sequence	0.98313	0.005	1.08201
TGF-beta signaling pathway	PPP2CA	Sus scrofa mRNA, clone:OVRM10127B11, expressed in ovary	0.98313	0.005	1.08201
TGF-beta signaling pathway	TGFB3	Sus scrofa mRNA, clone:OVRM10183D03, expressed in ovary	0.98313	0.005	1.08201
Jak-STAT signaling pathway	CSF2	Sus scrofa colony stimulating factor 2 (granulocyte-macrophage) (CSF2), mRNA	0.987072	0.005	1.03692
Jak-STAT signaling pathway	GHR	Sus scrofa mRNA, clone:LVRM10088G11, expressed in liver	0.987072	0.005	1.03692
Jak-STAT signaling pathway	IFNG	923291 MARC 4PIG Sus scrofa cDNA 5', mRNA sequence	0.987072	0.005	1.03692
Jak-STAT signaling pathway	IFNGR2	Sus scrofa interferon gamma receptor 2 (interferon gamma transducer 1) (IFNGR2), mRNA	0.987072	0.005	1.03692
Jak-STAT signaling pathway	IL10	Sus scrofa interleukin 10 (IL10), mRNA	0.987072	0.005	1.03692
Jak-STAT signaling pathway	IL10RB	Sus scrofa mRNA, clone:OVRM10096D11, expressed in ovary	0.987072	0.005	1.03692
Jak-STAT signaling pathway	IL2RG	Sus scrofa mRNA, clone:THY010060B07, expressed in thymus	0.987072	0.005	1.03692
Jak-STAT signaling pathway	JAK2	Sus scrofa Janus kinase 2 (JAK2), mRNA	0.987072	0.005	1.03692
Jak-STAT signaling pathway	LOC780415	Sus scrofa mRNA, clone:OVRM10106A06, expressed in ovary	0.987072	0.005	1.03692
Jak-STAT signaling pathway	STAT1	Sus scrofa stat1 mRNA for signal transducer and activator of transcription 1, complete cds	0.987072	0.005	1.03692
Jak-STAT signaling pathway	Stat3	Sus scrofa signal transducer and activator of transcription 3 (Stat3) mRNA, complete cds	0.987072	0.005	1.03692
Jak-STAT signaling pathway	STAT5B	Sus scrofa mRNA, clone:OVRM10074H12, expressed in ovary	0.987072	0.005	1.03692
Jak-STAT signaling pathway	TYK2	Sus scrofa tyrosine kinase 2 (TYK2), mRNA	0.987072	0.005	1.03692
Colorectal cancer	ARAF	Sus scrofa mRNA, clone:OVRM10132D01, expressed in ovary	0.996389	0.005	1.0915
Colorectal cancer	C-JUN	Sus scrofa mRNA, clone:UTR010068F03, expressed in uterus	0.996389	0.005	1.0915
Colorectal cancer	FOS	Sus scrofa mRNA, clone:LVRM10064D11, expressed in liver	0.996389	0.005	1.0915
Colorectal cancer	IGF1R	Sus scrofa insulin-like growth factor 1 receptor (IGF1R), mRNA	0.996389	0.005	1.0915
Colorectal cancer	TGFB3	Sus scrofa mRNA, clone:OVRM10183D03, expressed in ovary	0.996389	0.005	1.0915
ABC transporters	ABCG2	Sus scrofa mRNA, clone:THY010065D12, expressed in thymus	1	0.1925	1.38257
Fatty acid metabolism	ACADM	Sus scrofa mRNA, clone:OVRM10173G02, expressed in ovary	1	0.0225	1.13119
Butanoate metabolism	ACADS	Sus scrofa mRNA, clone:LVRM10130E03, expressed in liver	1	0.02	0.82954
Fatty acid metabolism	ACADS	Sus scrofa mRNA, clone:LVRM10130E03, expressed in liver	1	0.0225	1.13119
Renin-angiotensin system	ACE	Sus scrofa angiotensin I converting enzyme mRNA, complete cds	1	0.1	0.82954
Adipocytokine signaling pathway	ADIPOR1	Sus scrofa mRNA, clone:OVRM10052D01, expressed in ovary	1	0.005	1.03692
Methionine metabolism	AHCY	Sus scrofa mRNA, clone:THY010107H08, expressed in thymus	1	0.2975	1.38257
Galactose metabolism	ALR2	Sus scrofa mRNA, clone:OVRM10014G03, expressed in ovary	1	0.1525	1.03692
Glycerolipid metabolism	ALR2	Sus scrofa mRNA, clone:OVRM10014G03, expressed in ovary	1	0.0975	0.82954
Endometrial cancer	ARAF	Sus scrofa mRNA, clone:OVRM10132D01, expressed in ovary	1	0.0275	0.921711
Insulin signaling pathway	ARAF	Sus scrofa mRNA, clone:OVRM10132D01, expressed in ovary	1	0.005	0.942659
Long-term potentiation	ARAF	Sus scrofa mRNA, clone:OVRM10132D01, expressed in ovary	1	0.0725	0.691283
Sphingolipid metabolism	AS-A	Sus scrofa arylsulfatase A (AS-A), mRNA	1	0.16	1.03692
Cell cycle	ATM	Sus scrofa ataxia telangiectasia mutated (ATM), mRNA	1	0.005	0.975929
Dentatorubropallidoluysian atrophy (DRPLA)	CASP1	Sus scrofa mRNA, clone:LNG010060C09, expressed in lung	1	0.155	1.03692
Arachidonic acid metabolism	CBR1	Sus scrofa carbonyl reductase 1 (CBR1), mRNA	1	0.005	0.921711
Cell cycle	CDH1	BX672333 Sus Scrofa library (scac) Sus scrofa cDNA clone scac0036.j.03 5prim, mRNA sequence	1	0.005	0.975929
Ubiquitin mediated proteolysis	CDH1	BX672333 Sus Scrofa library (scac) Sus scrofa cDNA clone scac0036.j.03 5prim, mRNA sequence	1	0.02	0.82954
Cell cycle	CDK4	Sus scrofa mRNA, clone:THY010126F11, expressed in thymus	1	0.005	0.975929
Tight junction	CDK4	Sus scrofa mRNA, clone:THY010126F11, expressed in thymus	1	0.015	1.03692
Fc epsilon RI signaling pathway	CSF2	Sus scrofa colony stimulating factor 2 (granulocyte-macrophage) (CSF2), mRNA	1	0.01	0.888792
C21-Steroid hormone metabolism	CYP17A1	Sus scrofa mRNA, clone:ITT010086F03, expressed in intestine	1	0.0725	1.18506
Retinol metabolism	CYP1A1	Sus scrofa CYP1A1 mRNA for cytochrome P450 1A1, complete cds	1	0.0225	1.13119
Drug metabolism - cytochrome P450	CYP2A19	Sus scrofa cytochrome p450 2A6 mRNA, complete cds	1	0.01	1.10605
Retinol metabolism	CYP2A19	Sus scrofa cytochrome p450 2A6 mRNA, complete cds	1	0.0225	1.13119
Arachidonic acid metabolism	CYP2B22	Sus scrofa cytochrome P450 2B22 (CYP2B22), mRNA	1	0.005	0.921711
Drug metabolism - cytochrome P450	CYP2B22	Sus scrofa cytochrome P450 2B22 (CYP2B22), mRNA	1	0.01	1.10605
Retinol metabolism	CYP2B22	Sus scrofa cytochrome P450 2B22 (CYP2B22), mRNA	1	0.0225	1.13119
Alanine and aspartate metabolism	DDO	Sus scrofa DDO mRNA for D-aspartate oxidase, complete cds	1	0.0225	0.921711
Alanine and aspartate metabolism	DLAT	Sus scrofa mRNA, clone:OVRM10070A06, expressed in ovary	1	0.0225	0.921711
Tyrosine metabolism	ECH1	Sus scrofa mRNA, clone:LVR010052F12, expressed in liver	1	0.015	1.03692
Endometrial cancer	EGF	Sus scrofa epidermal growth factor (EGF), mRNA	1	0.0275	0.921711
Purine metabolism	ENTPD1	Sus scrofa mRNA, clone:AMP010012F08, expressed in alveolar macrophage	1	0.0425	1.03692
Insulin signaling pathway	FASN	Sus scrofa fatty acid synthase (FASN) mRNA, complete cds	1	0.005	0.942659
Biosynthesis of phenylpropanoids	FBP	Sus scrofa mRNA, clone:LVRM10148B01, expressed in liver	1	0.075	1.18506
Insulin signaling pathway	FBP	Sus scrofa mRNA, clone:LVRM10148B01, expressed in liver	1	0.005	0.942659
Keratan sulfate biosynthesis	FUT8	Sus scrofa mRNA, clone:AMP010005H10, expressed in alveolar macrophage	1	0.16	1.03692
Tight junction	GNAI2	Sus scrofa mRNA, clone:OVRM10045C07, expressed in ovary	1	0.015	1.03692
Biosynthesis of phenylpropanoids	GPI	Sus scrofa glucose phosphate isomerase (GPI), mRNA	1	0.075	1.18506
Arachidonic acid metabolism	GPX4	Sus scrofa glutathione peroxidase 4 (GPX4), mRNA	1	0.005	0.921711
Glutathione metabolism	GPX4	Sus scrofa glutathione peroxidase 4 (GPX4), mRNA	1	0.0225	0.82954
Butanoate metabolism	HADHA	Sus scrofa mRNA, clone:OVRM10055A12, expressed in ovary	1	0.02	0.82954
Caprolactam degradation	HADHA	Sus scrofa mRNA, clone:OVRM10055A12, expressed in ovary	1	0.15	1.03692
Fatty acid elongation in mitochondria	HADHA	Sus scrofa mRNA, clone:OVRM10055A12, expressed in ovary	1	0.1525	1.03692
Fatty acid metabolism	HADHA	Sus scrofa mRNA, clone:OVRM10055A12, expressed in ovary	1	0.0225	1.13119
Lysine degradation	HADHA	Sus scrofa mRNA, clone:OVRM10055A12, expressed in ovary	1	0.1575	1.03692
Ribosome	HBP15/L22	Sus scrofa mRNA, clone:LNG010075E04, expressed in lung	1	0.005	0.975929
N-Glycan degradation	HEXB	Sus scrofa mRNA, clone:LVRM10155E03, expressed in liver	1	0.16	1.03692
mTOR signaling pathway	HIF1A	Sus scrofa hypoxia-inducible factor 1alpha (HIF1A) mRNA, complete cds	1	0.0675	1.18506
Purine metabolism	HPRT1	Sus scrofa clone Clu_10761.scr.msk.p1.Contig1, mRNA sequence	1	0.0425	1.03692
Androgen and estrogen metabolism	HSD11B1	Sus scrofa 11-beta hydroxysteroid dehydrogenase isoform 1 (HSD11B1), mRNA	1	0.0725	1.18506
C21-Steroid hormone metabolism	HSD11B1	Sus scrofa 11-beta hydroxysteroid dehydrogenase isoform 1 (HSD11B1), mRNA	1	0.0725	1.18506
VEGF signaling pathway	Hsp27	Sus scrofa mRNA, clone:UTR010010A12, expressed in uterus	1	0.04	1.03692
Adherens junction	IGF1R	Sus scrofa insulin-like growth factor 1 receptor (IGF1R), mRNA	1	0.02	0.82954
Adipocytokine signaling pathway	JAK2	Sus scrofa Janus kinase 2 (JAK2), mRNA	1	0.005	1.03692
Cysteine metabolism	LDHB	Sus scrofa mRNA, clone:LNG010104D10, expressed in lung	1	0.2325	1.38257
Fc epsilon RI signaling pathway	LOC396781	Sus scrofa mRNA, clone:SPL010001H01, expressed in spleen	1	0.01	0.888792
Drug metabolism - cytochrome P450	LOC396850	BMILT153 Banna Minipig Inbred line liver tissue cDNA library Sus scrofa cDNA, mRNA sequence	1	0.01	1.10605
Glutathione metabolism	LOC396850	BMILT153 Banna Minipig Inbred line liver tissue cDNA library Sus scrofa cDNA, mRNA sequence	1	0.0225	0.82954
Ribosome	LOC733671	Sus scrofa mRNA, clone:OVR010055C09, expressed in ovary	1	0.005	0.975929
Drug metabolism - cytochrome P450	MAOB	Sus scrofa monoamine oxidase B (MAOB) mRNA, complete cds	1	0.01	1.10605
Glycine, serine and threonine metabolism	MAOB	Sus scrofa monoamine oxidase B (MAOB) mRNA, complete cds	1	0.1025	0.82954
Histidine metabolism	MAOB	Sus scrofa monoamine oxidase B (MAOB) mRNA, complete cds	1	0.165	1.03692
Phenylalanine metabolism	MAOB	Sus scrofa monoamine oxidase B (MAOB) mRNA, complete cds	1	0.045	1.03692
Tyrosine metabolism	MAOB	Sus scrofa monoamine oxidase B (MAOB) mRNA, complete cds	1	0.015	1.03692
Fc epsilon RI signaling pathway	MAPK12	Sus scrofa mitogen-activated protein kinase 12 mRNA, complete cds	1	0.01	0.888792
VEGF signaling pathway	MAPK12	Sus scrofa mitogen-activated protein kinase 12 mRNA, complete cds	1	0.04	1.03692
Glyoxylate and dicarboxylate metabolism	MDH1	Sus scrofa mRNA, clone:AMP010011D11, expressed in alveolar macrophage	1	0.2775	1.38257
Alkaloid biosynthesis II	NAT6	Sus scrofa N-acetyltransferase 6 (NAT6), mRNA	1	0.1975	1.38257
Glycerophospholipid metabolism	NAT6	Sus scrofa N-acetyltransferase 6 (NAT6), mRNA	1	0.1	0.82954
Phenylalanine metabolism	NAT6	Sus scrofa N-acetyltransferase 6 (NAT6), mRNA	1	0.045	1.03692
Tyrosine metabolism	NAT6	Sus scrofa N-acetyltransferase 6 (NAT6), mRNA	1	0.015	1.03692
Adipocytokine signaling pathway	NFKB1	Sus scrofa nuclear factor kappa-B 1 (NFKB1) mRNA, complete cds	1	0.005	1.03692
Adipocytokine signaling pathway	NFKBIA	Sus scrofa clone Clu_20473.scr.msk.p1.Contig1, mRNA sequence	1	0.005	1.03692
Adipocytokine signaling pathway	PCK2	PREDICTED: Sus scrofa phosphoenolpyruvate carboxykinase 2 (PCK2), mRNA	1	0.005	1.03692
Insulin signaling pathway	PCK2	PREDICTED: Sus scrofa phosphoenolpyruvate carboxykinase 2 (PCK2), mRNA	1	0.005	0.942659
Inositol phosphate metabolism	PIK3C3	Sus scrofa class 3 phosphoinositide-3-kinase (PIK3C3) mRNA, complete cds	1	0.07	0.691283
Tight junction	PPP2CA	Sus scrofa mRNA, clone:OVRM10127B11, expressed in ovary	1	0.015	1.03692
Prion disease	PRNP	Sus scrofa mRNA, clone:OVRM10072C03, expressed in ovary	1	0.1575	1.03692
Ribosome	RPS29	CJ012319 full-length enriched swine cDNA library, adult mesenteric lymph node Sus scrofa cDNA clone MLN01G060059 5', mRNA sequence	1	0.005	0.975929
Insulin signaling pathway	SREBF1	Sus scrofa adipocyte determination and differentiation-dependent factor 1 (ADD1) mRNA, complete cds	1	0.005	0.942659
Adipocytokine signaling pathway	Stat3	Sus scrofa signal transducer and activator of transcription 3 (Stat3) mRNA, complete cds	1	0.005	1.03692
Androgen and estrogen metabolism	SULT1E1	Sus scrofa sulfotransferase family 1E, estrogen-preferring, member 1 (SULT1E1), mRNA	1	0.0725	1.18506
Arachidonic acid metabolism	TBXAS1	Sus scrofa thromboxane A synthase 1 (platelet, cytochrome P450, family 5, subfamily A) (TBXAS1), mRNA	1	0.005	0.921711
Cell cycle	TGFB3	Sus scrofa mRNA, clone:OVRM10183D03, expressed in ovary	1	0.005	0.975929
Adipocytokine signaling pathway	TNFRSF1A	Sus scrofa mRNA, clone:OVRM10012F08, expressed in ovary	1	0.005	1.03692
Ribosome	UBA52	EST-AR105B09 Infected Porcine Thymus cDNA library Sus scrofa cDNA clone AR105B09, mRNA sequence	1	0.005	0.975929
Ubiquitin mediated proteolysis	UBE2J1	Sus scrofa mRNA, clone:OVRM10046C01, expressed in ovary	1	0.02	0.82954
gamma-Hexachlorocyclohexane degradation	UF	Sus scrofa uteroferrin (UF), mRNA	1	0.155	1.03692
Adherens junction	VCL	Sus scrofa vinculin (VCL), mRNA	1	0.02	0.82954
mTOR signaling pathway	VEGFA	Sus scrofa vascular endothelial growth factor mRNA, partial cds	1	0.0675	1.18506
