# Supplementary material for: Understanding PRRSV Infection in Porcine Lung Based on Genome-Wide Transcriptome Response Identified by Deep Sequencing
Source: PLoS One. 2010 Jun 29;5(6):e11377. doi: 10.1371/journal.pone.0011377 (PMC2894071; doi:10.1371/journal.pone.0011377)
Supplement: Table S5 — Health traits of QTL associated with DE genes. (0.13 MB XLS) [file pone.0011377.s015.xls]

## Sheet: Traits associate with DE genes
Health Traits	Gene	GenBank Acc	Gene Symbol	Gene Description	unigene
Band-Formed Neutrophils	GNL|UG|SSC#S16513401	CF176912	---	805340 MARC 3PIG Sus scrofa cDNA 5', mRNA sequence	Ssc.3570
Band-Formed Neutrophils	GNL|UG|SSC#S16767870	CF365489	---	836121 MARC 3PIG Sus scrofa cDNA 3', mRNA sequence	Ssc.19470
Band-Formed Neutrophils	GNL|UG|SSC#S17057579	CF722620	---	A11_LKF002 UMNMPM3 Sus scrofa cDNA clone PPSL_18A011 5', mRNA sequence	Ssc.21606
Band-Formed Neutrophils	GNL|UG|SSC#S17510207	BX665233	---	BX665233 Sus Scrofa library (scag) Sus scrofa cDNA clone scag0003.h.03 5prim, mRNA sequence	Ssc.12988
Band-Formed Neutrophils	GNL|UG|SSC#S17525410	BX674551	---	BX674551 Sus Scrofa library (scac) Sus scrofa cDNA clone scac0043.o.23 5prim, mRNA sequence	Ssc.17301
Band-Formed Neutrophils	GNL|UG|SSC#S18549754	BX918405	P14ARF	BX918405 Sus Scrofa library (scan) Sus scrofa cDNA clone scan0038.i.01 5prim, mRNA sequence	Ssc.15750
Band-Formed Neutrophils	GNL|UG|SSC#S18554121	BX922772	---	BX922772 Sus Scrofa library (scan) Sus scrofa cDNA clone scan0017.c.24 5prim, mRNA sequence	Ssc.13258
Band-Formed Neutrophils	GNL|UG|SSC#S19540060	CN156156	---	943522 MARC 4PIG Sus scrofa cDNA 5', mRNA sequence	Ssc.1348
Band-Formed Neutrophils	GNL|UG|SSC#S19542087	CN158183	---	946959 MARC 4PIG Sus scrofa cDNA 5', mRNA sequence	Ssc.6363
Band-Formed Neutrophils	GNL|UG|SSC#S19548981	CN165093	---	995493 MARC 4PIG Sus scrofa cDNA 5', mRNA sequence	Ssc.1716
Band-Formed Neutrophils	GNL|UG|SSC#S20116606	NM_214113	JAK2	Sus scrofa Janus kinase 2 (JAK2), mRNA	Ssc.324
Band-Formed Neutrophils	GNL|UG|SSC#S22275831	CJ012192	---	CJ012192 full-length enriched swine cDNA library, adult mesenteric lymph node Sus scrofa cDNA clone MLN01B080058 5', mRNA sequence	Ssc.4948
Band-Formed Neutrophils	GNL|UG|SSC#S23694635	DN105738	---	1102053 MARC 4PIG Sus scrofa cDNA 3', mRNA sequence	Ssc.19270
Band-Formed Neutrophils	GNL|UG|SSC#S23759053	DN116672	---	1116260 MARC 4PIG Sus scrofa cDNA 5', mRNA sequence	Ssc.24006
Band-Formed Neutrophils	GNL|UG|SSC#S26722558	AJ958642	---	AJ958642 KN404_2 Sus scrofa cDNA clone C0007755f11 3', mRNA sequence	Ssc.8805
Band-Formed Neutrophils	GNL|UG|SSC#S26728734	AJ964818	---	AJ964818 KN404_2 Sus scrofa cDNA clone C0007754n05 5', mRNA sequence	Ssc.22123
Band-Formed Neutrophils	GNL|UG|SSC#S35165301	AK233435	FBP	Sus scrofa mRNA, clone:LVRM10148B01, expressed in liver	Ssc.5127
Band-Formed Neutrophils	GNL|UG|SSC#S35167128	AK232816	C1R	Sus scrofa mRNA, clone:LVRM10031F03, expressed in liver	Ssc.9951
Band-Formed Neutrophils	GNL|UG|SSC#S35167422	AK230627	---	Sus scrofa mRNA, clone:AMP010018D04, expressed in alveolar macrophage	Ssc.2874
Band-Formed Neutrophils	GNL|UG|SSC#S35169764	AK232310	---	Sus scrofa mRNA, clone:LVR010017E04, expressed in liver	Ssc.6928
Band-Formed Neutrophils	GNL|UG|SSC#S35170369	AK235492	---	Sus scrofa mRNA, clone:OVRM10087B09, expressed in ovary	Ssc.8808
Band-Formed Neutrophils	GNL|UG|SSC#S35170474	AK235387	ERP44	Sus scrofa mRNA, clone:OVRM10075F08, expressed in ovary	Ssc.9336
Band-Formed Neutrophils	GNL|UG|SSC#S35170564	AK235196	---	Sus scrofa mRNA, clone:OVRM10057D10, expressed in ovary	Ssc.8170
Band-Formed Neutrophils	GNL|UG|SSC#S35171124	AK231781	---	Sus scrofa mRNA, clone:LNG010022G02, expressed in lung	Ssc.3068
Band-Formed Neutrophils	GNL|UG|SSC#S35171543	AK234953	---	Sus scrofa mRNA, clone:OVRM10035G10, expressed in ovary	Ssc.26312
Band-Formed Neutrophils	GNL|UG|SSC#S35171880	AK234932	---	Sus scrofa mRNA, clone:OVRM10033G12, expressed in ovary	Ssc.22197
Band-Formed Neutrophils	GNL|UG|SSC#S35173228	AK234445	MRPS11	Sus scrofa mRNA, clone:OVR010063A06, expressed in ovary	Ssc.4908
Band-Formed Neutrophils	GNL|UG|SSC#S37959704	DQ492687	ZFAND5	Sus scrofa zinc finger protein 216 mRNA, complete cds	Ssc.27892
Band-Formed Neutrophils	GNL|UG|SSC#S40203560	EW298467	---	ruio03_d9.y1 kid Sus scrofa cDNA 5', mRNA sequence	Ssc.23981
Band-Formed Neutrophils	GNL|UG|SSC#S40435713	EW530319	---	rret34_o9.y1 ret Sus scrofa cDNA 5', mRNA sequence	Ssc.22477
Band-Formed Neutrophils	GNL|UG|SSC#S40547950	EW634665	---	rtes18_n21r1.y1 tes Sus scrofa cDNA 5', mRNA sequence	Ssc.13538
Band-Formed Neutrophils	GNL|UG|SSC#S40588179	EW674892	---	rvin025_k12.y1 vin Sus scrofa cDNA 5', mRNA sequence	Ssc.29601
Band-Formed Neutrophils	GNL|UG|SSC#S43509679	NM_001123213	CR956404.2	Sus scrofa VAMP (vesicle-associated membrane protein)-associated protein B and C (VAPB), mRNA	Ssc.17599
Band-Formed Neutrophils	GNL|UG|SSC#S46875840	XM_001929594	CH242-511J12.2	PREDICTED: Sus scrofa similar to zinc finger protein 64 homolog (mouse), transcript variant 1 (LOC100155190), mRNA	Ssc.21551
Band-Formed Neutrophils	GNL|UG|SSC#S46876266	XM_001928206	LOC100153147	PREDICTED: Sus scrofa similar to Serine/threonine-protein kinase 16 (Protein kinase PKL12) (Myristoylated and palmitoylated serine/threonine-protein kinase) (MPSK) (TGF-beta-stimulated factor 1) (TSF-1) (hPSK) (LOC100153147), mRNA	Ssc.12086
Band-Formed Neutrophils	GNL|UG|SSC#S46877453	XM_001926415	LOC100154628	PREDICTED: Sus scrofa similar to serine palmitoyltransferase, long chain base subunit 1 (LOC100154628), mRNA	Ssc.16898
Band-Formed Neutrophils	GNL|UG|SSC#S46878304	XM_001925622	LOC100157078	PREDICTED: Sus scrofa similar to hyaluronan and proteoglycan link protein 3 (LOC100157078), mRNA	Ssc.26543
Band-Formed Neutrophils	GNL|UG|SSC#S46878306	XM_001925395	ACAN	PREDICTED: Sus scrofa aggrecan, transcript variant 2 (AGC1), mRNA	Ssc.15907
Band-Formed Neutrophils	GNL|UG|SSC#S46879901	XM_001927860	LOC100156173	PREDICTED: Sus scrofa similar to RNA-binding protein 8A (RNA-binding motif protein 8A) (Ribonucleoprotein RBM8A) (RNA-binding protein Y14) (Binder of OVCA1-1) (BOV-1) (LOC100156173), mRNA	Ssc.2081
Band-Formed Neutrophils	GNL|UG|SSC#S46880776	XM_001924194	LOC100152808	PREDICTED: Sus scrofa similar to WD repeat and HMG-box DNA-binding protein 1 (Acidic nucleoplasmic DNA-binding protein 1) (And-1) (LOC100152808), mRNA	Ssc.23999
Band-Formed Neutrophils	GNL|UG|SSC#S46880781	XM_001926549	LOC100154173	PREDICTED: Sus scrofa similar to fermitin family homolog 2 (LOC100154173), mRNA	Ssc.10132
Band-Formed Neutrophils	GNL|UG|SSC#S46880788	XM_001926264	LOC100156994	PREDICTED: Sus scrofa similar to Nidogen-2 precursor (NID-2) (Osteonidogen) (LOC100156994), mRNA	Ssc.1053
Band-Formed Neutrophils	GNL|UG|SSC#S46880794	XM_001927720	LOC100156165	PREDICTED: Sus scrofa similar to WW45 protein (LOC100156165), mRNA	Ssc.19884
Band-Formed Neutrophils	GNL|UG|SSC#S46880804	XM_001924630	LOC100156579	PREDICTED: Sus scrofa similar to serologically defined colon cancer antigen 1 (LOC100156579), mRNA	Ssc.26639
Band-Formed Neutrophils	GNL|UG|SSC#S46880895	XM_001928937	LOC100156847	PREDICTED: Sus scrofa similar to Homeobox protein SIX1 (Sine oculis homeobox homolog 1) (LOC100156847), mRNA	Ssc.15233
Band-Formed Neutrophils	GNL|UG|SSC#S46880898	XM_001928748	LOC100152785	PREDICTED: Sus scrofa similar to Dehydrogenase/reductase (SDR family) member 7 (LOC100152785), mRNA	Ssc.6441
Band-Formed Neutrophils	GNL|UG|SSC#S46880900	XM_001928595	LOC100153985	PREDICTED: Sus scrofa similar to protein phosphatase 1A (LOC100153985), mRNA	Ssc.5732
Band-Formed Neutrophils	GNL|UG|SSC#S46880924	XM_001925915	LOC100157302	PREDICTED: Sus scrofa similar to SWI/SNF-related matrix-associated actin-dependent regulator of chromatin a2 (LOC100157302), mRNA	Ssc.1339
Band-Formed Neutrophils	GNL|UG|SSC#S46880926	XM_001925693	LOC100155277	PREDICTED: Sus scrofa similar to very low density lipoprotein receptor VLDL-R2 (LOC100155277), mRNA	Ssc.8564
Band-Formed Neutrophils	GNL|UG|SSC#S46880949	XM_001928078	LOC100155995	PREDICTED: Sus scrofa similar to NF1-B3, transcript variant 2 (LOC100155995), mRNA	Ssc.25271
Band-Formed Neutrophils	GNL|UG|SSC#S46880988	XM_001925628	LOC100153202	PREDICTED: Sus scrofa similar to chromosome 9 open reading frame 127 (LOC100153202), partial mRNA	Ssc.5005
Band-Formed Neutrophils	GNL|UG|SSC#S46880997	XM_001927812	LOC100158062	PREDICTED: Sus scrofa similar to RUN and SH3 domain containing 2 (LOC100158062), mRNA	Ssc.27389
Band-Formed Neutrophils	GNL|UG|SSC#S46881078	XM_001924991	LOC100154081	PREDICTED: Sus scrofa similar to nipsnap homolog 3A (LOC100154081), mRNA	Ssc.21267
CD2-Positive Leukocytes	GNL|UG|SSC#S14767529	CB286264	---	CMD33_G08_56 UMNMPM3 Sus scrofa cDNA clone PPSUBLIB_13G08 5', mRNA sequence	Ssc.24795
CD2-Positive Leukocytes	GNL|UG|SSC#S16514065	CF177549	---	806032 MARC 3PIG Sus scrofa cDNA 5', mRNA sequence	Ssc.2160
CD2-Positive Leukocytes	GNL|UG|SSC#S16767870	CF365489	---	836121 MARC 3PIG Sus scrofa cDNA 3', mRNA sequence	Ssc.19470
CD2-Positive Leukocytes	GNL|UG|SSC#S16770084	CF367679	---	842444 MARC 3PIG Sus scrofa cDNA 5', mRNA sequence	Ssc.7306
CD2-Positive Leukocytes	GNL|UG|SSC#S17057579	CF722620	---	A11_LKF002 UMNMPM3 Sus scrofa cDNA clone PPSL_18A011 5', mRNA sequence	Ssc.21606
CD2-Positive Leukocytes	GNL|UG|SSC#S17510207	BX665233	---	BX665233 Sus Scrofa library (scag) Sus scrofa cDNA clone scag0003.h.03 5prim, mRNA sequence	Ssc.12988
CD2-Positive Leukocytes	GNL|UG|SSC#S17511261	BX667335	---	BX667335 Sus Scrofa library (scag) Sus scrofa cDNA clone scag0002.d.04 5prim, mRNA sequence	Ssc.22689
CD2-Positive Leukocytes	GNL|UG|SSC#S17517235	BX671804	---	BX671804 Sus Scrofa library (scac) Sus scrofa cDNA clone scac0032.p.11 3prim, mRNA sequence	Ssc.11220
CD2-Positive Leukocytes	GNL|UG|SSC#S17524832	BX673973	---	BX673973 Sus Scrofa library (scac) Sus scrofa cDNA clone scac0044.m.06 5prim, mRNA sequence	Ssc.4218
CD2-Positive Leukocytes	GNL|UG|SSC#S17525318	BX674459	---	BX674459 Sus Scrofa library (scac) Sus scrofa cDNA clone scac0042.k.21 5prim, mRNA sequence	Ssc.14352
CD2-Positive Leukocytes	GNL|UG|SSC#S17525410	BX674551	---	BX674551 Sus Scrofa library (scac) Sus scrofa cDNA clone scac0043.o.23 5prim, mRNA sequence	Ssc.17301
CD2-Positive Leukocytes	GNL|UG|SSC#S18353958	CK449403	---	892970 MARC 4PIG Sus scrofa cDNA 5', mRNA sequence	Ssc.22492
CD2-Positive Leukocytes	GNL|UG|SSC#S18354391	CK449832	---	893425 MARC 4PIG Sus scrofa cDNA 5', mRNA sequence	Ssc.22530
CD2-Positive Leukocytes	GNL|UG|SSC#S18358007	CK453448	---	909162 MARC 4PIG Sus scrofa cDNA 5', mRNA sequence	Ssc.2297
CD2-Positive Leukocytes	GNL|UG|SSC#S18379332	CK459441	---	929628 MARC 4PIG Sus scrofa cDNA 5', mRNA sequence	Ssc.13686
CD2-Positive Leukocytes	GNL|UG|SSC#S18380346	CK460455	---	930733 MARC 4PIG Sus scrofa cDNA 5', mRNA sequence	Ssc.7050
CD2-Positive Leukocytes	GNL|UG|SSC#S18385691	CK465844	---	936991 MARC 4PIG Sus scrofa cDNA 3', mRNA sequence	Ssc.25145
CD2-Positive Leukocytes	GNL|UG|SSC#S18549754	BX918405	P14ARF	BX918405 Sus Scrofa library (scan) Sus scrofa cDNA clone scan0038.i.01 5prim, mRNA sequence	Ssc.15750
CD2-Positive Leukocytes	GNL|UG|SSC#S19536951	CN153071	---	940154 MARC 4PIG Sus scrofa cDNA 3', mRNA sequence	Ssc.21336
CD2-Positive Leukocytes	GNL|UG|SSC#S19540040	CN156136	---	943501 MARC 4PIG Sus scrofa cDNA 5', mRNA sequence	Ssc.1022
CD2-Positive Leukocytes	GNL|UG|SSC#S19540060	CN156156	---	943522 MARC 4PIG Sus scrofa cDNA 5', mRNA sequence	Ssc.1348
CD2-Positive Leukocytes	GNL|UG|SSC#S19540785	CN156881	---	944317 MARC 4PIG Sus scrofa cDNA 5', mRNA sequence	Ssc.24553
CD2-Positive Leukocytes	GNL|UG|SSC#S19541579	CN157675	---	946398 MARC 4PIG Sus scrofa cDNA 5', mRNA sequence	Ssc.1687
CD2-Positive Leukocytes	GNL|UG|SSC#S19542087	CN158183	---	946959 MARC 4PIG Sus scrofa cDNA 5', mRNA sequence	Ssc.6363
CD2-Positive Leukocytes	GNL|UG|SSC#S19545707	CN161803	---	951126 MARC 4PIG Sus scrofa cDNA 5', mRNA sequence	Ssc.18844
CD2-Positive Leukocytes	GNL|UG|SSC#S20116313	NM_214287	PN-1	Sus scrofa nexin-1 (PN-1), mRNA	Ssc.16342
CD2-Positive Leukocytes	GNL|UG|SSC#S23213450	AY609527	LOC100156015	Sus scrofa clone Clu_15754.scr.msk.p1.Contig2, mRNA sequence	Ssc.4307
CD2-Positive Leukocytes	GNL|UG|SSC#S23213555	AY609422	COPS2	Sus scrofa clone Clu_11038.scr.msk.p1.Contig1, mRNA sequence	Ssc.13757
CD2-Positive Leukocytes	GNL|UG|SSC#S23213558	AY609419	---	Sus scrofa clone Clu_10913.scr.msk.p1.Contig2, mRNA sequence	Ssc.4858
CD2-Positive Leukocytes	GNL|UG|SSC#S23691722	DN102821	---	1097803 MARC 4PIG Sus scrofa cDNA 5', mRNA sequence	Ssc.29570
CD2-Positive Leukocytes	GNL|UG|SSC#S23759053	DN116672	---	1116260 MARC 4PIG Sus scrofa cDNA 5', mRNA sequence	Ssc.24006
CD2-Positive Leukocytes	GNL|UG|SSC#S26714791	AJ950875	---	AJ950875 KN404_1 Sus scrofa cDNA clone C0007740n22 5', mRNA sequence	Ssc.7021
CD2-Positive Leukocytes	GNL|UG|SSC#S26722558	AJ958642	---	AJ958642 KN404_2 Sus scrofa cDNA clone C0007755f11 3', mRNA sequence	Ssc.8805
CD2-Positive Leukocytes	GNL|UG|SSC#S26731178	AJ941904	PMAIP1	AJ941904 CSEQRAN17 Sus scrofa cDNA clone C0007315d18 3', mRNA sequence	Ssc.15919
CD2-Positive Leukocytes	GNL|UG|SSC#S27600018	DV225345	---	EST-AR108F02 Porcine Lymph node cDNA library Sus scrofa cDNA clone AR108F02, mRNA sequence	Ssc.24909
CD2-Positive Leukocytes	GNL|UG|SSC#S34504774	DB819543	---	DB819543 full-length enriched swine cDNA library, adult thymus Sus scrofa cDNA 3', mRNA sequence	Ssc.31055
CD2-Positive Leukocytes	GNL|UG|SSC#S34529076	DB803345	---	DB803345 full-length enriched swine cDNA library, adult skin Sus scrofa cDNA clone SKNB10056E07 5', mRNA sequence	Ssc.19389
CD2-Positive Leukocytes	GNL|UG|SSC#S34533546	DB801635	---	DB801635 full-length enriched swine cDNA library, adult skin Sus scrofa cDNA clone SKNB10030E06 5', mRNA sequence	Ssc.29958
CD2-Positive Leukocytes	GNL|UG|SSC#S35164167	AK237191	---	Sus scrofa mRNA, clone:SPL010010G01, expressed in spleen	Ssc.5353
CD2-Positive Leukocytes	GNL|UG|SSC#S35164518	AK233823	---	Sus scrofa mRNA, clone:MLN010041H08, expressed in mesenteric lymph node	Ssc.1964
CD2-Positive Leukocytes	GNL|UG|SSC#S35164563	AK233778	---	Sus scrofa mRNA, clone:MLN010025G03, expressed in mesenteric lymph node	Ssc.7058
CD2-Positive Leukocytes	GNL|UG|SSC#S35164979	AK237158	TPM2	Sus scrofa mRNA, clone:SPL010005E07, expressed in spleen	Ssc.20571
CD2-Positive Leukocytes	GNL|UG|SSC#S35166708	AK239617	---	Sus scrofa mRNA, clone:THY010116G03, expressed in thymus	Ssc.26249
CD2-Positive Leukocytes	GNL|UG|SSC#S35167128	AK232816	C1R	Sus scrofa mRNA, clone:LVRM10031F03, expressed in liver	Ssc.9951
CD2-Positive Leukocytes	GNL|UG|SSC#S35167129	AK232815	---	Sus scrofa mRNA, clone:LVRM10031B03, expressed in liver	Ssc.24533
CD2-Positive Leukocytes	GNL|UG|SSC#S35167512	AK230536	LOC100156919	Sus scrofa mRNA, clone:AMP010007F01, expressed in alveolar macrophage	Ssc.4490
CD2-Positive Leukocytes	GNL|UG|SSC#S35167558	AK230490	---	Sus scrofa mRNA, clone:AMP010002E03, expressed in alveolar macrophage	Ssc.5358
CD2-Positive Leukocytes	GNL|UG|SSC#S35168083	AK239071	LOC100151967	Sus scrofa mRNA, clone:THY010060H01, expressed in thymus	Ssc.11124
CD2-Positive Leukocytes	GNL|UG|SSC#S35169135	AK235778	BCKDHB	Sus scrofa mRNA, clone:OVRM10114G02, expressed in ovary	Ssc.3339
CD2-Positive Leukocytes	GNL|UG|SSC#S35169571	AK235747	---	Sus scrofa mRNA, clone:OVRM10111A08, expressed in ovary	Ssc.24248
CD2-Positive Leukocytes	GNL|UG|SSC#S35169664	AK235654	---	Sus scrofa mRNA, clone:OVRM10101E07, expressed in ovary	Ssc.26094
CD2-Positive Leukocytes	GNL|UG|SSC#S35169670	AK235648	---	Sus scrofa mRNA, clone:OVRM10101B09, expressed in ovary	Ssc.17325
CD2-Positive Leukocytes	GNL|UG|SSC#S35169679	AK235639	LOC100153076	Sus scrofa mRNA, clone:OVRM10100D02, expressed in ovary	Ssc.24406
CD2-Positive Leukocytes	GNL|UG|SSC#S35169745	AK232329	---	Sus scrofa mRNA, clone:LVR010020D03, expressed in liver	Ssc.15720
CD2-Positive Leukocytes	GNL|UG|SSC#S35170369	AK235492	---	Sus scrofa mRNA, clone:OVRM10087B09, expressed in ovary	Ssc.8808
CD2-Positive Leukocytes	GNL|UG|SSC#S35170564	AK235196	---	Sus scrofa mRNA, clone:OVRM10057D10, expressed in ovary	Ssc.8170
CD2-Positive Leukocytes	GNL|UG|SSC#S35171181	AK231642	---	Sus scrofa mRNA, clone:LNG010004C07, expressed in lung	Ssc.1658
CD2-Positive Leukocytes	GNL|UG|SSC#S35171226	AK231597	LOC100155820	Sus scrofa mRNA, clone:ITT010103H07, expressed in intestine	Ssc.17509
CD2-Positive Leukocytes	GNL|UG|SSC#S35171267	AK231556	---	Sus scrofa mRNA, clone:ITT010093E05, expressed in intestine	Ssc.6803
CD2-Positive Leukocytes	GNL|UG|SSC#S35171451	AK235005	ADAM10	Sus scrofa mRNA, clone:OVRM10040D08, expressed in ovary	Ssc.1114
CD2-Positive Leukocytes	GNL|UG|SSC#S35171465	AK234991	---	Sus scrofa mRNA, clone:OVRM10038F11, expressed in ovary	Ssc.2501
CD2-Positive Leukocytes	GNL|UG|SSC#S35171543	AK234953	---	Sus scrofa mRNA, clone:OVRM10035G10, expressed in ovary	Ssc.26312
CD2-Positive Leukocytes	GNL|UG|SSC#S35172605	AK234603	---	Sus scrofa mRNA, clone:OVR010094F08, expressed in ovary	Ssc.2093
CD2-Positive Leukocytes	GNL|UG|SSC#S35172650	AK234558	SLC25A6	Sus scrofa mRNA, clone:OVR010084G12, expressed in ovary	Ssc.16638
CD2-Positive Leukocytes	GNL|UG|SSC#S35172713	AK231177	---	Sus scrofa mRNA, clone:ITT010008H11, expressed in intestine	Ssc.11756
CD2-Positive Leukocytes	GNL|UG|SSC#S35172810	AK231080	ARGRS	Sus scrofa mRNA, clone:AMP010090H08, expressed in alveolar macrophage	Ssc.1250
CD2-Positive Leukocytes	GNL|UG|SSC#S35173028	AK237653	---	Sus scrofa mRNA, clone:SPL010074H07, expressed in spleen	Ssc.6683
CD2-Positive Leukocytes	GNL|UG|SSC#S35173075	AK237606	LOC100152491	Sus scrofa mRNA, clone:SPL010068E11, expressed in spleen	Ssc.9406
CD2-Positive Leukocytes	GNL|UG|SSC#S35173228	AK234445	MRPS11	Sus scrofa mRNA, clone:OVR010063A06, expressed in ovary	Ssc.4908
CD2-Positive Leukocytes	GNL|UG|SSC#S35173910	AK237366	---	Sus scrofa mRNA, clone:SPL010028G12, expressed in spleen	Ssc.11364
CD2-Positive Leukocytes	GNL|UG|SSC#S40095449	EW190356	---	rpfco0134_b1.y1 fco Sus scrofa cDNA 5', mRNA sequence	Ssc.4944
CD2-Positive Leukocytes	GNL|UG|SSC#S40144447	EW239354	---	rhlv23b_f3.y1 hlv Sus scrofa cDNA 5', mRNA sequence	Ssc.4696
CD2-Positive Leukocytes	GNL|UG|SSC#S40435713	EW530319	---	rret34_o9.y1 ret Sus scrofa cDNA 5', mRNA sequence	Ssc.22477
CD2-Positive Leukocytes	GNL|UG|SSC#S40439791	EW534397	---	rret17_b16.y1 ret Sus scrofa cDNA 5', mRNA sequence	Ssc.21540
CD2-Positive Leukocytes	GNL|UG|SSC#S40487894	EW582500	---	rspl24_j1.y1 spl Sus scrofa cDNA 5', mRNA sequence	Ssc.29143
CD2-Positive Leukocytes	GNL|UG|SSC#S40547950	EW634665	---	rtes18_n21r1.y1 tes Sus scrofa cDNA 5', mRNA sequence	Ssc.13538
CD2-Positive Leukocytes	GNL|UG|SSC#S40588179	EW674892	---	rvin025_k12.y1 vin Sus scrofa cDNA 5', mRNA sequence	Ssc.29601
CD2-Positive Leukocytes	GNL|UG|SSC#S42160370	EU308569	SRrp130	Sus scrofa SR rich protein (SRrp130) mRNA, complete cds	Ssc.4119
CD2-Positive Leukocytes	GNL|UG|SSC#S43509679	NM_001123213	CR956404.2	Sus scrofa VAMP (vesicle-associated membrane protein)-associated protein B and C (VAPB), mRNA	Ssc.17599
CD2-Positive Leukocytes	GNL|UG|SSC#S43896570	EF546431	MEST	Sus scrofa mesoderm specific transcript mRNA, complete cds	Ssc.19914
CD2-Positive Leukocytes	GNL|UG|SSC#S46875840	XM_001929594	CH242-511J12.2	PREDICTED: Sus scrofa similar to zinc finger protein 64 homolog (mouse), transcript variant 1 (LOC100155190), mRNA	Ssc.21551
CD2-Positive Leukocytes	GNL|UG|SSC#S46876266	XM_001928206	LOC100153147	PREDICTED: Sus scrofa similar to Serine/threonine-protein kinase 16 (Protein kinase PKL12) (Myristoylated and palmitoylated serine/threonine-protein kinase) (MPSK) (TGF-beta-stimulated factor 1) (TSF-1) (hPSK) (LOC100153147), mRNA	Ssc.12086
CD2-Positive Leukocytes	GNL|UG|SSC#S46878304	XM_001925622	LOC100157078	PREDICTED: Sus scrofa similar to hyaluronan and proteoglycan link protein 3 (LOC100157078), mRNA	Ssc.26543
CD2-Positive Leukocytes	GNL|UG|SSC#S46878306	XM_001925395	ACAN	PREDICTED: Sus scrofa aggrecan, transcript variant 2 (AGC1), mRNA	Ssc.15907
CD2-Positive Leukocytes	GNL|UG|SSC#S46878736	XM_001929188	LOC100155766	PREDICTED: Sus scrofa similar to SEC23A (S. cerevisiae), transcript variant 1 (LOC100155766), mRNA	Ssc.8623
CD2-Positive Leukocytes	GNL|UG|SSC#S46879126	XM_001928852	LOC100154877	PREDICTED: Sus scrofa similar to PX domain-containing protein C6orf145 (LOC100154877), mRNA	Ssc.15664
CD2-Positive Leukocytes	GNL|UG|SSC#S46879901	XM_001927860	LOC100156173	PREDICTED: Sus scrofa similar to RNA-binding protein 8A (RNA-binding motif protein 8A) (Ribonucleoprotein RBM8A) (RNA-binding protein Y14) (Binder of OVCA1-1) (BOV-1) (LOC100156173), mRNA	Ssc.2081
CD2-Positive Leukocytes	GNL|UG|SSC#S46880323	XM_001926912	LOC100152404	PREDICTED: Sus scrofa similar to hairy/enhancer-of-split related with YRPW motif 2 (LOC100152404), mRNA	Ssc.24610
CD2-Positive Leukocytes	GNL|UG|SSC#S46880324	XM_001928728	LOC100158022	PREDICTED: Sus scrofa similar to Histidine triad nucleotide binding protein 3 (LOC100158022), mRNA	Ssc.18132
CD2-Positive Leukocytes	GNL|UG|SSC#S46880392	XM_001927319	LOC100156800	PREDICTED: Sus scrofa similar to sorting nexin 14 (LOC100156800), mRNA	Ssc.24784
CD2-Positive Leukocytes	GNL|UG|SSC#S46880402	XM_001927266	LOC100153685	PREDICTED: Sus scrofa similar to liver regeneration p-53 related protein (LOC100153685), mRNA	Ssc.1211
CD2-Positive Leukocytes	GNL|UG|SSC#S46880415	XM_001927441	LOC100158028	PREDICTED: Sus scrofa similar to trophoblast glycoprotein (LOC100158028), mRNA	Ssc.22413
CD2-Positive Leukocytes	GNL|UG|SSC#S46880444	XM_001925290	LOC100153346	PREDICTED: Sus scrofa similar to sphingomyelin phosphodiesterase 2, neutral membrane (LOC100152155), mRNA	Ssc.5025
CD2-Positive Leukocytes	GNL|UG|SSC#S46880466	XM_001924656	LOC100151910	PREDICTED: Sus scrofa similar to popeye protein 3 (LOC100151910), mRNA	Ssc.18011
CD2-Positive Leukocytes	GNL|UG|SSC#S46880472	XM_001926166	LOC100154453	PREDICTED: Sus scrofa similar to activating signal cointegrator 1 complex subunit 3 (LOC100154453), mRNA	Ssc.13633
CD2-Positive Leukocytes	GNL|UG|SSC#S46880482	XM_001925477	LOC100157673	PREDICTED: Sus scrofa similar to MGC139248 protein (LOC100157673), mRNA	Ssc.8010
CD2-Positive Leukocytes	GNL|UG|SSC#S46880510	XM_001927251	LOC100153537	PREDICTED: Sus scrofa similar to Probable E3 ubiquitin-protein ligase HERC1 (HECT domain and RCC1-like domain-containing protein 1) (p532) (p619) (LOC100153537), mRNA	Ssc.6629
CD2-Positive Leukocytes	GNL|UG|SSC#S46880531	XM_001928355	LOC100154539	PREDICTED: Sus scrofa similar to RNA-binding protein MEX3C (RING finger and KH domain-containing protein 2) (RING finger protein 194) (LOC100154539), mRNA	Ssc.8821
CD2-Positive Leukocytes	GNL|UG|SSC#S46880549	XM_001927036	LOC100156689	PREDICTED: Sus scrofa similar to Collagen alpha-1(XII) chain (LOC100156689), mRNA	Ssc.1049
CD2-Positive Leukocytes	GNL|UG|SSC#S46880601	XM_001925969	LOC100157777	PREDICTED: Sus scrofa similar to microtubule-associated protein 1A (predicted) (LOC100157777), mRNA	Ssc.3988
CD2-Positive Leukocytes	GNL|UG|SSC#S46880608	XM_001928118	LOC100157390	PREDICTED: Sus scrofa similar to microfibrillar-associated protein 1 (LOC100157390), mRNA	Ssc.4348
CD2-Positive Leukocytes	GNL|UG|SSC#S46880657	XM_001927730	LOC100157546	PREDICTED: Sus scrofa similar to Ubiquitin carboxyl-terminal hydrolase 8 (Ubiquitin thioesterase 8) (Ubiquitin-specific-processing protease 8) (Deubiquitinating enzyme 8) (hUBPy) (LOC100157546), mRNA	Ssc.4237
CD2-Positive Leukocytes	GNL|UG|SSC#S46880747	XM_001927513	LOC100153310	PREDICTED: Sus scrofa similar to M-phase phosphoprotein 10 (LOC100153310), mRNA	Ssc.21807
CD2-Positive Leukocytes	GNL|UG|SSC#S46880748	XM_001925533	LOC100154519	PREDICTED: Sus scrofa similar to Coiled-coil domain-containing protein MTMR15 (LOC100154519), partial mRNA	Ssc.18460
CD2-Positive Leukocytes	GNL|UG|SSC#S46880776	XM_001924194	LOC100152808	PREDICTED: Sus scrofa similar to WD repeat and HMG-box DNA-binding protein 1 (Acidic nucleoplasmic DNA-binding protein 1) (And-1) (LOC100152808), mRNA	Ssc.23999
CD2-Positive Leukocytes	GNL|UG|SSC#S46880781	XM_001926549	LOC100154173	PREDICTED: Sus scrofa similar to fermitin family homolog 2 (LOC100154173), mRNA	Ssc.10132
CD2-Positive Leukocytes	GNL|UG|SSC#S46880788	XM_001926264	LOC100156994	PREDICTED: Sus scrofa similar to Nidogen-2 precursor (NID-2) (Osteonidogen) (LOC100156994), mRNA	Ssc.1053
CD2-Positive Leukocytes	GNL|UG|SSC#S46880794	XM_001927720	LOC100156165	PREDICTED: Sus scrofa similar to WW45 protein (LOC100156165), mRNA	Ssc.19884
CD2-Positive Leukocytes	GNL|UG|SSC#S46880804	XM_001924630	LOC100156579	PREDICTED: Sus scrofa similar to serologically defined colon cancer antigen 1 (LOC100156579), mRNA	Ssc.26639
CD2-Positive Leukocytes	GNL|UG|SSC#S46880814	XM_001924581	LOC100156782	PREDICTED: Sus scrofa similar to Leucine-rich repeat and fibronectin type-III domain-containing protein 5 (LOC100156782), mRNA	Ssc.5710
CD2-Positive Leukocytes	GNL|UG|SSC#S46880895	XM_001928937	LOC100156847	PREDICTED: Sus scrofa similar to Homeobox protein SIX1 (Sine oculis homeobox homolog 1) (LOC100156847), mRNA	Ssc.15233
CD2-Positive Leukocytes	GNL|UG|SSC#S46880898	XM_001928748	LOC100152785	PREDICTED: Sus scrofa similar to Dehydrogenase/reductase (SDR family) member 7 (LOC100152785), mRNA	Ssc.6441
CD2-Positive Leukocytes	GNL|UG|SSC#S46880900	XM_001928595	LOC100153985	PREDICTED: Sus scrofa similar to protein phosphatase 1A (LOC100153985), mRNA	Ssc.5732
CD2-Positive Leukocytes	GNL|UG|SSC#S46880949	XM_001928078	LOC100155995	PREDICTED: Sus scrofa similar to NF1-B3, transcript variant 2 (LOC100155995), mRNA	Ssc.25271
CD4-Positive Leukocytes	GNL|UG|SSC#S14767529	CB286264	---	CMD33_G08_56 UMNMPM3 Sus scrofa cDNA clone PPSUBLIB_13G08 5', mRNA sequence	Ssc.24795
CD4-Positive Leukocytes	GNL|UG|SSC#S16514065	CF177549	---	806032 MARC 3PIG Sus scrofa cDNA 5', mRNA sequence	Ssc.2160
CD4-Positive Leukocytes	GNL|UG|SSC#S16767870	CF365489	---	836121 MARC 3PIG Sus scrofa cDNA 3', mRNA sequence	Ssc.19470
CD4-Positive Leukocytes	GNL|UG|SSC#S16770084	CF367679	---	842444 MARC 3PIG Sus scrofa cDNA 5', mRNA sequence	Ssc.7306
CD4-Positive Leukocytes	GNL|UG|SSC#S17057579	CF722620	---	A11_LKF002 UMNMPM3 Sus scrofa cDNA clone PPSL_18A011 5', mRNA sequence	Ssc.21606
CD4-Positive Leukocytes	GNL|UG|SSC#S17510207	BX665233	---	BX665233 Sus Scrofa library (scag) Sus scrofa cDNA clone scag0003.h.03 5prim, mRNA sequence	Ssc.12988
CD4-Positive Leukocytes	GNL|UG|SSC#S17511261	BX667335	---	BX667335 Sus Scrofa library (scag) Sus scrofa cDNA clone scag0002.d.04 5prim, mRNA sequence	Ssc.22689
CD4-Positive Leukocytes	GNL|UG|SSC#S17517235	BX671804	---	BX671804 Sus Scrofa library (scac) Sus scrofa cDNA clone scac0032.p.11 3prim, mRNA sequence	Ssc.11220
CD4-Positive Leukocytes	GNL|UG|SSC#S17524832	BX673973	---	BX673973 Sus Scrofa library (scac) Sus scrofa cDNA clone scac0044.m.06 5prim, mRNA sequence	Ssc.4218
CD4-Positive Leukocytes	GNL|UG|SSC#S17525318	BX674459	---	BX674459 Sus Scrofa library (scac) Sus scrofa cDNA clone scac0042.k.21 5prim, mRNA sequence	Ssc.14352
CD4-Positive Leukocytes	GNL|UG|SSC#S17525410	BX674551	---	BX674551 Sus Scrofa library (scac) Sus scrofa cDNA clone scac0043.o.23 5prim, mRNA sequence	Ssc.17301
CD4-Positive Leukocytes	GNL|UG|SSC#S17526901	BX675859	---	BX675859 Sus Scrofa library (scac) Sus scrofa cDNA clone scac0034.l.07 3prim, mRNA sequence	Ssc.20478
CD4-Positive Leukocytes	GNL|UG|SSC#S18353958	CK449403	---	892970 MARC 4PIG Sus scrofa cDNA 5', mRNA sequence	Ssc.22492
CD4-Positive Leukocytes	GNL|UG|SSC#S18354391	CK449832	---	893425 MARC 4PIG Sus scrofa cDNA 5', mRNA sequence	Ssc.22530
CD4-Positive Leukocytes	GNL|UG|SSC#S18358007	CK453448	---	909162 MARC 4PIG Sus scrofa cDNA 5', mRNA sequence	Ssc.2297
CD4-Positive Leukocytes	GNL|UG|SSC#S18379332	CK459441	---	929628 MARC 4PIG Sus scrofa cDNA 5', mRNA sequence	Ssc.13686
CD4-Positive Leukocytes	GNL|UG|SSC#S18380346	CK460455	---	930733 MARC 4PIG Sus scrofa cDNA 5', mRNA sequence	Ssc.7050
CD4-Positive Leukocytes	GNL|UG|SSC#S18385691	CK465844	---	936991 MARC 4PIG Sus scrofa cDNA 3', mRNA sequence	Ssc.25145
CD4-Positive Leukocytes	GNL|UG|SSC#S18549754	BX918405	P14ARF	BX918405 Sus Scrofa library (scan) Sus scrofa cDNA clone scan0038.i.01 5prim, mRNA sequence	Ssc.15750
CD4-Positive Leukocytes	GNL|UG|SSC#S18554158	BX922809	---	BX922809 Sus Scrofa library (scan) Sus scrofa cDNA clone scan0016.f.12 5prim, mRNA sequence	Ssc.9726
CD4-Positive Leukocytes	GNL|UG|SSC#S19536951	CN153071	---	940154 MARC 4PIG Sus scrofa cDNA 3', mRNA sequence	Ssc.21336
CD4-Positive Leukocytes	GNL|UG|SSC#S19540040	CN156136	---	943501 MARC 4PIG Sus scrofa cDNA 5', mRNA sequence	Ssc.1022
CD4-Positive Leukocytes	GNL|UG|SSC#S19540060	CN156156	---	943522 MARC 4PIG Sus scrofa cDNA 5', mRNA sequence	Ssc.1348
CD4-Positive Leukocytes	GNL|UG|SSC#S19540785	CN156881	---	944317 MARC 4PIG Sus scrofa cDNA 5', mRNA sequence	Ssc.24553
CD4-Positive Leukocytes	GNL|UG|SSC#S19541579	CN157675	---	946398 MARC 4PIG Sus scrofa cDNA 5', mRNA sequence	Ssc.1687
CD4-Positive Leukocytes	GNL|UG|SSC#S19542087	CN158183	---	946959 MARC 4PIG Sus scrofa cDNA 5', mRNA sequence	Ssc.6363
CD4-Positive Leukocytes	GNL|UG|SSC#S19545707	CN161803	---	951126 MARC 4PIG Sus scrofa cDNA 5', mRNA sequence	Ssc.18844
CD4-Positive Leukocytes	GNL|UG|SSC#S20116313	NM_214287	PN-1	Sus scrofa nexin-1 (PN-1), mRNA	Ssc.16342
CD4-Positive Leukocytes	GNL|UG|SSC#S23213450	AY609527	LOC100156015	Sus scrofa clone Clu_15754.scr.msk.p1.Contig2, mRNA sequence	Ssc.4307
CD4-Positive Leukocytes	GNL|UG|SSC#S23213555	AY609422	COPS2	Sus scrofa clone Clu_11038.scr.msk.p1.Contig1, mRNA sequence	Ssc.13757
CD4-Positive Leukocytes	GNL|UG|SSC#S23213558	AY609419	---	Sus scrofa clone Clu_10913.scr.msk.p1.Contig2, mRNA sequence	Ssc.4858
CD4-Positive Leukocytes	GNL|UG|SSC#S23691722	DN102821	---	1097803 MARC 4PIG Sus scrofa cDNA 5', mRNA sequence	Ssc.29570
CD4-Positive Leukocytes	GNL|UG|SSC#S23759053	DN116672	---	1116260 MARC 4PIG Sus scrofa cDNA 5', mRNA sequence	Ssc.24006
CD4-Positive Leukocytes	GNL|UG|SSC#S26714791	AJ950875	---	AJ950875 KN404_1 Sus scrofa cDNA clone C0007740n22 5', mRNA sequence	Ssc.7021
CD4-Positive Leukocytes	GNL|UG|SSC#S26722558	AJ958642	---	AJ958642 KN404_2 Sus scrofa cDNA clone C0007755f11 3', mRNA sequence	Ssc.8805
CD4-Positive Leukocytes	GNL|UG|SSC#S26727041	AJ963125	---	AJ963125 KN404_2 Sus scrofa cDNA clone C0007755m14 5', mRNA sequence	Ssc.8444
CD4-Positive Leukocytes	GNL|UG|SSC#S26731178	AJ941904	PMAIP1	AJ941904 CSEQRAN17 Sus scrofa cDNA clone C0007315d18 3', mRNA sequence	Ssc.15919
CD4-Positive Leukocytes	GNL|UG|SSC#S27600018	DV225345	---	EST-AR108F02 Porcine Lymph node cDNA library Sus scrofa cDNA clone AR108F02, mRNA sequence	Ssc.24909
CD4-Positive Leukocytes	GNL|UG|SSC#S31120797	DY424635	---	1543467 MARC 3PIG Sus scrofa cDNA 5', mRNA sequence	Ssc.26825
CD4-Positive Leukocytes	GNL|UG|SSC#S31986007	DY684916	---	BMILT009 Banna Minipig Inbred line liver tissue cDNA library Sus scrofa cDNA, mRNA sequence	Ssc.26582
CD4-Positive Leukocytes	GNL|UG|SSC#S34504774	DB819543	---	DB819543 full-length enriched swine cDNA library, adult thymus Sus scrofa cDNA 3', mRNA sequence	Ssc.31055
CD4-Positive Leukocytes	GNL|UG|SSC#S34529076	DB803345	---	DB803345 full-length enriched swine cDNA library, adult skin Sus scrofa cDNA clone SKNB10056E07 5', mRNA sequence	Ssc.19389
CD4-Positive Leukocytes	GNL|UG|SSC#S34530167	DB804239	NDUFC1	DB804239 full-length enriched swine cDNA library, adult skin Sus scrofa cDNA clone SKNB10070C02 5', mRNA sequence	Ssc.3869
CD4-Positive Leukocytes	GNL|UG|SSC#S34533546	DB801635	---	DB801635 full-length enriched swine cDNA library, adult skin Sus scrofa cDNA clone SKNB10030E06 5', mRNA sequence	Ssc.29958
CD4-Positive Leukocytes	GNL|UG|SSC#S35164167	AK237191	---	Sus scrofa mRNA, clone:SPL010010G01, expressed in spleen	Ssc.5353
CD4-Positive Leukocytes	GNL|UG|SSC#S35164518	AK233823	---	Sus scrofa mRNA, clone:MLN010041H08, expressed in mesenteric lymph node	Ssc.1964
CD4-Positive Leukocytes	GNL|UG|SSC#S35164563	AK233778	---	Sus scrofa mRNA, clone:MLN010025G03, expressed in mesenteric lymph node	Ssc.7058
CD4-Positive Leukocytes	GNL|UG|SSC#S35164979	AK237158	TPM2	Sus scrofa mRNA, clone:SPL010005E07, expressed in spleen	Ssc.20571
CD4-Positive Leukocytes	GNL|UG|SSC#S35166708	AK239617	---	Sus scrofa mRNA, clone:THY010116G03, expressed in thymus	Ssc.26249
CD4-Positive Leukocytes	GNL|UG|SSC#S35167128	AK232816	C1R	Sus scrofa mRNA, clone:LVRM10031F03, expressed in liver	Ssc.9951
CD4-Positive Leukocytes	GNL|UG|SSC#S35167129	AK232815	---	Sus scrofa mRNA, clone:LVRM10031B03, expressed in liver	Ssc.24533
CD4-Positive Leukocytes	GNL|UG|SSC#S35167512	AK230536	LOC100156919	Sus scrofa mRNA, clone:AMP010007F01, expressed in alveolar macrophage	Ssc.4490
CD4-Positive Leukocytes	GNL|UG|SSC#S35167558	AK230490	---	Sus scrofa mRNA, clone:AMP010002E03, expressed in alveolar macrophage	Ssc.5358
CD4-Positive Leukocytes	GNL|UG|SSC#S35168083	AK239071	LOC100151967	Sus scrofa mRNA, clone:THY010060H01, expressed in thymus	Ssc.11124
CD4-Positive Leukocytes	GNL|UG|SSC#S35169135	AK235778	BCKDHB	Sus scrofa mRNA, clone:OVRM10114G02, expressed in ovary	Ssc.3339
CD4-Positive Leukocytes	GNL|UG|SSC#S35169571	AK235747	---	Sus scrofa mRNA, clone:OVRM10111A08, expressed in ovary	Ssc.24248
CD4-Positive Leukocytes	GNL|UG|SSC#S35169664	AK235654	---	Sus scrofa mRNA, clone:OVRM10101E07, expressed in ovary	Ssc.26094
CD4-Positive Leukocytes	GNL|UG|SSC#S35169670	AK235648	---	Sus scrofa mRNA, clone:OVRM10101B09, expressed in ovary	Ssc.17325
CD4-Positive Leukocytes	GNL|UG|SSC#S35169679	AK235639	LOC100153076	Sus scrofa mRNA, clone:OVRM10100D02, expressed in ovary	Ssc.24406
CD4-Positive Leukocytes	GNL|UG|SSC#S35169745	AK232329	---	Sus scrofa mRNA, clone:LVR010020D03, expressed in liver	Ssc.15720
CD4-Positive Leukocytes	GNL|UG|SSC#S35170369	AK235492	---	Sus scrofa mRNA, clone:OVRM10087B09, expressed in ovary	Ssc.8808
CD4-Positive Leukocytes	GNL|UG|SSC#S35170564	AK235196	---	Sus scrofa mRNA, clone:OVRM10057D10, expressed in ovary	Ssc.8170
CD4-Positive Leukocytes	GNL|UG|SSC#S35171181	AK231642	---	Sus scrofa mRNA, clone:LNG010004C07, expressed in lung	Ssc.1658
CD4-Positive Leukocytes	GNL|UG|SSC#S35171226	AK231597	LOC100155820	Sus scrofa mRNA, clone:ITT010103H07, expressed in intestine	Ssc.17509
CD4-Positive Leukocytes	GNL|UG|SSC#S35171267	AK231556	---	Sus scrofa mRNA, clone:ITT010093E05, expressed in intestine	Ssc.6803
CD4-Positive Leukocytes	GNL|UG|SSC#S35171451	AK235005	ADAM10	Sus scrofa mRNA, clone:OVRM10040D08, expressed in ovary	Ssc.1114
CD4-Positive Leukocytes	GNL|UG|SSC#S35171465	AK234991	---	Sus scrofa mRNA, clone:OVRM10038F11, expressed in ovary	Ssc.2501
CD4-Positive Leukocytes	GNL|UG|SSC#S35171543	AK234953	---	Sus scrofa mRNA, clone:OVRM10035G10, expressed in ovary	Ssc.26312
CD4-Positive Leukocytes	GNL|UG|SSC#S35171643	AK231502	---	Sus scrofa mRNA, clone:ITT010082G12, expressed in intestine	Ssc.29894
CD4-Positive Leukocytes	GNL|UG|SSC#S35172605	AK234603	---	Sus scrofa mRNA, clone:OVR010094F08, expressed in ovary	Ssc.2093
CD4-Positive Leukocytes	GNL|UG|SSC#S35172650	AK234558	SLC25A6	Sus scrofa mRNA, clone:OVR010084G12, expressed in ovary	Ssc.16638
CD4-Positive Leukocytes	GNL|UG|SSC#S35172713	AK231177	---	Sus scrofa mRNA, clone:ITT010008H11, expressed in intestine	Ssc.11756
CD4-Positive Leukocytes	GNL|UG|SSC#S35172810	AK231080	ARGRS	Sus scrofa mRNA, clone:AMP010090H08, expressed in alveolar macrophage	Ssc.1250
CD4-Positive Leukocytes	GNL|UG|SSC#S35172943	AK237738	---	Sus scrofa mRNA, clone:SPL010087A03, expressed in spleen	Ssc.3719
CD4-Positive Leukocytes	GNL|UG|SSC#S35173028	AK237653	---	Sus scrofa mRNA, clone:SPL010074H07, expressed in spleen	Ssc.6683
CD4-Positive Leukocytes	GNL|UG|SSC#S35173075	AK237606	LOC100152491	Sus scrofa mRNA, clone:SPL010068E11, expressed in spleen	Ssc.9406
CD4-Positive Leukocytes	GNL|UG|SSC#S35173228	AK234445	MRPS11	Sus scrofa mRNA, clone:OVR010063A06, expressed in ovary	Ssc.4908
CD4-Positive Leukocytes	GNL|UG|SSC#S35173910	AK237366	---	Sus scrofa mRNA, clone:SPL010028G12, expressed in spleen	Ssc.11364
CD4-Positive Leukocytes	GNL|UG|SSC#S40095449	EW190356	---	rpfco0134_b1.y1 fco Sus scrofa cDNA 5', mRNA sequence	Ssc.4944
CD4-Positive Leukocytes	GNL|UG|SSC#S40144447	EW239354	---	rhlv23b_f3.y1 hlv Sus scrofa cDNA 5', mRNA sequence	Ssc.4696
CD4-Positive Leukocytes	GNL|UG|SSC#S40435713	EW530319	---	rret34_o9.y1 ret Sus scrofa cDNA 5', mRNA sequence	Ssc.22477
CD4-Positive Leukocytes	GNL|UG|SSC#S40439791	EW534397	---	rret17_b16.y1 ret Sus scrofa cDNA 5', mRNA sequence	Ssc.21540
CD4-Positive Leukocytes	GNL|UG|SSC#S40487894	EW582500	---	rspl24_j1.y1 spl Sus scrofa cDNA 5', mRNA sequence	Ssc.29143
CD4-Positive Leukocytes	GNL|UG|SSC#S40547950	EW634665	---	rtes18_n21r1.y1 tes Sus scrofa cDNA 5', mRNA sequence	Ssc.13538
CD4-Positive Leukocytes	GNL|UG|SSC#S40588179	EW674892	---	rvin025_k12.y1 vin Sus scrofa cDNA 5', mRNA sequence	Ssc.29601
CD4-Positive Leukocytes	GNL|UG|SSC#S42160370	EU308569	SRrp130	Sus scrofa SR rich protein (SRrp130) mRNA, complete cds	Ssc.4119
CD4-Positive Leukocytes	GNL|UG|SSC#S43509679	NM_001123213	CR956404.2	Sus scrofa VAMP (vesicle-associated membrane protein)-associated protein B and C (VAPB), mRNA	Ssc.17599
CD4-Positive Leukocytes	GNL|UG|SSC#S43896570	EF546431	MEST	Sus scrofa mesoderm specific transcript mRNA, complete cds	Ssc.19914
CD4-Positive Leukocytes	GNL|UG|SSC#S46875840	XM_001929594	CH242-511J12.2	PREDICTED: Sus scrofa similar to zinc finger protein 64 homolog (mouse), transcript variant 1 (LOC100155190), mRNA	Ssc.21551
CD4-Positive Leukocytes	GNL|UG|SSC#S46876266	XM_001928206	LOC100153147	PREDICTED: Sus scrofa similar to Serine/threonine-protein kinase 16 (Protein kinase PKL12) (Myristoylated and palmitoylated serine/threonine-protein kinase) (MPSK) (TGF-beta-stimulated factor 1) (TSF-1) (hPSK) (LOC100153147), mRNA	Ssc.12086
CD4-Positive Leukocytes	GNL|UG|SSC#S46878304	XM_001925622	LOC100157078	PREDICTED: Sus scrofa similar to hyaluronan and proteoglycan link protein 3 (LOC100157078), mRNA	Ssc.26543
CD4-Positive Leukocytes	GNL|UG|SSC#S46878306	XM_001925395	ACAN	PREDICTED: Sus scrofa aggrecan, transcript variant 2 (AGC1), mRNA	Ssc.15907
CD4-Positive Leukocytes	GNL|UG|SSC#S46878736	XM_001929188	LOC100155766	PREDICTED: Sus scrofa similar to SEC23A (S. cerevisiae), transcript variant 1 (LOC100155766), mRNA	Ssc.8623
CD4-Positive Leukocytes	GNL|UG|SSC#S46879126	XM_001928852	LOC100154877	PREDICTED: Sus scrofa similar to PX domain-containing protein C6orf145 (LOC100154877), mRNA	Ssc.15664
CD4-Positive Leukocytes	GNL|UG|SSC#S46879901	XM_001927860	LOC100156173	PREDICTED: Sus scrofa similar to RNA-binding protein 8A (RNA-binding motif protein 8A) (Ribonucleoprotein RBM8A) (RNA-binding protein Y14) (Binder of OVCA1-1) (BOV-1) (LOC100156173), mRNA	Ssc.2081
CD4-Positive Leukocytes	GNL|UG|SSC#S46880323	XM_001926912	LOC100152404	PREDICTED: Sus scrofa similar to hairy/enhancer-of-split related with YRPW motif 2 (LOC100152404), mRNA	Ssc.24610
CD4-Positive Leukocytes	GNL|UG|SSC#S46880324	XM_001928728	LOC100158022	PREDICTED: Sus scrofa similar to Histidine triad nucleotide binding protein 3 (LOC100158022), mRNA	Ssc.18132
CD4-Positive Leukocytes	GNL|UG|SSC#S46880392	XM_001927319	LOC100156800	PREDICTED: Sus scrofa similar to sorting nexin 14 (LOC100156800), mRNA	Ssc.24784
CD4-Positive Leukocytes	GNL|UG|SSC#S46880402	XM_001927266	LOC100153685	PREDICTED: Sus scrofa similar to liver regeneration p-53 related protein (LOC100153685), mRNA	Ssc.1211
CD4-Positive Leukocytes	GNL|UG|SSC#S46880415	XM_001927441	LOC100158028	PREDICTED: Sus scrofa similar to trophoblast glycoprotein (LOC100158028), mRNA	Ssc.22413
CD4-Positive Leukocytes	GNL|UG|SSC#S46880444	XM_001925290	LOC100153346	PREDICTED: Sus scrofa similar to sphingomyelin phosphodiesterase 2, neutral membrane (LOC100152155), mRNA	Ssc.5025
CD4-Positive Leukocytes	GNL|UG|SSC#S46880466	XM_001924656	LOC100151910	PREDICTED: Sus scrofa similar to popeye protein 3 (LOC100151910), mRNA	Ssc.18011
CD4-Positive Leukocytes	GNL|UG|SSC#S46880472	XM_001926166	LOC100154453	PREDICTED: Sus scrofa similar to activating signal cointegrator 1 complex subunit 3 (LOC100154453), mRNA	Ssc.13633
CD4-Positive Leukocytes	GNL|UG|SSC#S46880482	XM_001925477	LOC100157673	PREDICTED: Sus scrofa similar to MGC139248 protein (LOC100157673), mRNA	Ssc.8010
CD4-Positive Leukocytes	GNL|UG|SSC#S46880510	XM_001927251	LOC100153537	PREDICTED: Sus scrofa similar to Probable E3 ubiquitin-protein ligase HERC1 (HECT domain and RCC1-like domain-containing protein 1) (p532) (p619) (LOC100153537), mRNA	Ssc.6629
CD4-Positive Leukocytes	GNL|UG|SSC#S46880531	XM_001928355	LOC100154539	PREDICTED: Sus scrofa similar to RNA-binding protein MEX3C (RING finger and KH domain-containing protein 2) (RING finger protein 194) (LOC100154539), mRNA	Ssc.8821
CD4-Positive Leukocytes	GNL|UG|SSC#S46880549	XM_001927036	LOC100156689	PREDICTED: Sus scrofa similar to Collagen alpha-1(XII) chain (LOC100156689), mRNA	Ssc.1049
CD4-Positive Leukocytes	GNL|UG|SSC#S46880601	XM_001925969	LOC100157777	PREDICTED: Sus scrofa similar to microtubule-associated protein 1A (predicted) (LOC100157777), mRNA	Ssc.3988
CD4-Positive Leukocytes	GNL|UG|SSC#S46880608	XM_001928118	LOC100157390	PREDICTED: Sus scrofa similar to microfibrillar-associated protein 1 (LOC100157390), mRNA	Ssc.4348
CD4-Positive Leukocytes	GNL|UG|SSC#S46880657	XM_001927730	LOC100157546	PREDICTED: Sus scrofa similar to Ubiquitin carboxyl-terminal hydrolase 8 (Ubiquitin thioesterase 8) (Ubiquitin-specific-processing protease 8) (Deubiquitinating enzyme 8) (hUBPy) (LOC100157546), mRNA	Ssc.4237
CD4-Positive Leukocytes	GNL|UG|SSC#S46880747	XM_001927513	LOC100153310	PREDICTED: Sus scrofa similar to M-phase phosphoprotein 10 (LOC100153310), mRNA	Ssc.21807
CD4-Positive Leukocytes	GNL|UG|SSC#S46880748	XM_001925533	LOC100154519	PREDICTED: Sus scrofa similar to Coiled-coil domain-containing protein MTMR15 (LOC100154519), partial mRNA	Ssc.18460
CD4-Positive Leukocytes	GNL|UG|SSC#S46880776	XM_001924194	LOC100152808	PREDICTED: Sus scrofa similar to WD repeat and HMG-box DNA-binding protein 1 (Acidic nucleoplasmic DNA-binding protein 1) (And-1) (LOC100152808), mRNA	Ssc.23999
CD4-Positive Leukocytes	GNL|UG|SSC#S46880781	XM_001926549	LOC100154173	PREDICTED: Sus scrofa similar to fermitin family homolog 2 (LOC100154173), mRNA	Ssc.10132
CD4-Positive Leukocytes	GNL|UG|SSC#S46880788	XM_001926264	LOC100156994	PREDICTED: Sus scrofa similar to Nidogen-2 precursor (NID-2) (Osteonidogen) (LOC100156994), mRNA	Ssc.1053
CD4-Positive Leukocytes	GNL|UG|SSC#S46880794	XM_001927720	LOC100156165	PREDICTED: Sus scrofa similar to WW45 protein (LOC100156165), mRNA	Ssc.19884
CD4-Positive Leukocytes	GNL|UG|SSC#S46880804	XM_001924630	LOC100156579	PREDICTED: Sus scrofa similar to serologically defined colon cancer antigen 1 (LOC100156579), mRNA	Ssc.26639
CD4-Positive Leukocytes	GNL|UG|SSC#S46880814	XM_001924581	LOC100156782	PREDICTED: Sus scrofa similar to Leucine-rich repeat and fibronectin type-III domain-containing protein 5 (LOC100156782), mRNA	Ssc.5710
CD4-Positive Leukocytes	GNL|UG|SSC#S46880895	XM_001928937	LOC100156847	PREDICTED: Sus scrofa similar to Homeobox protein SIX1 (Sine oculis homeobox homolog 1) (LOC100156847), mRNA	Ssc.15233
CD4-Positive Leukocytes	GNL|UG|SSC#S46880898	XM_001928748	LOC100152785	PREDICTED: Sus scrofa similar to Dehydrogenase/reductase (SDR family) member 7 (LOC100152785), mRNA	Ssc.6441
CD4-Positive Leukocytes	GNL|UG|SSC#S46880900	XM_001928595	LOC100153985	PREDICTED: Sus scrofa similar to protein phosphatase 1A (LOC100153985), mRNA	Ssc.5732
CD4-Positive Leukocytes	GNL|UG|SSC#S46880949	XM_001928078	LOC100155995	PREDICTED: Sus scrofa similar to NF1-B3, transcript variant 2 (LOC100155995), mRNA	Ssc.25271
CD8-Positive Leukocytes	GNL|UG|SSC#S16513401	CF176912	---	805340 MARC 3PIG Sus scrofa cDNA 5', mRNA sequence	Ssc.3570
CD8-Positive Leukocytes	GNL|UG|SSC#S16767870	CF365489	---	836121 MARC 3PIG Sus scrofa cDNA 3', mRNA sequence	Ssc.19470
CD8-Positive Leukocytes	GNL|UG|SSC#S17057579	CF722620	---	A11_LKF002 UMNMPM3 Sus scrofa cDNA clone PPSL_18A011 5', mRNA sequence	Ssc.21606
CD8-Positive Leukocytes	GNL|UG|SSC#S17510207	BX665233	---	BX665233 Sus Scrofa library (scag) Sus scrofa cDNA clone scag0003.h.03 5prim, mRNA sequence	Ssc.12988
CD8-Positive Leukocytes	GNL|UG|SSC#S17525410	BX674551	---	BX674551 Sus Scrofa library (scac) Sus scrofa cDNA clone scac0043.o.23 5prim, mRNA sequence	Ssc.17301
CD8-Positive Leukocytes	GNL|UG|SSC#S18549754	BX918405	P14ARF	BX918405 Sus Scrofa library (scan) Sus scrofa cDNA clone scan0038.i.01 5prim, mRNA sequence	Ssc.15750
CD8-Positive Leukocytes	GNL|UG|SSC#S18554121	BX922772	---	BX922772 Sus Scrofa library (scan) Sus scrofa cDNA clone scan0017.c.24 5prim, mRNA sequence	Ssc.13258
CD8-Positive Leukocytes	GNL|UG|SSC#S19540060	CN156156	---	943522 MARC 4PIG Sus scrofa cDNA 5', mRNA sequence	Ssc.1348
CD8-Positive Leukocytes	GNL|UG|SSC#S19542087	CN158183	---	946959 MARC 4PIG Sus scrofa cDNA 5', mRNA sequence	Ssc.6363
CD8-Positive Leukocytes	GNL|UG|SSC#S19548981	CN165093	---	995493 MARC 4PIG Sus scrofa cDNA 5', mRNA sequence	Ssc.1716
CD8-Positive Leukocytes	GNL|UG|SSC#S20116606	NM_214113	JAK2	Sus scrofa Janus kinase 2 (JAK2), mRNA	Ssc.324
CD8-Positive Leukocytes	GNL|UG|SSC#S22275831	CJ012192	---	CJ012192 full-length enriched swine cDNA library, adult mesenteric lymph node Sus scrofa cDNA clone MLN01B080058 5', mRNA sequence	Ssc.4948
CD8-Positive Leukocytes	GNL|UG|SSC#S23694635	DN105738	---	1102053 MARC 4PIG Sus scrofa cDNA 3', mRNA sequence	Ssc.19270
CD8-Positive Leukocytes	GNL|UG|SSC#S23759053	DN116672	---	1116260 MARC 4PIG Sus scrofa cDNA 5', mRNA sequence	Ssc.24006
CD8-Positive Leukocytes	GNL|UG|SSC#S26722558	AJ958642	---	AJ958642 KN404_2 Sus scrofa cDNA clone C0007755f11 3', mRNA sequence	Ssc.8805
CD8-Positive Leukocytes	GNL|UG|SSC#S26728734	AJ964818	---	AJ964818 KN404_2 Sus scrofa cDNA clone C0007754n05 5', mRNA sequence	Ssc.22123
CD8-Positive Leukocytes	GNL|UG|SSC#S35165301	AK233435	FBP	Sus scrofa mRNA, clone:LVRM10148B01, expressed in liver	Ssc.5127
CD8-Positive Leukocytes	GNL|UG|SSC#S35167128	AK232816	C1R	Sus scrofa mRNA, clone:LVRM10031F03, expressed in liver	Ssc.9951
CD8-Positive Leukocytes	GNL|UG|SSC#S35167422	AK230627	---	Sus scrofa mRNA, clone:AMP010018D04, expressed in alveolar macrophage	Ssc.2874
CD8-Positive Leukocytes	GNL|UG|SSC#S35169764	AK232310	---	Sus scrofa mRNA, clone:LVR010017E04, expressed in liver	Ssc.6928
CD8-Positive Leukocytes	GNL|UG|SSC#S35170369	AK235492	---	Sus scrofa mRNA, clone:OVRM10087B09, expressed in ovary	Ssc.8808
CD8-Positive Leukocytes	GNL|UG|SSC#S35170474	AK235387	ERP44	Sus scrofa mRNA, clone:OVRM10075F08, expressed in ovary	Ssc.9336
CD8-Positive Leukocytes	GNL|UG|SSC#S35170564	AK235196	---	Sus scrofa mRNA, clone:OVRM10057D10, expressed in ovary	Ssc.8170
CD8-Positive Leukocytes	GNL|UG|SSC#S35171124	AK231781	---	Sus scrofa mRNA, clone:LNG010022G02, expressed in lung	Ssc.3068
CD8-Positive Leukocytes	GNL|UG|SSC#S35171543	AK234953	---	Sus scrofa mRNA, clone:OVRM10035G10, expressed in ovary	Ssc.26312
CD8-Positive Leukocytes	GNL|UG|SSC#S35171880	AK234932	---	Sus scrofa mRNA, clone:OVRM10033G12, expressed in ovary	Ssc.22197
CD8-Positive Leukocytes	GNL|UG|SSC#S35173228	AK234445	MRPS11	Sus scrofa mRNA, clone:OVR010063A06, expressed in ovary	Ssc.4908
CD8-Positive Leukocytes	GNL|UG|SSC#S37959704	DQ492687	ZFAND5	Sus scrofa zinc finger protein 216 mRNA, complete cds	Ssc.27892
CD8-Positive Leukocytes	GNL|UG|SSC#S40203560	EW298467	---	ruio03_d9.y1 kid Sus scrofa cDNA 5', mRNA sequence	Ssc.23981
CD8-Positive Leukocytes	GNL|UG|SSC#S40435713	EW530319	---	rret34_o9.y1 ret Sus scrofa cDNA 5', mRNA sequence	Ssc.22477
CD8-Positive Leukocytes	GNL|UG|SSC#S40547950	EW634665	---	rtes18_n21r1.y1 tes Sus scrofa cDNA 5', mRNA sequence	Ssc.13538
CD8-Positive Leukocytes	GNL|UG|SSC#S40588179	EW674892	---	rvin025_k12.y1 vin Sus scrofa cDNA 5', mRNA sequence	Ssc.29601
CD8-Positive Leukocytes	GNL|UG|SSC#S43509679	NM_001123213	CR956404.2	Sus scrofa VAMP (vesicle-associated membrane protein)-associated protein B and C (VAPB), mRNA	Ssc.17599
CD8-Positive Leukocytes	GNL|UG|SSC#S46875840	XM_001929594	CH242-511J12.2	PREDICTED: Sus scrofa similar to zinc finger protein 64 homolog (mouse), transcript variant 1 (LOC100155190), mRNA	Ssc.21551
CD8-Positive Leukocytes	GNL|UG|SSC#S46876266	XM_001928206	LOC100153147	PREDICTED: Sus scrofa similar to Serine/threonine-protein kinase 16 (Protein kinase PKL12) (Myristoylated and palmitoylated serine/threonine-protein kinase) (MPSK) (TGF-beta-stimulated factor 1) (TSF-1) (hPSK) (LOC100153147), mRNA	Ssc.12086
CD8-Positive Leukocytes	GNL|UG|SSC#S46877453	XM_001926415	LOC100154628	PREDICTED: Sus scrofa similar to serine palmitoyltransferase, long chain base subunit 1 (LOC100154628), mRNA	Ssc.16898
CD8-Positive Leukocytes	GNL|UG|SSC#S46878304	XM_001925622	LOC100157078	PREDICTED: Sus scrofa similar to hyaluronan and proteoglycan link protein 3 (LOC100157078), mRNA	Ssc.26543
CD8-Positive Leukocytes	GNL|UG|SSC#S46878306	XM_001925395	ACAN	PREDICTED: Sus scrofa aggrecan, transcript variant 2 (AGC1), mRNA	Ssc.15907
CD8-Positive Leukocytes	GNL|UG|SSC#S46879901	XM_001927860	LOC100156173	PREDICTED: Sus scrofa similar to RNA-binding protein 8A (RNA-binding motif protein 8A) (Ribonucleoprotein RBM8A) (RNA-binding protein Y14) (Binder of OVCA1-1) (BOV-1) (LOC100156173), mRNA	Ssc.2081
CD8-Positive Leukocytes	GNL|UG|SSC#S46880776	XM_001924194	LOC100152808	PREDICTED: Sus scrofa similar to WD repeat and HMG-box DNA-binding protein 1 (Acidic nucleoplasmic DNA-binding protein 1) (And-1) (LOC100152808), mRNA	Ssc.23999
CD8-Positive Leukocytes	GNL|UG|SSC#S46880781	XM_001926549	LOC100154173	PREDICTED: Sus scrofa similar to fermitin family homolog 2 (LOC100154173), mRNA	Ssc.10132
CD8-Positive Leukocytes	GNL|UG|SSC#S46880788	XM_001926264	LOC100156994	PREDICTED: Sus scrofa similar to Nidogen-2 precursor (NID-2) (Osteonidogen) (LOC100156994), mRNA	Ssc.1053
CD8-Positive Leukocytes	GNL|UG|SSC#S46880794	XM_001927720	LOC100156165	PREDICTED: Sus scrofa similar to WW45 protein (LOC100156165), mRNA	Ssc.19884
CD8-Positive Leukocytes	GNL|UG|SSC#S46880804	XM_001924630	LOC100156579	PREDICTED: Sus scrofa similar to serologically defined colon cancer antigen 1 (LOC100156579), mRNA	Ssc.26639
CD8-Positive Leukocytes	GNL|UG|SSC#S46880895	XM_001928937	LOC100156847	PREDICTED: Sus scrofa similar to Homeobox protein SIX1 (Sine oculis homeobox homolog 1) (LOC100156847), mRNA	Ssc.15233
CD8-Positive Leukocytes	GNL|UG|SSC#S46880898	XM_001928748	LOC100152785	PREDICTED: Sus scrofa similar to Dehydrogenase/reductase (SDR family) member 7 (LOC100152785), mRNA	Ssc.6441
CD8-Positive Leukocytes	GNL|UG|SSC#S46880900	XM_001928595	LOC100153985	PREDICTED: Sus scrofa similar to protein phosphatase 1A (LOC100153985), mRNA	Ssc.5732
CD8-Positive Leukocytes	GNL|UG|SSC#S46880924	XM_001925915	LOC100157302	PREDICTED: Sus scrofa similar to SWI/SNF-related matrix-associated actin-dependent regulator of chromatin a2 (LOC100157302), mRNA	Ssc.1339
CD8-Positive Leukocytes	GNL|UG|SSC#S46880926	XM_001925693	LOC100155277	PREDICTED: Sus scrofa similar to very low density lipoprotein receptor VLDL-R2 (LOC100155277), mRNA	Ssc.8564
CD8-Positive Leukocytes	GNL|UG|SSC#S46880949	XM_001928078	LOC100155995	PREDICTED: Sus scrofa similar to NF1-B3, transcript variant 2 (LOC100155995), mRNA	Ssc.25271
CD8-Positive Leukocytes	GNL|UG|SSC#S46880988	XM_001925628	LOC100153202	PREDICTED: Sus scrofa similar to chromosome 9 open reading frame 127 (LOC100153202), partial mRNA	Ssc.5005
CD8-Positive Leukocytes	GNL|UG|SSC#S46880997	XM_001927812	LOC100158062	PREDICTED: Sus scrofa similar to RUN and SH3 domain containing 2 (LOC100158062), mRNA	Ssc.27389
CD8-Positive Leukocytes	GNL|UG|SSC#S46881078	XM_001924991	LOC100154081	PREDICTED: Sus scrofa similar to nipsnap homolog 3A (LOC100154081), mRNA	Ssc.21267
ConA-Induced Cell Proliferation	GNL|UG|SSC#S17526901	BX675859	---	BX675859 Sus Scrofa library (scac) Sus scrofa cDNA clone scac0034.l.07 3prim, mRNA sequence	Ssc.20478
ConA-Induced Cell Proliferation	GNL|UG|SSC#S18554158	BX922809	---	BX922809 Sus Scrofa library (scan) Sus scrofa cDNA clone scan0016.f.12 5prim, mRNA sequence	Ssc.9726
ConA-Induced Cell Proliferation	GNL|UG|SSC#S26727041	AJ963125	---	AJ963125 KN404_2 Sus scrofa cDNA clone C0007755m14 5', mRNA sequence	Ssc.8444
ConA-Induced Cell Proliferation	GNL|UG|SSC#S31120797	DY424635	---	1543467 MARC 3PIG Sus scrofa cDNA 5', mRNA sequence	Ssc.26825
ConA-Induced Cell Proliferation	GNL|UG|SSC#S31986007	DY684916	---	BMILT009 Banna Minipig Inbred line liver tissue cDNA library Sus scrofa cDNA, mRNA sequence	Ssc.26582
ConA-Induced Cell Proliferation	GNL|UG|SSC#S34530167	DB804239	NDUFC1	DB804239 full-length enriched swine cDNA library, adult skin Sus scrofa cDNA clone SKNB10070C02 5', mRNA sequence	Ssc.3869
ConA-Induced Cell Proliferation	GNL|UG|SSC#S35171643	AK231502	---	Sus scrofa mRNA, clone:ITT010082G12, expressed in intestine	Ssc.29894
ConA-Induced Cell Proliferation	GNL|UG|SSC#S35172943	AK237738	---	Sus scrofa mRNA, clone:SPL010087A03, expressed in spleen	Ssc.3719
Hemaglobin	GNL|UG|SSC#S16764059	CF361654	---	827998 MARC 3PIG Sus scrofa cDNA 5', mRNA sequence	Ssc.18841
Hemaglobin	GNL|UG|SSC#S17526901	BX675859	---	BX675859 Sus Scrofa library (scac) Sus scrofa cDNA clone scac0034.l.07 3prim, mRNA sequence	Ssc.20478
Hemaglobin	GNL|UG|SSC#S17668153	AY392087	TLR2	Sus scrofa toll-like receptor 2 mRNA, complete cds	Ssc.17337
Hemaglobin	GNL|UG|SSC#S18273345	BP169836	CXCL9	BP169836 full-length enriched swine cDNA library, adult uterus Sus scrofa cDNA clone UTR010042A11 5', mRNA sequence	Ssc.26146
Hemaglobin	GNL|UG|SSC#S18357507	CK452948	---	908623 MARC 4PIG Sus scrofa cDNA 5', mRNA sequence	Ssc.1991
Hemaglobin	GNL|UG|SSC#S18381035	CK461144	---	931490 MARC 4PIG Sus scrofa cDNA 3', mRNA sequence	Ssc.25067
Hemaglobin	GNL|UG|SSC#S18387207	CK467320	---	938609 MARC 4PIG Sus scrofa cDNA 5', mRNA sequence	Ssc.11005
Hemaglobin	GNL|UG|SSC#S18546038	BX914689	---	BX914689 Sus Scrofa library (scan) Sus scrofa cDNA clone scan0028.e.09 5prim, mRNA sequence	Ssc.7609
Hemaglobin	GNL|UG|SSC#S18549362	BX918013	---	BX918013 Sus Scrofa library (scan) Sus scrofa cDNA clone scan0037.i.19 5prim, mRNA sequence	Ssc.24114
Hemaglobin	GNL|UG|SSC#S18549905	BX918556	---	BX918556 Sus Scrofa library (scan) Sus scrofa cDNA clone scan0034.h.12 5prim, mRNA sequence	Ssc.6919
Hemaglobin	GNL|UG|SSC#S18554158	BX922809	---	BX922809 Sus Scrofa library (scan) Sus scrofa cDNA clone scan0016.f.12 5prim, mRNA sequence	Ssc.9726
Hemaglobin	GNL|UG|SSC#S19690473	AY577905	CXCL2	Sus scrofa CXCL2 mRNA, complete cds	Ssc.4871
Hemaglobin	GNL|UG|SSC#S20116228	NM_214376	AREG	Sus scrofa amphiregulin (AREG), mRNA	Ssc.14467
Hemaglobin	GNL|UG|SSC#S20116568	NM_213876	AMCF-II	Sus scrofa alveolar macrophage-derived chemotactic factor-II (AMCF-II), mRNA	Ssc.719
Hemaglobin	GNL|UG|SSC#S20116676	NM_214037	AMBN	Sus scrofa ameloblastin (AMBN), mRNA	Ssc.140
Hemaglobin	GNL|UG|SSC#S23213067	AY609941	---	Sus scrofa clone Clu_4603.scr.msk.p1.Contig2, mRNA sequence	Ssc.7708
Hemaglobin	GNL|UG|SSC#S23213351	AY609657	---	Sus scrofa clone Clu_23904.scr.msk.p1.Contig1, mRNA sequence	Ssc.7446
Hemaglobin	GNL|UG|SSC#S23213412	AY609565	---	Sus scrofa clone Clu_1866.scr.msk.p1.Contig2, mRNA sequence	Ssc.22360
Hemaglobin	GNL|UG|SSC#S23691231	DN102330	P2X3R	1097242 MARC 4PIG Sus scrofa cDNA 5', mRNA sequence	Ssc.29121
Hemaglobin	GNL|UG|SSC#S23694797	DN105900	---	1102232 MARC 4PIG Sus scrofa cDNA 3', mRNA sequence	Ssc.19482
Hemaglobin	GNL|UG|SSC#S23758814	DN116433	---	1116004 MARC 4PIG Sus scrofa cDNA 5', mRNA sequence	Ssc.10419
Hemaglobin	GNL|UG|SSC#S26716034	AJ952118	---	AJ952118 KN404_1 Sus scrofa cDNA clone C0007738d08 3', mRNA sequence	Ssc.5842
Hemaglobin	GNL|UG|SSC#S26721159	AJ957243	---	AJ957243 KN404_2 Sus scrofa cDNA clone C0007758p17 3', mRNA sequence	Ssc.2407
Hemaglobin	GNL|UG|SSC#S26723525	AJ959609	---	AJ959609 KN404_2 Sus scrofa cDNA clone C0007749g04 5', mRNA sequence	Ssc.14466
Hemaglobin	GNL|UG|SSC#S26727041	AJ963125	---	AJ963125 KN404_2 Sus scrofa cDNA clone C0007755m14 5', mRNA sequence	Ssc.8444
Hemaglobin	GNL|UG|SSC#S31120797	DY424635	---	1543467 MARC 3PIG Sus scrofa cDNA 5', mRNA sequence	Ssc.26825
Hemaglobin	GNL|UG|SSC#S31986007	DY684916	---	BMILT009 Banna Minipig Inbred line liver tissue cDNA library Sus scrofa cDNA, mRNA sequence	Ssc.26582
Hemaglobin	GNL|UG|SSC#S34529719	DB803791	---	DB803791 full-length enriched swine cDNA library, adult skin Sus scrofa cDNA clone SKNB10062H08 5', mRNA sequence	Ssc.21667
Hemaglobin	GNL|UG|SSC#S34530167	DB804239	NDUFC1	DB804239 full-length enriched swine cDNA library, adult skin Sus scrofa cDNA clone SKNB10070C02 5', mRNA sequence	Ssc.3869
Hemaglobin	GNL|UG|SSC#S35165452	AK240069	---	Sus scrofa mRNA, clone:UTR010026G03, expressed in uterus	Ssc.24984
Hemaglobin	GNL|UG|SSC#S35169042	AK235870	SC4MOL	Sus scrofa mRNA, clone:OVRM10121D08, expressed in ovary	Ssc.18628
Hemaglobin	GNL|UG|SSC#S35169559	AK235759	---	Sus scrofa mRNA, clone:OVRM10113A04, expressed in ovary	Ssc.1493
Hemaglobin	GNL|UG|SSC#S35170698	AK238330	---	Sus scrofa mRNA, clone:TCH010084F05, expressed in trachea	Ssc.9717
Hemaglobin	GNL|UG|SSC#S35170883	AK235359	---	Sus scrofa mRNA, clone:OVRM10072C12, expressed in ovary	Ssc.4381
Hemaglobin	GNL|UG|SSC#S35171398	AK235058	---	Sus scrofa mRNA, clone:OVRM10045D12, expressed in ovary	Ssc.2909
Hemaglobin	GNL|UG|SSC#S35171578	AK231471	TLR1	Sus scrofa mRNA, clone:ITT010075C05, expressed in intestine	Ssc.19704
Hemaglobin	GNL|UG|SSC#S35171643	AK231502	---	Sus scrofa mRNA, clone:ITT010082G12, expressed in intestine	Ssc.29894
Hemaglobin	GNL|UG|SSC#S35172943	AK237738	---	Sus scrofa mRNA, clone:SPL010087A03, expressed in spleen	Ssc.3719
Hemaglobin	GNL|UG|SSC#S35173348	AK231006	---	Sus scrofa mRNA, clone:AMP010080E08, expressed in alveolar macrophage	Ssc.16506
Hemaglobin	GNL|UG|SSC#S35173349	AK231005	IL8	Sus scrofa mRNA, clone:AMP010080D01, expressed in alveolar macrophage	Ssc.658
Hemaglobin	GNL|UG|SSC#S35173818	AK237458	---	Sus scrofa mRNA, clone:SPL010047H01, expressed in spleen	Ssc.27177
Hemaglobin	GNL|UG|SSC#S35717978	AB259649	SERPING1	Sus scrofa C1-INH mRNA for C1 inhibitor, complete cds	Ssc.20728
Hemaglobin	GNL|UG|SSC#S36164941	AM042539	CPE	Sus scrofa CPE gene for carboxypeptidase E	Ssc.5464
Hematocrit	GNL|UG|SSC#S17668153	AY392087	TLR2	Sus scrofa toll-like receptor 2 mRNA, complete cds	Ssc.17337
Hematocrit	GNL|UG|SSC#S18357507	CK452948	---	908623 MARC 4PIG Sus scrofa cDNA 5', mRNA sequence	Ssc.1991
Hematocrit	GNL|UG|SSC#S18381035	CK461144	---	931490 MARC 4PIG Sus scrofa cDNA 3', mRNA sequence	Ssc.25067
Hematocrit	GNL|UG|SSC#S18546038	BX914689	---	BX914689 Sus Scrofa library (scan) Sus scrofa cDNA clone scan0028.e.09 5prim, mRNA sequence	Ssc.7609
Hematocrit	GNL|UG|SSC#S18549362	BX918013	---	BX918013 Sus Scrofa library (scan) Sus scrofa cDNA clone scan0037.i.19 5prim, mRNA sequence	Ssc.24114
Hematocrit	GNL|UG|SSC#S18549905	BX918556	---	BX918556 Sus Scrofa library (scan) Sus scrofa cDNA clone scan0034.h.12 5prim, mRNA sequence	Ssc.6919
Hematocrit	GNL|UG|SSC#S20116676	NM_214037	AMBN	Sus scrofa ameloblastin (AMBN), mRNA	Ssc.140
Hematocrit	GNL|UG|SSC#S23213067	AY609941	---	Sus scrofa clone Clu_4603.scr.msk.p1.Contig2, mRNA sequence	Ssc.7708
Hematocrit	GNL|UG|SSC#S23213351	AY609657	---	Sus scrofa clone Clu_23904.scr.msk.p1.Contig1, mRNA sequence	Ssc.7446
Hematocrit	GNL|UG|SSC#S23694797	DN105900	---	1102232 MARC 4PIG Sus scrofa cDNA 3', mRNA sequence	Ssc.19482
Hematocrit	GNL|UG|SSC#S23758814	DN116433	---	1116004 MARC 4PIG Sus scrofa cDNA 5', mRNA sequence	Ssc.10419
Hematocrit	GNL|UG|SSC#S26716034	AJ952118	---	AJ952118 KN404_1 Sus scrofa cDNA clone C0007738d08 3', mRNA sequence	Ssc.5842
Hematocrit	GNL|UG|SSC#S26723525	AJ959609	---	AJ959609 KN404_2 Sus scrofa cDNA clone C0007749g04 5', mRNA sequence	Ssc.14466
Hematocrit	GNL|UG|SSC#S35169042	AK235870	SC4MOL	Sus scrofa mRNA, clone:OVRM10121D08, expressed in ovary	Ssc.18628
Hematocrit	GNL|UG|SSC#S35169559	AK235759	---	Sus scrofa mRNA, clone:OVRM10113A04, expressed in ovary	Ssc.1493
Hematocrit	GNL|UG|SSC#S35170698	AK238330	---	Sus scrofa mRNA, clone:TCH010084F05, expressed in trachea	Ssc.9717
Hematocrit	GNL|UG|SSC#S35171398	AK235058	---	Sus scrofa mRNA, clone:OVRM10045D12, expressed in ovary	Ssc.2909
Hematocrit	GNL|UG|SSC#S35171578	AK231471	TLR1	Sus scrofa mRNA, clone:ITT010075C05, expressed in intestine	Ssc.19704
Hematocrit	GNL|UG|SSC#S35173348	AK231006	---	Sus scrofa mRNA, clone:AMP010080E08, expressed in alveolar macrophage	Ssc.16506
Hematocrit	GNL|UG|SSC#S35173818	AK237458	---	Sus scrofa mRNA, clone:SPL010047H01, expressed in spleen	Ssc.27177
Hematocrit	GNL|UG|SSC#S35717978	AB259649	SERPING1	Sus scrofa C1-INH mRNA for C1 inhibitor, complete cds	Ssc.20728
Hematocrit	GNL|UG|SSC#S36164941	AM042539	CPE	Sus scrofa CPE gene for carboxypeptidase E	Ssc.5464
IgM-Positive Leukocytes	GNL|UG|SSC#S17668153	AY392087	TLR2	Sus scrofa toll-like receptor 2 mRNA, complete cds	Ssc.17337
IgM-Positive Leukocytes	GNL|UG|SSC#S18273345	BP169836	CXCL9	BP169836 full-length enriched swine cDNA library, adult uterus Sus scrofa cDNA clone UTR010042A11 5', mRNA sequence	Ssc.26146
IgM-Positive Leukocytes	GNL|UG|SSC#S18357507	CK452948	---	908623 MARC 4PIG Sus scrofa cDNA 5', mRNA sequence	Ssc.1991
IgM-Positive Leukocytes	GNL|UG|SSC#S18381035	CK461144	---	931490 MARC 4PIG Sus scrofa cDNA 3', mRNA sequence	Ssc.25067
IgM-Positive Leukocytes	GNL|UG|SSC#S18546038	BX914689	---	BX914689 Sus Scrofa library (scan) Sus scrofa cDNA clone scan0028.e.09 5prim, mRNA sequence	Ssc.7609
IgM-Positive Leukocytes	GNL|UG|SSC#S18549362	BX918013	---	BX918013 Sus Scrofa library (scan) Sus scrofa cDNA clone scan0037.i.19 5prim, mRNA sequence	Ssc.24114
IgM-Positive Leukocytes	GNL|UG|SSC#S18549905	BX918556	---	BX918556 Sus Scrofa library (scan) Sus scrofa cDNA clone scan0034.h.12 5prim, mRNA sequence	Ssc.6919
IgM-Positive Leukocytes	GNL|UG|SSC#S19690473	AY577905	CXCL2	Sus scrofa CXCL2 mRNA, complete cds	Ssc.4871
IgM-Positive Leukocytes	GNL|UG|SSC#S20116228	NM_214376	AREG	Sus scrofa amphiregulin (AREG), mRNA	Ssc.14467
IgM-Positive Leukocytes	GNL|UG|SSC#S20116568	NM_213876	AMCF-II	Sus scrofa alveolar macrophage-derived chemotactic factor-II (AMCF-II), mRNA	Ssc.719
IgM-Positive Leukocytes	GNL|UG|SSC#S20116676	NM_214037	AMBN	Sus scrofa ameloblastin (AMBN), mRNA	Ssc.140
IgM-Positive Leukocytes	GNL|UG|SSC#S23213067	AY609941	---	Sus scrofa clone Clu_4603.scr.msk.p1.Contig2, mRNA sequence	Ssc.7708
IgM-Positive Leukocytes	GNL|UG|SSC#S23213351	AY609657	---	Sus scrofa clone Clu_23904.scr.msk.p1.Contig1, mRNA sequence	Ssc.7446
IgM-Positive Leukocytes	GNL|UG|SSC#S23213412	AY609565	---	Sus scrofa clone Clu_1866.scr.msk.p1.Contig2, mRNA sequence	Ssc.22360
IgM-Positive Leukocytes	GNL|UG|SSC#S23691231	DN102330	P2X3R	1097242 MARC 4PIG Sus scrofa cDNA 5', mRNA sequence	Ssc.29121
IgM-Positive Leukocytes	GNL|UG|SSC#S23694797	DN105900	---	1102232 MARC 4PIG Sus scrofa cDNA 3', mRNA sequence	Ssc.19482
IgM-Positive Leukocytes	GNL|UG|SSC#S23758814	DN116433	---	1116004 MARC 4PIG Sus scrofa cDNA 5', mRNA sequence	Ssc.10419
IgM-Positive Leukocytes	GNL|UG|SSC#S26716034	AJ952118	---	AJ952118 KN404_1 Sus scrofa cDNA clone C0007738d08 3', mRNA sequence	Ssc.5842
IgM-Positive Leukocytes	GNL|UG|SSC#S26721159	AJ957243	---	AJ957243 KN404_2 Sus scrofa cDNA clone C0007758p17 3', mRNA sequence	Ssc.2407
IgM-Positive Leukocytes	GNL|UG|SSC#S26723525	AJ959609	---	AJ959609 KN404_2 Sus scrofa cDNA clone C0007749g04 5', mRNA sequence	Ssc.14466
IgM-Positive Leukocytes	GNL|UG|SSC#S35165452	AK240069	---	Sus scrofa mRNA, clone:UTR010026G03, expressed in uterus	Ssc.24984
IgM-Positive Leukocytes	GNL|UG|SSC#S35169042	AK235870	SC4MOL	Sus scrofa mRNA, clone:OVRM10121D08, expressed in ovary	Ssc.18628
IgM-Positive Leukocytes	GNL|UG|SSC#S35169559	AK235759	---	Sus scrofa mRNA, clone:OVRM10113A04, expressed in ovary	Ssc.1493
IgM-Positive Leukocytes	GNL|UG|SSC#S35170698	AK238330	---	Sus scrofa mRNA, clone:TCH010084F05, expressed in trachea	Ssc.9717
IgM-Positive Leukocytes	GNL|UG|SSC#S35170883	AK235359	---	Sus scrofa mRNA, clone:OVRM10072C12, expressed in ovary	Ssc.4381
IgM-Positive Leukocytes	GNL|UG|SSC#S35171398	AK235058	---	Sus scrofa mRNA, clone:OVRM10045D12, expressed in ovary	Ssc.2909
IgM-Positive Leukocytes	GNL|UG|SSC#S35171578	AK231471	TLR1	Sus scrofa mRNA, clone:ITT010075C05, expressed in intestine	Ssc.19704
IgM-Positive Leukocytes	GNL|UG|SSC#S35173348	AK231006	---	Sus scrofa mRNA, clone:AMP010080E08, expressed in alveolar macrophage	Ssc.16506
IgM-Positive Leukocytes	GNL|UG|SSC#S35173349	AK231005	IL8	Sus scrofa mRNA, clone:AMP010080D01, expressed in alveolar macrophage	Ssc.658
IgM-Positive Leukocytes	GNL|UG|SSC#S35173818	AK237458	---	Sus scrofa mRNA, clone:SPL010047H01, expressed in spleen	Ssc.27177
IgM-Positive Leukocytes	GNL|UG|SSC#S35717978	AB259649	SERPING1	Sus scrofa C1-INH mRNA for C1 inhibitor, complete cds	Ssc.20728
IgM-Positive Leukocytes	GNL|UG|SSC#S36164941	AM042539	CPE	Sus scrofa CPE gene for carboxypeptidase E	Ssc.5464
Lymphocytes	GNL|UG|SSC#S17668153	AY392087	TLR2	Sus scrofa toll-like receptor 2 mRNA, complete cds	Ssc.17337
Lymphocytes	GNL|UG|SSC#S18273345	BP169836	CXCL9	BP169836 full-length enriched swine cDNA library, adult uterus Sus scrofa cDNA clone UTR010042A11 5', mRNA sequence	Ssc.26146
Lymphocytes	GNL|UG|SSC#S18357507	CK452948	---	908623 MARC 4PIG Sus scrofa cDNA 5', mRNA sequence	Ssc.1991
Lymphocytes	GNL|UG|SSC#S18381035	CK461144	---	931490 MARC 4PIG Sus scrofa cDNA 3', mRNA sequence	Ssc.25067
Lymphocytes	GNL|UG|SSC#S18546038	BX914689	---	BX914689 Sus Scrofa library (scan) Sus scrofa cDNA clone scan0028.e.09 5prim, mRNA sequence	Ssc.7609
Lymphocytes	GNL|UG|SSC#S18549362	BX918013	---	BX918013 Sus Scrofa library (scan) Sus scrofa cDNA clone scan0037.i.19 5prim, mRNA sequence	Ssc.24114
Lymphocytes	GNL|UG|SSC#S18549905	BX918556	---	BX918556 Sus Scrofa library (scan) Sus scrofa cDNA clone scan0034.h.12 5prim, mRNA sequence	Ssc.6919
Lymphocytes	GNL|UG|SSC#S19690473	AY577905	CXCL2	Sus scrofa CXCL2 mRNA, complete cds	Ssc.4871
Lymphocytes	GNL|UG|SSC#S20116228	NM_214376	AREG	Sus scrofa amphiregulin (AREG), mRNA	Ssc.14467
Lymphocytes	GNL|UG|SSC#S20116568	NM_213876	AMCF-II	Sus scrofa alveolar macrophage-derived chemotactic factor-II (AMCF-II), mRNA	Ssc.719
Lymphocytes	GNL|UG|SSC#S20116676	NM_214037	AMBN	Sus scrofa ameloblastin (AMBN), mRNA	Ssc.140
Lymphocytes	GNL|UG|SSC#S23213067	AY609941	---	Sus scrofa clone Clu_4603.scr.msk.p1.Contig2, mRNA sequence	Ssc.7708
Lymphocytes	GNL|UG|SSC#S23213351	AY609657	---	Sus scrofa clone Clu_23904.scr.msk.p1.Contig1, mRNA sequence	Ssc.7446
Lymphocytes	GNL|UG|SSC#S23213412	AY609565	---	Sus scrofa clone Clu_1866.scr.msk.p1.Contig2, mRNA sequence	Ssc.22360
Lymphocytes	GNL|UG|SSC#S23691231	DN102330	P2X3R	1097242 MARC 4PIG Sus scrofa cDNA 5', mRNA sequence	Ssc.29121
Lymphocytes	GNL|UG|SSC#S23694797	DN105900	---	1102232 MARC 4PIG Sus scrofa cDNA 3', mRNA sequence	Ssc.19482
Lymphocytes	GNL|UG|SSC#S23758814	DN116433	---	1116004 MARC 4PIG Sus scrofa cDNA 5', mRNA sequence	Ssc.10419
Lymphocytes	GNL|UG|SSC#S26716034	AJ952118	---	AJ952118 KN404_1 Sus scrofa cDNA clone C0007738d08 3', mRNA sequence	Ssc.5842
Lymphocytes	GNL|UG|SSC#S26721159	AJ957243	---	AJ957243 KN404_2 Sus scrofa cDNA clone C0007758p17 3', mRNA sequence	Ssc.2407
Lymphocytes	GNL|UG|SSC#S26723525	AJ959609	---	AJ959609 KN404_2 Sus scrofa cDNA clone C0007749g04 5', mRNA sequence	Ssc.14466
Lymphocytes	GNL|UG|SSC#S35165452	AK240069	---	Sus scrofa mRNA, clone:UTR010026G03, expressed in uterus	Ssc.24984
Lymphocytes	GNL|UG|SSC#S35169042	AK235870	SC4MOL	Sus scrofa mRNA, clone:OVRM10121D08, expressed in ovary	Ssc.18628
Lymphocytes	GNL|UG|SSC#S35169559	AK235759	---	Sus scrofa mRNA, clone:OVRM10113A04, expressed in ovary	Ssc.1493
Lymphocytes	GNL|UG|SSC#S35170698	AK238330	---	Sus scrofa mRNA, clone:TCH010084F05, expressed in trachea	Ssc.9717
Lymphocytes	GNL|UG|SSC#S35170883	AK235359	---	Sus scrofa mRNA, clone:OVRM10072C12, expressed in ovary	Ssc.4381
Lymphocytes	GNL|UG|SSC#S35171398	AK235058	---	Sus scrofa mRNA, clone:OVRM10045D12, expressed in ovary	Ssc.2909
Lymphocytes	GNL|UG|SSC#S35171578	AK231471	TLR1	Sus scrofa mRNA, clone:ITT010075C05, expressed in intestine	Ssc.19704
Lymphocytes	GNL|UG|SSC#S35173348	AK231006	---	Sus scrofa mRNA, clone:AMP010080E08, expressed in alveolar macrophage	Ssc.16506
Lymphocytes	GNL|UG|SSC#S35173349	AK231005	IL8	Sus scrofa mRNA, clone:AMP010080D01, expressed in alveolar macrophage	Ssc.658
Lymphocytes	GNL|UG|SSC#S35173818	AK237458	---	Sus scrofa mRNA, clone:SPL010047H01, expressed in spleen	Ssc.27177
Lymphocytes	GNL|UG|SSC#S35717978	AB259649	SERPING1	Sus scrofa C1-INH mRNA for C1 inhibitor, complete cds	Ssc.20728
Lymphocytes	GNL|UG|SSC#S36164941	AM042539	CPE	Sus scrofa CPE gene for carboxypeptidase E	Ssc.5464
MHCII-Positive Leukocytes	GNL|UG|SSC#S17526901	BX675859	---	BX675859 Sus Scrofa library (scac) Sus scrofa cDNA clone scac0034.l.07 3prim, mRNA sequence	Ssc.20478
MHCII-Positive Leukocytes	GNL|UG|SSC#S18554158	BX922809	---	BX922809 Sus Scrofa library (scan) Sus scrofa cDNA clone scan0016.f.12 5prim, mRNA sequence	Ssc.9726
MHCII-Positive Leukocytes	GNL|UG|SSC#S26727041	AJ963125	---	AJ963125 KN404_2 Sus scrofa cDNA clone C0007755m14 5', mRNA sequence	Ssc.8444
MHCII-Positive Leukocytes	GNL|UG|SSC#S31120797	DY424635	---	1543467 MARC 3PIG Sus scrofa cDNA 5', mRNA sequence	Ssc.26825
MHCII-Positive Leukocytes	GNL|UG|SSC#S31986007	DY684916	---	BMILT009 Banna Minipig Inbred line liver tissue cDNA library Sus scrofa cDNA, mRNA sequence	Ssc.26582
MHCII-Positive Leukocytes	GNL|UG|SSC#S34530167	DB804239	NDUFC1	DB804239 full-length enriched swine cDNA library, adult skin Sus scrofa cDNA clone SKNB10070C02 5', mRNA sequence	Ssc.3869
MHCII-Positive Leukocytes	GNL|UG|SSC#S35171643	AK231502	---	Sus scrofa mRNA, clone:ITT010082G12, expressed in intestine	Ssc.29894
MHCII-Positive Leukocytes	GNL|UG|SSC#S35172943	AK237738	---	Sus scrofa mRNA, clone:SPL010087A03, expressed in spleen	Ssc.3719
N1c-Positive Leukocytes	GNL|UG|SSC#S17668153	AY392087	TLR2	Sus scrofa toll-like receptor 2 mRNA, complete cds	Ssc.17337
N1c-Positive Leukocytes	GNL|UG|SSC#S18273345	BP169836	CXCL9	BP169836 full-length enriched swine cDNA library, adult uterus Sus scrofa cDNA clone UTR010042A11 5', mRNA sequence	Ssc.26146
N1c-Positive Leukocytes	GNL|UG|SSC#S18357507	CK452948	---	908623 MARC 4PIG Sus scrofa cDNA 5', mRNA sequence	Ssc.1991
N1c-Positive Leukocytes	GNL|UG|SSC#S18381035	CK461144	---	931490 MARC 4PIG Sus scrofa cDNA 3', mRNA sequence	Ssc.25067
N1c-Positive Leukocytes	GNL|UG|SSC#S18546038	BX914689	---	BX914689 Sus Scrofa library (scan) Sus scrofa cDNA clone scan0028.e.09 5prim, mRNA sequence	Ssc.7609
N1c-Positive Leukocytes	GNL|UG|SSC#S18549362	BX918013	---	BX918013 Sus Scrofa library (scan) Sus scrofa cDNA clone scan0037.i.19 5prim, mRNA sequence	Ssc.24114
N1c-Positive Leukocytes	GNL|UG|SSC#S18549905	BX918556	---	BX918556 Sus Scrofa library (scan) Sus scrofa cDNA clone scan0034.h.12 5prim, mRNA sequence	Ssc.6919
N1c-Positive Leukocytes	GNL|UG|SSC#S19690473	AY577905	CXCL2	Sus scrofa CXCL2 mRNA, complete cds	Ssc.4871
N1c-Positive Leukocytes	GNL|UG|SSC#S20116228	NM_214376	AREG	Sus scrofa amphiregulin (AREG), mRNA	Ssc.14467
N1c-Positive Leukocytes	GNL|UG|SSC#S20116568	NM_213876	AMCF-II	Sus scrofa alveolar macrophage-derived chemotactic factor-II (AMCF-II), mRNA	Ssc.719
N1c-Positive Leukocytes	GNL|UG|SSC#S20116676	NM_214037	AMBN	Sus scrofa ameloblastin (AMBN), mRNA	Ssc.140
N1c-Positive Leukocytes	GNL|UG|SSC#S23213067	AY609941	---	Sus scrofa clone Clu_4603.scr.msk.p1.Contig2, mRNA sequence	Ssc.7708
N1c-Positive Leukocytes	GNL|UG|SSC#S23213351	AY609657	---	Sus scrofa clone Clu_23904.scr.msk.p1.Contig1, mRNA sequence	Ssc.7446
N1c-Positive Leukocytes	GNL|UG|SSC#S23213412	AY609565	---	Sus scrofa clone Clu_1866.scr.msk.p1.Contig2, mRNA sequence	Ssc.22360
N1c-Positive Leukocytes	GNL|UG|SSC#S23691231	DN102330	P2X3R	1097242 MARC 4PIG Sus scrofa cDNA 5', mRNA sequence	Ssc.29121
N1c-Positive Leukocytes	GNL|UG|SSC#S23694797	DN105900	---	1102232 MARC 4PIG Sus scrofa cDNA 3', mRNA sequence	Ssc.19482
N1c-Positive Leukocytes	GNL|UG|SSC#S23758814	DN116433	---	1116004 MARC 4PIG Sus scrofa cDNA 5', mRNA sequence	Ssc.10419
N1c-Positive Leukocytes	GNL|UG|SSC#S26716034	AJ952118	---	AJ952118 KN404_1 Sus scrofa cDNA clone C0007738d08 3', mRNA sequence	Ssc.5842
N1c-Positive Leukocytes	GNL|UG|SSC#S26721159	AJ957243	---	AJ957243 KN404_2 Sus scrofa cDNA clone C0007758p17 3', mRNA sequence	Ssc.2407
N1c-Positive Leukocytes	GNL|UG|SSC#S26723525	AJ959609	---	AJ959609 KN404_2 Sus scrofa cDNA clone C0007749g04 5', mRNA sequence	Ssc.14466
N1c-Positive Leukocytes	GNL|UG|SSC#S35165452	AK240069	---	Sus scrofa mRNA, clone:UTR010026G03, expressed in uterus	Ssc.24984
N1c-Positive Leukocytes	GNL|UG|SSC#S35169042	AK235870	SC4MOL	Sus scrofa mRNA, clone:OVRM10121D08, expressed in ovary	Ssc.18628
N1c-Positive Leukocytes	GNL|UG|SSC#S35169559	AK235759	---	Sus scrofa mRNA, clone:OVRM10113A04, expressed in ovary	Ssc.1493
N1c-Positive Leukocytes	GNL|UG|SSC#S35170698	AK238330	---	Sus scrofa mRNA, clone:TCH010084F05, expressed in trachea	Ssc.9717
N1c-Positive Leukocytes	GNL|UG|SSC#S35170883	AK235359	---	Sus scrofa mRNA, clone:OVRM10072C12, expressed in ovary	Ssc.4381
N1c-Positive Leukocytes	GNL|UG|SSC#S35171398	AK235058	---	Sus scrofa mRNA, clone:OVRM10045D12, expressed in ovary	Ssc.2909
N1c-Positive Leukocytes	GNL|UG|SSC#S35171578	AK231471	TLR1	Sus scrofa mRNA, clone:ITT010075C05, expressed in intestine	Ssc.19704
N1c-Positive Leukocytes	GNL|UG|SSC#S35173348	AK231006	---	Sus scrofa mRNA, clone:AMP010080E08, expressed in alveolar macrophage	Ssc.16506
N1c-Positive Leukocytes	GNL|UG|SSC#S35173349	AK231005	IL8	Sus scrofa mRNA, clone:AMP010080D01, expressed in alveolar macrophage	Ssc.658
N1c-Positive Leukocytes	GNL|UG|SSC#S35173818	AK237458	---	Sus scrofa mRNA, clone:SPL010047H01, expressed in spleen	Ssc.27177
N1c-Positive Leukocytes	GNL|UG|SSC#S35717978	AB259649	SERPING1	Sus scrofa C1-INH mRNA for C1 inhibitor, complete cds	Ssc.20728
N1c-Positive Leukocytes	GNL|UG|SSC#S36164941	AM042539	CPE	Sus scrofa CPE gene for carboxypeptidase E	Ssc.5464
PHA-Induced Proliferation	GNL|UG|SSC#S16767870	CF365489	---	836121 MARC 3PIG Sus scrofa cDNA 3', mRNA sequence	Ssc.19470
PHA-Induced Proliferation	GNL|UG|SSC#S17057579	CF722620	---	A11_LKF002 UMNMPM3 Sus scrofa cDNA clone PPSL_18A011 5', mRNA sequence	Ssc.21606
PHA-Induced Proliferation	GNL|UG|SSC#S17510207	BX665233	---	BX665233 Sus Scrofa library (scag) Sus scrofa cDNA clone scag0003.h.03 5prim, mRNA sequence	Ssc.12988
PHA-Induced Proliferation	GNL|UG|SSC#S17525410	BX674551	---	BX674551 Sus Scrofa library (scac) Sus scrofa cDNA clone scac0043.o.23 5prim, mRNA sequence	Ssc.17301
PHA-Induced Proliferation	GNL|UG|SSC#S18549754	BX918405	P14ARF	BX918405 Sus Scrofa library (scan) Sus scrofa cDNA clone scan0038.i.01 5prim, mRNA sequence	Ssc.15750
PHA-Induced Proliferation	GNL|UG|SSC#S19540060	CN156156	---	943522 MARC 4PIG Sus scrofa cDNA 5', mRNA sequence	Ssc.1348
PHA-Induced Proliferation	GNL|UG|SSC#S19542087	CN158183	---	946959 MARC 4PIG Sus scrofa cDNA 5', mRNA sequence	Ssc.6363
PHA-Induced Proliferation	GNL|UG|SSC#S23759053	DN116672	---	1116260 MARC 4PIG Sus scrofa cDNA 5', mRNA sequence	Ssc.24006
PHA-Induced Proliferation	GNL|UG|SSC#S26722558	AJ958642	---	AJ958642 KN404_2 Sus scrofa cDNA clone C0007755f11 3', mRNA sequence	Ssc.8805
PHA-Induced Proliferation	GNL|UG|SSC#S35167128	AK232816	C1R	Sus scrofa mRNA, clone:LVRM10031F03, expressed in liver	Ssc.9951
PHA-Induced Proliferation	GNL|UG|SSC#S35170369	AK235492	---	Sus scrofa mRNA, clone:OVRM10087B09, expressed in ovary	Ssc.8808
PHA-Induced Proliferation	GNL|UG|SSC#S35170564	AK235196	---	Sus scrofa mRNA, clone:OVRM10057D10, expressed in ovary	Ssc.8170
PHA-Induced Proliferation	GNL|UG|SSC#S35171543	AK234953	---	Sus scrofa mRNA, clone:OVRM10035G10, expressed in ovary	Ssc.26312
PHA-Induced Proliferation	GNL|UG|SSC#S35173228	AK234445	MRPS11	Sus scrofa mRNA, clone:OVR010063A06, expressed in ovary	Ssc.4908
PHA-Induced Proliferation	GNL|UG|SSC#S40435713	EW530319	---	rret34_o9.y1 ret Sus scrofa cDNA 5', mRNA sequence	Ssc.22477
PHA-Induced Proliferation	GNL|UG|SSC#S40547950	EW634665	---	rtes18_n21r1.y1 tes Sus scrofa cDNA 5', mRNA sequence	Ssc.13538
PHA-Induced Proliferation	GNL|UG|SSC#S40588179	EW674892	---	rvin025_k12.y1 vin Sus scrofa cDNA 5', mRNA sequence	Ssc.29601
PHA-Induced Proliferation	GNL|UG|SSC#S43509679	NM_001123213	CR956404.2	Sus scrofa VAMP (vesicle-associated membrane protein)-associated protein B and C (VAPB), mRNA	Ssc.17599
PHA-Induced Proliferation	GNL|UG|SSC#S46875840	XM_001929594	CH242-511J12.2	PREDICTED: Sus scrofa similar to zinc finger protein 64 homolog (mouse), transcript variant 1 (LOC100155190), mRNA	Ssc.21551
PHA-Induced Proliferation	GNL|UG|SSC#S46876266	XM_001928206	LOC100153147	PREDICTED: Sus scrofa similar to Serine/threonine-protein kinase 16 (Protein kinase PKL12) (Myristoylated and palmitoylated serine/threonine-protein kinase) (MPSK) (TGF-beta-stimulated factor 1) (TSF-1) (hPSK) (LOC100153147), mRNA	Ssc.12086
PHA-Induced Proliferation	GNL|UG|SSC#S46878304	XM_001925622	LOC100157078	PREDICTED: Sus scrofa similar to hyaluronan and proteoglycan link protein 3 (LOC100157078), mRNA	Ssc.26543
PHA-Induced Proliferation	GNL|UG|SSC#S46878306	XM_001925395	ACAN	PREDICTED: Sus scrofa aggrecan, transcript variant 2 (AGC1), mRNA	Ssc.15907
PHA-Induced Proliferation	GNL|UG|SSC#S46879901	XM_001927860	LOC100156173	PREDICTED: Sus scrofa similar to RNA-binding protein 8A (RNA-binding motif protein 8A) (Ribonucleoprotein RBM8A) (RNA-binding protein Y14) (Binder of OVCA1-1) (BOV-1) (LOC100156173), mRNA	Ssc.2081
PHA-Induced Proliferation	GNL|UG|SSC#S46880776	XM_001924194	LOC100152808	PREDICTED: Sus scrofa similar to WD repeat and HMG-box DNA-binding protein 1 (Acidic nucleoplasmic DNA-binding protein 1) (And-1) (LOC100152808), mRNA	Ssc.23999
PHA-Induced Proliferation	GNL|UG|SSC#S46880781	XM_001926549	LOC100154173	PREDICTED: Sus scrofa similar to fermitin family homolog 2 (LOC100154173), mRNA	Ssc.10132
PHA-Induced Proliferation	GNL|UG|SSC#S46880788	XM_001926264	LOC100156994	PREDICTED: Sus scrofa similar to Nidogen-2 precursor (NID-2) (Osteonidogen) (LOC100156994), mRNA	Ssc.1053
PHA-Induced Proliferation	GNL|UG|SSC#S46880794	XM_001927720	LOC100156165	PREDICTED: Sus scrofa similar to WW45 protein (LOC100156165), mRNA	Ssc.19884
PHA-Induced Proliferation	GNL|UG|SSC#S46880804	XM_001924630	LOC100156579	PREDICTED: Sus scrofa similar to serologically defined colon cancer antigen 1 (LOC100156579), mRNA	Ssc.26639
PHA-Induced Proliferation	GNL|UG|SSC#S46880895	XM_001928937	LOC100156847	PREDICTED: Sus scrofa similar to Homeobox protein SIX1 (Sine oculis homeobox homolog 1) (LOC100156847), mRNA	Ssc.15233
PHA-Induced Proliferation	GNL|UG|SSC#S46880898	XM_001928748	LOC100152785	PREDICTED: Sus scrofa similar to Dehydrogenase/reductase (SDR family) member 7 (LOC100152785), mRNA	Ssc.6441
PHA-Induced Proliferation	GNL|UG|SSC#S46880900	XM_001928595	LOC100153985	PREDICTED: Sus scrofa similar to protein phosphatase 1A (LOC100153985), mRNA	Ssc.5732
PHA-Induced Proliferation	GNL|UG|SSC#S46880949	XM_001928078	LOC100155995	PREDICTED: Sus scrofa similar to NF1-B3, transcript variant 2 (LOC100155995), mRNA	Ssc.25271
Post-Stress Mitogen Induced IL-2 Activity	GNL|UG|SSC#S18359420	CK454861	---	915379 MARC 4PIG Sus scrofa cDNA 5', mRNA sequence	Ssc.9439
Post-Stress Mitogen Induced IL-2 Activity	GNL|UG|SSC#S23212791	AY610217	LOC733698	Sus scrofa clone Clu_9891.scr.msk.p1.Contig3, mRNA sequence	Ssc.7419
Post-Stress Mitogen Induced IL-2 Activity	GNL|UG|SSC#S35167853	AK236293	ACADM	Sus scrofa mRNA, clone:OVRM10173G02, expressed in ovary	Ssc.142
Post-Stress Mitogen Induced IL-2 Activity	GNL|UG|SSC#S35173165	AK234508	---	Sus scrofa mRNA, clone:OVR010074B08, expressed in ovary	Ssc.10819
Post-Stress Mitogen Induced IL-2 Activity	GNL|UG|SSC#S46877532	XM_001928454	LOC100155235	PREDICTED: Sus scrofa similar to guanine nucleotide binding protein-like 3 (LOC100155235), mRNA	Ssc.8253
PWM-Induced Cell Proliferation	GNL|UG|SSC#S17526901	BX675859	---	BX675859 Sus Scrofa library (scac) Sus scrofa cDNA clone scac0034.l.07 3prim, mRNA sequence	Ssc.20478
PWM-Induced Cell Proliferation	GNL|UG|SSC#S18554158	BX922809	---	BX922809 Sus Scrofa library (scan) Sus scrofa cDNA clone scan0016.f.12 5prim, mRNA sequence	Ssc.9726
PWM-Induced Cell Proliferation	GNL|UG|SSC#S26727041	AJ963125	---	AJ963125 KN404_2 Sus scrofa cDNA clone C0007755m14 5', mRNA sequence	Ssc.8444
PWM-Induced Cell Proliferation	GNL|UG|SSC#S31120797	DY424635	---	1543467 MARC 3PIG Sus scrofa cDNA 5', mRNA sequence	Ssc.26825
PWM-Induced Cell Proliferation	GNL|UG|SSC#S31986007	DY684916	---	BMILT009 Banna Minipig Inbred line liver tissue cDNA library Sus scrofa cDNA, mRNA sequence	Ssc.26582
PWM-Induced Cell Proliferation	GNL|UG|SSC#S34530167	DB804239	NDUFC1	DB804239 full-length enriched swine cDNA library, adult skin Sus scrofa cDNA clone SKNB10070C02 5', mRNA sequence	Ssc.3869
PWM-Induced Cell Proliferation	GNL|UG|SSC#S35171643	AK231502	---	Sus scrofa mRNA, clone:ITT010082G12, expressed in intestine	Ssc.29894
PWM-Induced Cell Proliferation	GNL|UG|SSC#S35172943	AK237738	---	Sus scrofa mRNA, clone:SPL010087A03, expressed in spleen	Ssc.3719
Resistance/Susceptibility To Pseudorabies	GNL|UG|SSC#S18360885	CK456387	---	917060 MARC 4PIG Sus scrofa cDNA 3', mRNA sequence	Ssc.4236
Resistance/Susceptibility To Pseudorabies	GNL|UG|SSC#S18553851	BX922502	---	BX922502 Sus Scrofa library (scan) Sus scrofa cDNA clone scan0010.h.19 5prim, mRNA sequence	Ssc.6205
Resistance/Susceptibility To Pseudorabies	GNL|UG|SSC#S19540329	CN156425	---	943823 MARC 4PIG Sus scrofa cDNA 5', mRNA sequence	Ssc.26577
Resistance/Susceptibility To Pseudorabies	GNL|UG|SSC#S19541350	CN157446	---	946157 MARC 4PIG Sus scrofa cDNA 5', mRNA sequence	Ssc.24847
Resistance/Susceptibility To Pseudorabies	GNL|UG|SSC#S34525315	DB799591	---	DB799591 full-length enriched swine cDNA library, adult immature dendritic cell Sus scrofa cDNA clone DCI010113E10 5', mRNA sequence	Ssc.18671
Resistance/Susceptibility To Pseudorabies	GNL|UG|SSC#S35166169	AK239756	---	Sus scrofa mRNA, clone:THY010202F01, expressed in thymus	Ssc.24991
Resistance/Susceptibility To Pseudorabies	GNL|UG|SSC#S35167400	AK232744	HP	Sus scrofa mRNA, clone:LVRM10017D11, expressed in liver	Ssc.37
Resistance/Susceptibility To Pseudorabies	GNL|UG|SSC#S35167609	AK239323	---	Sus scrofa mRNA, clone:THY010092H01, expressed in thymus	Ssc.7554
Resistance/Susceptibility To Pseudorabies	GNL|UG|SSC#S35167610	AK239322	---	Sus scrofa mRNA, clone:THY010092G09, expressed in thymus	Ssc.24217
Resistance/Susceptibility To Pseudorabies	GNL|UG|SSC#S35168579	AK232544	---	Sus scrofa mRNA, clone:LVR010066D04, expressed in liver	Ssc.11511
Resistance/Susceptibility To Pseudorabies	GNL|UG|SSC#S35168935	AK235923	---	Sus scrofa mRNA, clone:OVRM10126A03, expressed in ovary	Ssc.5334
Resistance/Susceptibility To Pseudorabies	GNL|UG|SSC#S35169068	AK235846	---	Sus scrofa mRNA, clone:OVRM10120B02, expressed in ovary	Ssc.5839
Resistance/Susceptibility To Pseudorabies	GNL|UG|SSC#S35171184	AK231639	---	Sus scrofa mRNA, clone:LNG010003H07, expressed in lung	Ssc.11186
Resistance/Susceptibility To Pseudorabies	GNL|UG|SSC#S35171360	AK235096	---	Sus scrofa mRNA, clone:OVRM10049D05, expressed in ovary	Ssc.19637
Resistance/Susceptibility To Pseudorabies	GNL|UG|SSC#S35172800	AK231090	---	Sus scrofa mRNA, clone:AMP010091G08, expressed in alveolar macrophage	Ssc.21837
Small Intestinal Escherichia Coli F18 Receptor	GNL|UG|SSC#S16517826	CF181310	POLR2I	818121 MARC 3PIG Sus scrofa cDNA 5', mRNA sequence	Ssc.18382
Small Intestinal Escherichia Coli F18 Receptor	GNL|UG|SSC#S17511419	BX667493	---	BX667493 Sus Scrofa library (scag) Sus scrofa cDNA clone scag0001.h.04 3prim, mRNA sequence	Ssc.15672
Small Intestinal Escherichia Coli F18 Receptor	GNL|UG|SSC#S18276682	BP173173	---	BP173173 full-length enriched swine cDNA library, adult uterus Sus scrofa cDNA clone UTR010035H02 5', mRNA sequence	Ssc.23765
Small Intestinal Escherichia Coli F18 Receptor	GNL|UG|SSC#S18354664	CK450105	---	893724 MARC 4PIG Sus scrofa cDNA 5', mRNA sequence	Ssc.21185
Small Intestinal Escherichia Coli F18 Receptor	GNL|UG|SSC#S18381870	CK461986	---	932753 MARC 4PIG Sus scrofa cDNA 5', mRNA sequence	Ssc.23134
Small Intestinal Escherichia Coli F18 Receptor	GNL|UG|SSC#S18556165	BX924816	---	BX924816 Sus Scrofa library (scan) Sus scrofa cDNA clone scan0018.c.13 5prim, mRNA sequence	Ssc.17978
Small Intestinal Escherichia Coli F18 Receptor	GNL|UG|SSC#S18557788	BX926439	---	BX926439 Sus Scrofa library (scan) Sus scrofa cDNA clone scan0014.g.08 5prim, mRNA sequence	Ssc.12855
Small Intestinal Escherichia Coli F18 Receptor	GNL|UG|SSC#S19542176	CN158272	MAT-8	947056 MARC 4PIG Sus scrofa cDNA 5', mRNA sequence	Ssc.569
Small Intestinal Escherichia Coli F18 Receptor	GNL|UG|SSC#S20116272	NM_214330	GPI	Sus scrofa glucose phosphate isomerase (GPI), mRNA	Ssc.2375
Small Intestinal Escherichia Coli F18 Receptor	GNL|UG|SSC#S20116646	NM_214069	FUT2	Sus scrofa fucosyltransferase 2 (secretor status included) (FUT2), mRNA	Ssc.243
Small Intestinal Escherichia Coli F18 Receptor	GNL|UG|SSC#S23213424	AY609553	---	Sus scrofa clone Clu_1719.scr.msk.p1.Contig3, mRNA sequence	Ssc.7608
Small Intestinal Escherichia Coli F18 Receptor	GNL|UG|SSC#S26724538	AJ960622	---	AJ960622 KN404_2 Sus scrofa cDNA clone C0007749g22 5', mRNA sequence	Ssc.9547
Small Intestinal Escherichia Coli F18 Receptor	GNL|UG|SSC#S29974032	CV870690	---	PDUts1082D07 Porcine testis cDNA library I Sus scrofa cDNA clone PDUts1082D07 5', mRNA sequence	Ssc.9062
Small Intestinal Escherichia Coli F18 Receptor	GNL|UG|SSC#S31120674	DY424512	---	1543316 MARC 3PIG Sus scrofa cDNA 5', mRNA sequence	Ssc.12157
Small Intestinal Escherichia Coli F18 Receptor	GNL|UG|SSC#S34516411	DB786703	---	DB786703 full-length enriched swine cDNA library, adult adrenal gland Sus scrofa cDNA clone ADR010058H03 5', mRNA sequence	Ssc.23486
Small Intestinal Escherichia Coli F18 Receptor	GNL|UG|SSC#S35164087	AK237272	LOC494560	Sus scrofa mRNA, clone:SPL010019G05, expressed in spleen	Ssc.13823
Small Intestinal Escherichia Coli F18 Receptor	GNL|UG|SSC#S35164306	AK234033	---	Sus scrofa mRNA, clone:MLN010100A11, expressed in mesenteric lymph node	Ssc.15679
Small Intestinal Escherichia Coli F18 Receptor	GNL|UG|SSC#S35164904	AK233634	---	Sus scrofa mRNA, clone:LVRM10192G01, expressed in liver	Ssc.18854
Small Intestinal Escherichia Coli F18 Receptor	GNL|UG|SSC#S35165423	AK240098	---	Sus scrofa mRNA, clone:UTR010030G06, expressed in uterus	Ssc.15655
Small Intestinal Escherichia Coli F18 Receptor	GNL|UG|SSC#S35166421	AK233115	---	Sus scrofa mRNA, clone:LVRM10082D06, expressed in liver	Ssc.26161
Small Intestinal Escherichia Coli F18 Receptor	GNL|UG|SSC#S35166525	AK233011	---	Sus scrofa mRNA, clone:LVRM10067F11, expressed in liver	Ssc.15479
Small Intestinal Escherichia Coli F18 Receptor	GNL|UG|SSC#S35167192	AK236552	---	Sus scrofa mRNA, clone:OVRM10202A10, expressed in ovary	Ssc.4572
Small Intestinal Escherichia Coli F18 Receptor	GNL|UG|SSC#S35167704	AK239228	---	Sus scrofa mRNA, clone:THY010080G02, expressed in thymus	Ssc.24549
Small Intestinal Escherichia Coli F18 Receptor	GNL|UG|SSC#S35169186	AK232483	ECH1	Sus scrofa mRNA, clone:LVR010052F12, expressed in liver	Ssc.5099
Small Intestinal Escherichia Coli F18 Receptor	GNL|UG|SSC#S35169759	AK232315	APOE	Sus scrofa mRNA, clone:LVR010018B07, expressed in liver	Ssc.1342
Small Intestinal Escherichia Coli F18 Receptor	GNL|UG|SSC#S35170528	AK235232	---	Sus scrofa mRNA, clone:OVRM10060C04, expressed in ovary	Ssc.20441
Small Intestinal Escherichia Coli F18 Receptor	GNL|UG|SSC#S35170662	AK231853	---	Sus scrofa mRNA, clone:LNG010032F07, expressed in lung	Ssc.23982
Small Intestinal Escherichia Coli F18 Receptor	GNL|UG|SSC#S35170981	AK235261	---	Sus scrofa mRNA, clone:OVRM10063C08, expressed in ovary	Ssc.3108
Small Intestinal Escherichia Coli F18 Receptor	GNL|UG|SSC#S35171141	AK231683	ARPC1B	Sus scrofa mRNA, clone:LNG010007F06, expressed in lung	Ssc.15456
Small Intestinal Escherichia Coli F18 Receptor	GNL|UG|SSC#S35171505	AK231707	---	Sus scrofa mRNA, clone:LNG010014D07, expressed in lung	Ssc.15656
Small Intestinal Escherichia Coli F18 Receptor	GNL|UG|SSC#S35171576	AK231473	---	Sus scrofa mRNA, clone:ITT010076D03, expressed in intestine	Ssc.20117
Small Intestinal Escherichia Coli F18 Receptor	GNL|UG|SSC#S35171885	AK234927	---	Sus scrofa mRNA, clone:OVRM10032F11, expressed in ovary	Ssc.2571
Small Intestinal Escherichia Coli F18 Receptor	GNL|UG|SSC#S35172094	AK231399	---	Sus scrofa mRNA, clone:ITT010054H06, expressed in intestine	Ssc.2772
Small Intestinal Escherichia Coli F18 Receptor	GNL|UG|SSC#S35172129	AK231364	---	Sus scrofa mRNA, clone:ITT010047H11, expressed in intestine	Ssc.25470
Small Intestinal Escherichia Coli F18 Receptor	GNL|UG|SSC#S35172574	AK234634	---	Sus scrofa mRNA, clone:OVR010101B12, expressed in ovary	Ssc.9341
Small Intestinal Escherichia Coli F18 Receptor	GNL|UG|SSC#S35172893	AK240588	---	Sus scrofa mRNA, clone:UTR010103B04, expressed in uterus	Ssc.11016
Small Intestinal Escherichia Coli F18 Receptor	GNL|UG|SSC#S35173634	AK240439	---	Sus scrofa mRNA, clone:UTR010070B04, expressed in uterus	Ssc.3245
Small Intestinal Escherichia Coli F18 Receptor	GNL|UG|SSC#S35173641	AK240432	---	Sus scrofa mRNA, clone:UTR010069B10, expressed in uterus	Ssc.3415
Small Intestinal Escherichia Coli F18 Receptor	GNL|UG|SSC#S37223544	EF375723	EPAS1	Sus scrofa hypoxia-inducible factor 2 alpha mRNA, complete cds	Ssc.3921
Small Intestinal Escherichia Coli F18 Receptor	GNL|UG|SSC#S37959704	DQ492687	ZFAND5	Sus scrofa zinc finger protein 216 mRNA, complete cds	Ssc.27892
Small Intestinal Escherichia Coli F18 Receptor	GNL|UG|SSC#S40122393	EW217300	HCST	rfty519b_o2.y1 fty Sus scrofa cDNA 5', mRNA sequence	Ssc.433
Small Intestinal Escherichia Coli F18 Receptor	GNL|UG|SSC#S6074053	BI182307	---	UNL-P-FN-bg-h-08-0-UNL.s1 UNL-P-FN Sus scrofa cDNA clone UNL-P-FN-bg-h-08-0-UNL 3', mRNA sequence	Ssc.11730
Small Intestinal Escherichia Coli F18 Receptor	GNL|UG|SSC#S6090424	AF136896	FUT1	Sus scrofa alpha-1,2-fucosyltransferase (FUT1) mRNA, complete cds	Ssc.242
Stress-Induced Alteration In Number Of Neutrophils	GNL|UG|SSC#S17668153	AY392087	TLR2	Sus scrofa toll-like receptor 2 mRNA, complete cds	Ssc.17337
Stress-Induced Alteration In Number Of Neutrophils	GNL|UG|SSC#S18273345	BP169836	CXCL9	BP169836 full-length enriched swine cDNA library, adult uterus Sus scrofa cDNA clone UTR010042A11 5', mRNA sequence	Ssc.26146
Stress-Induced Alteration In Number Of Neutrophils	GNL|UG|SSC#S19690473	AY577905	CXCL2	Sus scrofa CXCL2 mRNA, complete cds	Ssc.4871
Stress-Induced Alteration In Number Of Neutrophils	GNL|UG|SSC#S20116228	NM_214376	AREG	Sus scrofa amphiregulin (AREG), mRNA	Ssc.14467
Stress-Induced Alteration In Number Of Neutrophils	GNL|UG|SSC#S20116568	NM_213876	AMCF-II	Sus scrofa alveolar macrophage-derived chemotactic factor-II (AMCF-II), mRNA	Ssc.719
Stress-Induced Alteration In Number Of Neutrophils	GNL|UG|SSC#S23213412	AY609565	---	Sus scrofa clone Clu_1866.scr.msk.p1.Contig2, mRNA sequence	Ssc.22360
Stress-Induced Alteration In Number Of Neutrophils	GNL|UG|SSC#S23691231	DN102330	P2X3R	1097242 MARC 4PIG Sus scrofa cDNA 5', mRNA sequence	Ssc.29121
Stress-Induced Alteration In Number Of Neutrophils	GNL|UG|SSC#S26721159	AJ957243	---	AJ957243 KN404_2 Sus scrofa cDNA clone C0007758p17 3', mRNA sequence	Ssc.2407
Stress-Induced Alteration In Number Of Neutrophils	GNL|UG|SSC#S35165452	AK240069	---	Sus scrofa mRNA, clone:UTR010026G03, expressed in uterus	Ssc.24984
Stress-Induced Alteration In Number Of Neutrophils	GNL|UG|SSC#S35170698	AK238330	---	Sus scrofa mRNA, clone:TCH010084F05, expressed in trachea	Ssc.9717
Stress-Induced Alteration In Number Of Neutrophils	GNL|UG|SSC#S35170883	AK235359	---	Sus scrofa mRNA, clone:OVRM10072C12, expressed in ovary	Ssc.4381
Stress-Induced Alteration In Number Of Neutrophils	GNL|UG|SSC#S35171398	AK235058	---	Sus scrofa mRNA, clone:OVRM10045D12, expressed in ovary	Ssc.2909
Stress-Induced Alteration In Number Of Neutrophils	GNL|UG|SSC#S35173349	AK231005	IL8	Sus scrofa mRNA, clone:AMP010080D01, expressed in alveolar macrophage	Ssc.658
Stress-Induced Alteration In Number Of Neutrophils	GNL|UG|SSC#S35717978	AB259649	SERPING1	Sus scrofa C1-INH mRNA for C1 inhibitor, complete cds	Ssc.20728
White Blood Cell Counts	GNL|UG|SSC#S16767870	CF365489	---	836121 MARC 3PIG Sus scrofa cDNA 3', mRNA sequence	Ssc.19470
White Blood Cell Counts	GNL|UG|SSC#S17057579	CF722620	---	A11_LKF002 UMNMPM3 Sus scrofa cDNA clone PPSL_18A011 5', mRNA sequence	Ssc.21606
White Blood Cell Counts	GNL|UG|SSC#S17510207	BX665233	---	BX665233 Sus Scrofa library (scag) Sus scrofa cDNA clone scag0003.h.03 5prim, mRNA sequence	Ssc.12988
White Blood Cell Counts	GNL|UG|SSC#S17525410	BX674551	---	BX674551 Sus Scrofa library (scac) Sus scrofa cDNA clone scac0043.o.23 5prim, mRNA sequence	Ssc.17301
White Blood Cell Counts	GNL|UG|SSC#S18549754	BX918405	P14ARF	BX918405 Sus Scrofa library (scan) Sus scrofa cDNA clone scan0038.i.01 5prim, mRNA sequence	Ssc.15750
White Blood Cell Counts	GNL|UG|SSC#S19540060	CN156156	---	943522 MARC 4PIG Sus scrofa cDNA 5', mRNA sequence	Ssc.1348
White Blood Cell Counts	GNL|UG|SSC#S19542087	CN158183	---	946959 MARC 4PIG Sus scrofa cDNA 5', mRNA sequence	Ssc.6363
White Blood Cell Counts	GNL|UG|SSC#S23759053	DN116672	---	1116260 MARC 4PIG Sus scrofa cDNA 5', mRNA sequence	Ssc.24006
White Blood Cell Counts	GNL|UG|SSC#S26722558	AJ958642	---	AJ958642 KN404_2 Sus scrofa cDNA clone C0007755f11 3', mRNA sequence	Ssc.8805
White Blood Cell Counts	GNL|UG|SSC#S35167128	AK232816	C1R	Sus scrofa mRNA, clone:LVRM10031F03, expressed in liver	Ssc.9951
White Blood Cell Counts	GNL|UG|SSC#S35170369	AK235492	---	Sus scrofa mRNA, clone:OVRM10087B09, expressed in ovary	Ssc.8808
White Blood Cell Counts	GNL|UG|SSC#S35170564	AK235196	---	Sus scrofa mRNA, clone:OVRM10057D10, expressed in ovary	Ssc.8170
White Blood Cell Counts	GNL|UG|SSC#S35171543	AK234953	---	Sus scrofa mRNA, clone:OVRM10035G10, expressed in ovary	Ssc.26312
White Blood Cell Counts	GNL|UG|SSC#S35173228	AK234445	MRPS11	Sus scrofa mRNA, clone:OVR010063A06, expressed in ovary	Ssc.4908
White Blood Cell Counts	GNL|UG|SSC#S40435713	EW530319	---	rret34_o9.y1 ret Sus scrofa cDNA 5', mRNA sequence	Ssc.22477
White Blood Cell Counts	GNL|UG|SSC#S40547950	EW634665	---	rtes18_n21r1.y1 tes Sus scrofa cDNA 5', mRNA sequence	Ssc.13538
White Blood Cell Counts	GNL|UG|SSC#S40588179	EW674892	---	rvin025_k12.y1 vin Sus scrofa cDNA 5', mRNA sequence	Ssc.29601
White Blood Cell Counts	GNL|UG|SSC#S43509679	NM_001123213	CR956404.2	Sus scrofa VAMP (vesicle-associated membrane protein)-associated protein B and C (VAPB), mRNA	Ssc.17599
White Blood Cell Counts	GNL|UG|SSC#S46875840	XM_001929594	CH242-511J12.2	PREDICTED: Sus scrofa similar to zinc finger protein 64 homolog (mouse), transcript variant 1 (LOC100155190), mRNA	Ssc.21551
White Blood Cell Counts	GNL|UG|SSC#S46876266	XM_001928206	LOC100153147	PREDICTED: Sus scrofa similar to Serine/threonine-protein kinase 16 (Protein kinase PKL12) (Myristoylated and palmitoylated serine/threonine-protein kinase) (MPSK) (TGF-beta-stimulated factor 1) (TSF-1) (hPSK) (LOC100153147), mRNA	Ssc.12086
White Blood Cell Counts	GNL|UG|SSC#S46878304	XM_001925622	LOC100157078	PREDICTED: Sus scrofa similar to hyaluronan and proteoglycan link protein 3 (LOC100157078), mRNA	Ssc.26543
White Blood Cell Counts	GNL|UG|SSC#S46878306	XM_001925395	ACAN	PREDICTED: Sus scrofa aggrecan, transcript variant 2 (AGC1), mRNA	Ssc.15907
White Blood Cell Counts	GNL|UG|SSC#S46879901	XM_001927860	LOC100156173	PREDICTED: Sus scrofa similar to RNA-binding protein 8A (RNA-binding motif protein 8A) (Ribonucleoprotein RBM8A) (RNA-binding protein Y14) (Binder of OVCA1-1) (BOV-1) (LOC100156173), mRNA	Ssc.2081
White Blood Cell Counts	GNL|UG|SSC#S46880776	XM_001924194	LOC100152808	PREDICTED: Sus scrofa similar to WD repeat and HMG-box DNA-binding protein 1 (Acidic nucleoplasmic DNA-binding protein 1) (And-1) (LOC100152808), mRNA	Ssc.23999
White Blood Cell Counts	GNL|UG|SSC#S46880781	XM_001926549	LOC100154173	PREDICTED: Sus scrofa similar to fermitin family homolog 2 (LOC100154173), mRNA	Ssc.10132
White Blood Cell Counts	GNL|UG|SSC#S46880788	XM_001926264	LOC100156994	PREDICTED: Sus scrofa similar to Nidogen-2 precursor (NID-2) (Osteonidogen) (LOC100156994), mRNA	Ssc.1053
White Blood Cell Counts	GNL|UG|SSC#S46880794	XM_001927720	LOC100156165	PREDICTED: Sus scrofa similar to WW45 protein (LOC100156165), mRNA	Ssc.19884
White Blood Cell Counts	GNL|UG|SSC#S46880804	XM_001924630	LOC100156579	PREDICTED: Sus scrofa similar to serologically defined colon cancer antigen 1 (LOC100156579), mRNA	Ssc.26639
White Blood Cell Counts	GNL|UG|SSC#S46880895	XM_001928937	LOC100156847	PREDICTED: Sus scrofa similar to Homeobox protein SIX1 (Sine oculis homeobox homolog 1) (LOC100156847), mRNA	Ssc.15233
White Blood Cell Counts	GNL|UG|SSC#S46880898	XM_001928748	LOC100152785	PREDICTED: Sus scrofa similar to Dehydrogenase/reductase (SDR family) member 7 (LOC100152785), mRNA	Ssc.6441
White Blood Cell Counts	GNL|UG|SSC#S46880900	XM_001928595	LOC100153985	PREDICTED: Sus scrofa similar to protein phosphatase 1A (LOC100153985), mRNA	Ssc.5732
White Blood Cell Counts	GNL|UG|SSC#S46880949	XM_001928078	LOC100155995	PREDICTED: Sus scrofa similar to NF1-B3, transcript variant 2 (LOC100155995), mRNA	Ssc.25271

## Sheet: N-PRRSV-QTL-Fig
Health Traits	QTL Symbol	Number of DE Genes
CD4-Positive Leukocytes	CD4L	122
CD2-Positive Leukocytes	CD2L	114
Band-Formed Neutrophils	BFNEUT	53
CD8-Positive Leukocytes	CD8L	53
Hemaglobin	HGB	43
Small Intestinal Escherichia Coli F18 Receptor	ECF18R	43
IgM-Positive Leukocytes	IGML	32
Lymphocytes	LYMPH	32
N1c-Positive Leukocytes	N1cL	32
PHA-Induced Proliferation	PHA	32
White Blood Cell Counts	WBC	32
Hematocrit	HCT	22
Resistance/Susceptibility To Pseudorabies	PrV	15
Stress-Induced Alteration In Number Of Neutrophils	IMM	14
ConA-Induced Cell Proliferation	conA	8
MHCII-Positive Leukocytes	MHCIIL	8
PWM-Induced Cell Proliferation	PWM	8
Post-Stress Mitogen Induced IL-2 Activity	IL2ACT	5
