# Supplementary material for: Understanding PRRSV Infection in Porcine Lung Based on Genome-Wide Transcriptome Response Identified by Deep Sequencing
Source: PLoS One. 2010 Jun 29;5(6):e11377. doi: 10.1371/journal.pone.0011377 (PMC2894071; doi:10.1371/journal.pone.0011377)
Supplement: Table S6 — Series Test Cluster of Gene Ontology (STC-GO) analysis of profile 1 and 0. (0.97 MB XLS) [file pone.0011377.s016.xls]

## Sheet: Profile1-STC-GO
Biological process (GO)	Genbank Acc	Gene Symbol	Gene Description	Subject_annotation	p value	Enrichment
regulation of lipid biosynthetic process	AK233385	LOC100152451	Sus scrofa mRNA, clone:LVRM10136C09, expressed in liver	PREDICTED: similar to SEC14-like 2 [Sus scrofa]	0.00786519	8.20175
regulation of lipid biosynthetic process	BI184471	---	UNL-P-FN-co-g-01-0-UNL.s1 UNL-P-FN Sus scrofa cDNA clone UNL-P-FN-co-g-01-0-UNL 3', mRNA sequence	PREDICTED: similar to Platelet-derived growth factor B chain precursor (PDGF B-chain) (Platelet-derived growth factor beta polypeptide) (PDGF-2) (c-sis) (Becaplermin) [Equus caballus]	0.00786519	8.20175
regulation of lipid biosynthetic process	EW166873	---	rfat0138_b8.y1 fat Sus scrofa cDNA 5', mRNA sequence		0.00786519	8.20175
sensory perception of chemical stimulus	BX665103	---	BX665103 Sus Scrofa library (scag) Sus scrofa cDNA clone scag0004.c.03 5prim, mRNA sequence		0.00786519	8.20175
sensory perception of chemical stimulus	BX925845	LCN1	BX925845 Sus Scrofa library (scan) Sus scrofa cDNA clone scan0022.b.02 5prim, mRNA sequence	lipocalin 1 [Sus scrofa] sp|P53715|LCN1_PIG RecName: Full=Lipocalin-1; AltName: Full=Von Ebner gland protein; Short=VEG protein; AltName: Full=Tear prealbumin; Short=TP; AltName: Full=Tear lipocalin; Short=Tlc; Flags: Precursor gb|AAB34720.1| VEG protein;	0.00786519	8.20175
sensory perception of chemical stimulus	EV983935	---	rcmu23_n5.y1 cmu Sus scrofa cDNA 5', mRNA sequence	odorant binding protein [Sus scrofa] gb|AAL31550.1|AF436848_1 odorant binding protein [Sus scrofa]	0.00786519	8.20175
DNA damage response, signal transduction by p53 class mediator resulting in induction of apoptosis	AK237480	---	Sus scrofa mRNA, clone:SPL010051C09, expressed in spleen	PREDICTED: similar to B-cell CLL/lymphoma 3 [Bos taurus]	0.0410317	8.20175
DNA damage response, signal transduction by p53 class mediator resulting in induction of apoptosis	DN100756	---	1000136 MARC 4PIG Sus scrofa cDNA 5', mRNA sequence	PREDICTED: similar to dual-specificity tyrosine-(Y)-phosphorylation regulated kinase 2 [Bos taurus]	0.0410317	8.20175
negative regulation of lipid biosynthetic process	BI184471	---	UNL-P-FN-co-g-01-0-UNL.s1 UNL-P-FN Sus scrofa cDNA clone UNL-P-FN-co-g-01-0-UNL 3', mRNA sequence	PREDICTED: similar to Platelet-derived growth factor B chain precursor (PDGF B-chain) (Platelet-derived growth factor beta polypeptide) (PDGF-2) (c-sis) (Becaplermin) [Equus caballus]	0.0410317	8.20175
negative regulation of lipid biosynthetic process	EW166873	---	rfat0138_b8.y1 fat Sus scrofa cDNA 5', mRNA sequence		0.0410317	8.20175
negative regulation of neuron apoptosis	BI183962	---	UNL-P-FN-cf-h-03-0-UNL.s1 UNL-P-FN Sus scrofa cDNA clone UNL-P-FN-cf-h-03-0-UNL 3', mRNA sequence	RAS p21 protein activator 1 [Mus musculus]	0.0410317	8.20175
negative regulation of neuron apoptosis	DT322069	---	SusFleck_BFN_0009_0012_5_pCNS_M07 SusFleck Backfat Normalized Sus scrofa cDNA clone 0009_0012_M07 5', mRNA sequence		0.0410317	8.20175
regulation of heart contraction	BX925993	---	BX925993 Sus Scrofa library (scan) Sus scrofa cDNA clone scan0021.f.19 5prim, mRNA sequence		0.0200801	6.15131
regulation of heart contraction	DB788903	---	DB788903 full-length enriched swine cDNA library, adult adrenal gland Sus scrofa cDNA clone ADR010083F11 5', mRNA sequence	unnamed protein product [Homo sapiens]	0.0200801	6.15131
regulation of heart contraction	EF375723	EPAS1	Sus scrofa hypoxia-inducible factor 2 alpha mRNA, complete cds	endothelial PAS domain protein 1 [Sus scrofa] gb|ABN48508.1| hypoxia-inducible factor 2 alpha [Sus scrofa]	0.0200801	6.15131
regulation of response to external stimulus	AK240553	---	Sus scrofa mRNA, clone:UTR010098A04, expressed in uterus	PREDICTED: S100 calcium binding protein, beta (neural) isoform 1 [Macaca mulatta] ref|XP_001098016.1| PREDICTED: S100 calcium binding protein, beta (neural) isoform 3 [Macaca mulatta] ref|XP_001097929.1| PREDICTED: S100 calcium binding protein, beta (neur	0.0200801	6.15131
regulation of response to external stimulus	BI184471	---	UNL-P-FN-co-g-01-0-UNL.s1 UNL-P-FN Sus scrofa cDNA clone UNL-P-FN-co-g-01-0-UNL 3', mRNA sequence	PREDICTED: similar to Platelet-derived growth factor B chain precursor (PDGF B-chain) (Platelet-derived growth factor beta polypeptide) (PDGF-2) (c-sis) (Becaplermin) [Equus caballus]	0.0200801	6.15131
regulation of response to external stimulus	CK463582	LOC414908	934496 MARC 4PIG Sus scrofa cDNA 5', mRNA sequence	vascular endotheial growth factor 2 [Sus scrofa]	0.0200801	6.15131
regulation of lipid metabolic process	AK233385	LOC100152451	Sus scrofa mRNA, clone:LVRM10136C09, expressed in liver	PREDICTED: similar to SEC14-like 2 [Sus scrofa]	0.0126079	5.04723
regulation of lipid metabolic process	AY690660	ACSL1	Sus scrofa acyl coenzyme A synthetase long-chain 1 mRNA, partial cds	acyl coenzyme A synthetase long-chain 1 [Sus scrofa]	0.0126079	5.04723
regulation of lipid metabolic process	BI184471	---	UNL-P-FN-co-g-01-0-UNL.s1 UNL-P-FN Sus scrofa cDNA clone UNL-P-FN-co-g-01-0-UNL 3', mRNA sequence	PREDICTED: similar to Platelet-derived growth factor B chain precursor (PDGF B-chain) (Platelet-derived growth factor beta polypeptide) (PDGF-2) (c-sis) (Becaplermin) [Equus caballus]	0.0126079	5.04723
regulation of lipid metabolic process	EW166873	---	rfat0138_b8.y1 fat Sus scrofa cDNA 5', mRNA sequence		0.0126079	5.04723
cartilage development	AY609516	---	Sus scrofa clone Clu_146952.scr.msk.p1.Contig2, mRNA sequence	leukocyte cell derived chemotaxin 1 precursor [Bos taurus] sp|P17404|LECT1_BOVIN RecName: Full=Chondromodulin-1; AltName: Full=Chondromodulin-I; Short=ChM-I; AltName: Full=Leukocyte cell-derived chemotaxin 1; AltName: Full=Small cartilage-derived glycopro	0.0392584	4.92105
cartilage development	CJ024171	---	CJ024171 full-length enriched swine cDNA library, adult trachea Sus scrofa cDNA clone TCH01A020024 5', mRNA sequence	collagen, type II, alpha 1 isoform 2 [Bos taurus]	0.0392584	4.92105
cartilage development	EW423367	---	rnca08b_j3.y1 nca Sus scrofa cDNA 5', mRNA sequence		0.0392584	4.92105
porphyrin biosynthetic process	AK230528	SUCLA2	Sus scrofa mRNA, clone:AMP010006D10, expressed in alveolar macrophage	PREDICTED: similar to succinate-CoA ligase, ADP-forming, beta subunit isoform 1 [Equus caballus]	0.0392584	4.92105
porphyrin biosynthetic process	AK237661	---	Sus scrofa mRNA, clone:SPL010075H03, expressed in spleen	5-aminolevulinate synthase, erythroid-specific, mitochondrial precursor (5-aminolevulinic acid synthase) (Delta-aminolevulinate synthase) (Delta-ALA synthetase) (ALAS-E) gb|AAD41464.1|AF086786_1 erythroid-specific 5-aminolevulinic acid synthase [Delphinap	0.0392584	4.92105
porphyrin biosynthetic process	AK239447	LOC100153636	Sus scrofa mRNA, clone:THY010104D06, expressed in thymus	PREDICTED: protoporphyrinogen oxidase [Sus scrofa]	0.0392584	4.92105
regulation of endocytosis	AK234218	---	Sus scrofa mRNA, clone:OVR010028H07, expressed in ovary	KIAA0064 [Homo sapiens]	0.0392584	4.92105
regulation of endocytosis	AY251012	GATA2	Sus scrofa transcription factor GATA-2 mRNA, complete cds	GATA binding protein 2 [Sus scrofa] gb|AAO73945.1| transcription factor GATA-2 [Sus scrofa]	0.0392584	4.92105
regulation of endocytosis	CK467191	---	938474 MARC 4PIG Sus scrofa cDNA 5', mRNA sequence		0.0392584	4.92105
tetrapyrrole biosynthetic process	AK230528	SUCLA2	Sus scrofa mRNA, clone:AMP010006D10, expressed in alveolar macrophage	PREDICTED: similar to succinate-CoA ligase, ADP-forming, beta subunit isoform 1 [Equus caballus]	0.0392584	4.92105
tetrapyrrole biosynthetic process	AK237661	---	Sus scrofa mRNA, clone:SPL010075H03, expressed in spleen	5-aminolevulinate synthase, erythroid-specific, mitochondrial precursor (5-aminolevulinic acid synthase) (Delta-aminolevulinate synthase) (Delta-ALA synthetase) (ALAS-E) gb|AAD41464.1|AF086786_1 erythroid-specific 5-aminolevulinic acid synthase [Delphinap	0.0392584	4.92105
tetrapyrrole biosynthetic process	AK239447	LOC100153636	Sus scrofa mRNA, clone:THY010104D06, expressed in thymus	PREDICTED: protoporphyrinogen oxidase [Sus scrofa]	0.0392584	4.92105
digestion	AF054584	MUC5AC	Sus scrofa domestica clone PGM-Z13 gastric mucin (MUC5AC) mRNA, partial cds	gastric mucin [Sus scrofa domestica]	0.0218316	4.37427
digestion	AK231557	---	Sus scrofa mRNA, clone:ITT010093F07, expressed in intestine	trefoil factor 3 (intestinal) [Bos taurus] gb|AAI02089.1| TFF3 protein [Bos taurus]	0.0218316	4.37427
digestion	AY690660	ACSL1	Sus scrofa acyl coenzyme A synthetase long-chain 1 mRNA, partial cds	acyl coenzyme A synthetase long-chain 1 [Sus scrofa]	0.0218316	4.37427
digestion	EF625353	CYP39A1	Sus scrofa cytochrome P450 (CYP39A1) mRNA, complete cds	cytochrome P450, family 39, subfamily A, polypeptide 1 [Sus scrofa] gb|ABS58493.1| cytochrome P450 [Sus scrofa]	0.0218316	4.37427
regulation of cell shape	AJ957849	---	AJ957849 KN404_2 Sus scrofa cDNA clone C0007749b12 5', mRNA sequence	PREDICTED: FYVE, RhoGEF and PH domain containing 6 [Bos taurus]	0.0184183	3.72807
regulation of cell shape	AK238002	---	Sus scrofa mRNA, clone:TCH010027A06, expressed in trachea	CDC42 effector protein (Rho GTPase binding) 1 [Bos taurus] sp|Q17QW1|BORG5_BOVIN RecName: Full=Cdc42 effector protein 1; AltName: Full=Binder of Rho GTPases 5 gb|AAI18149.1| CDC42 effector protein (Rho GTPase binding) 1 [Bos taurus]	0.0184183	3.72807
regulation of cell shape	BI183962	---	UNL-P-FN-cf-h-03-0-UNL.s1 UNL-P-FN Sus scrofa cDNA clone UNL-P-FN-cf-h-03-0-UNL 3', mRNA sequence	RAS p21 protein activator 1 [Mus musculus]	0.0184183	3.72807
regulation of cell shape	CK463582	LOC414908	934496 MARC 4PIG Sus scrofa cDNA 5', mRNA sequence	vascular endotheial growth factor 2 [Sus scrofa]	0.0184183	3.72807
regulation of cell shape	CK467652	---	938969 MARC 4PIG Sus scrofa cDNA 5', mRNA sequence	PREDICTED: similar to TAO kinase 2 isoform 1 [Canis familiaris]	0.0184183	3.72807
regulation of cell morphogenesis	AJ957849	---	AJ957849 KN404_2 Sus scrofa cDNA clone C0007749b12 5', mRNA sequence	PREDICTED: FYVE, RhoGEF and PH domain containing 6 [Bos taurus]	0.0439093	3.03768
regulation of cell morphogenesis	AK238002	---	Sus scrofa mRNA, clone:TCH010027A06, expressed in trachea	CDC42 effector protein (Rho GTPase binding) 1 [Bos taurus] sp|Q17QW1|BORG5_BOVIN RecName: Full=Cdc42 effector protein 1; AltName: Full=Binder of Rho GTPases 5 gb|AAI18149.1| CDC42 effector protein (Rho GTPase binding) 1 [Bos taurus]	0.0439093	3.03768
regulation of cell morphogenesis	BI183962	---	UNL-P-FN-cf-h-03-0-UNL.s1 UNL-P-FN Sus scrofa cDNA clone UNL-P-FN-cf-h-03-0-UNL 3', mRNA sequence	RAS p21 protein activator 1 [Mus musculus]	0.0439093	3.03768
regulation of cell morphogenesis	CK463582	LOC414908	934496 MARC 4PIG Sus scrofa cDNA 5', mRNA sequence	vascular endotheial growth factor 2 [Sus scrofa]	0.0439093	3.03768
regulation of cell morphogenesis	CK467652	---	938969 MARC 4PIG Sus scrofa cDNA 5', mRNA sequence	PREDICTED: similar to TAO kinase 2 isoform 1 [Canis familiaris]	0.0439093	3.03768
sensory perception	AK238706	---	Sus scrofa mRNA, clone:THY010019D09, expressed in thymus	latexin [Bos taurus] gb|AAI20150.1| Latexin [Bos taurus]	0.0106906	2.91618
sensory perception	BX665103	---	BX665103 Sus Scrofa library (scag) Sus scrofa cDNA clone scag0004.c.03 5prim, mRNA sequence		0.0106906	2.91618
sensory perception	BX925845	LCN1	BX925845 Sus Scrofa library (scan) Sus scrofa cDNA clone scan0022.b.02 5prim, mRNA sequence	lipocalin 1 [Sus scrofa] sp|P53715|LCN1_PIG RecName: Full=Lipocalin-1; AltName: Full=Von Ebner gland protein; Short=VEG protein; AltName: Full=Tear prealbumin; Short=TP; AltName: Full=Tear lipocalin; Short=Tlc; Flags: Precursor gb|AAB34720.1| VEG protein;	0.0106906	2.91618
sensory perception	BX926002	PEC-60	BX926002 Sus Scrofa library (scan) Sus scrofa cDNA clone scan0021.g.06 5prim, mRNA sequence		0.0106906	2.91618
sensory perception	CJ024171	---	CJ024171 full-length enriched swine cDNA library, adult trachea Sus scrofa cDNA clone TCH01A020024 5', mRNA sequence	collagen, type II, alpha 1 isoform 2 [Bos taurus]	0.0106906	2.91618
sensory perception	EF375723	EPAS1	Sus scrofa hypoxia-inducible factor 2 alpha mRNA, complete cds	endothelial PAS domain protein 1 [Sus scrofa] gb|ABN48508.1| hypoxia-inducible factor 2 alpha [Sus scrofa]	0.0106906	2.91618
sensory perception	EV983935	---	rcmu23_n5.y1 cmu Sus scrofa cDNA 5', mRNA sequence	odorant binding protein [Sus scrofa] gb|AAL31550.1|AF436848_1 odorant binding protein [Sus scrofa]	0.0106906	2.91618
sensory perception	EW423367	---	rnca08b_j3.y1 nca Sus scrofa cDNA 5', mRNA sequence		0.0106906	2.91618
cognition	AK238706	---	Sus scrofa mRNA, clone:THY010019D09, expressed in thymus	latexin [Bos taurus] gb|AAI20150.1| Latexin [Bos taurus]	0.00773574	2.83907
cognition	AK240553	---	Sus scrofa mRNA, clone:UTR010098A04, expressed in uterus	PREDICTED: S100 calcium binding protein, beta (neural) isoform 1 [Macaca mulatta] ref|XP_001098016.1| PREDICTED: S100 calcium binding protein, beta (neural) isoform 3 [Macaca mulatta] ref|XP_001097929.1| PREDICTED: S100 calcium binding protein, beta (neur	0.00773574	2.83907
cognition	BX665103	---	BX665103 Sus Scrofa library (scag) Sus scrofa cDNA clone scag0004.c.03 5prim, mRNA sequence		0.00773574	2.83907
cognition	BX925845	LCN1	BX925845 Sus Scrofa library (scan) Sus scrofa cDNA clone scan0022.b.02 5prim, mRNA sequence	lipocalin 1 [Sus scrofa] sp|P53715|LCN1_PIG RecName: Full=Lipocalin-1; AltName: Full=Von Ebner gland protein; Short=VEG protein; AltName: Full=Tear prealbumin; Short=TP; AltName: Full=Tear lipocalin; Short=Tlc; Flags: Precursor gb|AAB34720.1| VEG protein;	0.00773574	2.83907
cognition	BX926002	PEC-60	BX926002 Sus Scrofa library (scan) Sus scrofa cDNA clone scan0021.g.06 5prim, mRNA sequence		0.00773574	2.83907
cognition	CJ024171	---	CJ024171 full-length enriched swine cDNA library, adult trachea Sus scrofa cDNA clone TCH01A020024 5', mRNA sequence	collagen, type II, alpha 1 isoform 2 [Bos taurus]	0.00773574	2.83907
cognition	EF375723	EPAS1	Sus scrofa hypoxia-inducible factor 2 alpha mRNA, complete cds	endothelial PAS domain protein 1 [Sus scrofa] gb|ABN48508.1| hypoxia-inducible factor 2 alpha [Sus scrofa]	0.00773574	2.83907
cognition	EV983935	---	rcmu23_n5.y1 cmu Sus scrofa cDNA 5', mRNA sequence	odorant binding protein [Sus scrofa] gb|AAL31550.1|AF436848_1 odorant binding protein [Sus scrofa]	0.00773574	2.83907
cognition	EW423367	---	rnca08b_j3.y1 nca Sus scrofa cDNA 5', mRNA sequence		0.00773574	2.83907
regulation of transport	AK234218	---	Sus scrofa mRNA, clone:OVR010028H07, expressed in ovary	KIAA0064 [Homo sapiens]	0.0475053	2.26255
regulation of transport	AK235224	---	Sus scrofa mRNA, clone:OVRM10059B06, expressed in ovary	family with sequence similarity 3, member D [Homo sapiens] ref|XP_516561.2| PREDICTED: family with sequence similarity 3, member D isoform 3 [Pan troglodytes] ref|XP_001174358.1| PREDICTED: family with sequence similarity 3, member D isoform 2 [Pan troglo	0.0475053	2.26255
regulation of transport	AK235292	---	Sus scrofa mRNA, clone:OVRM10065G10, expressed in ovary	alveolar soft part sarcoma chromosome region, candidate 1 [Bos taurus] gb|AAI42389.1| ASPSCR1 protein [Bos taurus]	0.0475053	2.26255
regulation of transport	AK237480	---	Sus scrofa mRNA, clone:SPL010051C09, expressed in spleen	PREDICTED: similar to B-cell CLL/lymphoma 3 [Bos taurus]	0.0475053	2.26255
regulation of transport	AY251012	GATA2	Sus scrofa transcription factor GATA-2 mRNA, complete cds	GATA binding protein 2 [Sus scrofa] gb|AAO73945.1| transcription factor GATA-2 [Sus scrofa]	0.0475053	2.26255
regulation of transport	BX921660	---	BX921660 Sus Scrofa library (scan) Sus scrofa cDNA clone scan0025.a.11 5prim, mRNA sequence	similar to Ca2+-dependent activator for secretion protein 2 (predicted), isoform CRA_b [Rattus norvegicus]	0.0475053	2.26255
regulation of transport	CK467191	---	938474 MARC 4PIG Sus scrofa cDNA 5', mRNA sequence		0.0475053	2.26255
regulation of transport	EU030283	SIRT1	Sus scrofa sirtuin 1 (SIRT1) mRNA, complete cds	sirtuin 1 [Sus scrofa]	0.0475053	2.26255
neurological system process	AK232599	---	Sus scrofa mRNA, clone:LVR010095H08, expressed in liver	PREDICTED: similar to Phenylalanine-4-hydroxylase (PAH) (Phe-4-monooxygenase) [Equus caballus]	0.0181093	2.25548
neurological system process	AK234246	---	Sus scrofa mRNA, clone:OVR010032H05, expressed in ovary	ras-related C3 botulinum toxin substrate 3 [synthetic construct]	0.0181093	2.25548
neurological system process	AK238706	---	Sus scrofa mRNA, clone:THY010019D09, expressed in thymus	latexin [Bos taurus] gb|AAI20150.1| Latexin [Bos taurus]	0.0181093	2.25548
neurological system process	AK240553	---	Sus scrofa mRNA, clone:UTR010098A04, expressed in uterus	PREDICTED: S100 calcium binding protein, beta (neural) isoform 1 [Macaca mulatta] ref|XP_001098016.1| PREDICTED: S100 calcium binding protein, beta (neural) isoform 3 [Macaca mulatta] ref|XP_001097929.1| PREDICTED: S100 calcium binding protein, beta (neur	0.0181093	2.25548
neurological system process	BX665103	---	BX665103 Sus Scrofa library (scag) Sus scrofa cDNA clone scag0004.c.03 5prim, mRNA sequence		0.0181093	2.25548
neurological system process	BX925845	LCN1	BX925845 Sus Scrofa library (scan) Sus scrofa cDNA clone scan0022.b.02 5prim, mRNA sequence	lipocalin 1 [Sus scrofa] sp|P53715|LCN1_PIG RecName: Full=Lipocalin-1; AltName: Full=Von Ebner gland protein; Short=VEG protein; AltName: Full=Tear prealbumin; Short=TP; AltName: Full=Tear lipocalin; Short=Tlc; Flags: Precursor gb|AAB34720.1| VEG protein;	0.0181093	2.25548
neurological system process	BX926002	PEC-60	BX926002 Sus Scrofa library (scan) Sus scrofa cDNA clone scan0021.g.06 5prim, mRNA sequence		0.0181093	2.25548
neurological system process	CJ024171	---	CJ024171 full-length enriched swine cDNA library, adult trachea Sus scrofa cDNA clone TCH01A020024 5', mRNA sequence	collagen, type II, alpha 1 isoform 2 [Bos taurus]	0.0181093	2.25548
neurological system process	EF375723	EPAS1	Sus scrofa hypoxia-inducible factor 2 alpha mRNA, complete cds	endothelial PAS domain protein 1 [Sus scrofa] gb|ABN48508.1| hypoxia-inducible factor 2 alpha [Sus scrofa]	0.0181093	2.25548
neurological system process	EV983935	---	rcmu23_n5.y1 cmu Sus scrofa cDNA 5', mRNA sequence	odorant binding protein [Sus scrofa] gb|AAL31550.1|AF436848_1 odorant binding protein [Sus scrofa]	0.0181093	2.25548
neurological system process	EW423367	---	rnca08b_j3.y1 nca Sus scrofa cDNA 5', mRNA sequence		0.0181093	2.25548
regulation of cellular component organization and biogenesis	AJ957849	---	AJ957849 KN404_2 Sus scrofa cDNA clone C0007749b12 5', mRNA sequence	PREDICTED: FYVE, RhoGEF and PH domain containing 6 [Bos taurus]	0.0216809	2.20047
regulation of cellular component organization and biogenesis	AK234218	---	Sus scrofa mRNA, clone:OVR010028H07, expressed in ovary	KIAA0064 [Homo sapiens]	0.0216809	2.20047
regulation of cellular component organization and biogenesis	AK236046	---	Sus scrofa mRNA, clone:OVRM10147G12, expressed in ovary	eukaryotic translation initiation factor 4B [Bos taurus] gb|AAI05158.1| Eukaryotic translation initiation factor 4B [Bos taurus]	0.0216809	2.20047
regulation of cellular component organization and biogenesis	AK238002	---	Sus scrofa mRNA, clone:TCH010027A06, expressed in trachea	CDC42 effector protein (Rho GTPase binding) 1 [Bos taurus] sp|Q17QW1|BORG5_BOVIN RecName: Full=Cdc42 effector protein 1; AltName: Full=Binder of Rho GTPases 5 gb|AAI18149.1| CDC42 effector protein (Rho GTPase binding) 1 [Bos taurus]	0.0216809	2.20047
regulation of cellular component organization and biogenesis	AK239756	---	Sus scrofa mRNA, clone:THY010202F01, expressed in thymus	telomeric repeat binding factor 2, interacting protein [Bos taurus] gb|AAI20018.1| Telomeric repeat binding factor 2, interacting protein [Bos taurus]	0.0216809	2.20047
regulation of cellular component organization and biogenesis	AY251012	GATA2	Sus scrofa transcription factor GATA-2 mRNA, complete cds	GATA binding protein 2 [Sus scrofa] gb|AAO73945.1| transcription factor GATA-2 [Sus scrofa]	0.0216809	2.20047
regulation of cellular component organization and biogenesis	BI183962	---	UNL-P-FN-cf-h-03-0-UNL.s1 UNL-P-FN Sus scrofa cDNA clone UNL-P-FN-cf-h-03-0-UNL 3', mRNA sequence	RAS p21 protein activator 1 [Mus musculus]	0.0216809	2.20047
regulation of cellular component organization and biogenesis	CK463582	LOC414908	934496 MARC 4PIG Sus scrofa cDNA 5', mRNA sequence	vascular endotheial growth factor 2 [Sus scrofa]	0.0216809	2.20047
regulation of cellular component organization and biogenesis	CK467191	---	938474 MARC 4PIG Sus scrofa cDNA 5', mRNA sequence		0.0216809	2.20047
regulation of cellular component organization and biogenesis	CK467652	---	938969 MARC 4PIG Sus scrofa cDNA 5', mRNA sequence	PREDICTED: similar to TAO kinase 2 isoform 1 [Canis familiaris]	0.0216809	2.20047
regulation of cellular component organization and biogenesis	EU030283	SIRT1	Sus scrofa sirtuin 1 (SIRT1) mRNA, complete cds	sirtuin 1 [Sus scrofa]	0.0216809	2.20047
system process	AJ945191	---	AJ945191 CSEQRAN17 Sus scrofa cDNA clone C0007308p20 5', mRNA sequence	PREDICTED: similar to smooth muscle myosin heavy chain 11 isoform SM1A isoform 3 [Macaca mulatta]	0.0174662	1.92982
system process	AK232599	---	Sus scrofa mRNA, clone:LVR010095H08, expressed in liver	PREDICTED: similar to Phenylalanine-4-hydroxylase (PAH) (Phe-4-monooxygenase) [Equus caballus]	0.0174662	1.92982
system process	AK234246	---	Sus scrofa mRNA, clone:OVR010032H05, expressed in ovary	ras-related C3 botulinum toxin substrate 3 [synthetic construct]	0.0174662	1.92982
system process	AK238706	---	Sus scrofa mRNA, clone:THY010019D09, expressed in thymus	latexin [Bos taurus] gb|AAI20150.1| Latexin [Bos taurus]	0.0174662	1.92982
system process	AK239771	---	Sus scrofa mRNA, clone:THY010203F12, expressed in thymus	unnamed protein product [Homo sapiens]	0.0174662	1.92982
system process	AK240412	SMTN	Sus scrofa mRNA, clone:UTR010066A01, expressed in uterus	PREDICTED: smoothelin isoform 2 [Sus scrofa] ref|XP_001925250.1| PREDICTED: smoothelin isoform 1 [Sus scrofa]	0.0174662	1.92982
system process	AK240553	---	Sus scrofa mRNA, clone:UTR010098A04, expressed in uterus	PREDICTED: S100 calcium binding protein, beta (neural) isoform 1 [Macaca mulatta] ref|XP_001098016.1| PREDICTED: S100 calcium binding protein, beta (neural) isoform 3 [Macaca mulatta] ref|XP_001097929.1| PREDICTED: S100 calcium binding protein, beta (neur	0.0174662	1.92982
system process	BX665103	---	BX665103 Sus Scrofa library (scag) Sus scrofa cDNA clone scag0004.c.03 5prim, mRNA sequence		0.0174662	1.92982
system process	BX925845	LCN1	BX925845 Sus Scrofa library (scan) Sus scrofa cDNA clone scan0022.b.02 5prim, mRNA sequence	lipocalin 1 [Sus scrofa] sp|P53715|LCN1_PIG RecName: Full=Lipocalin-1; AltName: Full=Von Ebner gland protein; Short=VEG protein; AltName: Full=Tear prealbumin; Short=TP; AltName: Full=Tear lipocalin; Short=Tlc; Flags: Precursor gb|AAB34720.1| VEG protein;	0.0174662	1.92982
system process	BX925993	---	BX925993 Sus Scrofa library (scan) Sus scrofa cDNA clone scan0021.f.19 5prim, mRNA sequence		0.0174662	1.92982
system process	BX926002	PEC-60	BX926002 Sus Scrofa library (scan) Sus scrofa cDNA clone scan0021.g.06 5prim, mRNA sequence		0.0174662	1.92982
system process	CJ024171	---	CJ024171 full-length enriched swine cDNA library, adult trachea Sus scrofa cDNA clone TCH01A020024 5', mRNA sequence	collagen, type II, alpha 1 isoform 2 [Bos taurus]	0.0174662	1.92982
system process	DN128002	---	1142049 MARC 4PIG Sus scrofa cDNA 5', mRNA sequence		0.0174662	1.92982
system process	EF375723	EPAS1	Sus scrofa hypoxia-inducible factor 2 alpha mRNA, complete cds	endothelial PAS domain protein 1 [Sus scrofa] gb|ABN48508.1| hypoxia-inducible factor 2 alpha [Sus scrofa]	0.0174662	1.92982
system process	EV983935	---	rcmu23_n5.y1 cmu Sus scrofa cDNA 5', mRNA sequence	odorant binding protein [Sus scrofa] gb|AAL31550.1|AF436848_1 odorant binding protein [Sus scrofa]	0.0174662	1.92982
system process	EW423367	---	rnca08b_j3.y1 nca Sus scrofa cDNA 5', mRNA sequence		0.0174662	1.92982
positive regulation of nucleobase, nucleoside, nucleotide and nucleic acid metabolic process	AK232799	---	Sus scrofa mRNA, clone:LVRM10029A01, expressed in liver	sequestosome 1 [Bos taurus] gb|AAI08088.1| Sequestosome 1 [Bos taurus]	0.0456696	1.91109
positive regulation of nucleobase, nucleoside, nucleotide and nucleic acid metabolic process	AK232904	---	Sus scrofa mRNA, clone:LVRM10049E09, expressed in liver	NFIC protein [Bos taurus]	0.0456696	1.91109
positive regulation of nucleobase, nucleoside, nucleotide and nucleic acid metabolic process	AK233035	LOC100152989	Sus scrofa mRNA, clone:LVRM10071D05, expressed in liver	unnamed protein product [Homo sapiens]	0.0456696	1.91109
positive regulation of nucleobase, nucleoside, nucleotide and nucleic acid metabolic process	AK233336	---	Sus scrofa mRNA, clone:LVRM10123E12, expressed in liver	PREDICTED: similar to Transcription termination factor 1 (TTF-1) (TTF-I) (RNA polymerase I termination factor) [Equus caballus]	0.0456696	1.91109
positive regulation of nucleobase, nucleoside, nucleotide and nucleic acid metabolic process	AK233385	LOC100152451	Sus scrofa mRNA, clone:LVRM10136C09, expressed in liver	PREDICTED: similar to SEC14-like 2 [Sus scrofa]	0.0456696	1.91109
positive regulation of nucleobase, nucleoside, nucleotide and nucleic acid metabolic process	AK234050	---	Sus scrofa mRNA, clone:MLN010103C02, expressed in mesenteric lymph node	CCCTC-binding factor [Bos taurus] gb|AAI23742.1| CCCTC-binding factor (zinc finger protein) [Bos taurus]	0.0456696	1.91109
positive regulation of nucleobase, nucleoside, nucleotide and nucleic acid metabolic process	AK237480	---	Sus scrofa mRNA, clone:SPL010051C09, expressed in spleen	PREDICTED: similar to B-cell CLL/lymphoma 3 [Bos taurus]	0.0456696	1.91109
positive regulation of nucleobase, nucleoside, nucleotide and nucleic acid metabolic process	AK239423	---	Sus scrofa mRNA, clone:THY010102F11, expressed in thymus	metastasis associated 1 family, member 2 [Bos taurus] gb|AAI14674.1| Metastasis associated 1 family, member 2 [Bos taurus]	0.0456696	1.91109
positive regulation of nucleobase, nucleoside, nucleotide and nucleic acid metabolic process	AY251012	GATA2	Sus scrofa transcription factor GATA-2 mRNA, complete cds	GATA binding protein 2 [Sus scrofa] gb|AAO73945.1| transcription factor GATA-2 [Sus scrofa]	0.0456696	1.91109
positive regulation of nucleobase, nucleoside, nucleotide and nucleic acid metabolic process	BI184471	---	UNL-P-FN-co-g-01-0-UNL.s1 UNL-P-FN Sus scrofa cDNA clone UNL-P-FN-co-g-01-0-UNL 3', mRNA sequence	PREDICTED: similar to Platelet-derived growth factor B chain precursor (PDGF B-chain) (Platelet-derived growth factor beta polypeptide) (PDGF-2) (c-sis) (Becaplermin) [Equus caballus]	0.0456696	1.91109
positive regulation of nucleobase, nucleoside, nucleotide and nucleic acid metabolic process	DN121268	---	1121355 MARC 4PIG Sus scrofa cDNA 3', mRNA sequence	PREDICTED: similar to RGM domain family, member B [Equus caballus]	0.0456696	1.91109
positive regulation of nucleobase, nucleoside, nucleotide and nucleic acid metabolic process	EF375723	EPAS1	Sus scrofa hypoxia-inducible factor 2 alpha mRNA, complete cds	endothelial PAS domain protein 1 [Sus scrofa] gb|ABN48508.1| hypoxia-inducible factor 2 alpha [Sus scrofa]	0.0456696	1.91109
positive regulation of macromolecule biosynthetic process	AK232799	---	Sus scrofa mRNA, clone:LVRM10029A01, expressed in liver	sequestosome 1 [Bos taurus] gb|AAI08088.1| Sequestosome 1 [Bos taurus]	0.0459004	1.85431
positive regulation of macromolecule biosynthetic process	AK232904	---	Sus scrofa mRNA, clone:LVRM10049E09, expressed in liver	NFIC protein [Bos taurus]	0.0459004	1.85431
positive regulation of macromolecule biosynthetic process	AK233035	LOC100152989	Sus scrofa mRNA, clone:LVRM10071D05, expressed in liver	unnamed protein product [Homo sapiens]	0.0459004	1.85431
positive regulation of macromolecule biosynthetic process	AK233336	---	Sus scrofa mRNA, clone:LVRM10123E12, expressed in liver	PREDICTED: similar to Transcription termination factor 1 (TTF-1) (TTF-I) (RNA polymerase I termination factor) [Equus caballus]	0.0459004	1.85431
positive regulation of macromolecule biosynthetic process	AK233385	LOC100152451	Sus scrofa mRNA, clone:LVRM10136C09, expressed in liver	PREDICTED: similar to SEC14-like 2 [Sus scrofa]	0.0459004	1.85431
positive regulation of macromolecule biosynthetic process	AK234050	---	Sus scrofa mRNA, clone:MLN010103C02, expressed in mesenteric lymph node	CCCTC-binding factor [Bos taurus] gb|AAI23742.1| CCCTC-binding factor (zinc finger protein) [Bos taurus]	0.0459004	1.85431
positive regulation of macromolecule biosynthetic process	AK237480	---	Sus scrofa mRNA, clone:SPL010051C09, expressed in spleen	PREDICTED: similar to B-cell CLL/lymphoma 3 [Bos taurus]	0.0459004	1.85431
positive regulation of macromolecule biosynthetic process	AK239423	---	Sus scrofa mRNA, clone:THY010102F11, expressed in thymus	metastasis associated 1 family, member 2 [Bos taurus] gb|AAI14674.1| Metastasis associated 1 family, member 2 [Bos taurus]	0.0459004	1.85431
positive regulation of macromolecule biosynthetic process	AY251012	GATA2	Sus scrofa transcription factor GATA-2 mRNA, complete cds	GATA binding protein 2 [Sus scrofa] gb|AAO73945.1| transcription factor GATA-2 [Sus scrofa]	0.0459004	1.85431
positive regulation of macromolecule biosynthetic process	BI184471	---	UNL-P-FN-co-g-01-0-UNL.s1 UNL-P-FN Sus scrofa cDNA clone UNL-P-FN-co-g-01-0-UNL 3', mRNA sequence	PREDICTED: similar to Platelet-derived growth factor B chain precursor (PDGF B-chain) (Platelet-derived growth factor beta polypeptide) (PDGF-2) (c-sis) (Becaplermin) [Equus caballus]	0.0459004	1.85431
positive regulation of macromolecule biosynthetic process	DN100756	---	1000136 MARC 4PIG Sus scrofa cDNA 5', mRNA sequence	PREDICTED: similar to dual-specificity tyrosine-(Y)-phosphorylation regulated kinase 2 [Bos taurus]	0.0459004	1.85431
positive regulation of macromolecule biosynthetic process	DN121268	---	1121355 MARC 4PIG Sus scrofa cDNA 3', mRNA sequence	PREDICTED: similar to RGM domain family, member B [Equus caballus]	0.0459004	1.85431
positive regulation of macromolecule biosynthetic process	EF375723	EPAS1	Sus scrofa hypoxia-inducible factor 2 alpha mRNA, complete cds	endothelial PAS domain protein 1 [Sus scrofa] gb|ABN48508.1| hypoxia-inducible factor 2 alpha [Sus scrofa]	0.0459004	1.85431
positive regulation of biosynthetic process	AK232799	---	Sus scrofa mRNA, clone:LVRM10029A01, expressed in liver	sequestosome 1 [Bos taurus] gb|AAI08088.1| Sequestosome 1 [Bos taurus]	0.0489153	1.83832
positive regulation of biosynthetic process	AK232904	---	Sus scrofa mRNA, clone:LVRM10049E09, expressed in liver	NFIC protein [Bos taurus]	0.0489153	1.83832
positive regulation of biosynthetic process	AK233035	LOC100152989	Sus scrofa mRNA, clone:LVRM10071D05, expressed in liver	unnamed protein product [Homo sapiens]	0.0489153	1.83832
positive regulation of biosynthetic process	AK233336	---	Sus scrofa mRNA, clone:LVRM10123E12, expressed in liver	PREDICTED: similar to Transcription termination factor 1 (TTF-1) (TTF-I) (RNA polymerase I termination factor) [Equus caballus]	0.0489153	1.83832
positive regulation of biosynthetic process	AK233385	LOC100152451	Sus scrofa mRNA, clone:LVRM10136C09, expressed in liver	PREDICTED: similar to SEC14-like 2 [Sus scrofa]	0.0489153	1.83832
positive regulation of biosynthetic process	AK234050	---	Sus scrofa mRNA, clone:MLN010103C02, expressed in mesenteric lymph node	CCCTC-binding factor [Bos taurus] gb|AAI23742.1| CCCTC-binding factor (zinc finger protein) [Bos taurus]	0.0489153	1.83832
positive regulation of biosynthetic process	AK237480	---	Sus scrofa mRNA, clone:SPL010051C09, expressed in spleen	PREDICTED: similar to B-cell CLL/lymphoma 3 [Bos taurus]	0.0489153	1.83832
positive regulation of biosynthetic process	AK239423	---	Sus scrofa mRNA, clone:THY010102F11, expressed in thymus	metastasis associated 1 family, member 2 [Bos taurus] gb|AAI14674.1| Metastasis associated 1 family, member 2 [Bos taurus]	0.0489153	1.83832
positive regulation of biosynthetic process	AY251012	GATA2	Sus scrofa transcription factor GATA-2 mRNA, complete cds	GATA binding protein 2 [Sus scrofa] gb|AAO73945.1| transcription factor GATA-2 [Sus scrofa]	0.0489153	1.83832
positive regulation of biosynthetic process	BI184471	---	UNL-P-FN-co-g-01-0-UNL.s1 UNL-P-FN Sus scrofa cDNA clone UNL-P-FN-co-g-01-0-UNL 3', mRNA sequence	PREDICTED: similar to Platelet-derived growth factor B chain precursor (PDGF B-chain) (Platelet-derived growth factor beta polypeptide) (PDGF-2) (c-sis) (Becaplermin) [Equus caballus]	0.0489153	1.83832
positive regulation of biosynthetic process	DN100756	---	1000136 MARC 4PIG Sus scrofa cDNA 5', mRNA sequence	PREDICTED: similar to dual-specificity tyrosine-(Y)-phosphorylation regulated kinase 2 [Bos taurus]	0.0489153	1.83832
positive regulation of biosynthetic process	DN121268	---	1121355 MARC 4PIG Sus scrofa cDNA 3', mRNA sequence	PREDICTED: similar to RGM domain family, member B [Equus caballus]	0.0489153	1.83832
positive regulation of biosynthetic process	EF375723	EPAS1	Sus scrofa hypoxia-inducible factor 2 alpha mRNA, complete cds	endothelial PAS domain protein 1 [Sus scrofa] gb|ABN48508.1| hypoxia-inducible factor 2 alpha [Sus scrofa]	0.0489153	1.83832
positive regulation of cellular biosynthetic process	AK232799	---	Sus scrofa mRNA, clone:LVRM10029A01, expressed in liver	sequestosome 1 [Bos taurus] gb|AAI08088.1| Sequestosome 1 [Bos taurus]	0.0489153	1.83832
positive regulation of cellular biosynthetic process	AK232904	---	Sus scrofa mRNA, clone:LVRM10049E09, expressed in liver	NFIC protein [Bos taurus]	0.0489153	1.83832
positive regulation of cellular biosynthetic process	AK233035	LOC100152989	Sus scrofa mRNA, clone:LVRM10071D05, expressed in liver	unnamed protein product [Homo sapiens]	0.0489153	1.83832
positive regulation of cellular biosynthetic process	AK233336	---	Sus scrofa mRNA, clone:LVRM10123E12, expressed in liver	PREDICTED: similar to Transcription termination factor 1 (TTF-1) (TTF-I) (RNA polymerase I termination factor) [Equus caballus]	0.0489153	1.83832
positive regulation of cellular biosynthetic process	AK233385	LOC100152451	Sus scrofa mRNA, clone:LVRM10136C09, expressed in liver	PREDICTED: similar to SEC14-like 2 [Sus scrofa]	0.0489153	1.83832
positive regulation of cellular biosynthetic process	AK234050	---	Sus scrofa mRNA, clone:MLN010103C02, expressed in mesenteric lymph node	CCCTC-binding factor [Bos taurus] gb|AAI23742.1| CCCTC-binding factor (zinc finger protein) [Bos taurus]	0.0489153	1.83832
positive regulation of cellular biosynthetic process	AK237480	---	Sus scrofa mRNA, clone:SPL010051C09, expressed in spleen	PREDICTED: similar to B-cell CLL/lymphoma 3 [Bos taurus]	0.0489153	1.83832
positive regulation of cellular biosynthetic process	AK239423	---	Sus scrofa mRNA, clone:THY010102F11, expressed in thymus	metastasis associated 1 family, member 2 [Bos taurus] gb|AAI14674.1| Metastasis associated 1 family, member 2 [Bos taurus]	0.0489153	1.83832
positive regulation of cellular biosynthetic process	AY251012	GATA2	Sus scrofa transcription factor GATA-2 mRNA, complete cds	GATA binding protein 2 [Sus scrofa] gb|AAO73945.1| transcription factor GATA-2 [Sus scrofa]	0.0489153	1.83832
positive regulation of cellular biosynthetic process	BI184471	---	UNL-P-FN-co-g-01-0-UNL.s1 UNL-P-FN Sus scrofa cDNA clone UNL-P-FN-co-g-01-0-UNL 3', mRNA sequence	PREDICTED: similar to Platelet-derived growth factor B chain precursor (PDGF B-chain) (Platelet-derived growth factor beta polypeptide) (PDGF-2) (c-sis) (Becaplermin) [Equus caballus]	0.0489153	1.83832
positive regulation of cellular biosynthetic process	DN100756	---	1000136 MARC 4PIG Sus scrofa cDNA 5', mRNA sequence	PREDICTED: similar to dual-specificity tyrosine-(Y)-phosphorylation regulated kinase 2 [Bos taurus]	0.0489153	1.83832
positive regulation of cellular biosynthetic process	DN121268	---	1121355 MARC 4PIG Sus scrofa cDNA 3', mRNA sequence	PREDICTED: similar to RGM domain family, member B [Equus caballus]	0.0489153	1.83832
positive regulation of cellular biosynthetic process	EF375723	EPAS1	Sus scrofa hypoxia-inducible factor 2 alpha mRNA, complete cds	endothelial PAS domain protein 1 [Sus scrofa] gb|ABN48508.1| hypoxia-inducible factor 2 alpha [Sus scrofa]	0.0489153	1.83832
biological adhesion	AF054584	MUC5AC	Sus scrofa domestica clone PGM-Z13 gastric mucin (MUC5AC) mRNA, partial cds	gastric mucin [Sus scrofa domestica]	0.03444	1.75383
biological adhesion	AK231532	---	Sus scrofa mRNA, clone:ITT010087F01, expressed in intestine	PREDICTED: olfactomedin 4 [Bos taurus]	0.03444	1.75383
biological adhesion	AK232876	PECAM1	Sus scrofa mRNA, clone:LVRM10043G05, expressed in liver	platelet/endothelial cell adhesion molecule [Sus scrofa] sp|Q95242|PECA1_PIG RecName: Full=Platelet endothelial cell adhesion molecule; AltName: Full=PECAM-1; AltName: CD_antigen=CD31; Flags: Precursor emb|CAA67129.1| CD31, PECAM-1 [Sus scrofa]	0.03444	1.75383
biological adhesion	AK238171	---	Sus scrofa mRNA, clone:TCH010055G04, expressed in trachea	PREDICTED: protein tyrosine phosphatase, receptor type, F isoform 1 [Equus caballus]	0.03444	1.75383
biological adhesion	AK238178	---	Sus scrofa mRNA, clone:TCH010057D03, expressed in trachea	PREDICTED: similar to Mucin-5B precursor (Mucin 5 subtype B, tracheobronchial) (High molecular weight salivary mucin MG1) (Sublingual gland mucin) [Canis familiaris]	0.03444	1.75383
biological adhesion	AK240469	CTNNA1	Sus scrofa mRNA, clone:UTR010076H11, expressed in uterus	unnamed protein product [Homo sapiens]	0.03444	1.75383
biological adhesion	BI360850	---	388918 MARC 2PIG Sus scrofa cDNA 5', mRNA sequence	PREDICTED: similar to Fibulin-7 [Equus caballus]	0.03444	1.75383
biological adhesion	BX915975	LOC733617	BX915975 Sus Scrofa library (scan) Sus scrofa cDNA clone scan0032.f.24 5prim, mRNA sequence	unnamed protein product [Macaca fascicularis]	0.03444	1.75383
biological adhesion	CK467652	---	938969 MARC 4PIG Sus scrofa cDNA 5', mRNA sequence	PREDICTED: similar to TAO kinase 2 isoform 1 [Canis familiaris]	0.03444	1.75383
biological adhesion	CN163671	CDH11	953214 MARC 4PIG Sus scrofa cDNA 3', mRNA sequence		0.03444	1.75383
biological adhesion	CV873718	---	PDUts1118A08 Porcine testis cDNA library I Sus scrofa cDNA clone PDUts1118A08 5' similar to homologue to ref|NM_001670.1| Homo sapiens armadillo repeat gene deletes in velocardiofacial syndrome (ARVCF), mRNA, mRNA sequence	PREDICTED: similar to Armadillo repeat protein deleted in velo-cardio-facial syndrome [Sus scrofa]	0.03444	1.75383
biological adhesion	DN108763	---	1106295 MARC 4PIG Sus scrofa cDNA 3', mRNA sequence	connective tissue growth factor (predicted) [Otolemur garnettii]	0.03444	1.75383
biological adhesion	DN121268	---	1121355 MARC 4PIG Sus scrofa cDNA 3', mRNA sequence	PREDICTED: similar to RGM domain family, member B [Equus caballus]	0.03444	1.75383
biological adhesion	DQ132898	GNE	Sus scrofa UDP-N-acetylglucosamine-2-epimerase/N-acetylmannosamine kinase (Gne) mRNA, complete cds	UDP-N-acetylglucosamine-2-epimerase/N-acetylmannosamine kinase [Sus scrofa]	0.03444	1.75383
biological adhesion	EW111074	---	reje31b_m14.y1 eje Sus scrofa cDNA 5', mRNA sequence	PREDICTED: similar to von Willebrand factor-cleaving protease [Bos taurus]	0.03444	1.75383
biological adhesion	EW329931	---	rpliv0115_e24.y1 liv Sus scrofa cDNA 5', mRNA sequence		0.03444	1.75383
biological adhesion	EW395978	---	rmga36_o11.y1 mga Sus scrofa cDNA 5', mRNA sequence		0.03444	1.75383
cell adhesion	AF054584	MUC5AC	Sus scrofa domestica clone PGM-Z13 gastric mucin (MUC5AC) mRNA, partial cds	gastric mucin [Sus scrofa domestica]	0.03444	1.75383
cell adhesion	AK231532	---	Sus scrofa mRNA, clone:ITT010087F01, expressed in intestine	PREDICTED: olfactomedin 4 [Bos taurus]	0.03444	1.75383
cell adhesion	AK232876	PECAM1	Sus scrofa mRNA, clone:LVRM10043G05, expressed in liver	platelet/endothelial cell adhesion molecule [Sus scrofa] sp|Q95242|PECA1_PIG RecName: Full=Platelet endothelial cell adhesion molecule; AltName: Full=PECAM-1; AltName: CD_antigen=CD31; Flags: Precursor emb|CAA67129.1| CD31, PECAM-1 [Sus scrofa]	0.03444	1.75383
cell adhesion	AK238171	---	Sus scrofa mRNA, clone:TCH010055G04, expressed in trachea	PREDICTED: protein tyrosine phosphatase, receptor type, F isoform 1 [Equus caballus]	0.03444	1.75383
cell adhesion	AK238178	---	Sus scrofa mRNA, clone:TCH010057D03, expressed in trachea	PREDICTED: similar to Mucin-5B precursor (Mucin 5 subtype B, tracheobronchial) (High molecular weight salivary mucin MG1) (Sublingual gland mucin) [Canis familiaris]	0.03444	1.75383
cell adhesion	AK240469	CTNNA1	Sus scrofa mRNA, clone:UTR010076H11, expressed in uterus	unnamed protein product [Homo sapiens]	0.03444	1.75383
cell adhesion	BI360850	---	388918 MARC 2PIG Sus scrofa cDNA 5', mRNA sequence	PREDICTED: similar to Fibulin-7 [Equus caballus]	0.03444	1.75383
cell adhesion	BX915975	LOC733617	BX915975 Sus Scrofa library (scan) Sus scrofa cDNA clone scan0032.f.24 5prim, mRNA sequence	unnamed protein product [Macaca fascicularis]	0.03444	1.75383
cell adhesion	CK467652	---	938969 MARC 4PIG Sus scrofa cDNA 5', mRNA sequence	PREDICTED: similar to TAO kinase 2 isoform 1 [Canis familiaris]	0.03444	1.75383
cell adhesion	CN163671	CDH11	953214 MARC 4PIG Sus scrofa cDNA 3', mRNA sequence		0.03444	1.75383
cell adhesion	CV873718	---	PDUts1118A08 Porcine testis cDNA library I Sus scrofa cDNA clone PDUts1118A08 5' similar to homologue to ref|NM_001670.1| Homo sapiens armadillo repeat gene deletes in velocardiofacial syndrome (ARVCF), mRNA, mRNA sequence	PREDICTED: similar to Armadillo repeat protein deleted in velo-cardio-facial syndrome [Sus scrofa]	0.03444	1.75383
cell adhesion	DN108763	---	1106295 MARC 4PIG Sus scrofa cDNA 3', mRNA sequence	connective tissue growth factor (predicted) [Otolemur garnettii]	0.03444	1.75383
cell adhesion	DN121268	---	1121355 MARC 4PIG Sus scrofa cDNA 3', mRNA sequence	PREDICTED: similar to RGM domain family, member B [Equus caballus]	0.03444	1.75383
cell adhesion	DQ132898	GNE	Sus scrofa UDP-N-acetylglucosamine-2-epimerase/N-acetylmannosamine kinase (Gne) mRNA, complete cds	UDP-N-acetylglucosamine-2-epimerase/N-acetylmannosamine kinase [Sus scrofa]	0.03444	1.75383
cell adhesion	EW111074	---	reje31b_m14.y1 eje Sus scrofa cDNA 5', mRNA sequence	PREDICTED: similar to von Willebrand factor-cleaving protease [Bos taurus]	0.03444	1.75383
cell adhesion	EW329931	---	rpliv0115_e24.y1 liv Sus scrofa cDNA 5', mRNA sequence		0.03444	1.75383
cell adhesion	EW395978	---	rmga36_o11.y1 mga Sus scrofa cDNA 5', mRNA sequence		0.03444	1.75383
multicellular organismal process	AF054584	MUC5AC	Sus scrofa domestica clone PGM-Z13 gastric mucin (MUC5AC) mRNA, partial cds	gastric mucin [Sus scrofa domestica]	0.0409642	1.34067
multicellular organismal process	AJ945191	---	AJ945191 CSEQRAN17 Sus scrofa cDNA clone C0007308p20 5', mRNA sequence	PREDICTED: similar to smooth muscle myosin heavy chain 11 isoform SM1A isoform 3 [Macaca mulatta]	0.0409642	1.34067
multicellular organismal process	AK230658	---	Sus scrofa mRNA, clone:AMP010021H04, expressed in alveolar macrophage	histone deacetylase 1 [Bos taurus] sp|Q32PJ8|HDAC1_BOVIN RecName: Full=Histone deacetylase 1; Short=HD1 gb|AAI08089.1| Histone deacetylase 1 [Bos taurus] gb|ABS45034.1| histone deacetylase 1 [Bos taurus]	0.0409642	1.34067
multicellular organismal process	AK231557	---	Sus scrofa mRNA, clone:ITT010093F07, expressed in intestine	trefoil factor 3 (intestinal) [Bos taurus] gb|AAI02089.1| TFF3 protein [Bos taurus]	0.0409642	1.34067
multicellular organismal process	AK232599	---	Sus scrofa mRNA, clone:LVR010095H08, expressed in liver	PREDICTED: similar to Phenylalanine-4-hydroxylase (PAH) (Phe-4-monooxygenase) [Equus caballus]	0.0409642	1.34067
multicellular organismal process	AK232904	---	Sus scrofa mRNA, clone:LVRM10049E09, expressed in liver	NFIC protein [Bos taurus]	0.0409642	1.34067
multicellular organismal process	AK233501	---	Sus scrofa mRNA, clone:LVRM10160A04, expressed in liver	PREDICTED: similar to TG-interacting factor isoform c [Canis familiaris] ref|XP_851536.1| PREDICTED: similar to TG-interacting factor isoform c [Canis familiaris]	0.0409642	1.34067
multicellular organismal process	AK234246	---	Sus scrofa mRNA, clone:OVR010032H05, expressed in ovary	ras-related C3 botulinum toxin substrate 3 [synthetic construct]	0.0409642	1.34067
multicellular organismal process	AK236391	---	Sus scrofa mRNA, clone:OVRM10188B03, expressed in ovary	frizzled-related protein [synthetic construct] gb|AAX36148.1| frizzled-related protein [synthetic construct] gb|AAX43247.1| frizzled-related protein [synthetic construct]	0.0409642	1.34067
multicellular organismal process	AK237661	---	Sus scrofa mRNA, clone:SPL010075H03, expressed in spleen	5-aminolevulinate synthase, erythroid-specific, mitochondrial precursor (5-aminolevulinic acid synthase) (Delta-aminolevulinate synthase) (Delta-ALA synthetase) (ALAS-E) gb|AAD41464.1|AF086786_1 erythroid-specific 5-aminolevulinic acid synthase [Delphinap	0.0409642	1.34067
multicellular organismal process	AK238706	---	Sus scrofa mRNA, clone:THY010019D09, expressed in thymus	latexin [Bos taurus] gb|AAI20150.1| Latexin [Bos taurus]	0.0409642	1.34067
multicellular organismal process	AK238792	---	Sus scrofa mRNA, clone:THY010031B03, expressed in thymus	PREDICTED: similar to histone deacetylase 7A isoform 2 [Bos taurus]	0.0409642	1.34067
multicellular organismal process	AK239722	---	Sus scrofa mRNA, clone:THY010125H04, expressed in thymus	PREDICTED: keratin 5 isoform 15 [Macaca mulatta] ref|XP_001097072.1| PREDICTED: keratin 5 isoform 20 [Macaca mulatta]	0.0409642	1.34067
multicellular organismal process	AK239771	---	Sus scrofa mRNA, clone:THY010203F12, expressed in thymus	unnamed protein product [Homo sapiens]	0.0409642	1.34067
multicellular organismal process	AK240087	CBY1	Sus scrofa mRNA, clone:UTR010029F09, expressed in uterus	chibby homolog 1 [Sus scrofa] gb|ACB38230.1| PKD2 interactor [Sus scrofa]	0.0409642	1.34067
multicellular organismal process	AK240412	SMTN	Sus scrofa mRNA, clone:UTR010066A01, expressed in uterus	PREDICTED: smoothelin isoform 2 [Sus scrofa] ref|XP_001925250.1| PREDICTED: smoothelin isoform 1 [Sus scrofa]	0.0409642	1.34067
multicellular organismal process	AK240553	---	Sus scrofa mRNA, clone:UTR010098A04, expressed in uterus	PREDICTED: S100 calcium binding protein, beta (neural) isoform 1 [Macaca mulatta] ref|XP_001098016.1| PREDICTED: S100 calcium binding protein, beta (neural) isoform 3 [Macaca mulatta] ref|XP_001097929.1| PREDICTED: S100 calcium binding protein, beta (neur	0.0409642	1.34067
multicellular organismal process	AY253338	B3GNT5	Sus scrofa beta-1,3-N-acetylglucosaminyltransferase 5 (B3GNT5) mRNA, complete cds	UDP-GlcNAc:betaGal beta-1,3-N-acetylglucosaminyltransferase 5 [Sus scrofa] sp|Q864U8|B3GN5_PIG UDP-GlcNAc:betaGal beta-1,3-N-acetylglucosaminyltransferase 5 (Beta-1,3-N-acetylglucosaminyltransferase-5) (Beta3Gn-T5) (BGnT-5) gb|AAO92023.1| beta-1,3-N-acety	0.0409642	1.34067
multicellular organismal process	AY609516	---	Sus scrofa clone Clu_146952.scr.msk.p1.Contig2, mRNA sequence	leukocyte cell derived chemotaxin 1 precursor [Bos taurus] sp|P17404|LECT1_BOVIN RecName: Full=Chondromodulin-1; AltName: Full=Chondromodulin-I; Short=ChM-I; AltName: Full=Leukocyte cell-derived chemotaxin 1; AltName: Full=Small cartilage-derived glycopro	0.0409642	1.34067
multicellular organismal process	AY609807	---	Sus scrofa clone Clu_32102.scr.msk.p1.Contig3, mRNA sequence	PREDICTED: similar to Dynein, cytoplasmic 2, light intermediate chain 1 [Equus caballus]	0.0409642	1.34067
multicellular organismal process	AY690660	ACSL1	Sus scrofa acyl coenzyme A synthetase long-chain 1 mRNA, partial cds	acyl coenzyme A synthetase long-chain 1 [Sus scrofa]	0.0409642	1.34067
multicellular organismal process	BI183962	---	UNL-P-FN-cf-h-03-0-UNL.s1 UNL-P-FN Sus scrofa cDNA clone UNL-P-FN-cf-h-03-0-UNL 3', mRNA sequence	RAS p21 protein activator 1 [Mus musculus]	0.0409642	1.34067
multicellular organismal process	BI186417	---	UNL-P-FN-ae-h-11-0-UNL.s4 UNL-P-FN Sus scrofa cDNA clone UNL-P-FN-ae-h-11-0-UNL 3', mRNA sequence		0.0409642	1.34067
multicellular organismal process	BQ602411	---	MI-P-NA-ael-e-04-1-UM.s1 MI-P-NA Sus scrofa cDNA clone MI-P-NA-ael-e-04-1-UM 3', mRNA sequence	PREDICTED: hypothetical protein isoform 3 [Pan troglodytes]	0.0409642	1.34067
multicellular organismal process	BX665103	---	BX665103 Sus Scrofa library (scag) Sus scrofa cDNA clone scag0004.c.03 5prim, mRNA sequence		0.0409642	1.34067
multicellular organismal process	BX668483	---	BX668483 Sus Scrofa library (scac) Sus scrofa cDNA clone scac0025.l.14 5prim, mRNA sequence	PREDICTED: complement component 4 binding protein, beta chain isoform 1 [Pan troglodytes] ref|XP_001166333.1| PREDICTED: complement component 4 binding protein, beta chain isoform 2 [Pan troglodytes] ref|XP_001166369.1| PREDICTED: complement component 4 b	0.0409642	1.34067
multicellular organismal process	BX925845	LCN1	BX925845 Sus Scrofa library (scan) Sus scrofa cDNA clone scan0022.b.02 5prim, mRNA sequence	lipocalin 1 [Sus scrofa] sp|P53715|LCN1_PIG RecName: Full=Lipocalin-1; AltName: Full=Von Ebner gland protein; Short=VEG protein; AltName: Full=Tear prealbumin; Short=TP; AltName: Full=Tear lipocalin; Short=Tlc; Flags: Precursor gb|AAB34720.1| VEG protein;	0.0409642	1.34067
multicellular organismal process	BX925993	---	BX925993 Sus Scrofa library (scan) Sus scrofa cDNA clone scan0021.f.19 5prim, mRNA sequence		0.0409642	1.34067
multicellular organismal process	BX926002	PEC-60	BX926002 Sus Scrofa library (scan) Sus scrofa cDNA clone scan0021.g.06 5prim, mRNA sequence		0.0409642	1.34067
multicellular organismal process	CJ008695	---	CJ008695 full-length enriched swine cDNA library, adult mesenteric lymph node Sus scrofa cDNA clone MLN01B080013 5', mRNA sequence	unnamed protein product [Homo sapiens]	0.0409642	1.34067
multicellular organismal process	CJ024171	---	CJ024171 full-length enriched swine cDNA library, adult trachea Sus scrofa cDNA clone TCH01A020024 5', mRNA sequence	collagen, type II, alpha 1 isoform 2 [Bos taurus]	0.0409642	1.34067
multicellular organismal process	CJ039636	---	CJ039636 full-length enriched swine cDNA library, adult uterus Sus scrofa cDNA clone UTR01G090105 5', mRNA sequence	PREDICTED: similar to lymphocyte antigen 6 complex, locus H [Equus caballus]	0.0409642	1.34067
multicellular organismal process	CN156635	---	944044 MARC 4PIG Sus scrofa cDNA 5', mRNA sequence	unnamed protein product [Homo sapiens]	0.0409642	1.34067
multicellular organismal process	CN163671	CDH11	953214 MARC 4PIG Sus scrofa cDNA 3', mRNA sequence		0.0409642	1.34067
multicellular organismal process	CN164036	---	994150 MARC 4PIG Sus scrofa cDNA 5', mRNA sequence	PREDICTED: par-3 partitioning defective 3 homolog (C. elegans) [Bos taurus]	0.0409642	1.34067
multicellular organismal process	CV873718	---	PDUts1118A08 Porcine testis cDNA library I Sus scrofa cDNA clone PDUts1118A08 5' similar to homologue to ref|NM_001670.1| Homo sapiens armadillo repeat gene deletes in velocardiofacial syndrome (ARVCF), mRNA, mRNA sequence	PREDICTED: similar to Armadillo repeat protein deleted in velo-cardio-facial syndrome [Sus scrofa]	0.0409642	1.34067
multicellular organismal process	CV875685	---	PDUts1142E07 Porcine testis cDNA library I Sus scrofa cDNA clone PDUts1142E07 5' similar to homologue to ref|NM_025980.1| Mus musculus Notch-regulated ankyrin repeat protein (Nrarp), mRNA, mRNA sequence	PREDICTED: hypothetical protein [Monodelphis domestica]	0.0409642	1.34067
multicellular organismal process	DB784140	---	DB784140 full-length enriched swine cDNA library, adult adrenal gland Sus scrofa cDNA clone ADR010030D05 5', mRNA sequence	PREDICTED: AHNAK nucleoprotein [Equus caballus]	0.0409642	1.34067
multicellular organismal process	DB805600	---	DB805600 full-length enriched swine cDNA library, adult skin Sus scrofa cDNA clone SKNB10093D06 5', mRNA sequence		0.0409642	1.34067
multicellular organismal process	DN111609	---	1110747 MARC 4PIG Sus scrofa cDNA 5', mRNA sequence	laminin alpha 3 [Canis familiaris]	0.0409642	1.34067
multicellular organismal process	DN128002	---	1142049 MARC 4PIG Sus scrofa cDNA 5', mRNA sequence		0.0409642	1.34067
multicellular organismal process	DT322069	---	SusFleck_BFN_0009_0012_5_pCNS_M07 SusFleck Backfat Normalized Sus scrofa cDNA clone 0009_0012_M07 5', mRNA sequence		0.0409642	1.34067
multicellular organismal process	DY685091	---	BMILT203 Banna Minipig Inbred line liver tissue cDNA library Sus scrofa cDNA, mRNA sequence		0.0409642	1.34067
multicellular organismal process	EF375723	EPAS1	Sus scrofa hypoxia-inducible factor 2 alpha mRNA, complete cds	endothelial PAS domain protein 1 [Sus scrofa] gb|ABN48508.1| hypoxia-inducible factor 2 alpha [Sus scrofa]	0.0409642	1.34067
multicellular organismal process	EF625353	CYP39A1	Sus scrofa cytochrome P450 (CYP39A1) mRNA, complete cds	cytochrome P450, family 39, subfamily A, polypeptide 1 [Sus scrofa] gb|ABS58493.1| cytochrome P450 [Sus scrofa]	0.0409642	1.34067
multicellular organismal process	EU714324	VEGFA	Sus scrofa vascular endothelial growth factor mRNA, partial cds	vascular endothelial growth factor [Sus scrofa]	0.0409642	1.34067
multicellular organismal process	EV983935	---	rcmu23_n5.y1 cmu Sus scrofa cDNA 5', mRNA sequence	odorant binding protein [Sus scrofa] gb|AAL31550.1|AF436848_1 odorant binding protein [Sus scrofa]	0.0409642	1.34067
multicellular organismal process	EW036194	---	rcte08_m23.y1 cte Sus scrofa cDNA 5', mRNA sequence	PREDICTED: similar to sperm-associated cation channel 2 isoform 1 [Canis familiaris]	0.0409642	1.34067
multicellular organismal process	EW111074	---	reje31b_m14.y1 eje Sus scrofa cDNA 5', mRNA sequence	PREDICTED: similar to von Willebrand factor-cleaving protease [Bos taurus]	0.0409642	1.34067
multicellular organismal process	EW423367	---	rnca08b_j3.y1 nca Sus scrofa cDNA 5', mRNA sequence		0.0409642	1.34067
multicellular organismal process	EW430401	---	rnca31b_a14.y1 nca Sus scrofa cDNA 5', mRNA sequence	PREDICTED: matrilin 3 [Bos taurus]	0.0409642	1.34067
immune system process	AK237661	---	Sus scrofa mRNA, clone:SPL010075H03, expressed in spleen	5-aminolevulinate synthase, erythroid-specific, mitochondrial precursor (5-aminolevulinic acid synthase) (Delta-aminolevulinate synthase) (Delta-ALA synthetase) (ALAS-E) gb|AAD41464.1|AF086786_1 erythroid-specific 5-aminolevulinic acid synthase [Delphinap	0.00315081	0.32418
immune system process	AK238792	---	Sus scrofa mRNA, clone:THY010031B03, expressed in thymus	PREDICTED: similar to histone deacetylase 7A isoform 2 [Bos taurus]	0.00315081	0.32418
immune system process	BX921870	C1QA	BX921870 Sus Scrofa library (scan) Sus scrofa cDNA clone scan0019.o.16 5prim, mRNA sequence	complement component 1, q subcomponent, A chain [Sus scrofa] sp|Q69DL0|C1QA_PIG RecName: Full=Complement C1q subcomponent subunit A; Flags: Precursor gb|AAR20892.1| complement C1qA [Sus scrofa]	0.00315081	0.32418
immune system process	DN595402	---	SS001485 Sus scrofa Expressed Library Sus scrofa cDNA clone rjej37b_o19.y1.abd, mRNA sequence	MHC class I antigen [Sus scrofa]	0.00315081	0.32418
immune system process	EF375723	EPAS1	Sus scrofa hypoxia-inducible factor 2 alpha mRNA, complete cds	endothelial PAS domain protein 1 [Sus scrofa] gb|ABN48508.1| hypoxia-inducible factor 2 alpha [Sus scrofa]	0.00315081	0.32418
membrane organization and biogenesis	BX925993	---	BX925993 Sus Scrofa library (scan) Sus scrofa cDNA clone scan0021.f.19 5prim, mRNA sequence		0.0341843	0.17087
immune response	BX921870	C1QA	BX921870 Sus Scrofa library (scan) Sus scrofa cDNA clone scan0019.o.16 5prim, mRNA sequence	complement component 1, q subcomponent, A chain [Sus scrofa] sp|Q69DL0|C1QA_PIG RecName: Full=Complement C1q subcomponent subunit A; Flags: Precursor gb|AAR20892.1| complement C1qA [Sus scrofa]	0.000941237	0.102522
porphyrin metabolic process	AK230528	SUCLA2	Sus scrofa mRNA, clone:AMP010006D10, expressed in alveolar macrophage	PREDICTED: similar to succinate-CoA ligase, ADP-forming, beta subunit isoform 1 [Equus caballus]	0.0515733	4.47368
porphyrin metabolic process	AK237661	---	Sus scrofa mRNA, clone:SPL010075H03, expressed in spleen	5-aminolevulinate synthase, erythroid-specific, mitochondrial precursor (5-aminolevulinic acid synthase) (Delta-aminolevulinate synthase) (Delta-ALA synthetase) (ALAS-E) gb|AAD41464.1|AF086786_1 erythroid-specific 5-aminolevulinic acid synthase [Delphinap	0.0515733	4.47368
porphyrin metabolic process	AK239447	LOC100153636	Sus scrofa mRNA, clone:THY010104D06, expressed in thymus	PREDICTED: protoporphyrinogen oxidase [Sus scrofa]	0.0515733	4.47368
tetrapyrrole metabolic process	AK230528	SUCLA2	Sus scrofa mRNA, clone:AMP010006D10, expressed in alveolar macrophage	PREDICTED: similar to succinate-CoA ligase, ADP-forming, beta subunit isoform 1 [Equus caballus]	0.0515733	4.47368
tetrapyrrole metabolic process	AK237661	---	Sus scrofa mRNA, clone:SPL010075H03, expressed in spleen	5-aminolevulinate synthase, erythroid-specific, mitochondrial precursor (5-aminolevulinic acid synthase) (Delta-aminolevulinate synthase) (Delta-ALA synthetase) (ALAS-E) gb|AAD41464.1|AF086786_1 erythroid-specific 5-aminolevulinic acid synthase [Delphinap	0.0515733	4.47368
tetrapyrrole metabolic process	AK239447	LOC100153636	Sus scrofa mRNA, clone:THY010104D06, expressed in thymus	PREDICTED: protoporphyrinogen oxidase [Sus scrofa]	0.0515733	4.47368
positive regulation of transcription from RNA polymerase II promoter	AK232799	---	Sus scrofa mRNA, clone:LVRM10029A01, expressed in liver	sequestosome 1 [Bos taurus] gb|AAI08088.1| Sequestosome 1 [Bos taurus]	0.0524567	2.59003
positive regulation of transcription from RNA polymerase II promoter	AK232904	---	Sus scrofa mRNA, clone:LVRM10049E09, expressed in liver	NFIC protein [Bos taurus]	0.0524567	2.59003
positive regulation of transcription from RNA polymerase II promoter	AK233336	---	Sus scrofa mRNA, clone:LVRM10123E12, expressed in liver	PREDICTED: similar to Transcription termination factor 1 (TTF-1) (TTF-I) (RNA polymerase I termination factor) [Equus caballus]	0.0524567	2.59003
positive regulation of transcription from RNA polymerase II promoter	AK239423	---	Sus scrofa mRNA, clone:THY010102F11, expressed in thymus	metastasis associated 1 family, member 2 [Bos taurus] gb|AAI14674.1| Metastasis associated 1 family, member 2 [Bos taurus]	0.0524567	2.59003
positive regulation of transcription from RNA polymerase II promoter	AY251012	GATA2	Sus scrofa transcription factor GATA-2 mRNA, complete cds	GATA binding protein 2 [Sus scrofa] gb|AAO73945.1| transcription factor GATA-2 [Sus scrofa]	0.0524567	2.59003
positive regulation of transcription from RNA polymerase II promoter	EF375723	EPAS1	Sus scrofa hypoxia-inducible factor 2 alpha mRNA, complete cds	endothelial PAS domain protein 1 [Sus scrofa] gb|ABN48508.1| hypoxia-inducible factor 2 alpha [Sus scrofa]	0.0524567	2.59003
cell cycle	AB355633	RAD52	Sus scrofa pigRAD52 mRNA for DNA repair protein RAD52, complete cds	RAD52 homolog [Sus scrofa] dbj|BAG09487.1| DNA repair protein RAD52 [Sus scrofa]	0.0591302	0.52702
cell cycle	AK230536	LOC100156919	Sus scrofa mRNA, clone:AMP010007F01, expressed in alveolar macrophage	PREDICTED: similar to Cell cycle progression protein 1 (Cell cycle progression restoration protein 8), partial [Sus scrofa]	0.0591302	0.52702
cell cycle	AK232148	LOC100153712	Sus scrofa mRNA, clone:LNG010089G07, expressed in lung	CDK2-associated protein 1, isoform CRA_a [Homo sapiens]	0.0591302	0.52702
cell cycle	AK232503	LOC100153650	Sus scrofa mRNA, clone:LVR010057B03, expressed in liver	PREDICTED: similar to mitochondrial tumor suppressor 1 [Sus scrofa]	0.0591302	0.52702
cell cycle	AK238043	---	Sus scrofa mRNA, clone:TCH010033G05, expressed in trachea	PREDICTED: similar to centrin 4 [Canis familiaris]	0.0591302	0.52702
cell cycle	AK238751	LOC100153408	Sus scrofa mRNA, clone:THY010026B10, expressed in thymus	PREDICTED: similar to Ring finger protein 8 [Sus scrofa]	0.0591302	0.52702
cell cycle	BX915041	---	BX915041 Sus Scrofa library (scan) Sus scrofa cDNA clone scan0027.c.13 5prim, mRNA sequence	KIAA0617 protein [Homo sapiens]	0.0591302	0.52702
cell cycle	CN154831	---	942073 MARC 4PIG Sus scrofa cDNA 3', mRNA sequence	cell division cycle 25 homolog C [Sus scrofa] sp|Q29029|MPIP3_PIG RecName: Full=M-phase inducer phosphatase 3; AltName: Full=Dual specificity phosphatase Cdc25C emb|CAA55123.1| cdc25 protein [Sus scrofa]	0.0591302	0.52702
catecholamine metabolic process	AK232599	---	Sus scrofa mRNA, clone:LVR010095H08, expressed in liver	PREDICTED: similar to Phenylalanine-4-hydroxylase (PAH) (Phe-4-monooxygenase) [Equus caballus]	0.06564	6.5614
catecholamine metabolic process	EF375723	EPAS1	Sus scrofa hypoxia-inducible factor 2 alpha mRNA, complete cds	endothelial PAS domain protein 1 [Sus scrofa] gb|ABN48508.1| hypoxia-inducible factor 2 alpha [Sus scrofa]	0.06564	6.5614
fibroblast growth factor receptor signaling pathway	AB271924	FGFR2	Sus scrofa FGFR2 mRNA for fibroblast growth factor receptor 2, complete cds	fibroblast growth factor receptor 2 [Sus scrofa] dbj|BAF62299.1| fibroblast growth factor receptor 2 [Sus scrofa]	0.06564	6.5614
fibroblast growth factor receptor signaling pathway	EW144888	---	rese17c_m9.y1 ese Sus scrofa cDNA 5', mRNA sequence	PREDICTED: fibroblast growth factor receptor 4 [Bos taurus]	0.06564	6.5614
negative regulation of lipid metabolic process	BI184471	---	UNL-P-FN-co-g-01-0-UNL.s1 UNL-P-FN Sus scrofa cDNA clone UNL-P-FN-co-g-01-0-UNL 3', mRNA sequence	PREDICTED: similar to Platelet-derived growth factor B chain precursor (PDGF B-chain) (Platelet-derived growth factor beta polypeptide) (PDGF-2) (c-sis) (Becaplermin) [Equus caballus]	0.06564	6.5614
negative regulation of lipid metabolic process	EW166873	---	rfat0138_b8.y1 fat Sus scrofa cDNA 5', mRNA sequence		0.06564	6.5614
phenol metabolic process	AK232599	---	Sus scrofa mRNA, clone:LVR010095H08, expressed in liver	PREDICTED: similar to Phenylalanine-4-hydroxylase (PAH) (Phe-4-monooxygenase) [Equus caballus]	0.06564	6.5614
phenol metabolic process	EF375723	EPAS1	Sus scrofa hypoxia-inducible factor 2 alpha mRNA, complete cds	endothelial PAS domain protein 1 [Sus scrofa] gb|ABN48508.1| hypoxia-inducible factor 2 alpha [Sus scrofa]	0.06564	6.5614
positive regulation of behavior	BI184471	---	UNL-P-FN-co-g-01-0-UNL.s1 UNL-P-FN Sus scrofa cDNA clone UNL-P-FN-co-g-01-0-UNL 3', mRNA sequence	PREDICTED: similar to Platelet-derived growth factor B chain precursor (PDGF B-chain) (Platelet-derived growth factor beta polypeptide) (PDGF-2) (c-sis) (Becaplermin) [Equus caballus]	0.06564	6.5614
positive regulation of behavior	CK463582	LOC414908	934496 MARC 4PIG Sus scrofa cDNA 5', mRNA sequence	vascular endotheial growth factor 2 [Sus scrofa]	0.06564	6.5614
positive regulation of chemotaxis	BI184471	---	UNL-P-FN-co-g-01-0-UNL.s1 UNL-P-FN Sus scrofa cDNA clone UNL-P-FN-co-g-01-0-UNL 3', mRNA sequence	PREDICTED: similar to Platelet-derived growth factor B chain precursor (PDGF B-chain) (Platelet-derived growth factor beta polypeptide) (PDGF-2) (c-sis) (Becaplermin) [Equus caballus]	0.06564	6.5614
positive regulation of chemotaxis	CK463582	LOC414908	934496 MARC 4PIG Sus scrofa cDNA 5', mRNA sequence	vascular endotheial growth factor 2 [Sus scrofa]	0.06564	6.5614
positive regulation of locomotion	BI184471	---	UNL-P-FN-co-g-01-0-UNL.s1 UNL-P-FN Sus scrofa cDNA clone UNL-P-FN-co-g-01-0-UNL 3', mRNA sequence	PREDICTED: similar to Platelet-derived growth factor B chain precursor (PDGF B-chain) (Platelet-derived growth factor beta polypeptide) (PDGF-2) (c-sis) (Becaplermin) [Equus caballus]	0.06564	6.5614
positive regulation of locomotion	CK463582	LOC414908	934496 MARC 4PIG Sus scrofa cDNA 5', mRNA sequence	vascular endotheial growth factor 2 [Sus scrofa]	0.06564	6.5614
regulation of chemotaxis	BI184471	---	UNL-P-FN-co-g-01-0-UNL.s1 UNL-P-FN Sus scrofa cDNA clone UNL-P-FN-co-g-01-0-UNL 3', mRNA sequence	PREDICTED: similar to Platelet-derived growth factor B chain precursor (PDGF B-chain) (Platelet-derived growth factor beta polypeptide) (PDGF-2) (c-sis) (Becaplermin) [Equus caballus]	0.06564	6.5614
regulation of chemotaxis	CK463582	LOC414908	934496 MARC 4PIG Sus scrofa cDNA 5', mRNA sequence	vascular endotheial growth factor 2 [Sus scrofa]	0.06564	6.5614
regulation of chromosome organization and biogenesis	AK239756	---	Sus scrofa mRNA, clone:THY010202F01, expressed in thymus	telomeric repeat binding factor 2, interacting protein [Bos taurus] gb|AAI20018.1| Telomeric repeat binding factor 2, interacting protein [Bos taurus]	0.06564	6.5614
regulation of chromosome organization and biogenesis	EU030283	SIRT1	Sus scrofa sirtuin 1 (SIRT1) mRNA, complete cds	sirtuin 1 [Sus scrofa]	0.06564	6.5614
response to UV-C	AK237480	---	Sus scrofa mRNA, clone:SPL010051C09, expressed in spleen	PREDICTED: similar to B-cell CLL/lymphoma 3 [Bos taurus]	0.06564	6.5614
response to UV-C	DB784143	---	DB784143 full-length enriched swine cDNA library, adult adrenal gland Sus scrofa cDNA clone ADR010030D08 5', mRNA sequence	XPG-complementing protein [Bos taurus] gb|AAI07529.1| Excision repair cross-complementing rodent repair deficiency, complementation group 5 [Bos taurus]	0.06564	6.5614
sensory perception of smell	BX665103	---	BX665103 Sus Scrofa library (scag) Sus scrofa cDNA clone scag0004.c.03 5prim, mRNA sequence		0.06564	6.5614
sensory perception of smell	EV983935	---	rcmu23_n5.y1 cmu Sus scrofa cDNA 5', mRNA sequence	odorant binding protein [Sus scrofa] gb|AAL31550.1|AF436848_1 odorant binding protein [Sus scrofa]	0.06564	6.5614
zinc ion transport	AK234934	SLC39A7	Sus scrofa mRNA, clone:OVRM10033H09, expressed in ovary	solute carrier family 39 (zinc transporter), member 7 [Sus scrofa] emb|CAN13295.1| solute carrier family 39 (zinc transporter), member 7 [Sus scrofa] gb|ABV71920.1| solute carrier family 39 zinc transporter member 7 variant 2 [Sus scrofa] gb|ABV71921.1| s	0.0657089	4.10087
zinc ion transport	BX925865	---	BX925865 Sus Scrofa library (scan) Sus scrofa cDNA clone scan0018.p.03 5prim, mRNA sequence	PREDICTED: similar to Zinc transporter ZIP10 precursor (Zrt- and Irt-like protein 10) (ZIP-10) (Solute carrier family 39 member 10) [Bos taurus]	0.0657089	4.10087
zinc ion transport	DN111016	---	1110095 MARC 4PIG Sus scrofa cDNA 5', mRNA sequence		0.0657089	4.10087
positive regulation of cellular metabolic process	AK232799	---	Sus scrofa mRNA, clone:LVRM10029A01, expressed in liver	sequestosome 1 [Bos taurus] gb|AAI08088.1| Sequestosome 1 [Bos taurus]	0.0720925	1.7011
positive regulation of cellular metabolic process	AK232904	---	Sus scrofa mRNA, clone:LVRM10049E09, expressed in liver	NFIC protein [Bos taurus]	0.0720925	1.7011
positive regulation of cellular metabolic process	AK233035	LOC100152989	Sus scrofa mRNA, clone:LVRM10071D05, expressed in liver	unnamed protein product [Homo sapiens]	0.0720925	1.7011
positive regulation of cellular metabolic process	AK233336	---	Sus scrofa mRNA, clone:LVRM10123E12, expressed in liver	PREDICTED: similar to Transcription termination factor 1 (TTF-1) (TTF-I) (RNA polymerase I termination factor) [Equus caballus]	0.0720925	1.7011
positive regulation of cellular metabolic process	AK233385	LOC100152451	Sus scrofa mRNA, clone:LVRM10136C09, expressed in liver	PREDICTED: similar to SEC14-like 2 [Sus scrofa]	0.0720925	1.7011
positive regulation of cellular metabolic process	AK234050	---	Sus scrofa mRNA, clone:MLN010103C02, expressed in mesenteric lymph node	CCCTC-binding factor [Bos taurus] gb|AAI23742.1| CCCTC-binding factor (zinc finger protein) [Bos taurus]	0.0720925	1.7011
positive regulation of cellular metabolic process	AK237480	---	Sus scrofa mRNA, clone:SPL010051C09, expressed in spleen	PREDICTED: similar to B-cell CLL/lymphoma 3 [Bos taurus]	0.0720925	1.7011
positive regulation of cellular metabolic process	AK239423	---	Sus scrofa mRNA, clone:THY010102F11, expressed in thymus	metastasis associated 1 family, member 2 [Bos taurus] gb|AAI14674.1| Metastasis associated 1 family, member 2 [Bos taurus]	0.0720925	1.7011
positive regulation of cellular metabolic process	AK240553	---	Sus scrofa mRNA, clone:UTR010098A04, expressed in uterus	PREDICTED: S100 calcium binding protein, beta (neural) isoform 1 [Macaca mulatta] ref|XP_001098016.1| PREDICTED: S100 calcium binding protein, beta (neural) isoform 3 [Macaca mulatta] ref|XP_001097929.1| PREDICTED: S100 calcium binding protein, beta (neur	0.0720925	1.7011
positive regulation of cellular metabolic process	AY251012	GATA2	Sus scrofa transcription factor GATA-2 mRNA, complete cds	GATA binding protein 2 [Sus scrofa] gb|AAO73945.1| transcription factor GATA-2 [Sus scrofa]	0.0720925	1.7011
positive regulation of cellular metabolic process	BI184471	---	UNL-P-FN-co-g-01-0-UNL.s1 UNL-P-FN Sus scrofa cDNA clone UNL-P-FN-co-g-01-0-UNL 3', mRNA sequence	PREDICTED: similar to Platelet-derived growth factor B chain precursor (PDGF B-chain) (Platelet-derived growth factor beta polypeptide) (PDGF-2) (c-sis) (Becaplermin) [Equus caballus]	0.0720925	1.7011
positive regulation of cellular metabolic process	DN100756	---	1000136 MARC 4PIG Sus scrofa cDNA 5', mRNA sequence	PREDICTED: similar to dual-specificity tyrosine-(Y)-phosphorylation regulated kinase 2 [Bos taurus]	0.0720925	1.7011
positive regulation of cellular metabolic process	DN121268	---	1121355 MARC 4PIG Sus scrofa cDNA 3', mRNA sequence	PREDICTED: similar to RGM domain family, member B [Equus caballus]	0.0720925	1.7011
positive regulation of cellular metabolic process	EF375723	EPAS1	Sus scrofa hypoxia-inducible factor 2 alpha mRNA, complete cds	endothelial PAS domain protein 1 [Sus scrofa] gb|ABN48508.1| hypoxia-inducible factor 2 alpha [Sus scrofa]	0.0720925	1.7011
positive regulation of macromolecule metabolic process	AK232799	---	Sus scrofa mRNA, clone:LVRM10029A01, expressed in liver	sequestosome 1 [Bos taurus] gb|AAI08088.1| Sequestosome 1 [Bos taurus]	0.0720925	1.7011
positive regulation of macromolecule metabolic process	AK232904	---	Sus scrofa mRNA, clone:LVRM10049E09, expressed in liver	NFIC protein [Bos taurus]	0.0720925	1.7011
positive regulation of macromolecule metabolic process	AK233035	LOC100152989	Sus scrofa mRNA, clone:LVRM10071D05, expressed in liver	unnamed protein product [Homo sapiens]	0.0720925	1.7011
positive regulation of macromolecule metabolic process	AK233336	---	Sus scrofa mRNA, clone:LVRM10123E12, expressed in liver	PREDICTED: similar to Transcription termination factor 1 (TTF-1) (TTF-I) (RNA polymerase I termination factor) [Equus caballus]	0.0720925	1.7011
positive regulation of macromolecule metabolic process	AK233385	LOC100152451	Sus scrofa mRNA, clone:LVRM10136C09, expressed in liver	PREDICTED: similar to SEC14-like 2 [Sus scrofa]	0.0720925	1.7011
positive regulation of macromolecule metabolic process	AK234050	---	Sus scrofa mRNA, clone:MLN010103C02, expressed in mesenteric lymph node	CCCTC-binding factor [Bos taurus] gb|AAI23742.1| CCCTC-binding factor (zinc finger protein) [Bos taurus]	0.0720925	1.7011
positive regulation of macromolecule metabolic process	AK237480	---	Sus scrofa mRNA, clone:SPL010051C09, expressed in spleen	PREDICTED: similar to B-cell CLL/lymphoma 3 [Bos taurus]	0.0720925	1.7011
positive regulation of macromolecule metabolic process	AK239423	---	Sus scrofa mRNA, clone:THY010102F11, expressed in thymus	metastasis associated 1 family, member 2 [Bos taurus] gb|AAI14674.1| Metastasis associated 1 family, member 2 [Bos taurus]	0.0720925	1.7011
positive regulation of macromolecule metabolic process	AK240553	---	Sus scrofa mRNA, clone:UTR010098A04, expressed in uterus	PREDICTED: S100 calcium binding protein, beta (neural) isoform 1 [Macaca mulatta] ref|XP_001098016.1| PREDICTED: S100 calcium binding protein, beta (neural) isoform 3 [Macaca mulatta] ref|XP_001097929.1| PREDICTED: S100 calcium binding protein, beta (neur	0.0720925	1.7011
positive regulation of macromolecule metabolic process	AY251012	GATA2	Sus scrofa transcription factor GATA-2 mRNA, complete cds	GATA binding protein 2 [Sus scrofa] gb|AAO73945.1| transcription factor GATA-2 [Sus scrofa]	0.0720925	1.7011
positive regulation of macromolecule metabolic process	BI184471	---	UNL-P-FN-co-g-01-0-UNL.s1 UNL-P-FN Sus scrofa cDNA clone UNL-P-FN-co-g-01-0-UNL 3', mRNA sequence	PREDICTED: similar to Platelet-derived growth factor B chain precursor (PDGF B-chain) (Platelet-derived growth factor beta polypeptide) (PDGF-2) (c-sis) (Becaplermin) [Equus caballus]	0.0720925	1.7011
positive regulation of macromolecule metabolic process	DN100756	---	1000136 MARC 4PIG Sus scrofa cDNA 5', mRNA sequence	PREDICTED: similar to dual-specificity tyrosine-(Y)-phosphorylation regulated kinase 2 [Bos taurus]	0.0720925	1.7011
positive regulation of macromolecule metabolic process	DN121268	---	1121355 MARC 4PIG Sus scrofa cDNA 3', mRNA sequence	PREDICTED: similar to RGM domain family, member B [Equus caballus]	0.0720925	1.7011
positive regulation of macromolecule metabolic process	EF375723	EPAS1	Sus scrofa hypoxia-inducible factor 2 alpha mRNA, complete cds	endothelial PAS domain protein 1 [Sus scrofa] gb|ABN48508.1| hypoxia-inducible factor 2 alpha [Sus scrofa]	0.0720925	1.7011
regulation of localization	AK234218	---	Sus scrofa mRNA, clone:OVR010028H07, expressed in ovary	KIAA0064 [Homo sapiens]	0.0723309	1.90738
regulation of localization	AK235224	---	Sus scrofa mRNA, clone:OVRM10059B06, expressed in ovary	family with sequence similarity 3, member D [Homo sapiens] ref|XP_516561.2| PREDICTED: family with sequence similarity 3, member D isoform 3 [Pan troglodytes] ref|XP_001174358.1| PREDICTED: family with sequence similarity 3, member D isoform 2 [Pan troglo	0.0723309	1.90738
regulation of localization	AK235292	---	Sus scrofa mRNA, clone:OVRM10065G10, expressed in ovary	alveolar soft part sarcoma chromosome region, candidate 1 [Bos taurus] gb|AAI42389.1| ASPSCR1 protein [Bos taurus]	0.0723309	1.90738
regulation of localization	AK237480	---	Sus scrofa mRNA, clone:SPL010051C09, expressed in spleen	PREDICTED: similar to B-cell CLL/lymphoma 3 [Bos taurus]	0.0723309	1.90738
regulation of localization	AY251012	GATA2	Sus scrofa transcription factor GATA-2 mRNA, complete cds	GATA binding protein 2 [Sus scrofa] gb|AAO73945.1| transcription factor GATA-2 [Sus scrofa]	0.0723309	1.90738
regulation of localization	BI184471	---	UNL-P-FN-co-g-01-0-UNL.s1 UNL-P-FN Sus scrofa cDNA clone UNL-P-FN-co-g-01-0-UNL 3', mRNA sequence	PREDICTED: similar to Platelet-derived growth factor B chain precursor (PDGF B-chain) (Platelet-derived growth factor beta polypeptide) (PDGF-2) (c-sis) (Becaplermin) [Equus caballus]	0.0723309	1.90738
regulation of localization	BX921660	---	BX921660 Sus Scrofa library (scan) Sus scrofa cDNA clone scan0025.a.11 5prim, mRNA sequence	similar to Ca2+-dependent activator for secretion protein 2 (predicted), isoform CRA_b [Rattus norvegicus]	0.0723309	1.90738
regulation of localization	CK463582	LOC414908	934496 MARC 4PIG Sus scrofa cDNA 5', mRNA sequence	vascular endotheial growth factor 2 [Sus scrofa]	0.0723309	1.90738
regulation of localization	CK467191	---	938474 MARC 4PIG Sus scrofa cDNA 5', mRNA sequence		0.0723309	1.90738
regulation of localization	EU030283	SIRT1	Sus scrofa sirtuin 1 (SIRT1) mRNA, complete cds	sirtuin 1 [Sus scrofa]	0.0723309	1.90738
anatomical structure development	AJ945191	---	AJ945191 CSEQRAN17 Sus scrofa cDNA clone C0007308p20 5', mRNA sequence	PREDICTED: similar to smooth muscle myosin heavy chain 11 isoform SM1A isoform 3 [Macaca mulatta]	0.0762772	1.37369
anatomical structure development	AJ956714	---	AJ956714 KN404_2 Sus scrofa cDNA clone C0007749o18 5', mRNA sequence		0.0762772	1.37369
anatomical structure development	AJ957849	---	AJ957849 KN404_2 Sus scrofa cDNA clone C0007749b12 5', mRNA sequence	PREDICTED: FYVE, RhoGEF and PH domain containing 6 [Bos taurus]	0.0762772	1.37369
anatomical structure development	AK230658	---	Sus scrofa mRNA, clone:AMP010021H04, expressed in alveolar macrophage	histone deacetylase 1 [Bos taurus] sp|Q32PJ8|HDAC1_BOVIN RecName: Full=Histone deacetylase 1; Short=HD1 gb|AAI08089.1| Histone deacetylase 1 [Bos taurus] gb|ABS45034.1| histone deacetylase 1 [Bos taurus]	0.0762772	1.37369
anatomical structure development	AK232904	---	Sus scrofa mRNA, clone:LVRM10049E09, expressed in liver	NFIC protein [Bos taurus]	0.0762772	1.37369
anatomical structure development	AK234246	---	Sus scrofa mRNA, clone:OVR010032H05, expressed in ovary	ras-related C3 botulinum toxin substrate 3 [synthetic construct]	0.0762772	1.37369
anatomical structure development	AK237661	---	Sus scrofa mRNA, clone:SPL010075H03, expressed in spleen	5-aminolevulinate synthase, erythroid-specific, mitochondrial precursor (5-aminolevulinic acid synthase) (Delta-aminolevulinate synthase) (Delta-ALA synthetase) (ALAS-E) gb|AAD41464.1|AF086786_1 erythroid-specific 5-aminolevulinic acid synthase [Delphinap	0.0762772	1.37369
anatomical structure development	AK238396	---	Sus scrofa mRNA, clone:TCH010098F05, expressed in trachea	PREDICTED: similar to keratin 4, partial [Sus scrofa]	0.0762772	1.37369
anatomical structure development	AK238792	---	Sus scrofa mRNA, clone:THY010031B03, expressed in thymus	PREDICTED: similar to histone deacetylase 7A isoform 2 [Bos taurus]	0.0762772	1.37369
anatomical structure development	AK239722	---	Sus scrofa mRNA, clone:THY010125H04, expressed in thymus	PREDICTED: keratin 5 isoform 15 [Macaca mulatta] ref|XP_001097072.1| PREDICTED: keratin 5 isoform 20 [Macaca mulatta]	0.0762772	1.37369
anatomical structure development	AK240087	CBY1	Sus scrofa mRNA, clone:UTR010029F09, expressed in uterus	chibby homolog 1 [Sus scrofa] gb|ACB38230.1| PKD2 interactor [Sus scrofa]	0.0762772	1.37369
anatomical structure development	AK240412	SMTN	Sus scrofa mRNA, clone:UTR010066A01, expressed in uterus	PREDICTED: smoothelin isoform 2 [Sus scrofa] ref|XP_001925250.1| PREDICTED: smoothelin isoform 1 [Sus scrofa]	0.0762772	1.37369
anatomical structure development	AK240553	---	Sus scrofa mRNA, clone:UTR010098A04, expressed in uterus	PREDICTED: S100 calcium binding protein, beta (neural) isoform 1 [Macaca mulatta] ref|XP_001098016.1| PREDICTED: S100 calcium binding protein, beta (neural) isoform 3 [Macaca mulatta] ref|XP_001097929.1| PREDICTED: S100 calcium binding protein, beta (neur	0.0762772	1.37369
anatomical structure development	AK240610	---	Sus scrofa mRNA, clone:UTR010106F11, expressed in uterus	PREDICTED: similar to Frizzled-5 precursor (Fz-5) (hFz5) (FzE5) [Bos taurus]	0.0762772	1.37369
anatomical structure development	AY253338	B3GNT5	Sus scrofa beta-1,3-N-acetylglucosaminyltransferase 5 (B3GNT5) mRNA, complete cds	UDP-GlcNAc:betaGal beta-1,3-N-acetylglucosaminyltransferase 5 [Sus scrofa] sp|Q864U8|B3GN5_PIG UDP-GlcNAc:betaGal beta-1,3-N-acetylglucosaminyltransferase 5 (Beta-1,3-N-acetylglucosaminyltransferase-5) (Beta3Gn-T5) (BGnT-5) gb|AAO92023.1| beta-1,3-N-acety	0.0762772	1.37369
anatomical structure development	AY609516	---	Sus scrofa clone Clu_146952.scr.msk.p1.Contig2, mRNA sequence	leukocyte cell derived chemotaxin 1 precursor [Bos taurus] sp|P17404|LECT1_BOVIN RecName: Full=Chondromodulin-1; AltName: Full=Chondromodulin-I; Short=ChM-I; AltName: Full=Leukocyte cell-derived chemotaxin 1; AltName: Full=Small cartilage-derived glycopro	0.0762772	1.37369
anatomical structure development	AY609807	---	Sus scrofa clone Clu_32102.scr.msk.p1.Contig3, mRNA sequence	PREDICTED: similar to Dynein, cytoplasmic 2, light intermediate chain 1 [Equus caballus]	0.0762772	1.37369
anatomical structure development	BI183962	---	UNL-P-FN-cf-h-03-0-UNL.s1 UNL-P-FN Sus scrofa cDNA clone UNL-P-FN-cf-h-03-0-UNL 3', mRNA sequence	RAS p21 protein activator 1 [Mus musculus]	0.0762772	1.37369
anatomical structure development	BI186417	---	UNL-P-FN-ae-h-11-0-UNL.s4 UNL-P-FN Sus scrofa cDNA clone UNL-P-FN-ae-h-11-0-UNL 3', mRNA sequence		0.0762772	1.37369
anatomical structure development	BX925993	---	BX925993 Sus Scrofa library (scan) Sus scrofa cDNA clone scan0021.f.19 5prim, mRNA sequence		0.0762772	1.37369
anatomical structure development	CJ008695	---	CJ008695 full-length enriched swine cDNA library, adult mesenteric lymph node Sus scrofa cDNA clone MLN01B080013 5', mRNA sequence	unnamed protein product [Homo sapiens]	0.0762772	1.37369
anatomical structure development	CJ024171	---	CJ024171 full-length enriched swine cDNA library, adult trachea Sus scrofa cDNA clone TCH01A020024 5', mRNA sequence	collagen, type II, alpha 1 isoform 2 [Bos taurus]	0.0762772	1.37369
anatomical structure development	CJ039636	---	CJ039636 full-length enriched swine cDNA library, adult uterus Sus scrofa cDNA clone UTR01G090105 5', mRNA sequence	PREDICTED: similar to lymphocyte antigen 6 complex, locus H [Equus caballus]	0.0762772	1.37369
anatomical structure development	CN156635	---	944044 MARC 4PIG Sus scrofa cDNA 5', mRNA sequence	unnamed protein product [Homo sapiens]	0.0762772	1.37369
anatomical structure development	CN163671	CDH11	953214 MARC 4PIG Sus scrofa cDNA 3', mRNA sequence		0.0762772	1.37369
anatomical structure development	CN164036	---	994150 MARC 4PIG Sus scrofa cDNA 5', mRNA sequence	PREDICTED: par-3 partitioning defective 3 homolog (C. elegans) [Bos taurus]	0.0762772	1.37369
anatomical structure development	DB784140	---	DB784140 full-length enriched swine cDNA library, adult adrenal gland Sus scrofa cDNA clone ADR010030D05 5', mRNA sequence	PREDICTED: AHNAK nucleoprotein [Equus caballus]	0.0762772	1.37369
anatomical structure development	DB805600	---	DB805600 full-length enriched swine cDNA library, adult skin Sus scrofa cDNA clone SKNB10093D06 5', mRNA sequence		0.0762772	1.37369
anatomical structure development	DN111609	---	1110747 MARC 4PIG Sus scrofa cDNA 5', mRNA sequence	laminin alpha 3 [Canis familiaris]	0.0762772	1.37369
anatomical structure development	EF375723	EPAS1	Sus scrofa hypoxia-inducible factor 2 alpha mRNA, complete cds	endothelial PAS domain protein 1 [Sus scrofa] gb|ABN48508.1| hypoxia-inducible factor 2 alpha [Sus scrofa]	0.0762772	1.37369
anatomical structure development	EU714324	VEGFA	Sus scrofa vascular endothelial growth factor mRNA, partial cds	vascular endothelial growth factor [Sus scrofa]	0.0762772	1.37369
anatomical structure development	EW144617	---	rese37c_g15.y1 ese Sus scrofa cDNA 5', mRNA sequence	RecName: Full=SOX-13 protein; AltName: Full=Type 1 diabetes autoantigen ICA12; AltName: Full=Islet cell antigen 12	0.0762772	1.37369
anatomical structure development	EW423367	---	rnca08b_j3.y1 nca Sus scrofa cDNA 5', mRNA sequence		0.0762772	1.37369
anatomical structure development	EW430401	---	rnca31b_a14.y1 nca Sus scrofa cDNA 5', mRNA sequence	PREDICTED: matrilin 3 [Bos taurus]	0.0762772	1.37369
positive regulation of gene expression	AK232799	---	Sus scrofa mRNA, clone:LVRM10029A01, expressed in liver	sequestosome 1 [Bos taurus] gb|AAI08088.1| Sequestosome 1 [Bos taurus]	0.0771487	1.82261
positive regulation of gene expression	AK232904	---	Sus scrofa mRNA, clone:LVRM10049E09, expressed in liver	NFIC protein [Bos taurus]	0.0771487	1.82261
positive regulation of gene expression	AK233035	LOC100152989	Sus scrofa mRNA, clone:LVRM10071D05, expressed in liver	unnamed protein product [Homo sapiens]	0.0771487	1.82261
positive regulation of gene expression	AK233336	---	Sus scrofa mRNA, clone:LVRM10123E12, expressed in liver	PREDICTED: similar to Transcription termination factor 1 (TTF-1) (TTF-I) (RNA polymerase I termination factor) [Equus caballus]	0.0771487	1.82261
positive regulation of gene expression	AK233385	LOC100152451	Sus scrofa mRNA, clone:LVRM10136C09, expressed in liver	PREDICTED: similar to SEC14-like 2 [Sus scrofa]	0.0771487	1.82261
positive regulation of gene expression	AK234050	---	Sus scrofa mRNA, clone:MLN010103C02, expressed in mesenteric lymph node	CCCTC-binding factor [Bos taurus] gb|AAI23742.1| CCCTC-binding factor (zinc finger protein) [Bos taurus]	0.0771487	1.82261
positive regulation of gene expression	AK237480	---	Sus scrofa mRNA, clone:SPL010051C09, expressed in spleen	PREDICTED: similar to B-cell CLL/lymphoma 3 [Bos taurus]	0.0771487	1.82261
positive regulation of gene expression	AK239423	---	Sus scrofa mRNA, clone:THY010102F11, expressed in thymus	metastasis associated 1 family, member 2 [Bos taurus] gb|AAI14674.1| Metastasis associated 1 family, member 2 [Bos taurus]	0.0771487	1.82261
positive regulation of gene expression	AY251012	GATA2	Sus scrofa transcription factor GATA-2 mRNA, complete cds	GATA binding protein 2 [Sus scrofa] gb|AAO73945.1| transcription factor GATA-2 [Sus scrofa]	0.0771487	1.82261
positive regulation of gene expression	DN121268	---	1121355 MARC 4PIG Sus scrofa cDNA 3', mRNA sequence	PREDICTED: similar to RGM domain family, member B [Equus caballus]	0.0771487	1.82261
positive regulation of gene expression	EF375723	EPAS1	Sus scrofa hypoxia-inducible factor 2 alpha mRNA, complete cds	endothelial PAS domain protein 1 [Sus scrofa] gb|ABN48508.1| hypoxia-inducible factor 2 alpha [Sus scrofa]	0.0771487	1.82261
positive regulation of transcription	AK232799	---	Sus scrofa mRNA, clone:LVRM10029A01, expressed in liver	sequestosome 1 [Bos taurus] gb|AAI08088.1| Sequestosome 1 [Bos taurus]	0.0771487	1.82261
positive regulation of transcription	AK232904	---	Sus scrofa mRNA, clone:LVRM10049E09, expressed in liver	NFIC protein [Bos taurus]	0.0771487	1.82261
positive regulation of transcription	AK233035	LOC100152989	Sus scrofa mRNA, clone:LVRM10071D05, expressed in liver	unnamed protein product [Homo sapiens]	0.0771487	1.82261
positive regulation of transcription	AK233336	---	Sus scrofa mRNA, clone:LVRM10123E12, expressed in liver	PREDICTED: similar to Transcription termination factor 1 (TTF-1) (TTF-I) (RNA polymerase I termination factor) [Equus caballus]	0.0771487	1.82261
positive regulation of transcription	AK233385	LOC100152451	Sus scrofa mRNA, clone:LVRM10136C09, expressed in liver	PREDICTED: similar to SEC14-like 2 [Sus scrofa]	0.0771487	1.82261
positive regulation of transcription	AK234050	---	Sus scrofa mRNA, clone:MLN010103C02, expressed in mesenteric lymph node	CCCTC-binding factor [Bos taurus] gb|AAI23742.1| CCCTC-binding factor (zinc finger protein) [Bos taurus]	0.0771487	1.82261
positive regulation of transcription	AK237480	---	Sus scrofa mRNA, clone:SPL010051C09, expressed in spleen	PREDICTED: similar to B-cell CLL/lymphoma 3 [Bos taurus]	0.0771487	1.82261
positive regulation of transcription	AK239423	---	Sus scrofa mRNA, clone:THY010102F11, expressed in thymus	metastasis associated 1 family, member 2 [Bos taurus] gb|AAI14674.1| Metastasis associated 1 family, member 2 [Bos taurus]	0.0771487	1.82261
positive regulation of transcription	AY251012	GATA2	Sus scrofa transcription factor GATA-2 mRNA, complete cds	GATA binding protein 2 [Sus scrofa] gb|AAO73945.1| transcription factor GATA-2 [Sus scrofa]	0.0771487	1.82261
positive regulation of transcription	DN121268	---	1121355 MARC 4PIG Sus scrofa cDNA 3', mRNA sequence	PREDICTED: similar to RGM domain family, member B [Equus caballus]	0.0771487	1.82261
positive regulation of transcription	EF375723	EPAS1	Sus scrofa hypoxia-inducible factor 2 alpha mRNA, complete cds	endothelial PAS domain protein 1 [Sus scrofa] gb|ABN48508.1| hypoxia-inducible factor 2 alpha [Sus scrofa]	0.0771487	1.82261
positive regulation of metabolic process	AK232799	---	Sus scrofa mRNA, clone:LVRM10029A01, expressed in liver	sequestosome 1 [Bos taurus] gb|AAI08088.1| Sequestosome 1 [Bos taurus]	0.0801501	1.67627
positive regulation of metabolic process	AK232904	---	Sus scrofa mRNA, clone:LVRM10049E09, expressed in liver	NFIC protein [Bos taurus]	0.0801501	1.67627
positive regulation of metabolic process	AK233035	LOC100152989	Sus scrofa mRNA, clone:LVRM10071D05, expressed in liver	unnamed protein product [Homo sapiens]	0.0801501	1.67627
positive regulation of metabolic process	AK233336	---	Sus scrofa mRNA, clone:LVRM10123E12, expressed in liver	PREDICTED: similar to Transcription termination factor 1 (TTF-1) (TTF-I) (RNA polymerase I termination factor) [Equus caballus]	0.0801501	1.67627
positive regulation of metabolic process	AK233385	LOC100152451	Sus scrofa mRNA, clone:LVRM10136C09, expressed in liver	PREDICTED: similar to SEC14-like 2 [Sus scrofa]	0.0801501	1.67627
positive regulation of metabolic process	AK234050	---	Sus scrofa mRNA, clone:MLN010103C02, expressed in mesenteric lymph node	CCCTC-binding factor [Bos taurus] gb|AAI23742.1| CCCTC-binding factor (zinc finger protein) [Bos taurus]	0.0801501	1.67627
positive regulation of metabolic process	AK237480	---	Sus scrofa mRNA, clone:SPL010051C09, expressed in spleen	PREDICTED: similar to B-cell CLL/lymphoma 3 [Bos taurus]	0.0801501	1.67627
positive regulation of metabolic process	AK239423	---	Sus scrofa mRNA, clone:THY010102F11, expressed in thymus	metastasis associated 1 family, member 2 [Bos taurus] gb|AAI14674.1| Metastasis associated 1 family, member 2 [Bos taurus]	0.0801501	1.67627
positive regulation of metabolic process	AK240553	---	Sus scrofa mRNA, clone:UTR010098A04, expressed in uterus	PREDICTED: S100 calcium binding protein, beta (neural) isoform 1 [Macaca mulatta] ref|XP_001098016.1| PREDICTED: S100 calcium binding protein, beta (neural) isoform 3 [Macaca mulatta] ref|XP_001097929.1| PREDICTED: S100 calcium binding protein, beta (neur	0.0801501	1.67627
positive regulation of metabolic process	AY251012	GATA2	Sus scrofa transcription factor GATA-2 mRNA, complete cds	GATA binding protein 2 [Sus scrofa] gb|AAO73945.1| transcription factor GATA-2 [Sus scrofa]	0.0801501	1.67627
positive regulation of metabolic process	BI184471	---	UNL-P-FN-co-g-01-0-UNL.s1 UNL-P-FN Sus scrofa cDNA clone UNL-P-FN-co-g-01-0-UNL 3', mRNA sequence	PREDICTED: similar to Platelet-derived growth factor B chain precursor (PDGF B-chain) (Platelet-derived growth factor beta polypeptide) (PDGF-2) (c-sis) (Becaplermin) [Equus caballus]	0.0801501	1.67627
positive regulation of metabolic process	DN100756	---	1000136 MARC 4PIG Sus scrofa cDNA 5', mRNA sequence	PREDICTED: similar to dual-specificity tyrosine-(Y)-phosphorylation regulated kinase 2 [Bos taurus]	0.0801501	1.67627
positive regulation of metabolic process	DN121268	---	1121355 MARC 4PIG Sus scrofa cDNA 3', mRNA sequence	PREDICTED: similar to RGM domain family, member B [Equus caballus]	0.0801501	1.67627
positive regulation of metabolic process	EF375723	EPAS1	Sus scrofa hypoxia-inducible factor 2 alpha mRNA, complete cds	endothelial PAS domain protein 1 [Sus scrofa] gb|ABN48508.1| hypoxia-inducible factor 2 alpha [Sus scrofa]	0.0801501	1.67627
tissue development	AK230658	---	Sus scrofa mRNA, clone:AMP010021H04, expressed in alveolar macrophage	histone deacetylase 1 [Bos taurus] sp|Q32PJ8|HDAC1_BOVIN RecName: Full=Histone deacetylase 1; Short=HD1 gb|AAI08089.1| Histone deacetylase 1 [Bos taurus] gb|ABS45034.1| histone deacetylase 1 [Bos taurus]	0.0812743	2.34336
tissue development	AK239722	---	Sus scrofa mRNA, clone:THY010125H04, expressed in thymus	PREDICTED: keratin 5 isoform 15 [Macaca mulatta] ref|XP_001097072.1| PREDICTED: keratin 5 isoform 20 [Macaca mulatta]	0.0812743	2.34336
tissue development	AY609516	---	Sus scrofa clone Clu_146952.scr.msk.p1.Contig2, mRNA sequence	leukocyte cell derived chemotaxin 1 precursor [Bos taurus] sp|P17404|LECT1_BOVIN RecName: Full=Chondromodulin-1; AltName: Full=Chondromodulin-I; Short=ChM-I; AltName: Full=Leukocyte cell-derived chemotaxin 1; AltName: Full=Small cartilage-derived glycopro	0.0812743	2.34336
tissue development	CJ024171	---	CJ024171 full-length enriched swine cDNA library, adult trachea Sus scrofa cDNA clone TCH01A020024 5', mRNA sequence	collagen, type II, alpha 1 isoform 2 [Bos taurus]	0.0812743	2.34336
tissue development	DN111609	---	1110747 MARC 4PIG Sus scrofa cDNA 5', mRNA sequence	laminin alpha 3 [Canis familiaris]	0.0812743	2.34336
tissue development	EW423367	---	rnca08b_j3.y1 nca Sus scrofa cDNA 5', mRNA sequence		0.0812743	2.34336
chromatin remodeling	AK233336	---	Sus scrofa mRNA, clone:LVRM10123E12, expressed in liver	PREDICTED: similar to Transcription termination factor 1 (TTF-1) (TTF-I) (RNA polymerase I termination factor) [Equus caballus]	0.0853867	2.56305
chromatin remodeling	AK236402	---	Sus scrofa mRNA, clone:OVRM10188H03, expressed in ovary	actin-like 6A [Bos taurus] gb|AAI34614.1| ACTL6A protein [Bos taurus]	0.0853867	2.56305
chromatin remodeling	AK239423	---	Sus scrofa mRNA, clone:THY010102F11, expressed in thymus	metastasis associated 1 family, member 2 [Bos taurus] gb|AAI14674.1| Metastasis associated 1 family, member 2 [Bos taurus]	0.0853867	2.56305
chromatin remodeling	DB805600	---	DB805600 full-length enriched swine cDNA library, adult skin Sus scrofa cDNA clone SKNB10093D06 5', mRNA sequence		0.0853867	2.56305
chromatin remodeling	EU030283	SIRT1	Sus scrofa sirtuin 1 (SIRT1) mRNA, complete cds	sirtuin 1 [Sus scrofa]	0.0853867	2.56305
negative regulation of cellular biosynthetic process	AJ956714	---	AJ956714 KN404_2 Sus scrofa cDNA clone C0007749o18 5', mRNA sequence		0.0888276	1.65215
negative regulation of cellular biosynthetic process	AK230658	---	Sus scrofa mRNA, clone:AMP010021H04, expressed in alveolar macrophage	histone deacetylase 1 [Bos taurus] sp|Q32PJ8|HDAC1_BOVIN RecName: Full=Histone deacetylase 1; Short=HD1 gb|AAI08089.1| Histone deacetylase 1 [Bos taurus] gb|ABS45034.1| histone deacetylase 1 [Bos taurus]	0.0888276	1.65215
negative regulation of cellular biosynthetic process	AK233501	---	Sus scrofa mRNA, clone:LVRM10160A04, expressed in liver	PREDICTED: similar to TG-interacting factor isoform c [Canis familiaris] ref|XP_851536.1| PREDICTED: similar to TG-interacting factor isoform c [Canis familiaris]	0.0888276	1.65215
negative regulation of cellular biosynthetic process	AK234050	---	Sus scrofa mRNA, clone:MLN010103C02, expressed in mesenteric lymph node	CCCTC-binding factor [Bos taurus] gb|AAI23742.1| CCCTC-binding factor (zinc finger protein) [Bos taurus]	0.0888276	1.65215
negative regulation of cellular biosynthetic process	AK234381	---	Sus scrofa mRNA, clone:OVR010050H05, expressed in ovary	PREDICTED: similar to PHD finger protein 12 (PHD factor 1) (Pf1) [Equus caballus]	0.0888276	1.65215
negative regulation of cellular biosynthetic process	AK235335	DLAT	Sus scrofa mRNA, clone:OVRM10070A06, expressed in ovary	PREDICTED: similar to transcription factor-like protein 4 isoform 1 [Bos taurus]	0.0888276	1.65215
negative regulation of cellular biosynthetic process	AK237480	---	Sus scrofa mRNA, clone:SPL010051C09, expressed in spleen	PREDICTED: similar to B-cell CLL/lymphoma 3 [Bos taurus]	0.0888276	1.65215
negative regulation of cellular biosynthetic process	AK239423	---	Sus scrofa mRNA, clone:THY010102F11, expressed in thymus	metastasis associated 1 family, member 2 [Bos taurus] gb|AAI14674.1| Metastasis associated 1 family, member 2 [Bos taurus]	0.0888276	1.65215
negative regulation of cellular biosynthetic process	AY609525	---	Sus scrofa clone Clu_1561.scr.msk.p1.Contig1, mRNA sequence	mCG119115, isoform CRA_b [Mus musculus]	0.0888276	1.65215
negative regulation of cellular biosynthetic process	BI184471	---	UNL-P-FN-co-g-01-0-UNL.s1 UNL-P-FN Sus scrofa cDNA clone UNL-P-FN-co-g-01-0-UNL 3', mRNA sequence	PREDICTED: similar to Platelet-derived growth factor B chain precursor (PDGF B-chain) (Platelet-derived growth factor beta polypeptide) (PDGF-2) (c-sis) (Becaplermin) [Equus caballus]	0.0888276	1.65215
negative regulation of cellular biosynthetic process	CK467405	---	938702 MARC 4PIG Sus scrofa cDNA 5', mRNA sequence		0.0888276	1.65215
negative regulation of cellular biosynthetic process	CK467896	---	939242 MARC 4PIG Sus scrofa cDNA 5', mRNA sequence		0.0888276	1.65215
negative regulation of cellular biosynthetic process	EU030283	SIRT1	Sus scrofa sirtuin 1 (SIRT1) mRNA, complete cds	sirtuin 1 [Sus scrofa]	0.0888276	1.65215
negative regulation of cellular biosynthetic process	EW166873	---	rfat0138_b8.y1 fat Sus scrofa cDNA 5', mRNA sequence		0.0888276	1.65215
negative regulation of biosynthetic process	AJ956714	---	AJ956714 KN404_2 Sus scrofa cDNA clone C0007749o18 5', mRNA sequence		0.093405	1.64035
negative regulation of biosynthetic process	AK230658	---	Sus scrofa mRNA, clone:AMP010021H04, expressed in alveolar macrophage	histone deacetylase 1 [Bos taurus] sp|Q32PJ8|HDAC1_BOVIN RecName: Full=Histone deacetylase 1; Short=HD1 gb|AAI08089.1| Histone deacetylase 1 [Bos taurus] gb|ABS45034.1| histone deacetylase 1 [Bos taurus]	0.093405	1.64035
negative regulation of biosynthetic process	AK233501	---	Sus scrofa mRNA, clone:LVRM10160A04, expressed in liver	PREDICTED: similar to TG-interacting factor isoform c [Canis familiaris] ref|XP_851536.1| PREDICTED: similar to TG-interacting factor isoform c [Canis familiaris]	0.093405	1.64035
negative regulation of biosynthetic process	AK234050	---	Sus scrofa mRNA, clone:MLN010103C02, expressed in mesenteric lymph node	CCCTC-binding factor [Bos taurus] gb|AAI23742.1| CCCTC-binding factor (zinc finger protein) [Bos taurus]	0.093405	1.64035
negative regulation of biosynthetic process	AK234381	---	Sus scrofa mRNA, clone:OVR010050H05, expressed in ovary	PREDICTED: similar to PHD finger protein 12 (PHD factor 1) (Pf1) [Equus caballus]	0.093405	1.64035
negative regulation of biosynthetic process	AK235335	DLAT	Sus scrofa mRNA, clone:OVRM10070A06, expressed in ovary	PREDICTED: similar to transcription factor-like protein 4 isoform 1 [Bos taurus]	0.093405	1.64035
negative regulation of biosynthetic process	AK237480	---	Sus scrofa mRNA, clone:SPL010051C09, expressed in spleen	PREDICTED: similar to B-cell CLL/lymphoma 3 [Bos taurus]	0.093405	1.64035
negative regulation of biosynthetic process	AK239423	---	Sus scrofa mRNA, clone:THY010102F11, expressed in thymus	metastasis associated 1 family, member 2 [Bos taurus] gb|AAI14674.1| Metastasis associated 1 family, member 2 [Bos taurus]	0.093405	1.64035
negative regulation of biosynthetic process	AY609525	---	Sus scrofa clone Clu_1561.scr.msk.p1.Contig1, mRNA sequence	mCG119115, isoform CRA_b [Mus musculus]	0.093405	1.64035
negative regulation of biosynthetic process	BI184471	---	UNL-P-FN-co-g-01-0-UNL.s1 UNL-P-FN Sus scrofa cDNA clone UNL-P-FN-co-g-01-0-UNL 3', mRNA sequence	PREDICTED: similar to Platelet-derived growth factor B chain precursor (PDGF B-chain) (Platelet-derived growth factor beta polypeptide) (PDGF-2) (c-sis) (Becaplermin) [Equus caballus]	0.093405	1.64035
negative regulation of biosynthetic process	CK467405	---	938702 MARC 4PIG Sus scrofa cDNA 5', mRNA sequence		0.093405	1.64035
negative regulation of biosynthetic process	CK467896	---	939242 MARC 4PIG Sus scrofa cDNA 5', mRNA sequence		0.093405	1.64035
negative regulation of biosynthetic process	EU030283	SIRT1	Sus scrofa sirtuin 1 (SIRT1) mRNA, complete cds	sirtuin 1 [Sus scrofa]	0.093405	1.64035
negative regulation of biosynthetic process	EW166873	---	rfat0138_b8.y1 fat Sus scrofa cDNA 5', mRNA sequence		0.093405	1.64035
bile acid metabolic process	AK232541	---	Sus scrofa mRNA, clone:LVR010065E02, expressed in liver	acyl-Coenzyme A oxidase 2, branched chain [Bos taurus] gb|AAI49572.1| ACOX2 protein [Bos taurus]	0.0945274	5.46783
bile acid metabolic process	EF625353	CYP39A1	Sus scrofa cytochrome P450 (CYP39A1) mRNA, complete cds	cytochrome P450, family 39, subfamily A, polypeptide 1 [Sus scrofa] gb|ABS58493.1| cytochrome P450 [Sus scrofa]	0.0945274	5.46783
muscle fiber development	BX925993	---	BX925993 Sus Scrofa library (scan) Sus scrofa cDNA clone scan0021.f.19 5prim, mRNA sequence		0.0945274	5.46783
muscle fiber development	CN156635	---	944044 MARC 4PIG Sus scrofa cDNA 5', mRNA sequence	unnamed protein product [Homo sapiens]	0.0945274	5.46783
regulation of specific transcription from RNA polymerase II promoter	AY251012	GATA2	Sus scrofa transcription factor GATA-2 mRNA, complete cds	GATA binding protein 2 [Sus scrofa] gb|AAO73945.1| transcription factor GATA-2 [Sus scrofa]	0.0945274	5.46783
regulation of specific transcription from RNA polymerase II promoter	EU030283	SIRT1	Sus scrofa sirtuin 1 (SIRT1) mRNA, complete cds	sirtuin 1 [Sus scrofa]	0.0945274	5.46783
skeletal muscle fiber development	BX925993	---	BX925993 Sus Scrofa library (scan) Sus scrofa cDNA clone scan0021.f.19 5prim, mRNA sequence		0.0945274	5.46783
skeletal muscle fiber development	CN156635	---	944044 MARC 4PIG Sus scrofa cDNA 5', mRNA sequence	unnamed protein product [Homo sapiens]	0.0945274	5.46783
extracellular structure organization and biogenesis	AF054584	MUC5AC	Sus scrofa domestica clone PGM-Z13 gastric mucin (MUC5AC) mRNA, partial cds	gastric mucin [Sus scrofa domestica]	0.095775	2.48538
extracellular structure organization and biogenesis	AJ945191	---	AJ945191 CSEQRAN17 Sus scrofa cDNA clone C0007308p20 5', mRNA sequence	PREDICTED: similar to smooth muscle myosin heavy chain 11 isoform SM1A isoform 3 [Macaca mulatta]	0.095775	2.48538
extracellular structure organization and biogenesis	CJ024171	---	CJ024171 full-length enriched swine cDNA library, adult trachea Sus scrofa cDNA clone TCH01A020024 5', mRNA sequence	collagen, type II, alpha 1 isoform 2 [Bos taurus]	0.095775	2.48538
extracellular structure organization and biogenesis	CN156635	---	944044 MARC 4PIG Sus scrofa cDNA 5', mRNA sequence	unnamed protein product [Homo sapiens]	0.095775	2.48538
extracellular structure organization and biogenesis	EW423367	---	rnca08b_j3.y1 nca Sus scrofa cDNA 5', mRNA sequence		0.095775	2.48538
regulation of biological quality	AB271924	FGFR2	Sus scrofa FGFR2 mRNA for fibroblast growth factor receptor 2, complete cds	fibroblast growth factor receptor 2 [Sus scrofa] dbj|BAF62299.1| fibroblast growth factor receptor 2 [Sus scrofa]	0.0969516	1.49123
regulation of biological quality	AJ957849	---	AJ957849 KN404_2 Sus scrofa cDNA clone C0007749b12 5', mRNA sequence	PREDICTED: FYVE, RhoGEF and PH domain containing 6 [Bos taurus]	0.0969516	1.49123
regulation of biological quality	AK232599	---	Sus scrofa mRNA, clone:LVR010095H08, expressed in liver	PREDICTED: similar to Phenylalanine-4-hydroxylase (PAH) (Phe-4-monooxygenase) [Equus caballus]	0.0969516	1.49123
regulation of biological quality	AK233996	---	Sus scrofa mRNA, clone:MLN010091B03, expressed in mesenteric lymph node	PREDICTED: nucleolar protein 8 [Bos taurus]	0.0969516	1.49123
regulation of biological quality	AK235292	---	Sus scrofa mRNA, clone:OVRM10065G10, expressed in ovary	alveolar soft part sarcoma chromosome region, candidate 1 [Bos taurus] gb|AAI42389.1| ASPSCR1 protein [Bos taurus]	0.0969516	1.49123
regulation of biological quality	AK237480	---	Sus scrofa mRNA, clone:SPL010051C09, expressed in spleen	PREDICTED: similar to B-cell CLL/lymphoma 3 [Bos taurus]	0.0969516	1.49123
regulation of biological quality	AK237661	---	Sus scrofa mRNA, clone:SPL010075H03, expressed in spleen	5-aminolevulinate synthase, erythroid-specific, mitochondrial precursor (5-aminolevulinic acid synthase) (Delta-aminolevulinate synthase) (Delta-ALA synthetase) (ALAS-E) gb|AAD41464.1|AF086786_1 erythroid-specific 5-aminolevulinic acid synthase [Delphinap	0.0969516	1.49123
regulation of biological quality	AK238002	---	Sus scrofa mRNA, clone:TCH010027A06, expressed in trachea	CDC42 effector protein (Rho GTPase binding) 1 [Bos taurus] sp|Q17QW1|BORG5_BOVIN RecName: Full=Cdc42 effector protein 1; AltName: Full=Binder of Rho GTPases 5 gb|AAI18149.1| CDC42 effector protein (Rho GTPase binding) 1 [Bos taurus]	0.0969516	1.49123
regulation of biological quality	AK239756	---	Sus scrofa mRNA, clone:THY010202F01, expressed in thymus	telomeric repeat binding factor 2, interacting protein [Bos taurus] gb|AAI20018.1| Telomeric repeat binding factor 2, interacting protein [Bos taurus]	0.0969516	1.49123
regulation of biological quality	AY609544	---	Sus scrofa clone Clu_167917.scr.msk.p1.Contig2, mRNA sequence	N-myc downstream-regulated gene 3 [Bos taurus] gb|AAI51303.1| NDRG3 protein [Bos taurus]	0.0969516	1.49123
regulation of biological quality	BI183962	---	UNL-P-FN-cf-h-03-0-UNL.s1 UNL-P-FN Sus scrofa cDNA clone UNL-P-FN-cf-h-03-0-UNL 3', mRNA sequence	RAS p21 protein activator 1 [Mus musculus]	0.0969516	1.49123
regulation of biological quality	BQ602411	---	MI-P-NA-ael-e-04-1-UM.s1 MI-P-NA Sus scrofa cDNA clone MI-P-NA-ael-e-04-1-UM 3', mRNA sequence	PREDICTED: hypothetical protein isoform 3 [Pan troglodytes]	0.0969516	1.49123
regulation of biological quality	BX668483	---	BX668483 Sus Scrofa library (scac) Sus scrofa cDNA clone scac0025.l.14 5prim, mRNA sequence	PREDICTED: complement component 4 binding protein, beta chain isoform 1 [Pan troglodytes] ref|XP_001166333.1| PREDICTED: complement component 4 binding protein, beta chain isoform 2 [Pan troglodytes] ref|XP_001166369.1| PREDICTED: complement component 4 b	0.0969516	1.49123
regulation of biological quality	CK449448	---	893019 MARC 4PIG Sus scrofa cDNA 5', mRNA sequence	PREDICTED: similar to calcium channel, voltage-dependent, L type, alpha 1C subunit [Bos taurus]	0.0969516	1.49123
regulation of biological quality	CK463582	LOC414908	934496 MARC 4PIG Sus scrofa cDNA 5', mRNA sequence	vascular endotheial growth factor 2 [Sus scrofa]	0.0969516	1.49123
regulation of biological quality	CK467652	---	938969 MARC 4PIG Sus scrofa cDNA 5', mRNA sequence	PREDICTED: similar to TAO kinase 2 isoform 1 [Canis familiaris]	0.0969516	1.49123
regulation of biological quality	DT326486	---	SusFleck_BF_0117_0120_5_pCNS_B06 SusFleck Backfat Sus scrofa cDNA clone 0117_0120_B06 5', mRNA sequence	signal-induced proliferation-associated gene 1 [Bos taurus] gb|AAI49323.1| SIPA1 protein [Bos taurus]	0.0969516	1.49123
regulation of biological quality	DY426993	---	1550315 MARC 3PIG Sus scrofa cDNA 5', mRNA sequence	PREDICTED: glycosyltransferase-like 1B [Equus caballus]	0.0969516	1.49123
regulation of biological quality	EF375723	EPAS1	Sus scrofa hypoxia-inducible factor 2 alpha mRNA, complete cds	endothelial PAS domain protein 1 [Sus scrofa] gb|ABN48508.1| hypoxia-inducible factor 2 alpha [Sus scrofa]	0.0969516	1.49123
regulation of biological quality	EW111074	---	reje31b_m14.y1 eje Sus scrofa cDNA 5', mRNA sequence	PREDICTED: similar to von Willebrand factor-cleaving protease [Bos taurus]	0.0969516	1.49123
positive regulation of biological process	AK231119	---	Sus scrofa mRNA, clone:AMP010096C06, expressed in alveolar macrophage	PREDICTED: similar to CTL2 protein isoform 2 [Canis familiaris]	0.104844	1.34321
positive regulation of biological process	AK232799	---	Sus scrofa mRNA, clone:LVRM10029A01, expressed in liver	sequestosome 1 [Bos taurus] gb|AAI08088.1| Sequestosome 1 [Bos taurus]	0.104844	1.34321
positive regulation of biological process	AK232904	---	Sus scrofa mRNA, clone:LVRM10049E09, expressed in liver	NFIC protein [Bos taurus]	0.104844	1.34321
positive regulation of biological process	AK233035	LOC100152989	Sus scrofa mRNA, clone:LVRM10071D05, expressed in liver	unnamed protein product [Homo sapiens]	0.104844	1.34321
positive regulation of biological process	AK233336	---	Sus scrofa mRNA, clone:LVRM10123E12, expressed in liver	PREDICTED: similar to Transcription termination factor 1 (TTF-1) (TTF-I) (RNA polymerase I termination factor) [Equus caballus]	0.104844	1.34321
positive regulation of biological process	AK233385	LOC100152451	Sus scrofa mRNA, clone:LVRM10136C09, expressed in liver	PREDICTED: similar to SEC14-like 2 [Sus scrofa]	0.104844	1.34321
positive regulation of biological process	AK233996	---	Sus scrofa mRNA, clone:MLN010091B03, expressed in mesenteric lymph node	PREDICTED: nucleolar protein 8 [Bos taurus]	0.104844	1.34321
positive regulation of biological process	AK234050	---	Sus scrofa mRNA, clone:MLN010103C02, expressed in mesenteric lymph node	CCCTC-binding factor [Bos taurus] gb|AAI23742.1| CCCTC-binding factor (zinc finger protein) [Bos taurus]	0.104844	1.34321
positive regulation of biological process	AK237480	---	Sus scrofa mRNA, clone:SPL010051C09, expressed in spleen	PREDICTED: similar to B-cell CLL/lymphoma 3 [Bos taurus]	0.104844	1.34321
positive regulation of biological process	AK238048	HGNT-IV-H	Sus scrofa mRNA, clone:TCH010034D07, expressed in trachea	PREDICTED: similar to Bcl-2-like 13 protein (Mil1 protein) (Bcl-rambo) [Canis familiaris]	0.104844	1.34321
positive regulation of biological process	AK239423	---	Sus scrofa mRNA, clone:THY010102F11, expressed in thymus	metastasis associated 1 family, member 2 [Bos taurus] gb|AAI14674.1| Metastasis associated 1 family, member 2 [Bos taurus]	0.104844	1.34321
positive regulation of biological process	AK240299	---	Sus scrofa mRNA, clone:UTR010052A08, expressed in uterus	PREDICTED: CASP8 associated protein 2 [Equus caballus]	0.104844	1.34321
positive regulation of biological process	AK240553	---	Sus scrofa mRNA, clone:UTR010098A04, expressed in uterus	PREDICTED: S100 calcium binding protein, beta (neural) isoform 1 [Macaca mulatta] ref|XP_001098016.1| PREDICTED: S100 calcium binding protein, beta (neural) isoform 3 [Macaca mulatta] ref|XP_001097929.1| PREDICTED: S100 calcium binding protein, beta (neur	0.104844	1.34321
positive regulation of biological process	AY251012	GATA2	Sus scrofa transcription factor GATA-2 mRNA, complete cds	GATA binding protein 2 [Sus scrofa] gb|AAO73945.1| transcription factor GATA-2 [Sus scrofa]	0.104844	1.34321
positive regulation of biological process	AY609735	---	Sus scrofa clone Clu_2829.scr.msk.p1.Contig1, mRNA sequence	PREDICTED: similar to Integral membrane protein GPR177 precursor (Protein wntless homolog) (Protein evenness interrupted homolog) (EVI) (Putative NFkB-activating protein 373) [Bos taurus]	0.104844	1.34321
positive regulation of biological process	BI183962	---	UNL-P-FN-cf-h-03-0-UNL.s1 UNL-P-FN Sus scrofa cDNA clone UNL-P-FN-cf-h-03-0-UNL 3', mRNA sequence	RAS p21 protein activator 1 [Mus musculus]	0.104844	1.34321
positive regulation of biological process	BI184471	---	UNL-P-FN-co-g-01-0-UNL.s1 UNL-P-FN Sus scrofa cDNA clone UNL-P-FN-co-g-01-0-UNL 3', mRNA sequence	PREDICTED: similar to Platelet-derived growth factor B chain precursor (PDGF B-chain) (Platelet-derived growth factor beta polypeptide) (PDGF-2) (c-sis) (Becaplermin) [Equus caballus]	0.104844	1.34321
positive regulation of biological process	BI186417	---	UNL-P-FN-ae-h-11-0-UNL.s4 UNL-P-FN Sus scrofa cDNA clone UNL-P-FN-ae-h-11-0-UNL 3', mRNA sequence		0.104844	1.34321
positive regulation of biological process	BQ602411	---	MI-P-NA-ael-e-04-1-UM.s1 MI-P-NA Sus scrofa cDNA clone MI-P-NA-ael-e-04-1-UM 3', mRNA sequence	PREDICTED: hypothetical protein isoform 3 [Pan troglodytes]	0.104844	1.34321
positive regulation of biological process	BX915041	---	BX915041 Sus Scrofa library (scan) Sus scrofa cDNA clone scan0027.c.13 5prim, mRNA sequence	KIAA0617 protein [Homo sapiens]	0.104844	1.34321
positive regulation of biological process	BX918412	---	BX918412 Sus Scrofa library (scan) Sus scrofa cDNA clone scan0038.i.09 5prim, mRNA sequence		0.104844	1.34321
positive regulation of biological process	BX921084	---	BX921084 Sus Scrofa library (scan) Sus scrofa cDNA clone scan0004.h.24 5prim, mRNA sequence	PREDICTED: similar to Nedd4 family interacting protein 1 isoform 1 [Pan troglodytes]	0.104844	1.34321
positive regulation of biological process	BX921660	---	BX921660 Sus Scrofa library (scan) Sus scrofa cDNA clone scan0025.a.11 5prim, mRNA sequence	similar to Ca2+-dependent activator for secretion protein 2 (predicted), isoform CRA_b [Rattus norvegicus]	0.104844	1.34321
positive regulation of biological process	BX921870	C1QA	BX921870 Sus Scrofa library (scan) Sus scrofa cDNA clone scan0019.o.16 5prim, mRNA sequence	complement component 1, q subcomponent, A chain [Sus scrofa] sp|Q69DL0|C1QA_PIG RecName: Full=Complement C1q subcomponent subunit A; Flags: Precursor gb|AAR20892.1| complement C1qA [Sus scrofa]	0.104844	1.34321
positive regulation of biological process	CK463582	LOC414908	934496 MARC 4PIG Sus scrofa cDNA 5', mRNA sequence	vascular endotheial growth factor 2 [Sus scrofa]	0.104844	1.34321
positive regulation of biological process	CK467405	---	938702 MARC 4PIG Sus scrofa cDNA 5', mRNA sequence		0.104844	1.34321
positive regulation of biological process	CK467652	---	938969 MARC 4PIG Sus scrofa cDNA 5', mRNA sequence	PREDICTED: similar to TAO kinase 2 isoform 1 [Canis familiaris]	0.104844	1.34321
positive regulation of biological process	DN100756	---	1000136 MARC 4PIG Sus scrofa cDNA 5', mRNA sequence	PREDICTED: similar to dual-specificity tyrosine-(Y)-phosphorylation regulated kinase 2 [Bos taurus]	0.104844	1.34321
positive regulation of biological process	DN121268	---	1121355 MARC 4PIG Sus scrofa cDNA 3', mRNA sequence	PREDICTED: similar to RGM domain family, member B [Equus caballus]	0.104844	1.34321
positive regulation of biological process	DN126428	---	1140360 MARC 4PIG Sus scrofa cDNA 5', mRNA sequence	PREDICTED: death-associated protein kinase 1 [Equus caballus]	0.104844	1.34321
positive regulation of biological process	EF375723	EPAS1	Sus scrofa hypoxia-inducible factor 2 alpha mRNA, complete cds	endothelial PAS domain protein 1 [Sus scrofa] gb|ABN48508.1| hypoxia-inducible factor 2 alpha [Sus scrofa]	0.104844	1.34321
positive regulation of biological process	EU030283	SIRT1	Sus scrofa sirtuin 1 (SIRT1) mRNA, complete cds	sirtuin 1 [Sus scrofa]	0.104844	1.34321
positive regulation of biological process	EW222667	---	rgul0130_k18.y1 gul Sus scrofa cDNA 5', mRNA sequence		0.104844	1.34321
glycoprotein metabolic process	AY609497	LOC100156093	Sus scrofa clone Clu_137135.scr.msk.p1.Contig2, mRNA sequence	tumor suppressor candidate 3 isoform b [Homo sapiens] ref|XP_001094182.1| PREDICTED: similar to tumor suppressor candidate 3 isoform b isoform 5 [Macaca mulatta] ref|XP_001140529.1| PREDICTED: similar to Tumor suppressor candidate 3 isoform 6 [Pan troglod	0.106877	2.41228
glycoprotein metabolic process	BX917005	---	BX917005 Sus Scrofa library (scan) Sus scrofa cDNA clone scan0034.a.10 5prim, mRNA sequence		0.106877	2.41228
glycoprotein metabolic process	DR120938	---	COG3c1 Pig pBluescript and pTrueBlue library Sus scrofa cDNA 5', mRNA sequence		0.106877	2.41228
glycoprotein metabolic process	DT322069	---	SusFleck_BFN_0009_0012_5_pCNS_M07 SusFleck Backfat Normalized Sus scrofa cDNA clone 0009_0012_M07 5', mRNA sequence		0.106877	2.41228
glycoprotein metabolic process	EW111074	---	reje31b_m14.y1 eje Sus scrofa cDNA 5', mRNA sequence	PREDICTED: similar to von Willebrand factor-cleaving protease [Bos taurus]	0.106877	2.41228
negative regulation of cell proliferation	AK238396	---	Sus scrofa mRNA, clone:TCH010098F05, expressed in trachea	PREDICTED: similar to keratin 4, partial [Sus scrofa]	0.109939	0.221669
sensory perception of mechanical stimulus	BX926002	PEC-60	BX926002 Sus Scrofa library (scan) Sus scrofa cDNA clone scan0021.g.06 5prim, mRNA sequence		0.118692	3.2807
sensory perception of mechanical stimulus	CJ024171	---	CJ024171 full-length enriched swine cDNA library, adult trachea Sus scrofa cDNA clone TCH01A020024 5', mRNA sequence	collagen, type II, alpha 1 isoform 2 [Bos taurus]	0.118692	3.2807
sensory perception of mechanical stimulus	EW423367	---	rnca08b_j3.y1 nca Sus scrofa cDNA 5', mRNA sequence		0.118692	3.2807
sensory perception of sound	BX926002	PEC-60	BX926002 Sus Scrofa library (scan) Sus scrofa cDNA clone scan0021.g.06 5prim, mRNA sequence		0.118692	3.2807
sensory perception of sound	CJ024171	---	CJ024171 full-length enriched swine cDNA library, adult trachea Sus scrofa cDNA clone TCH01A020024 5', mRNA sequence	collagen, type II, alpha 1 isoform 2 [Bos taurus]	0.118692	3.2807
sensory perception of sound	EW423367	---	rnca08b_j3.y1 nca Sus scrofa cDNA 5', mRNA sequence		0.118692	3.2807
localization	AJ939301	---	AJ939301 CSEQRAN17 Sus scrofa cDNA clone C0007304d17 3', mRNA sequence		0.120661	0.791893
localization	AK230743	---	Sus scrofa mRNA, clone:AMP010035A11, expressed in alveolar macrophage	NADH dehydrogenase subunit 5 [Sus scrofa]	0.120661	0.791893
localization	AK230984	TLOC1	Sus scrofa mRNA, clone:AMP010075C06, expressed in alveolar macrophage	translocation protein 1 [Sus scrofa] emb|CAL37095.1| translocation protein 1 [Sus scrofa]	0.120661	0.791893
localization	AK231119	---	Sus scrofa mRNA, clone:AMP010096C06, expressed in alveolar macrophage	PREDICTED: similar to CTL2 protein isoform 2 [Canis familiaris]	0.120661	0.791893
localization	AK231527	CYP17A1	Sus scrofa mRNA, clone:ITT010086F03, expressed in intestine	clathrin, heavy polypeptide (Hc), isoform CRA_c [Homo sapiens]	0.120661	0.791893
localization	AK232799	---	Sus scrofa mRNA, clone:LVRM10029A01, expressed in liver	sequestosome 1 [Bos taurus] gb|AAI08088.1| Sequestosome 1 [Bos taurus]	0.120661	0.791893
localization	AK234095	---	Sus scrofa mRNA, clone:OVR010007B05, expressed in ovary	potassium inwardly-rectifying channel, subfamily J, member 8 [Bos taurus] gb|AAI12837.1| Potassium inwardly-rectifying channel, subfamily J, member 8 [Bos taurus] gb|ABQ13042.1| potassium inwardly-rectifying channel J8 [Bos taurus]	0.120661	0.791893
localization	AK234218	---	Sus scrofa mRNA, clone:OVR010028H07, expressed in ovary	KIAA0064 [Homo sapiens]	0.120661	0.791893
localization	AK234908	LOC595127	Sus scrofa mRNA, clone:OVRM10028H08, expressed in ovary	PRA1 family protein-like protein [Sus scrofa] sp|Q56P28|PRAF3_PIG PRA1 family protein 3 (ADP-ribosylation factor-like protein 6-interacting protein 5) (ARL-6-interacting protein 5) (Aip-5) gb|AAX77004.1| PRA1 family protein-like protein [Sus scrofa]	0.120661	0.791893
localization	AK234934	SLC39A7	Sus scrofa mRNA, clone:OVRM10033H09, expressed in ovary	solute carrier family 39 (zinc transporter), member 7 [Sus scrofa] emb|CAN13295.1| solute carrier family 39 (zinc transporter), member 7 [Sus scrofa] gb|ABV71920.1| solute carrier family 39 zinc transporter member 7 variant 2 [Sus scrofa] gb|ABV71921.1| s	0.120661	0.791893
localization	AK235292	---	Sus scrofa mRNA, clone:OVRM10065G10, expressed in ovary	alveolar soft part sarcoma chromosome region, candidate 1 [Bos taurus] gb|AAI42389.1| ASPSCR1 protein [Bos taurus]	0.120661	0.791893
localization	AK235798	---	Sus scrofa mRNA, clone:OVRM10116D02, expressed in ovary	PREDICTED: hypothetical protein [Pan troglodytes]	0.120661	0.791893
localization	AK235854	---	Sus scrofa mRNA, clone:OVRM10120F05, expressed in ovary	mitochondrial import receptor Tom22 [Bos taurus] gb|AAI49340.1| TOMM22 protein [Bos taurus]	0.120661	0.791893
localization	AK236460	YIPF5	Sus scrofa mRNA, clone:OVRM10195F02, expressed in ovary	Yip1 domain family, member 5 [Sus scrofa] gb|ABI96198.1| SMAP-5 [Sus scrofa]	0.120661	0.791893
localization	AK236891	---	Sus scrofa mRNA, clone:PBL010034C02, expressed in periphral blood mononuclear cell	pleckstrin homology, Sec7 and coiled-coil domains 1 [Mus musculus] emb|CAM23298.1| pleckstrin homology, Sec7 and coiled-coil domains 1 [Mus musculus] emb|CAM19830.1| pleckstrin homology, Sec7 and coiled-coil domains 1 [Mus musculus] gb|EDL34652.1| pleckst	0.120661	0.791893
localization	AK237480	---	Sus scrofa mRNA, clone:SPL010051C09, expressed in spleen	PREDICTED: similar to B-cell CLL/lymphoma 3 [Bos taurus]	0.120661	0.791893
localization	AK238062	---	Sus scrofa mRNA, clone:TCH010036C04, expressed in trachea	PREDICTED: plexin B1 [Equus caballus]	0.120661	0.791893
localization	AK238737	SDHD	Sus scrofa mRNA, clone:THY010023B06, expressed in thymus	succinate dehydrogenase complex subunit D precursor [Sus scrofa]	0.120661	0.791893
localization	AY610056	---	Sus scrofa clone Clu_60509.scr.msk.p1.Contig1, mRNA sequence	PREDICTED: RNA U, small nuclear RNA export adaptor (phosphorylation regulated) [Bos taurus] sp|Q3MHI4|RNUXA_BOVIN RecName: Full=RNA U small nuclear RNA export adapter protein; AltName: Full=Phosphorylated adapter RNA export protein	0.120661	0.791893
localization	BI186417	---	UNL-P-FN-ae-h-11-0-UNL.s4 UNL-P-FN Sus scrofa cDNA clone UNL-P-FN-ae-h-11-0-UNL 3', mRNA sequence		0.120661	0.791893
localization	BP160266	---	BP160266 full-length enriched swine cDNA library, adult thymus Sus scrofa cDNA clone THY010202A09 5', mRNA sequence	RecName: Full=Solute carrier family 15 member 4; AltName: Full=Peptide transporter 4	0.120661	0.791893
localization	BP434419	---	BP434419 full-length enriched swine cDNA library, adult lung Sus scrofa cDNA clone LNG010042B06 5', mRNA sequence	formin-like 1, isoform CRA_b [Homo sapiens]	0.120661	0.791893
localization	BQ602411	---	MI-P-NA-ael-e-04-1-UM.s1 MI-P-NA Sus scrofa cDNA clone MI-P-NA-ael-e-04-1-UM 3', mRNA sequence	PREDICTED: hypothetical protein isoform 3 [Pan troglodytes]	0.120661	0.791893
localization	BX917141	---	BX917141 Sus Scrofa library (scan) Sus scrofa cDNA clone scan0039.l.21 5prim, mRNA sequence	PREDICTED: similar to mucolipin 1 [Canis familiaris]	0.120661	0.791893
localization	BX925865	---	BX925865 Sus Scrofa library (scan) Sus scrofa cDNA clone scan0018.p.03 5prim, mRNA sequence	PREDICTED: similar to Zinc transporter ZIP10 precursor (Zrt- and Irt-like protein 10) (ZIP-10) (Solute carrier family 39 member 10) [Bos taurus]	0.120661	0.791893
localization	BX925993	---	BX925993 Sus Scrofa library (scan) Sus scrofa cDNA clone scan0021.f.19 5prim, mRNA sequence		0.120661	0.791893
localization	BX926002	PEC-60	BX926002 Sus Scrofa library (scan) Sus scrofa cDNA clone scan0021.g.06 5prim, mRNA sequence		0.120661	0.791893
localization	CJ018714	---	CJ018714 full-length enriched swine cDNA library, adult spleen Sus scrofa cDNA clone SPL01F100063 5', mRNA sequence	unnamed protein product [Homo sapiens]	0.120661	0.791893
localization	CK466429	---	937633 MARC 4PIG Sus scrofa cDNA 5', mRNA sequence		0.120661	0.791893
localization	CK467191	---	938474 MARC 4PIG Sus scrofa cDNA 5', mRNA sequence		0.120661	0.791893
localization	CK467652	---	938969 MARC 4PIG Sus scrofa cDNA 5', mRNA sequence	PREDICTED: similar to TAO kinase 2 isoform 1 [Canis familiaris]	0.120661	0.791893
localization	CN156635	---	944044 MARC 4PIG Sus scrofa cDNA 5', mRNA sequence	unnamed protein product [Homo sapiens]	0.120661	0.791893
localization	CN157030	---	944479 MARC 4PIG Sus scrofa cDNA 5', mRNA sequence	PREDICTED: SEC31 homolog B (S. cerevisiae) [Equus caballus]	0.120661	0.791893
localization	DN104024	---	1099273 MARC 4PIG Sus scrofa cDNA 3', mRNA sequence	PREDICTED: similar to Ectonucleotide pyrophosphatase/phosphodiesterase family member 2 precursor (E-NPP 2) (Extracellular lysophospholipase D) (LysoPLD) (Autotaxin) isoform 2 [Equus caballus]	0.120661	0.791893
localization	DN111016	---	1110095 MARC 4PIG Sus scrofa cDNA 5', mRNA sequence		0.120661	0.791893
localization	DN128002	---	1142049 MARC 4PIG Sus scrofa cDNA 5', mRNA sequence		0.120661	0.791893
localization	DQ345906	LOC733591	Sus scrofa metaxin 2 mRNA, complete cds	metaxin 2 [Sus scrofa] sp|Q2L969|MTX2_PIG RecName: Full=Metaxin-2 gb|ABC71323.1| metaxin 2 [Sus scrofa]	0.120661	0.791893
localization	DR120938	---	COG3c1 Pig pBluescript and pTrueBlue library Sus scrofa cDNA 5', mRNA sequence		0.120661	0.791893
localization	DT322069	---	SusFleck_BFN_0009_0012_5_pCNS_M07 SusFleck Backfat Normalized Sus scrofa cDNA clone 0009_0012_M07 5', mRNA sequence		0.120661	0.791893
localization	DY406569	---	1498172 MARC 3PIG Sus scrofa cDNA 5', mRNA sequence	MAM domain containing 4 [Homo sapiens]	0.120661	0.791893
localization	DY424512	---	1543316 MARC 3PIG Sus scrofa cDNA 5', mRNA sequence	PREDICTED: similar to myosin, heavy chain 14 isoform 4 [Bos taurus]	0.120661	0.791893
localization	EW036194	---	rcte08_m23.y1 cte Sus scrofa cDNA 5', mRNA sequence	PREDICTED: similar to sperm-associated cation channel 2 isoform 1 [Canis familiaris]	0.120661	0.791893
activation of MAPKK activity	CK467652	---	938969 MARC 4PIG Sus scrofa cDNA 5', mRNA sequence	PREDICTED: similar to TAO kinase 2 isoform 1 [Canis familiaris]	0.121925	16.4035
apical junction assembly	AK240469	CTNNA1	Sus scrofa mRNA, clone:UTR010076H11, expressed in uterus	unnamed protein product [Homo sapiens]	0.121925	16.4035
astrocyte activation	AK240553	---	Sus scrofa mRNA, clone:UTR010098A04, expressed in uterus	PREDICTED: S100 calcium binding protein, beta (neural) isoform 1 [Macaca mulatta] ref|XP_001098016.1| PREDICTED: S100 calcium binding protein, beta (neural) isoform 3 [Macaca mulatta] ref|XP_001097929.1| PREDICTED: S100 calcium binding protein, beta (neur	0.121925	16.4035
asymmetric cell division	CN164036	---	994150 MARC 4PIG Sus scrofa cDNA 5', mRNA sequence	PREDICTED: par-3 partitioning defective 3 homolog (C. elegans) [Bos taurus]	0.121925	16.4035
chemical homeostasis within a tissue	EF375723	EPAS1	Sus scrofa hypoxia-inducible factor 2 alpha mRNA, complete cds	endothelial PAS domain protein 1 [Sus scrofa] gb|ABN48508.1| hypoxia-inducible factor 2 alpha [Sus scrofa]	0.121925	16.4035
choline transport	AK231119	---	Sus scrofa mRNA, clone:AMP010096C06, expressed in alveolar macrophage	PREDICTED: similar to CTL2 protein isoform 2 [Canis familiaris]	0.121925	16.4035
cotranslational protein targeting to membrane	AK230984	TLOC1	Sus scrofa mRNA, clone:AMP010075C06, expressed in alveolar macrophage	translocation protein 1 [Sus scrofa] emb|CAL37095.1| translocation protein 1 [Sus scrofa]	0.121925	16.4035
creatine biosynthetic process	AK233044	GATM	Sus scrofa mRNA, clone:LVRM10072H02, expressed in liver	glycine amidinotransferase (L-arginine:glycine amidinotransferase) [Sus scrofa] gb|ABS83814.1| glycine amidinotransferase [Sus scrofa]	0.121925	16.4035
creatine metabolic process	AK233044	GATM	Sus scrofa mRNA, clone:LVRM10072H02, expressed in liver	glycine amidinotransferase (L-arginine:glycine amidinotransferase) [Sus scrofa] gb|ABS83814.1| glycine amidinotransferase [Sus scrofa]	0.121925	16.4035
cyclin catabolic process	BX915041	---	BX915041 Sus Scrofa library (scan) Sus scrofa cDNA clone scan0027.c.13 5prim, mRNA sequence	KIAA0617 protein [Homo sapiens]	0.121925	16.4035
detection of temperature stimulus	AK238706	---	Sus scrofa mRNA, clone:THY010019D09, expressed in thymus	latexin [Bos taurus] gb|AAI20150.1| Latexin [Bos taurus]	0.121925	16.4035
detection of temperature stimulus involved in sensory perception	AK238706	---	Sus scrofa mRNA, clone:THY010019D09, expressed in thymus	latexin [Bos taurus] gb|AAI20150.1| Latexin [Bos taurus]	0.121925	16.4035
detection of temperature stimulus involved in sensory perception of pain	AK238706	---	Sus scrofa mRNA, clone:THY010019D09, expressed in thymus	latexin [Bos taurus] gb|AAI20150.1| Latexin [Bos taurus]	0.121925	16.4035
embryonic placenta development	EF375723	EPAS1	Sus scrofa hypoxia-inducible factor 2 alpha mRNA, complete cds	endothelial PAS domain protein 1 [Sus scrofa] gb|ABN48508.1| hypoxia-inducible factor 2 alpha [Sus scrofa]	0.121925	16.4035
embryonic skeletal joint morphogenesis	CJ024171	---	CJ024171 full-length enriched swine cDNA library, adult trachea Sus scrofa cDNA clone TCH01A020024 5', mRNA sequence	collagen, type II, alpha 1 isoform 2 [Bos taurus]	0.121925	16.4035
establishment of chromatin silencing	EU030283	SIRT1	Sus scrofa sirtuin 1 (SIRT1) mRNA, complete cds	sirtuin 1 [Sus scrofa]	0.121925	16.4035
establishment of tissue polarity	AK240610	---	Sus scrofa mRNA, clone:UTR010106F11, expressed in uterus	PREDICTED: similar to Frizzled-5 precursor (Fz-5) (hFz5) (FzE5) [Bos taurus]	0.121925	16.4035
genetic imprinting	AK238681	---	Sus scrofa mRNA, clone:THY010016G06, expressed in thymus	embryonic ectoderm development protein [Mus musculus]	0.121925	16.4035
hyperphosphorylation	AK240553	---	Sus scrofa mRNA, clone:UTR010098A04, expressed in uterus	PREDICTED: S100 calcium binding protein, beta (neural) isoform 1 [Macaca mulatta] ref|XP_001098016.1| PREDICTED: S100 calcium binding protein, beta (neural) isoform 3 [Macaca mulatta] ref|XP_001097929.1| PREDICTED: S100 calcium binding protein, beta (neur	0.121925	16.4035
maintenance of chromatin silencing	EU030283	SIRT1	Sus scrofa sirtuin 1 (SIRT1) mRNA, complete cds	sirtuin 1 [Sus scrofa]	0.121925	16.4035
methionyl-tRNA aminoacylation	CK455049	---	915586 MARC 4PIG Sus scrofa cDNA 5', mRNA sequence	PREDICTED: similar to methionine-tRNA synthetase 2 [Equus caballus]	0.121925	16.4035
multicellular organismal homeostasis	EF375723	EPAS1	Sus scrofa hypoxia-inducible factor 2 alpha mRNA, complete cds	endothelial PAS domain protein 1 [Sus scrofa] gb|ABN48508.1| hypoxia-inducible factor 2 alpha [Sus scrofa]	0.121925	16.4035
myoblast fusion	BX925993	---	BX925993 Sus Scrofa library (scan) Sus scrofa cDNA clone scan0021.f.19 5prim, mRNA sequence		0.121925	16.4035
negative regulation of blood coagulation	BI184471	---	UNL-P-FN-co-g-01-0-UNL.s1 UNL-P-FN Sus scrofa cDNA clone UNL-P-FN-co-g-01-0-UNL 3', mRNA sequence	PREDICTED: similar to Platelet-derived growth factor B chain precursor (PDGF B-chain) (Platelet-derived growth factor beta polypeptide) (PDGF-2) (c-sis) (Becaplermin) [Equus caballus]	0.121925	16.4035
negative regulation of coagulation	BI184471	---	UNL-P-FN-co-g-01-0-UNL.s1 UNL-P-FN Sus scrofa cDNA clone UNL-P-FN-co-g-01-0-UNL 3', mRNA sequence	PREDICTED: similar to Platelet-derived growth factor B chain precursor (PDGF B-chain) (Platelet-derived growth factor beta polypeptide) (PDGF-2) (c-sis) (Becaplermin) [Equus caballus]	0.121925	16.4035
negative regulation of DNA damage response, signal transduction by p53 class mediator	EU030283	SIRT1	Sus scrofa sirtuin 1 (SIRT1) mRNA, complete cds	sirtuin 1 [Sus scrofa]	0.121925	16.4035
negative regulation of helicase activity	EU030283	SIRT1	Sus scrofa sirtuin 1 (SIRT1) mRNA, complete cds	sirtuin 1 [Sus scrofa]	0.121925	16.4035
negative regulation of interleukin-8 biosynthetic process	AK237480	---	Sus scrofa mRNA, clone:SPL010051C09, expressed in spleen	PREDICTED: similar to B-cell CLL/lymphoma 3 [Bos taurus]	0.121925	16.4035
negative regulation of phosphatidylinositol biosynthetic process	BI184471	---	UNL-P-FN-co-g-01-0-UNL.s1 UNL-P-FN Sus scrofa cDNA clone UNL-P-FN-co-g-01-0-UNL 3', mRNA sequence	PREDICTED: similar to Platelet-derived growth factor B chain precursor (PDGF B-chain) (Platelet-derived growth factor beta polypeptide) (PDGF-2) (c-sis) (Becaplermin) [Equus caballus]	0.121925	16.4035
negative regulation of platelet activation	BI184471	---	UNL-P-FN-co-g-01-0-UNL.s1 UNL-P-FN Sus scrofa cDNA clone UNL-P-FN-co-g-01-0-UNL 3', mRNA sequence	PREDICTED: similar to Platelet-derived growth factor B chain precursor (PDGF B-chain) (Platelet-derived growth factor beta polypeptide) (PDGF-2) (c-sis) (Becaplermin) [Equus caballus]	0.121925	16.4035
nerve growth factor production	DT322069	---	SusFleck_BFN_0009_0012_5_pCNS_M07 SusFleck Backfat Normalized Sus scrofa cDNA clone 0009_0012_M07 5', mRNA sequence		0.121925	16.4035
neurotransmitter biosynthetic process	AK232599	---	Sus scrofa mRNA, clone:LVR010095H08, expressed in liver	PREDICTED: similar to Phenylalanine-4-hydroxylase (PAH) (Phe-4-monooxygenase) [Equus caballus]	0.121925	16.4035
neurotrophin production	DT322069	---	SusFleck_BFN_0009_0012_5_pCNS_M07 SusFleck Backfat Normalized Sus scrofa cDNA clone 0009_0012_M07 5', mRNA sequence		0.121925	16.4035
odontogenesis of dentine-containing tooth	AK232904	---	Sus scrofa mRNA, clone:LVRM10049E09, expressed in liver	NFIC protein [Bos taurus]	0.121925	16.4035
peptide catabolic process	EW111074	---	reje31b_m14.y1 eje Sus scrofa cDNA 5', mRNA sequence	PREDICTED: similar to von Willebrand factor-cleaving protease [Bos taurus]	0.121925	16.4035
phosphagen biosynthetic process	AK233044	GATM	Sus scrofa mRNA, clone:LVRM10072H02, expressed in liver	glycine amidinotransferase (L-arginine:glycine amidinotransferase) [Sus scrofa] gb|ABS83814.1| glycine amidinotransferase [Sus scrofa]	0.121925	16.4035
phosphagen metabolic process	AK233044	GATM	Sus scrofa mRNA, clone:LVRM10072H02, expressed in liver	glycine amidinotransferase (L-arginine:glycine amidinotransferase) [Sus scrofa] gb|ABS83814.1| glycine amidinotransferase [Sus scrofa]	0.121925	16.4035
positive regulation of blood vessel endothelial cell migration	BI184471	---	UNL-P-FN-co-g-01-0-UNL.s1 UNL-P-FN Sus scrofa cDNA clone UNL-P-FN-co-g-01-0-UNL 3', mRNA sequence	PREDICTED: similar to Platelet-derived growth factor B chain precursor (PDGF B-chain) (Platelet-derived growth factor beta polypeptide) (PDGF-2) (c-sis) (Becaplermin) [Equus caballus]	0.121925	16.4035
positive regulation of chromatin assembly or disassembly	EU030283	SIRT1	Sus scrofa sirtuin 1 (SIRT1) mRNA, complete cds	sirtuin 1 [Sus scrofa]	0.121925	16.4035
positive regulation of chromatin silencing	EU030283	SIRT1	Sus scrofa sirtuin 1 (SIRT1) mRNA, complete cds	sirtuin 1 [Sus scrofa]	0.121925	16.4035
positive regulation of complement activation	AK240553	---	Sus scrofa mRNA, clone:UTR010098A04, expressed in uterus	PREDICTED: S100 calcium binding protein, beta (neural) isoform 1 [Macaca mulatta] ref|XP_001098016.1| PREDICTED: S100 calcium binding protein, beta (neural) isoform 3 [Macaca mulatta] ref|XP_001097929.1| PREDICTED: S100 calcium binding protein, beta (neur	0.121925	16.4035
positive regulation of endothelial cell migration	BI184471	---	UNL-P-FN-co-g-01-0-UNL.s1 UNL-P-FN Sus scrofa cDNA clone UNL-P-FN-co-g-01-0-UNL 3', mRNA sequence	PREDICTED: similar to Platelet-derived growth factor B chain precursor (PDGF B-chain) (Platelet-derived growth factor beta polypeptide) (PDGF-2) (c-sis) (Becaplermin) [Equus caballus]	0.121925	16.4035
positive regulation of heterochromatin formation	EU030283	SIRT1	Sus scrofa sirtuin 1 (SIRT1) mRNA, complete cds	sirtuin 1 [Sus scrofa]	0.121925	16.4035
positive regulation of humoral immune response	AK240553	---	Sus scrofa mRNA, clone:UTR010098A04, expressed in uterus	PREDICTED: S100 calcium binding protein, beta (neural) isoform 1 [Macaca mulatta] ref|XP_001098016.1| PREDICTED: S100 calcium binding protein, beta (neural) isoform 3 [Macaca mulatta] ref|XP_001097929.1| PREDICTED: S100 calcium binding protein, beta (neur	0.121925	16.4035
positive regulation of smooth muscle cell migration	BI184471	---	UNL-P-FN-co-g-01-0-UNL.s1 UNL-P-FN Sus scrofa cDNA clone UNL-P-FN-co-g-01-0-UNL 3', mRNA sequence	PREDICTED: similar to Platelet-derived growth factor B chain precursor (PDGF B-chain) (Platelet-derived growth factor beta polypeptide) (PDGF-2) (c-sis) (Becaplermin) [Equus caballus]	0.121925	16.4035
regulation of blood coagulation	BI184471	---	UNL-P-FN-co-g-01-0-UNL.s1 UNL-P-FN Sus scrofa cDNA clone UNL-P-FN-co-g-01-0-UNL 3', mRNA sequence	PREDICTED: similar to Platelet-derived growth factor B chain precursor (PDGF B-chain) (Platelet-derived growth factor beta polypeptide) (PDGF-2) (c-sis) (Becaplermin) [Equus caballus]	0.121925	16.4035
regulation of blood vessel endothelial cell migration	BI184471	---	UNL-P-FN-co-g-01-0-UNL.s1 UNL-P-FN Sus scrofa cDNA clone UNL-P-FN-co-g-01-0-UNL 3', mRNA sequence	PREDICTED: similar to Platelet-derived growth factor B chain precursor (PDGF B-chain) (Platelet-derived growth factor beta polypeptide) (PDGF-2) (c-sis) (Becaplermin) [Equus caballus]	0.121925	16.4035
regulation of chromatin silencing	EU030283	SIRT1	Sus scrofa sirtuin 1 (SIRT1) mRNA, complete cds	sirtuin 1 [Sus scrofa]	0.121925	16.4035
regulation of coagulation	BI184471	---	UNL-P-FN-co-g-01-0-UNL.s1 UNL-P-FN Sus scrofa cDNA clone UNL-P-FN-co-g-01-0-UNL 3', mRNA sequence	PREDICTED: similar to Platelet-derived growth factor B chain precursor (PDGF B-chain) (Platelet-derived growth factor beta polypeptide) (PDGF-2) (c-sis) (Becaplermin) [Equus caballus]	0.121925	16.4035
regulation of complement activation	AK240553	---	Sus scrofa mRNA, clone:UTR010098A04, expressed in uterus	PREDICTED: S100 calcium binding protein, beta (neural) isoform 1 [Macaca mulatta] ref|XP_001098016.1| PREDICTED: S100 calcium binding protein, beta (neural) isoform 3 [Macaca mulatta] ref|XP_001097929.1| PREDICTED: S100 calcium binding protein, beta (neur	0.121925	16.4035
regulation of endothelial cell migration	BI184471	---	UNL-P-FN-co-g-01-0-UNL.s1 UNL-P-FN Sus scrofa cDNA clone UNL-P-FN-co-g-01-0-UNL 3', mRNA sequence	PREDICTED: similar to Platelet-derived growth factor B chain precursor (PDGF B-chain) (Platelet-derived growth factor beta polypeptide) (PDGF-2) (c-sis) (Becaplermin) [Equus caballus]	0.121925	16.4035
regulation of heart rate	EF375723	EPAS1	Sus scrofa hypoxia-inducible factor 2 alpha mRNA, complete cds	endothelial PAS domain protein 1 [Sus scrofa] gb|ABN48508.1| hypoxia-inducible factor 2 alpha [Sus scrofa]	0.121925	16.4035
regulation of heterochromatin formation	EU030283	SIRT1	Sus scrofa sirtuin 1 (SIRT1) mRNA, complete cds	sirtuin 1 [Sus scrofa]	0.121925	16.4035
regulation of humoral immune response	AK240553	---	Sus scrofa mRNA, clone:UTR010098A04, expressed in uterus	PREDICTED: S100 calcium binding protein, beta (neural) isoform 1 [Macaca mulatta] ref|XP_001098016.1| PREDICTED: S100 calcium binding protein, beta (neural) isoform 3 [Macaca mulatta] ref|XP_001097929.1| PREDICTED: S100 calcium binding protein, beta (neur	0.121925	16.4035
regulation of phosphatidylinositol biosynthetic process	BI184471	---	UNL-P-FN-co-g-01-0-UNL.s1 UNL-P-FN Sus scrofa cDNA clone UNL-P-FN-co-g-01-0-UNL 3', mRNA sequence	PREDICTED: similar to Platelet-derived growth factor B chain precursor (PDGF B-chain) (Platelet-derived growth factor beta polypeptide) (PDGF-2) (c-sis) (Becaplermin) [Equus caballus]	0.121925	16.4035
regulation of platelet activation	BI184471	---	UNL-P-FN-co-g-01-0-UNL.s1 UNL-P-FN Sus scrofa cDNA clone UNL-P-FN-co-g-01-0-UNL 3', mRNA sequence	PREDICTED: similar to Platelet-derived growth factor B chain precursor (PDGF B-chain) (Platelet-derived growth factor beta polypeptide) (PDGF-2) (c-sis) (Becaplermin) [Equus caballus]	0.121925	16.4035
regulation of protein import into nucleus, translocation	EU030283	SIRT1	Sus scrofa sirtuin 1 (SIRT1) mRNA, complete cds	sirtuin 1 [Sus scrofa]	0.121925	16.4035
regulation of transcription from RNA polymerase II promoter by nuclear hormone receptor	EU030283	SIRT1	Sus scrofa sirtuin 1 (SIRT1) mRNA, complete cds	sirtuin 1 [Sus scrofa]	0.121925	16.4035
regulation of transcription from RNA polymerase II promoter in response to oxidative stress	EF375723	EPAS1	Sus scrofa hypoxia-inducible factor 2 alpha mRNA, complete cds	endothelial PAS domain protein 1 [Sus scrofa] gb|ABN48508.1| hypoxia-inducible factor 2 alpha [Sus scrofa]	0.121925	16.4035
regulation of transcription from RNA polymerase II promoter in response to stress	EF375723	EPAS1	Sus scrofa hypoxia-inducible factor 2 alpha mRNA, complete cds	endothelial PAS domain protein 1 [Sus scrofa] gb|ABN48508.1| hypoxia-inducible factor 2 alpha [Sus scrofa]	0.121925	16.4035
regulation of transcription in response to stress	EF375723	EPAS1	Sus scrofa hypoxia-inducible factor 2 alpha mRNA, complete cds	endothelial PAS domain protein 1 [Sus scrofa] gb|ABN48508.1| hypoxia-inducible factor 2 alpha [Sus scrofa]	0.121925	16.4035
response to retinoic acid	AK233331	---	Sus scrofa mRNA, clone:LVRM10122H12, expressed in liver	hydroxysteroid (17-beta) dehydrogenase 2 [Bos taurus] gb|ABH02937.1| 17-beta hydroxysteroid dehydrogenase 2 [Bos taurus]	0.121925	16.4035
response to vitamin A	AK233331	---	Sus scrofa mRNA, clone:LVRM10122H12, expressed in liver	hydroxysteroid (17-beta) dehydrogenase 2 [Bos taurus] gb|ABH02937.1| 17-beta hydroxysteroid dehydrogenase 2 [Bos taurus]	0.121925	16.4035
sensory perception of taste	BX925845	LCN1	BX925845 Sus Scrofa library (scan) Sus scrofa cDNA clone scan0022.b.02 5prim, mRNA sequence	lipocalin 1 [Sus scrofa] sp|P53715|LCN1_PIG RecName: Full=Lipocalin-1; AltName: Full=Von Ebner gland protein; Short=VEG protein; AltName: Full=Tear prealbumin; Short=TP; AltName: Full=Tear lipocalin; Short=Tlc; Flags: Precursor gb|AAB34720.1| VEG protein;	0.121925	16.4035
sensory perception of temperature stimulus	AK238706	---	Sus scrofa mRNA, clone:THY010019D09, expressed in thymus	latexin [Bos taurus] gb|AAI20150.1| Latexin [Bos taurus]	0.121925	16.4035
soft palate development	EW423367	---	rnca08b_j3.y1 nca Sus scrofa cDNA 5', mRNA sequence		0.121925	16.4035
succinyl-CoA metabolic process	AK230528	SUCLA2	Sus scrofa mRNA, clone:AMP010006D10, expressed in alveolar macrophage	PREDICTED: similar to succinate-CoA ligase, ADP-forming, beta subunit isoform 1 [Equus caballus]	0.121925	16.4035
succinyl-CoA pathway	AK230528	SUCLA2	Sus scrofa mRNA, clone:AMP010006D10, expressed in alveolar macrophage	PREDICTED: similar to succinate-CoA ligase, ADP-forming, beta subunit isoform 1 [Equus caballus]	0.121925	16.4035
surfactant homeostasis	EF375723	EPAS1	Sus scrofa hypoxia-inducible factor 2 alpha mRNA, complete cds	endothelial PAS domain protein 1 [Sus scrofa] gb|ABN48508.1| hypoxia-inducible factor 2 alpha [Sus scrofa]	0.121925	16.4035
syncytium formation	BX925993	---	BX925993 Sus Scrofa library (scan) Sus scrofa cDNA clone scan0021.f.19 5prim, mRNA sequence		0.121925	16.4035
syncytium formation by plasma membrane fusion	BX925993	---	BX925993 Sus Scrofa library (scan) Sus scrofa cDNA clone scan0021.f.19 5prim, mRNA sequence		0.121925	16.4035
tetrahydrobiopterin biosynthetic process	AF526879	QDPR	Sus scrofa quinoid dihydropteridine reductase mRNA, complete cds	quinoid dihydropteridine reductase [Sus scrofa] sp|Q8MJ30|DHPR_PIG Dihydropteridine reductase (HDHPR) (Quinoid dihydropteridine reductase) gb|AAM91996.1|AF526879_1 quinoid dihydropteridine reductase [Sus scrofa]	0.121925	16.4035
tetrahydrobiopterin metabolic process	AF526879	QDPR	Sus scrofa quinoid dihydropteridine reductase mRNA, complete cds	quinoid dihydropteridine reductase [Sus scrofa] sp|Q8MJ30|DHPR_PIG Dihydropteridine reductase (HDHPR) (Quinoid dihydropteridine reductase) gb|AAM91996.1|AF526879_1 quinoid dihydropteridine reductase [Sus scrofa]	0.121925	16.4035
tissue homeostasis	EF375723	EPAS1	Sus scrofa hypoxia-inducible factor 2 alpha mRNA, complete cds	endothelial PAS domain protein 1 [Sus scrofa] gb|ABN48508.1| hypoxia-inducible factor 2 alpha [Sus scrofa]	0.121925	16.4035
transcription initiation from RNA polymerase I promoter	AK233336	---	Sus scrofa mRNA, clone:LVRM10123E12, expressed in liver	PREDICTED: similar to Transcription termination factor 1 (TTF-1) (TTF-I) (RNA polymerase I termination factor) [Equus caballus]	0.121925	16.4035
triacylglycerol mobilization	EU030283	SIRT1	Sus scrofa sirtuin 1 (SIRT1) mRNA, complete cds	sirtuin 1 [Sus scrofa]	0.121925	16.4035
uroporphyrinogen III biosynthetic process	AK230528	SUCLA2	Sus scrofa mRNA, clone:AMP010006D10, expressed in alveolar macrophage	PREDICTED: similar to succinate-CoA ligase, ADP-forming, beta subunit isoform 1 [Equus caballus]	0.121925	16.4035
uroporphyrinogen III metabolic process	AK230528	SUCLA2	Sus scrofa mRNA, clone:AMP010006D10, expressed in alveolar macrophage	PREDICTED: similar to succinate-CoA ligase, ADP-forming, beta subunit isoform 1 [Equus caballus]	0.121925	16.4035
establishment of localization	AJ939301	---	AJ939301 CSEQRAN17 Sus scrofa cDNA clone C0007304d17 3', mRNA sequence		0.122392	0.780115
establishment of localization	AK230743	---	Sus scrofa mRNA, clone:AMP010035A11, expressed in alveolar macrophage	NADH dehydrogenase subunit 5 [Sus scrofa]	0.122392	0.780115
establishment of localization	AK230984	TLOC1	Sus scrofa mRNA, clone:AMP010075C06, expressed in alveolar macrophage	translocation protein 1 [Sus scrofa] emb|CAL37095.1| translocation protein 1 [Sus scrofa]	0.122392	0.780115
establishment of localization	AK231119	---	Sus scrofa mRNA, clone:AMP010096C06, expressed in alveolar macrophage	PREDICTED: similar to CTL2 protein isoform 2 [Canis familiaris]	0.122392	0.780115
establishment of localization	AK231527	CYP17A1	Sus scrofa mRNA, clone:ITT010086F03, expressed in intestine	clathrin, heavy polypeptide (Hc), isoform CRA_c [Homo sapiens]	0.122392	0.780115
establishment of localization	AK232799	---	Sus scrofa mRNA, clone:LVRM10029A01, expressed in liver	sequestosome 1 [Bos taurus] gb|AAI08088.1| Sequestosome 1 [Bos taurus]	0.122392	0.780115
establishment of localization	AK234095	---	Sus scrofa mRNA, clone:OVR010007B05, expressed in ovary	potassium inwardly-rectifying channel, subfamily J, member 8 [Bos taurus] gb|AAI12837.1| Potassium inwardly-rectifying channel, subfamily J, member 8 [Bos taurus] gb|ABQ13042.1| potassium inwardly-rectifying channel J8 [Bos taurus]	0.122392	0.780115
establishment of localization	AK234218	---	Sus scrofa mRNA, clone:OVR010028H07, expressed in ovary	KIAA0064 [Homo sapiens]	0.122392	0.780115
establishment of localization	AK234908	LOC595127	Sus scrofa mRNA, clone:OVRM10028H08, expressed in ovary	PRA1 family protein-like protein [Sus scrofa] sp|Q56P28|PRAF3_PIG PRA1 family protein 3 (ADP-ribosylation factor-like protein 6-interacting protein 5) (ARL-6-interacting protein 5) (Aip-5) gb|AAX77004.1| PRA1 family protein-like protein [Sus scrofa]	0.122392	0.780115
establishment of localization	AK234934	SLC39A7	Sus scrofa mRNA, clone:OVRM10033H09, expressed in ovary	solute carrier family 39 (zinc transporter), member 7 [Sus scrofa] emb|CAN13295.1| solute carrier family 39 (zinc transporter), member 7 [Sus scrofa] gb|ABV71920.1| solute carrier family 39 zinc transporter member 7 variant 2 [Sus scrofa] gb|ABV71921.1| s	0.122392	0.780115
establishment of localization	AK235292	---	Sus scrofa mRNA, clone:OVRM10065G10, expressed in ovary	alveolar soft part sarcoma chromosome region, candidate 1 [Bos taurus] gb|AAI42389.1| ASPSCR1 protein [Bos taurus]	0.122392	0.780115
establishment of localization	AK235798	---	Sus scrofa mRNA, clone:OVRM10116D02, expressed in ovary	PREDICTED: hypothetical protein [Pan troglodytes]	0.122392	0.780115
establishment of localization	AK235854	---	Sus scrofa mRNA, clone:OVRM10120F05, expressed in ovary	mitochondrial import receptor Tom22 [Bos taurus] gb|AAI49340.1| TOMM22 protein [Bos taurus]	0.122392	0.780115
establishment of localization	AK236460	YIPF5	Sus scrofa mRNA, clone:OVRM10195F02, expressed in ovary	Yip1 domain family, member 5 [Sus scrofa] gb|ABI96198.1| SMAP-5 [Sus scrofa]	0.122392	0.780115
establishment of localization	AK236891	---	Sus scrofa mRNA, clone:PBL010034C02, expressed in periphral blood mononuclear cell	pleckstrin homology, Sec7 and coiled-coil domains 1 [Mus musculus] emb|CAM23298.1| pleckstrin homology, Sec7 and coiled-coil domains 1 [Mus musculus] emb|CAM19830.1| pleckstrin homology, Sec7 and coiled-coil domains 1 [Mus musculus] gb|EDL34652.1| pleckst	0.122392	0.780115
establishment of localization	AK237480	---	Sus scrofa mRNA, clone:SPL010051C09, expressed in spleen	PREDICTED: similar to B-cell CLL/lymphoma 3 [Bos taurus]	0.122392	0.780115
establishment of localization	AK238737	SDHD	Sus scrofa mRNA, clone:THY010023B06, expressed in thymus	succinate dehydrogenase complex subunit D precursor [Sus scrofa]	0.122392	0.780115
establishment of localization	AY610056	---	Sus scrofa clone Clu_60509.scr.msk.p1.Contig1, mRNA sequence	PREDICTED: RNA U, small nuclear RNA export adaptor (phosphorylation regulated) [Bos taurus] sp|Q3MHI4|RNUXA_BOVIN RecName: Full=RNA U small nuclear RNA export adapter protein; AltName: Full=Phosphorylated adapter RNA export protein	0.122392	0.780115
establishment of localization	BP160266	---	BP160266 full-length enriched swine cDNA library, adult thymus Sus scrofa cDNA clone THY010202A09 5', mRNA sequence	RecName: Full=Solute carrier family 15 member 4; AltName: Full=Peptide transporter 4	0.122392	0.780115
establishment of localization	BQ602411	---	MI-P-NA-ael-e-04-1-UM.s1 MI-P-NA Sus scrofa cDNA clone MI-P-NA-ael-e-04-1-UM 3', mRNA sequence	PREDICTED: hypothetical protein isoform 3 [Pan troglodytes]	0.122392	0.780115
establishment of localization	BX917141	---	BX917141 Sus Scrofa library (scan) Sus scrofa cDNA clone scan0039.l.21 5prim, mRNA sequence	PREDICTED: similar to mucolipin 1 [Canis familiaris]	0.122392	0.780115
establishment of localization	BX925865	---	BX925865 Sus Scrofa library (scan) Sus scrofa cDNA clone scan0018.p.03 5prim, mRNA sequence	PREDICTED: similar to Zinc transporter ZIP10 precursor (Zrt- and Irt-like protein 10) (ZIP-10) (Solute carrier family 39 member 10) [Bos taurus]	0.122392	0.780115
establishment of localization	BX925993	---	BX925993 Sus Scrofa library (scan) Sus scrofa cDNA clone scan0021.f.19 5prim, mRNA sequence		0.122392	0.780115
establishment of localization	BX926002	PEC-60	BX926002 Sus Scrofa library (scan) Sus scrofa cDNA clone scan0021.g.06 5prim, mRNA sequence		0.122392	0.780115
establishment of localization	CJ018714	---	CJ018714 full-length enriched swine cDNA library, adult spleen Sus scrofa cDNA clone SPL01F100063 5', mRNA sequence	unnamed protein product [Homo sapiens]	0.122392	0.780115
establishment of localization	CK466429	---	937633 MARC 4PIG Sus scrofa cDNA 5', mRNA sequence		0.122392	0.780115
establishment of localization	CK467191	---	938474 MARC 4PIG Sus scrofa cDNA 5', mRNA sequence		0.122392	0.780115
establishment of localization	CK467652	---	938969 MARC 4PIG Sus scrofa cDNA 5', mRNA sequence	PREDICTED: similar to TAO kinase 2 isoform 1 [Canis familiaris]	0.122392	0.780115
establishment of localization	CN157030	---	944479 MARC 4PIG Sus scrofa cDNA 5', mRNA sequence	PREDICTED: SEC31 homolog B (S. cerevisiae) [Equus caballus]	0.122392	0.780115
establishment of localization	DN111016	---	1110095 MARC 4PIG Sus scrofa cDNA 5', mRNA sequence		0.122392	0.780115
establishment of localization	DN128002	---	1142049 MARC 4PIG Sus scrofa cDNA 5', mRNA sequence		0.122392	0.780115
establishment of localization	DQ345906	LOC733591	Sus scrofa metaxin 2 mRNA, complete cds	metaxin 2 [Sus scrofa] sp|Q2L969|MTX2_PIG RecName: Full=Metaxin-2 gb|ABC71323.1| metaxin 2 [Sus scrofa]	0.122392	0.780115
establishment of localization	DR120938	---	COG3c1 Pig pBluescript and pTrueBlue library Sus scrofa cDNA 5', mRNA sequence		0.122392	0.780115
establishment of localization	DT322069	---	SusFleck_BFN_0009_0012_5_pCNS_M07 SusFleck Backfat Normalized Sus scrofa cDNA clone 0009_0012_M07 5', mRNA sequence		0.122392	0.780115
establishment of localization	DY406569	---	1498172 MARC 3PIG Sus scrofa cDNA 5', mRNA sequence	MAM domain containing 4 [Homo sapiens]	0.122392	0.780115
establishment of localization	DY424512	---	1543316 MARC 3PIG Sus scrofa cDNA 5', mRNA sequence	PREDICTED: similar to myosin, heavy chain 14 isoform 4 [Bos taurus]	0.122392	0.780115
establishment of localization	EW036194	---	rcte08_m23.y1 cte Sus scrofa cDNA 5', mRNA sequence	PREDICTED: similar to sperm-associated cation channel 2 isoform 1 [Canis familiaris]	0.122392	0.780115
cell cycle process	AB355633	RAD52	Sus scrofa pigRAD52 mRNA for DNA repair protein RAD52, complete cds	RAD52 homolog [Sus scrofa] dbj|BAG09487.1| DNA repair protein RAD52 [Sus scrofa]	0.122593	0.532005
cell cycle process	AK232148	LOC100153712	Sus scrofa mRNA, clone:LNG010089G07, expressed in lung	CDK2-associated protein 1, isoform CRA_a [Homo sapiens]	0.122593	0.532005
cell cycle process	AK238043	---	Sus scrofa mRNA, clone:TCH010033G05, expressed in trachea	PREDICTED: similar to centrin 4 [Canis familiaris]	0.122593	0.532005
cell cycle process	AK238751	LOC100153408	Sus scrofa mRNA, clone:THY010026B10, expressed in thymus	PREDICTED: similar to Ring finger protein 8 [Sus scrofa]	0.122593	0.532005
cell cycle process	BX915041	---	BX915041 Sus Scrofa library (scan) Sus scrofa cDNA clone scan0027.c.13 5prim, mRNA sequence	KIAA0617 protein [Homo sapiens]	0.122593	0.532005
cell cycle process	CN154831	---	942073 MARC 4PIG Sus scrofa cDNA 3', mRNA sequence	cell division cycle 25 homolog C [Sus scrofa] sp|Q29029|MPIP3_PIG RecName: Full=M-phase inducer phosphatase 3; AltName: Full=Dual specificity phosphatase Cdc25C emb|CAA55123.1| cdc25 protein [Sus scrofa]	0.122593	0.532005
locomotion	AK232326	---	Sus scrofa mRNA, clone:LVR010021H09, expressed in liver	PREDICTED: similar to Nedd-4-like E3 ubiquitin-protein ligase WWP2 (WW domain-containing protein 2) (Atropin-1 interacting protein 2) (AIP2) isoform 1 [Canis familiaris]	0.123097	1.80038
locomotion	AK233548	CCL5	Sus scrofa mRNA, clone:LVRM10170C10, expressed in liver	chemokine (C-C motif) ligand 5 [Sus scrofa] gb|ABD18445.1| CCL5 [Sus scrofa]	0.123097	1.80038
locomotion	AK238062	---	Sus scrofa mRNA, clone:TCH010036C04, expressed in trachea	PREDICTED: plexin B1 [Equus caballus]	0.123097	1.80038
locomotion	AK239791	---	Sus scrofa mRNA, clone:THY010204H11, expressed in thymus	PREDICTED: similar to CKLF-like MARVEL transmembrane domain containing 7 isoform a isoform 3 [Macaca mulatta]	0.123097	1.80038
locomotion	BI186417	---	UNL-P-FN-ae-h-11-0-UNL.s4 UNL-P-FN Sus scrofa cDNA clone UNL-P-FN-ae-h-11-0-UNL 3', mRNA sequence		0.123097	1.80038
locomotion	BP434419	---	BP434419 full-length enriched swine cDNA library, adult lung Sus scrofa cDNA clone LNG010042B06 5', mRNA sequence	formin-like 1, isoform CRA_b [Homo sapiens]	0.123097	1.80038
locomotion	CK467652	---	938969 MARC 4PIG Sus scrofa cDNA 5', mRNA sequence	PREDICTED: similar to TAO kinase 2 isoform 1 [Canis familiaris]	0.123097	1.80038
locomotion	CN156635	---	944044 MARC 4PIG Sus scrofa cDNA 5', mRNA sequence	unnamed protein product [Homo sapiens]	0.123097	1.80038
locomotion	DN104024	---	1099273 MARC 4PIG Sus scrofa cDNA 3', mRNA sequence	PREDICTED: similar to Ectonucleotide pyrophosphatase/phosphodiesterase family member 2 precursor (E-NPP 2) (Extracellular lysophospholipase D) (LysoPLD) (Autotaxin) isoform 2 [Equus caballus]	0.123097	1.80038
endosome transport	AJ939301	---	AJ939301 CSEQRAN17 Sus scrofa cDNA clone C0007304d17 3', mRNA sequence		0.125119	2.62456
endosome transport	AK232799	---	Sus scrofa mRNA, clone:LVRM10029A01, expressed in liver	sequestosome 1 [Bos taurus] gb|AAI08088.1| Sequestosome 1 [Bos taurus]	0.125119	2.62456
endosome transport	AK234218	---	Sus scrofa mRNA, clone:OVR010028H07, expressed in ovary	KIAA0064 [Homo sapiens]	0.125119	2.62456
endosome transport	CK467191	---	938474 MARC 4PIG Sus scrofa cDNA 5', mRNA sequence		0.125119	2.62456
positive regulation of cellular process	AK231119	---	Sus scrofa mRNA, clone:AMP010096C06, expressed in alveolar macrophage	PREDICTED: similar to CTL2 protein isoform 2 [Canis familiaris]	0.126136	1.34089
positive regulation of cellular process	AK232799	---	Sus scrofa mRNA, clone:LVRM10029A01, expressed in liver	sequestosome 1 [Bos taurus] gb|AAI08088.1| Sequestosome 1 [Bos taurus]	0.126136	1.34089
positive regulation of cellular process	AK232904	---	Sus scrofa mRNA, clone:LVRM10049E09, expressed in liver	NFIC protein [Bos taurus]	0.126136	1.34089
positive regulation of cellular process	AK233035	LOC100152989	Sus scrofa mRNA, clone:LVRM10071D05, expressed in liver	unnamed protein product [Homo sapiens]	0.126136	1.34089
positive regulation of cellular process	AK233336	---	Sus scrofa mRNA, clone:LVRM10123E12, expressed in liver	PREDICTED: similar to Transcription termination factor 1 (TTF-1) (TTF-I) (RNA polymerase I termination factor) [Equus caballus]	0.126136	1.34089
positive regulation of cellular process	AK233385	LOC100152451	Sus scrofa mRNA, clone:LVRM10136C09, expressed in liver	PREDICTED: similar to SEC14-like 2 [Sus scrofa]	0.126136	1.34089
positive regulation of cellular process	AK233996	---	Sus scrofa mRNA, clone:MLN010091B03, expressed in mesenteric lymph node	PREDICTED: nucleolar protein 8 [Bos taurus]	0.126136	1.34089
positive regulation of cellular process	AK234050	---	Sus scrofa mRNA, clone:MLN010103C02, expressed in mesenteric lymph node	CCCTC-binding factor [Bos taurus] gb|AAI23742.1| CCCTC-binding factor (zinc finger protein) [Bos taurus]	0.126136	1.34089
positive regulation of cellular process	AK237480	---	Sus scrofa mRNA, clone:SPL010051C09, expressed in spleen	PREDICTED: similar to B-cell CLL/lymphoma 3 [Bos taurus]	0.126136	1.34089
positive regulation of cellular process	AK238048	HGNT-IV-H	Sus scrofa mRNA, clone:TCH010034D07, expressed in trachea	PREDICTED: similar to Bcl-2-like 13 protein (Mil1 protein) (Bcl-rambo) [Canis familiaris]	0.126136	1.34089
positive regulation of cellular process	AK239423	---	Sus scrofa mRNA, clone:THY010102F11, expressed in thymus	metastasis associated 1 family, member 2 [Bos taurus] gb|AAI14674.1| Metastasis associated 1 family, member 2 [Bos taurus]	0.126136	1.34089
positive regulation of cellular process	AK240299	---	Sus scrofa mRNA, clone:UTR010052A08, expressed in uterus	PREDICTED: CASP8 associated protein 2 [Equus caballus]	0.126136	1.34089
positive regulation of cellular process	AK240553	---	Sus scrofa mRNA, clone:UTR010098A04, expressed in uterus	PREDICTED: S100 calcium binding protein, beta (neural) isoform 1 [Macaca mulatta] ref|XP_001098016.1| PREDICTED: S100 calcium binding protein, beta (neural) isoform 3 [Macaca mulatta] ref|XP_001097929.1| PREDICTED: S100 calcium binding protein, beta (neur	0.126136	1.34089
positive regulation of cellular process	AY251012	GATA2	Sus scrofa transcription factor GATA-2 mRNA, complete cds	GATA binding protein 2 [Sus scrofa] gb|AAO73945.1| transcription factor GATA-2 [Sus scrofa]	0.126136	1.34089
positive regulation of cellular process	AY609735	---	Sus scrofa clone Clu_2829.scr.msk.p1.Contig1, mRNA sequence	PREDICTED: similar to Integral membrane protein GPR177 precursor (Protein wntless homolog) (Protein evenness interrupted homolog) (EVI) (Putative NFkB-activating protein 373) [Bos taurus]	0.126136	1.34089
positive regulation of cellular process	BI184471	---	UNL-P-FN-co-g-01-0-UNL.s1 UNL-P-FN Sus scrofa cDNA clone UNL-P-FN-co-g-01-0-UNL 3', mRNA sequence	PREDICTED: similar to Platelet-derived growth factor B chain precursor (PDGF B-chain) (Platelet-derived growth factor beta polypeptide) (PDGF-2) (c-sis) (Becaplermin) [Equus caballus]	0.126136	1.34089
positive regulation of cellular process	BI186417	---	UNL-P-FN-ae-h-11-0-UNL.s4 UNL-P-FN Sus scrofa cDNA clone UNL-P-FN-ae-h-11-0-UNL 3', mRNA sequence		0.126136	1.34089
positive regulation of cellular process	BX915041	---	BX915041 Sus Scrofa library (scan) Sus scrofa cDNA clone scan0027.c.13 5prim, mRNA sequence	KIAA0617 protein [Homo sapiens]	0.126136	1.34089
positive regulation of cellular process	BX918412	---	BX918412 Sus Scrofa library (scan) Sus scrofa cDNA clone scan0038.i.09 5prim, mRNA sequence		0.126136	1.34089
positive regulation of cellular process	BX921084	---	BX921084 Sus Scrofa library (scan) Sus scrofa cDNA clone scan0004.h.24 5prim, mRNA sequence	PREDICTED: similar to Nedd4 family interacting protein 1 isoform 1 [Pan troglodytes]	0.126136	1.34089
positive regulation of cellular process	BX921660	---	BX921660 Sus Scrofa library (scan) Sus scrofa cDNA clone scan0025.a.11 5prim, mRNA sequence	similar to Ca2+-dependent activator for secretion protein 2 (predicted), isoform CRA_b [Rattus norvegicus]	0.126136	1.34089
positive regulation of cellular process	CK463582	LOC414908	934496 MARC 4PIG Sus scrofa cDNA 5', mRNA sequence	vascular endotheial growth factor 2 [Sus scrofa]	0.126136	1.34089
positive regulation of cellular process	CK467405	---	938702 MARC 4PIG Sus scrofa cDNA 5', mRNA sequence		0.126136	1.34089
positive regulation of cellular process	CK467652	---	938969 MARC 4PIG Sus scrofa cDNA 5', mRNA sequence	PREDICTED: similar to TAO kinase 2 isoform 1 [Canis familiaris]	0.126136	1.34089
positive regulation of cellular process	DN100756	---	1000136 MARC 4PIG Sus scrofa cDNA 5', mRNA sequence	PREDICTED: similar to dual-specificity tyrosine-(Y)-phosphorylation regulated kinase 2 [Bos taurus]	0.126136	1.34089
positive regulation of cellular process	DN121268	---	1121355 MARC 4PIG Sus scrofa cDNA 3', mRNA sequence	PREDICTED: similar to RGM domain family, member B [Equus caballus]	0.126136	1.34089
positive regulation of cellular process	DN126428	---	1140360 MARC 4PIG Sus scrofa cDNA 5', mRNA sequence	PREDICTED: death-associated protein kinase 1 [Equus caballus]	0.126136	1.34089
positive regulation of cellular process	EF375723	EPAS1	Sus scrofa hypoxia-inducible factor 2 alpha mRNA, complete cds	endothelial PAS domain protein 1 [Sus scrofa] gb|ABN48508.1| hypoxia-inducible factor 2 alpha [Sus scrofa]	0.126136	1.34089
positive regulation of cellular process	EU030283	SIRT1	Sus scrofa sirtuin 1 (SIRT1) mRNA, complete cds	sirtuin 1 [Sus scrofa]	0.126136	1.34089
positive regulation of cellular process	EW222667	---	rgul0130_k18.y1 gul Sus scrofa cDNA 5', mRNA sequence		0.126136	1.34089
BMP signaling pathway	CK467191	---	938474 MARC 4PIG Sus scrofa cDNA 5', mRNA sequence		0.127081	4.68671
BMP signaling pathway	DN121268	---	1121355 MARC 4PIG Sus scrofa cDNA 3', mRNA sequence	PREDICTED: similar to RGM domain family, member B [Equus caballus]	0.127081	4.68671
DNA damage response, signal transduction by p53 class mediator	AK237480	---	Sus scrofa mRNA, clone:SPL010051C09, expressed in spleen	PREDICTED: similar to B-cell CLL/lymphoma 3 [Bos taurus]	0.127081	4.68671
DNA damage response, signal transduction by p53 class mediator	DN100756	---	1000136 MARC 4PIG Sus scrofa cDNA 5', mRNA sequence	PREDICTED: similar to dual-specificity tyrosine-(Y)-phosphorylation regulated kinase 2 [Bos taurus]	0.127081	4.68671
positive regulation of anti-apoptosis	BI183962	---	UNL-P-FN-cf-h-03-0-UNL.s1 UNL-P-FN Sus scrofa cDNA clone UNL-P-FN-cf-h-03-0-UNL 3', mRNA sequence	RAS p21 protein activator 1 [Mus musculus]	0.127081	4.68671
positive regulation of anti-apoptosis	EU030283	SIRT1	Sus scrofa sirtuin 1 (SIRT1) mRNA, complete cds	sirtuin 1 [Sus scrofa]	0.127081	4.68671
positive regulation of response to external stimulus	BI184471	---	UNL-P-FN-co-g-01-0-UNL.s1 UNL-P-FN Sus scrofa cDNA clone UNL-P-FN-co-g-01-0-UNL 3', mRNA sequence	PREDICTED: similar to Platelet-derived growth factor B chain precursor (PDGF B-chain) (Platelet-derived growth factor beta polypeptide) (PDGF-2) (c-sis) (Becaplermin) [Equus caballus]	0.127081	4.68671
positive regulation of response to external stimulus	CK463582	LOC414908	934496 MARC 4PIG Sus scrofa cDNA 5', mRNA sequence	vascular endotheial growth factor 2 [Sus scrofa]	0.127081	4.68671
regulation of behavior	BI184471	---	UNL-P-FN-co-g-01-0-UNL.s1 UNL-P-FN Sus scrofa cDNA clone UNL-P-FN-co-g-01-0-UNL 3', mRNA sequence	PREDICTED: similar to Platelet-derived growth factor B chain precursor (PDGF B-chain) (Platelet-derived growth factor beta polypeptide) (PDGF-2) (c-sis) (Becaplermin) [Equus caballus]	0.127081	4.68671
regulation of behavior	CK463582	LOC414908	934496 MARC 4PIG Sus scrofa cDNA 5', mRNA sequence	vascular endotheial growth factor 2 [Sus scrofa]	0.127081	4.68671
regulation of fatty acid metabolic process	AY690660	ACSL1	Sus scrofa acyl coenzyme A synthetase long-chain 1 mRNA, partial cds	acyl coenzyme A synthetase long-chain 1 [Sus scrofa]	0.127081	4.68671
regulation of fatty acid metabolic process	EW166873	---	rfat0138_b8.y1 fat Sus scrofa cDNA 5', mRNA sequence		0.127081	4.68671
regulation of cell cycle	CK462016	---	932783 MARC 4PIG Sus scrofa cDNA 5', mRNA sequence	PREDICTED: protein kinase C, delta binding protein isoform 2 [Pan troglodytes] gb|AAK97528.1|AF408198_1 HSRBC protein [Homo sapiens] gb|AAK97572.1|AF339881_1 HSRBC protein [Homo sapiens] gb|AAH11585.1| Protein kinase C, delta binding protein [Homo sapiens	0.131236	0.345337
regulation of cell cycle	DT326486	---	SusFleck_BF_0117_0120_5_pCNS_B06 SusFleck Backfat Sus scrofa cDNA clone 0117_0120_B06 5', mRNA sequence	signal-induced proliferation-associated gene 1 [Bos taurus] gb|AAI49323.1| SIPA1 protein [Bos taurus]	0.131236	0.345337
system development	AJ945191	---	AJ945191 CSEQRAN17 Sus scrofa cDNA clone C0007308p20 5', mRNA sequence	PREDICTED: similar to smooth muscle myosin heavy chain 11 isoform SM1A isoform 3 [Macaca mulatta]	0.13125	1.35088
system development	AK230658	---	Sus scrofa mRNA, clone:AMP010021H04, expressed in alveolar macrophage	histone deacetylase 1 [Bos taurus] sp|Q32PJ8|HDAC1_BOVIN RecName: Full=Histone deacetylase 1; Short=HD1 gb|AAI08089.1| Histone deacetylase 1 [Bos taurus] gb|ABS45034.1| histone deacetylase 1 [Bos taurus]	0.13125	1.35088
system development	AK232904	---	Sus scrofa mRNA, clone:LVRM10049E09, expressed in liver	NFIC protein [Bos taurus]	0.13125	1.35088
system development	AK234246	---	Sus scrofa mRNA, clone:OVR010032H05, expressed in ovary	ras-related C3 botulinum toxin substrate 3 [synthetic construct]	0.13125	1.35088
system development	AK237661	---	Sus scrofa mRNA, clone:SPL010075H03, expressed in spleen	5-aminolevulinate synthase, erythroid-specific, mitochondrial precursor (5-aminolevulinic acid synthase) (Delta-aminolevulinate synthase) (Delta-ALA synthetase) (ALAS-E) gb|AAD41464.1|AF086786_1 erythroid-specific 5-aminolevulinic acid synthase [Delphinap	0.13125	1.35088
system development	AK238792	---	Sus scrofa mRNA, clone:THY010031B03, expressed in thymus	PREDICTED: similar to histone deacetylase 7A isoform 2 [Bos taurus]	0.13125	1.35088
system development	AK239722	---	Sus scrofa mRNA, clone:THY010125H04, expressed in thymus	PREDICTED: keratin 5 isoform 15 [Macaca mulatta] ref|XP_001097072.1| PREDICTED: keratin 5 isoform 20 [Macaca mulatta]	0.13125	1.35088
system development	AK240087	CBY1	Sus scrofa mRNA, clone:UTR010029F09, expressed in uterus	chibby homolog 1 [Sus scrofa] gb|ACB38230.1| PKD2 interactor [Sus scrofa]	0.13125	1.35088
system development	AK240412	SMTN	Sus scrofa mRNA, clone:UTR010066A01, expressed in uterus	PREDICTED: smoothelin isoform 2 [Sus scrofa] ref|XP_001925250.1| PREDICTED: smoothelin isoform 1 [Sus scrofa]	0.13125	1.35088
system development	AK240553	---	Sus scrofa mRNA, clone:UTR010098A04, expressed in uterus	PREDICTED: S100 calcium binding protein, beta (neural) isoform 1 [Macaca mulatta] ref|XP_001098016.1| PREDICTED: S100 calcium binding protein, beta (neural) isoform 3 [Macaca mulatta] ref|XP_001097929.1| PREDICTED: S100 calcium binding protein, beta (neur	0.13125	1.35088
system development	AY253338	B3GNT5	Sus scrofa beta-1,3-N-acetylglucosaminyltransferase 5 (B3GNT5) mRNA, complete cds	UDP-GlcNAc:betaGal beta-1,3-N-acetylglucosaminyltransferase 5 [Sus scrofa] sp|Q864U8|B3GN5_PIG UDP-GlcNAc:betaGal beta-1,3-N-acetylglucosaminyltransferase 5 (Beta-1,3-N-acetylglucosaminyltransferase-5) (Beta3Gn-T5) (BGnT-5) gb|AAO92023.1| beta-1,3-N-acety	0.13125	1.35088
system development	AY609516	---	Sus scrofa clone Clu_146952.scr.msk.p1.Contig2, mRNA sequence	leukocyte cell derived chemotaxin 1 precursor [Bos taurus] sp|P17404|LECT1_BOVIN RecName: Full=Chondromodulin-1; AltName: Full=Chondromodulin-I; Short=ChM-I; AltName: Full=Leukocyte cell-derived chemotaxin 1; AltName: Full=Small cartilage-derived glycopro	0.13125	1.35088
system development	BI183962	---	UNL-P-FN-cf-h-03-0-UNL.s1 UNL-P-FN Sus scrofa cDNA clone UNL-P-FN-cf-h-03-0-UNL 3', mRNA sequence	RAS p21 protein activator 1 [Mus musculus]	0.13125	1.35088
system development	BI186417	---	UNL-P-FN-ae-h-11-0-UNL.s4 UNL-P-FN Sus scrofa cDNA clone UNL-P-FN-ae-h-11-0-UNL 3', mRNA sequence		0.13125	1.35088
system development	BX925993	---	BX925993 Sus Scrofa library (scan) Sus scrofa cDNA clone scan0021.f.19 5prim, mRNA sequence		0.13125	1.35088
system development	CJ008695	---	CJ008695 full-length enriched swine cDNA library, adult mesenteric lymph node Sus scrofa cDNA clone MLN01B080013 5', mRNA sequence	unnamed protein product [Homo sapiens]	0.13125	1.35088
system development	CJ024171	---	CJ024171 full-length enriched swine cDNA library, adult trachea Sus scrofa cDNA clone TCH01A020024 5', mRNA sequence	collagen, type II, alpha 1 isoform 2 [Bos taurus]	0.13125	1.35088
system development	CJ039636	---	CJ039636 full-length enriched swine cDNA library, adult uterus Sus scrofa cDNA clone UTR01G090105 5', mRNA sequence	PREDICTED: similar to lymphocyte antigen 6 complex, locus H [Equus caballus]	0.13125	1.35088
system development	CN156635	---	944044 MARC 4PIG Sus scrofa cDNA 5', mRNA sequence	unnamed protein product [Homo sapiens]	0.13125	1.35088
system development	CN163671	CDH11	953214 MARC 4PIG Sus scrofa cDNA 3', mRNA sequence		0.13125	1.35088
system development	CN164036	---	994150 MARC 4PIG Sus scrofa cDNA 5', mRNA sequence	PREDICTED: par-3 partitioning defective 3 homolog (C. elegans) [Bos taurus]	0.13125	1.35088
system development	DB784140	---	DB784140 full-length enriched swine cDNA library, adult adrenal gland Sus scrofa cDNA clone ADR010030D05 5', mRNA sequence	PREDICTED: AHNAK nucleoprotein [Equus caballus]	0.13125	1.35088
system development	DB805600	---	DB805600 full-length enriched swine cDNA library, adult skin Sus scrofa cDNA clone SKNB10093D06 5', mRNA sequence		0.13125	1.35088
system development	DN111609	---	1110747 MARC 4PIG Sus scrofa cDNA 5', mRNA sequence	laminin alpha 3 [Canis familiaris]	0.13125	1.35088
system development	EF375723	EPAS1	Sus scrofa hypoxia-inducible factor 2 alpha mRNA, complete cds	endothelial PAS domain protein 1 [Sus scrofa] gb|ABN48508.1| hypoxia-inducible factor 2 alpha [Sus scrofa]	0.13125	1.35088
system development	EU714324	VEGFA	Sus scrofa vascular endothelial growth factor mRNA, partial cds	vascular endothelial growth factor [Sus scrofa]	0.13125	1.35088
system development	EW423367	---	rnca08b_j3.y1 nca Sus scrofa cDNA 5', mRNA sequence		0.13125	1.35088
system development	EW430401	---	rnca31b_a14.y1 nca Sus scrofa cDNA 5', mRNA sequence	PREDICTED: matrilin 3 [Bos taurus]	0.13125	1.35088
enzyme linked receptor protein signaling pathway	AB271924	FGFR2	Sus scrofa FGFR2 mRNA for fibroblast growth factor receptor 2, complete cds	fibroblast growth factor receptor 2 [Sus scrofa] dbj|BAF62299.1| fibroblast growth factor receptor 2 [Sus scrofa]	0.133135	1.84828
enzyme linked receptor protein signaling pathway	AK236076	---	Sus scrofa mRNA, clone:OVRM10150E12, expressed in ovary	Grb10 splice variant 4 [Sus scrofa] gb|ABO93317.1| Grb10 splice variant 6 [Sus scrofa] gb|ABO93318.1| Grb10 splice variant 7 [Sus scrofa] gb|ABO93320.1| Grb10 splice variant 9 [Sus scrofa]	0.133135	1.84828
enzyme linked receptor protein signaling pathway	AK238171	---	Sus scrofa mRNA, clone:TCH010055G04, expressed in trachea	PREDICTED: protein tyrosine phosphatase, receptor type, F isoform 1 [Equus caballus]	0.133135	1.84828
enzyme linked receptor protein signaling pathway	BI184471	---	UNL-P-FN-co-g-01-0-UNL.s1 UNL-P-FN Sus scrofa cDNA clone UNL-P-FN-co-g-01-0-UNL 3', mRNA sequence	PREDICTED: similar to Platelet-derived growth factor B chain precursor (PDGF B-chain) (Platelet-derived growth factor beta polypeptide) (PDGF-2) (c-sis) (Becaplermin) [Equus caballus]	0.133135	1.84828
enzyme linked receptor protein signaling pathway	CK463582	LOC414908	934496 MARC 4PIG Sus scrofa cDNA 5', mRNA sequence	vascular endotheial growth factor 2 [Sus scrofa]	0.133135	1.84828
enzyme linked receptor protein signaling pathway	CK467191	---	938474 MARC 4PIG Sus scrofa cDNA 5', mRNA sequence		0.133135	1.84828
enzyme linked receptor protein signaling pathway	DN121268	---	1121355 MARC 4PIG Sus scrofa cDNA 3', mRNA sequence	PREDICTED: similar to RGM domain family, member B [Equus caballus]	0.133135	1.84828
enzyme linked receptor protein signaling pathway	EW144888	---	rese17c_m9.y1 ese Sus scrofa cDNA 5', mRNA sequence	PREDICTED: fibroblast growth factor receptor 4 [Bos taurus]	0.133135	1.84828
DNA repair	AB355633	RAD52	Sus scrofa pigRAD52 mRNA for DNA repair protein RAD52, complete cds	RAD52 homolog [Sus scrofa] dbj|BAG09487.1| DNA repair protein RAD52 [Sus scrofa]	0.136994	0.420602
DNA repair	DB784143	---	DB784143 full-length enriched swine cDNA library, adult adrenal gland Sus scrofa cDNA clone ADR010030D08 5', mRNA sequence	XPG-complementing protein [Bos taurus] gb|AAI07529.1| Excision repair cross-complementing rodent repair deficiency, complementation group 5 [Bos taurus]	0.136994	0.420602
DNA repair	EU030283	SIRT1	Sus scrofa sirtuin 1 (SIRT1) mRNA, complete cds	sirtuin 1 [Sus scrofa]	0.136994	0.420602
hemostasis	BQ602411	---	MI-P-NA-ael-e-04-1-UM.s1 MI-P-NA Sus scrofa cDNA clone MI-P-NA-ael-e-04-1-UM 3', mRNA sequence	PREDICTED: hypothetical protein isoform 3 [Pan troglodytes]	0.139684	3.07566
hemostasis	BX668483	---	BX668483 Sus Scrofa library (scac) Sus scrofa cDNA clone scac0025.l.14 5prim, mRNA sequence	PREDICTED: complement component 4 binding protein, beta chain isoform 1 [Pan troglodytes] ref|XP_001166333.1| PREDICTED: complement component 4 binding protein, beta chain isoform 2 [Pan troglodytes] ref|XP_001166369.1| PREDICTED: complement component 4 b	0.139684	3.07566
hemostasis	EW111074	---	reje31b_m14.y1 eje Sus scrofa cDNA 5', mRNA sequence	PREDICTED: similar to von Willebrand factor-cleaving protease [Bos taurus]	0.139684	3.07566
induction of apoptosis by intracellular signals	AK237480	---	Sus scrofa mRNA, clone:SPL010051C09, expressed in spleen	PREDICTED: similar to B-cell CLL/lymphoma 3 [Bos taurus]	0.139684	3.07566
induction of apoptosis by intracellular signals	BX915041	---	BX915041 Sus Scrofa library (scan) Sus scrofa cDNA clone scan0027.c.13 5prim, mRNA sequence	KIAA0617 protein [Homo sapiens]	0.139684	3.07566
induction of apoptosis by intracellular signals	DN100756	---	1000136 MARC 4PIG Sus scrofa cDNA 5', mRNA sequence	PREDICTED: similar to dual-specificity tyrosine-(Y)-phosphorylation regulated kinase 2 [Bos taurus]	0.139684	3.07566
cell differentiation	AJ945191	---	AJ945191 CSEQRAN17 Sus scrofa cDNA clone C0007308p20 5', mRNA sequence	PREDICTED: similar to smooth muscle myosin heavy chain 11 isoform SM1A isoform 3 [Macaca mulatta]	0.140707	1.41178
cell differentiation	AK234246	---	Sus scrofa mRNA, clone:OVR010032H05, expressed in ovary	ras-related C3 botulinum toxin substrate 3 [synthetic construct]	0.140707	1.41178
cell differentiation	AK236391	---	Sus scrofa mRNA, clone:OVRM10188B03, expressed in ovary	frizzled-related protein [synthetic construct] gb|AAX36148.1| frizzled-related protein [synthetic construct] gb|AAX43247.1| frizzled-related protein [synthetic construct]	0.140707	1.41178
cell differentiation	AK237661	---	Sus scrofa mRNA, clone:SPL010075H03, expressed in spleen	5-aminolevulinate synthase, erythroid-specific, mitochondrial precursor (5-aminolevulinic acid synthase) (Delta-aminolevulinate synthase) (Delta-ALA synthetase) (ALAS-E) gb|AAD41464.1|AF086786_1 erythroid-specific 5-aminolevulinic acid synthase [Delphinap	0.140707	1.41178
cell differentiation	AK238396	---	Sus scrofa mRNA, clone:TCH010098F05, expressed in trachea	PREDICTED: similar to keratin 4, partial [Sus scrofa]	0.140707	1.41178
cell differentiation	AK238792	---	Sus scrofa mRNA, clone:THY010031B03, expressed in thymus	PREDICTED: similar to histone deacetylase 7A isoform 2 [Bos taurus]	0.140707	1.41178
cell differentiation	AK240087	CBY1	Sus scrofa mRNA, clone:UTR010029F09, expressed in uterus	chibby homolog 1 [Sus scrofa] gb|ACB38230.1| PKD2 interactor [Sus scrofa]	0.140707	1.41178
cell differentiation	AK240553	---	Sus scrofa mRNA, clone:UTR010098A04, expressed in uterus	PREDICTED: S100 calcium binding protein, beta (neural) isoform 1 [Macaca mulatta] ref|XP_001098016.1| PREDICTED: S100 calcium binding protein, beta (neural) isoform 3 [Macaca mulatta] ref|XP_001097929.1| PREDICTED: S100 calcium binding protein, beta (neur	0.140707	1.41178
cell differentiation	AY609516	---	Sus scrofa clone Clu_146952.scr.msk.p1.Contig2, mRNA sequence	leukocyte cell derived chemotaxin 1 precursor [Bos taurus] sp|P17404|LECT1_BOVIN RecName: Full=Chondromodulin-1; AltName: Full=Chondromodulin-I; Short=ChM-I; AltName: Full=Leukocyte cell-derived chemotaxin 1; AltName: Full=Small cartilage-derived glycopro	0.140707	1.41178
cell differentiation	AY609544	---	Sus scrofa clone Clu_167917.scr.msk.p1.Contig2, mRNA sequence	N-myc downstream-regulated gene 3 [Bos taurus] gb|AAI51303.1| NDRG3 protein [Bos taurus]	0.140707	1.41178
cell differentiation	BI183962	---	UNL-P-FN-cf-h-03-0-UNL.s1 UNL-P-FN Sus scrofa cDNA clone UNL-P-FN-cf-h-03-0-UNL 3', mRNA sequence	RAS p21 protein activator 1 [Mus musculus]	0.140707	1.41178
cell differentiation	BI186417	---	UNL-P-FN-ae-h-11-0-UNL.s4 UNL-P-FN Sus scrofa cDNA clone UNL-P-FN-ae-h-11-0-UNL 3', mRNA sequence		0.140707	1.41178
cell differentiation	BP143486	---	BP143486 full-length enriched swine cDNA library, adult ovary Sus scrofa cDNA clone OVR010017F01 5', mRNA sequence	H2.0-like homeobox [Bos taurus] sp|A7MB54|HLX_BOVIN RecName: Full=H2.0-like homeobox protein; AltName: Full=Homeobox protein HLX1 gb|AAI51346.1| HLX protein [Bos taurus]	0.140707	1.41178
cell differentiation	BX925993	---	BX925993 Sus Scrofa library (scan) Sus scrofa cDNA clone scan0021.f.19 5prim, mRNA sequence		0.140707	1.41178
cell differentiation	CN156635	---	944044 MARC 4PIG Sus scrofa cDNA 5', mRNA sequence	unnamed protein product [Homo sapiens]	0.140707	1.41178
cell differentiation	CN164036	---	994150 MARC 4PIG Sus scrofa cDNA 5', mRNA sequence	PREDICTED: par-3 partitioning defective 3 homolog (C. elegans) [Bos taurus]	0.140707	1.41178
cell differentiation	DQ779285	PEG10	Sus scrofa breed Meishan paternal expression 10 (PEG10) mRNA, complete cds	paternally expressed 10 isoform 1 [Sus scrofa]	0.140707	1.41178
cell differentiation	EF375723	EPAS1	Sus scrofa hypoxia-inducible factor 2 alpha mRNA, complete cds	endothelial PAS domain protein 1 [Sus scrofa] gb|ABN48508.1| hypoxia-inducible factor 2 alpha [Sus scrofa]	0.140707	1.41178
cell differentiation	EU030283	SIRT1	Sus scrofa sirtuin 1 (SIRT1) mRNA, complete cds	sirtuin 1 [Sus scrofa]	0.140707	1.41178
cell differentiation	EU714324	VEGFA	Sus scrofa vascular endothelial growth factor mRNA, partial cds	vascular endothelial growth factor [Sus scrofa]	0.140707	1.41178
cell differentiation	EW036194	---	rcte08_m23.y1 cte Sus scrofa cDNA 5', mRNA sequence	PREDICTED: similar to sperm-associated cation channel 2 isoform 1 [Canis familiaris]	0.140707	1.41178
transport	AJ939301	---	AJ939301 CSEQRAN17 Sus scrofa cDNA clone C0007304d17 3', mRNA sequence		0.140731	0.78822
transport	AK230743	---	Sus scrofa mRNA, clone:AMP010035A11, expressed in alveolar macrophage	NADH dehydrogenase subunit 5 [Sus scrofa]	0.140731	0.78822
transport	AK230984	TLOC1	Sus scrofa mRNA, clone:AMP010075C06, expressed in alveolar macrophage	translocation protein 1 [Sus scrofa] emb|CAL37095.1| translocation protein 1 [Sus scrofa]	0.140731	0.78822
transport	AK231119	---	Sus scrofa mRNA, clone:AMP010096C06, expressed in alveolar macrophage	PREDICTED: similar to CTL2 protein isoform 2 [Canis familiaris]	0.140731	0.78822
transport	AK231527	CYP17A1	Sus scrofa mRNA, clone:ITT010086F03, expressed in intestine	clathrin, heavy polypeptide (Hc), isoform CRA_c [Homo sapiens]	0.140731	0.78822
transport	AK232799	---	Sus scrofa mRNA, clone:LVRM10029A01, expressed in liver	sequestosome 1 [Bos taurus] gb|AAI08088.1| Sequestosome 1 [Bos taurus]	0.140731	0.78822
transport	AK234095	---	Sus scrofa mRNA, clone:OVR010007B05, expressed in ovary	potassium inwardly-rectifying channel, subfamily J, member 8 [Bos taurus] gb|AAI12837.1| Potassium inwardly-rectifying channel, subfamily J, member 8 [Bos taurus] gb|ABQ13042.1| potassium inwardly-rectifying channel J8 [Bos taurus]	0.140731	0.78822
transport	AK234218	---	Sus scrofa mRNA, clone:OVR010028H07, expressed in ovary	KIAA0064 [Homo sapiens]	0.140731	0.78822
transport	AK234908	LOC595127	Sus scrofa mRNA, clone:OVRM10028H08, expressed in ovary	PRA1 family protein-like protein [Sus scrofa] sp|Q56P28|PRAF3_PIG PRA1 family protein 3 (ADP-ribosylation factor-like protein 6-interacting protein 5) (ARL-6-interacting protein 5) (Aip-5) gb|AAX77004.1| PRA1 family protein-like protein [Sus scrofa]	0.140731	0.78822
transport	AK234934	SLC39A7	Sus scrofa mRNA, clone:OVRM10033H09, expressed in ovary	solute carrier family 39 (zinc transporter), member 7 [Sus scrofa] emb|CAN13295.1| solute carrier family 39 (zinc transporter), member 7 [Sus scrofa] gb|ABV71920.1| solute carrier family 39 zinc transporter member 7 variant 2 [Sus scrofa] gb|ABV71921.1| s	0.140731	0.78822
transport	AK235292	---	Sus scrofa mRNA, clone:OVRM10065G10, expressed in ovary	alveolar soft part sarcoma chromosome region, candidate 1 [Bos taurus] gb|AAI42389.1| ASPSCR1 protein [Bos taurus]	0.140731	0.78822
transport	AK235798	---	Sus scrofa mRNA, clone:OVRM10116D02, expressed in ovary	PREDICTED: hypothetical protein [Pan troglodytes]	0.140731	0.78822
transport	AK235854	---	Sus scrofa mRNA, clone:OVRM10120F05, expressed in ovary	mitochondrial import receptor Tom22 [Bos taurus] gb|AAI49340.1| TOMM22 protein [Bos taurus]	0.140731	0.78822
transport	AK236460	YIPF5	Sus scrofa mRNA, clone:OVRM10195F02, expressed in ovary	Yip1 domain family, member 5 [Sus scrofa] gb|ABI96198.1| SMAP-5 [Sus scrofa]	0.140731	0.78822
transport	AK236891	---	Sus scrofa mRNA, clone:PBL010034C02, expressed in periphral blood mononuclear cell	pleckstrin homology, Sec7 and coiled-coil domains 1 [Mus musculus] emb|CAM23298.1| pleckstrin homology, Sec7 and coiled-coil domains 1 [Mus musculus] emb|CAM19830.1| pleckstrin homology, Sec7 and coiled-coil domains 1 [Mus musculus] gb|EDL34652.1| pleckst	0.140731	0.78822
transport	AK237480	---	Sus scrofa mRNA, clone:SPL010051C09, expressed in spleen	PREDICTED: similar to B-cell CLL/lymphoma 3 [Bos taurus]	0.140731	0.78822
transport	AK238737	SDHD	Sus scrofa mRNA, clone:THY010023B06, expressed in thymus	succinate dehydrogenase complex subunit D precursor [Sus scrofa]	0.140731	0.78822
transport	AY610056	---	Sus scrofa clone Clu_60509.scr.msk.p1.Contig1, mRNA sequence	PREDICTED: RNA U, small nuclear RNA export adaptor (phosphorylation regulated) [Bos taurus] sp|Q3MHI4|RNUXA_BOVIN RecName: Full=RNA U small nuclear RNA export adapter protein; AltName: Full=Phosphorylated adapter RNA export protein	0.140731	0.78822
transport	BP160266	---	BP160266 full-length enriched swine cDNA library, adult thymus Sus scrofa cDNA clone THY010202A09 5', mRNA sequence	RecName: Full=Solute carrier family 15 member 4; AltName: Full=Peptide transporter 4	0.140731	0.78822
transport	BQ602411	---	MI-P-NA-ael-e-04-1-UM.s1 MI-P-NA Sus scrofa cDNA clone MI-P-NA-ael-e-04-1-UM 3', mRNA sequence	PREDICTED: hypothetical protein isoform 3 [Pan troglodytes]	0.140731	0.78822
transport	BX917141	---	BX917141 Sus Scrofa library (scan) Sus scrofa cDNA clone scan0039.l.21 5prim, mRNA sequence	PREDICTED: similar to mucolipin 1 [Canis familiaris]	0.140731	0.78822
transport	BX925865	---	BX925865 Sus Scrofa library (scan) Sus scrofa cDNA clone scan0018.p.03 5prim, mRNA sequence	PREDICTED: similar to Zinc transporter ZIP10 precursor (Zrt- and Irt-like protein 10) (ZIP-10) (Solute carrier family 39 member 10) [Bos taurus]	0.140731	0.78822
transport	BX925993	---	BX925993 Sus Scrofa library (scan) Sus scrofa cDNA clone scan0021.f.19 5prim, mRNA sequence		0.140731	0.78822
transport	BX926002	PEC-60	BX926002 Sus Scrofa library (scan) Sus scrofa cDNA clone scan0021.g.06 5prim, mRNA sequence		0.140731	0.78822
transport	CJ018714	---	CJ018714 full-length enriched swine cDNA library, adult spleen Sus scrofa cDNA clone SPL01F100063 5', mRNA sequence	unnamed protein product [Homo sapiens]	0.140731	0.78822
transport	CK466429	---	937633 MARC 4PIG Sus scrofa cDNA 5', mRNA sequence		0.140731	0.78822
transport	CK467191	---	938474 MARC 4PIG Sus scrofa cDNA 5', mRNA sequence		0.140731	0.78822
transport	CK467652	---	938969 MARC 4PIG Sus scrofa cDNA 5', mRNA sequence	PREDICTED: similar to TAO kinase 2 isoform 1 [Canis familiaris]	0.140731	0.78822
transport	CN157030	---	944479 MARC 4PIG Sus scrofa cDNA 5', mRNA sequence	PREDICTED: SEC31 homolog B (S. cerevisiae) [Equus caballus]	0.140731	0.78822
transport	DN111016	---	1110095 MARC 4PIG Sus scrofa cDNA 5', mRNA sequence		0.140731	0.78822
transport	DN128002	---	1142049 MARC 4PIG Sus scrofa cDNA 5', mRNA sequence		0.140731	0.78822
transport	DQ345906	LOC733591	Sus scrofa metaxin 2 mRNA, complete cds	metaxin 2 [Sus scrofa] sp|Q2L969|MTX2_PIG RecName: Full=Metaxin-2 gb|ABC71323.1| metaxin 2 [Sus scrofa]	0.140731	0.78822
transport	DR120938	---	COG3c1 Pig pBluescript and pTrueBlue library Sus scrofa cDNA 5', mRNA sequence		0.140731	0.78822
transport	DT322069	---	SusFleck_BFN_0009_0012_5_pCNS_M07 SusFleck Backfat Normalized Sus scrofa cDNA clone 0009_0012_M07 5', mRNA sequence		0.140731	0.78822
transport	DY406569	---	1498172 MARC 3PIG Sus scrofa cDNA 5', mRNA sequence	MAM domain containing 4 [Homo sapiens]	0.140731	0.78822
transport	DY424512	---	1543316 MARC 3PIG Sus scrofa cDNA 5', mRNA sequence	PREDICTED: similar to myosin, heavy chain 14 isoform 4 [Bos taurus]	0.140731	0.78822
transport	EW036194	---	rcte08_m23.y1 cte Sus scrofa cDNA 5', mRNA sequence	PREDICTED: similar to sperm-associated cation channel 2 isoform 1 [Canis familiaris]	0.140731	0.78822
cellular developmental process	AJ945191	---	AJ945191 CSEQRAN17 Sus scrofa cDNA clone C0007308p20 5', mRNA sequence	PREDICTED: similar to smooth muscle myosin heavy chain 11 isoform SM1A isoform 3 [Macaca mulatta]	0.145828	1.38198
cellular developmental process	AJ957849	---	AJ957849 KN404_2 Sus scrofa cDNA clone C0007749b12 5', mRNA sequence	PREDICTED: FYVE, RhoGEF and PH domain containing 6 [Bos taurus]	0.145828	1.38198
cellular developmental process	AK234246	---	Sus scrofa mRNA, clone:OVR010032H05, expressed in ovary	ras-related C3 botulinum toxin substrate 3 [synthetic construct]	0.145828	1.38198
cellular developmental process	AK236391	---	Sus scrofa mRNA, clone:OVRM10188B03, expressed in ovary	frizzled-related protein [synthetic construct] gb|AAX36148.1| frizzled-related protein [synthetic construct] gb|AAX43247.1| frizzled-related protein [synthetic construct]	0.145828	1.38198
cellular developmental process	AK237661	---	Sus scrofa mRNA, clone:SPL010075H03, expressed in spleen	5-aminolevulinate synthase, erythroid-specific, mitochondrial precursor (5-aminolevulinic acid synthase) (Delta-aminolevulinate synthase) (Delta-ALA synthetase) (ALAS-E) gb|AAD41464.1|AF086786_1 erythroid-specific 5-aminolevulinic acid synthase [Delphinap	0.145828	1.38198
cellular developmental process	AK238396	---	Sus scrofa mRNA, clone:TCH010098F05, expressed in trachea	PREDICTED: similar to keratin 4, partial [Sus scrofa]	0.145828	1.38198
cellular developmental process	AK238792	---	Sus scrofa mRNA, clone:THY010031B03, expressed in thymus	PREDICTED: similar to histone deacetylase 7A isoform 2 [Bos taurus]	0.145828	1.38198
cellular developmental process	AK240087	CBY1	Sus scrofa mRNA, clone:UTR010029F09, expressed in uterus	chibby homolog 1 [Sus scrofa] gb|ACB38230.1| PKD2 interactor [Sus scrofa]	0.145828	1.38198
cellular developmental process	AK240553	---	Sus scrofa mRNA, clone:UTR010098A04, expressed in uterus	PREDICTED: S100 calcium binding protein, beta (neural) isoform 1 [Macaca mulatta] ref|XP_001098016.1| PREDICTED: S100 calcium binding protein, beta (neural) isoform 3 [Macaca mulatta] ref|XP_001097929.1| PREDICTED: S100 calcium binding protein, beta (neur	0.145828	1.38198
cellular developmental process	AY609516	---	Sus scrofa clone Clu_146952.scr.msk.p1.Contig2, mRNA sequence	leukocyte cell derived chemotaxin 1 precursor [Bos taurus] sp|P17404|LECT1_BOVIN RecName: Full=Chondromodulin-1; AltName: Full=Chondromodulin-I; Short=ChM-I; AltName: Full=Leukocyte cell-derived chemotaxin 1; AltName: Full=Small cartilage-derived glycopro	0.145828	1.38198
cellular developmental process	AY609544	---	Sus scrofa clone Clu_167917.scr.msk.p1.Contig2, mRNA sequence	N-myc downstream-regulated gene 3 [Bos taurus] gb|AAI51303.1| NDRG3 protein [Bos taurus]	0.145828	1.38198
cellular developmental process	AY609807	---	Sus scrofa clone Clu_32102.scr.msk.p1.Contig3, mRNA sequence	PREDICTED: similar to Dynein, cytoplasmic 2, light intermediate chain 1 [Equus caballus]	0.145828	1.38198
cellular developmental process	BI183962	---	UNL-P-FN-cf-h-03-0-UNL.s1 UNL-P-FN Sus scrofa cDNA clone UNL-P-FN-cf-h-03-0-UNL 3', mRNA sequence	RAS p21 protein activator 1 [Mus musculus]	0.145828	1.38198
cellular developmental process	BI186417	---	UNL-P-FN-ae-h-11-0-UNL.s4 UNL-P-FN Sus scrofa cDNA clone UNL-P-FN-ae-h-11-0-UNL 3', mRNA sequence		0.145828	1.38198
cellular developmental process	BP143486	---	BP143486 full-length enriched swine cDNA library, adult ovary Sus scrofa cDNA clone OVR010017F01 5', mRNA sequence	H2.0-like homeobox [Bos taurus] sp|A7MB54|HLX_BOVIN RecName: Full=H2.0-like homeobox protein; AltName: Full=Homeobox protein HLX1 gb|AAI51346.1| HLX protein [Bos taurus]	0.145828	1.38198
cellular developmental process	BX925993	---	BX925993 Sus Scrofa library (scan) Sus scrofa cDNA clone scan0021.f.19 5prim, mRNA sequence		0.145828	1.38198
cellular developmental process	CN156635	---	944044 MARC 4PIG Sus scrofa cDNA 5', mRNA sequence	unnamed protein product [Homo sapiens]	0.145828	1.38198
cellular developmental process	CN164036	---	994150 MARC 4PIG Sus scrofa cDNA 5', mRNA sequence	PREDICTED: par-3 partitioning defective 3 homolog (C. elegans) [Bos taurus]	0.145828	1.38198
cellular developmental process	DQ779285	PEG10	Sus scrofa breed Meishan paternal expression 10 (PEG10) mRNA, complete cds	paternally expressed 10 isoform 1 [Sus scrofa]	0.145828	1.38198
cellular developmental process	EF375723	EPAS1	Sus scrofa hypoxia-inducible factor 2 alpha mRNA, complete cds	endothelial PAS domain protein 1 [Sus scrofa] gb|ABN48508.1| hypoxia-inducible factor 2 alpha [Sus scrofa]	0.145828	1.38198
cellular developmental process	EU030283	SIRT1	Sus scrofa sirtuin 1 (SIRT1) mRNA, complete cds	sirtuin 1 [Sus scrofa]	0.145828	1.38198
cellular developmental process	EU714324	VEGFA	Sus scrofa vascular endothelial growth factor mRNA, partial cds	vascular endothelial growth factor [Sus scrofa]	0.145828	1.38198
cellular developmental process	EW036194	---	rcte08_m23.y1 cte Sus scrofa cDNA 5', mRNA sequence	PREDICTED: similar to sperm-associated cation channel 2 isoform 1 [Canis familiaris]	0.145828	1.38198
posttranscriptional regulation of gene expression	AJ956714	---	AJ956714 KN404_2 Sus scrofa cDNA clone C0007749o18 5', mRNA sequence		0.153553	1.88237
posttranscriptional regulation of gene expression	AK236046	---	Sus scrofa mRNA, clone:OVRM10147G12, expressed in ovary	eukaryotic translation initiation factor 4B [Bos taurus] gb|AAI05158.1| Eukaryotic translation initiation factor 4B [Bos taurus]	0.153553	1.88237
posttranscriptional regulation of gene expression	AK237480	---	Sus scrofa mRNA, clone:SPL010051C09, expressed in spleen	PREDICTED: similar to B-cell CLL/lymphoma 3 [Bos taurus]	0.153553	1.88237
posttranscriptional regulation of gene expression	AK240553	---	Sus scrofa mRNA, clone:UTR010098A04, expressed in uterus	PREDICTED: S100 calcium binding protein, beta (neural) isoform 1 [Macaca mulatta] ref|XP_001098016.1| PREDICTED: S100 calcium binding protein, beta (neural) isoform 3 [Macaca mulatta] ref|XP_001097929.1| PREDICTED: S100 calcium binding protein, beta (neur	0.153553	1.88237
posttranscriptional regulation of gene expression	BQ602411	---	MI-P-NA-ael-e-04-1-UM.s1 MI-P-NA Sus scrofa cDNA clone MI-P-NA-ael-e-04-1-UM 3', mRNA sequence	PREDICTED: hypothetical protein isoform 3 [Pan troglodytes]	0.153553	1.88237
posttranscriptional regulation of gene expression	DN102256	---	1097152 MARC 4PIG Sus scrofa cDNA 5', mRNA sequence	tRNA selenocysteine associated protein 1 [Homo sapiens] ref|XP_001504030.1| PREDICTED: similar to tRNA selenocysteine-associated protein 1 (SECp43) [Equus caballus] sp|Q9NX07|TSAP1_HUMAN RecName: Full=tRNA selenocysteine-associated protein 1; AltName: Ful	0.153553	1.88237
posttranscriptional regulation of gene expression	DR120938	---	COG3c1 Pig pBluescript and pTrueBlue library Sus scrofa cDNA 5', mRNA sequence		0.153553	1.88237
defense response	AK231557	---	Sus scrofa mRNA, clone:ITT010093F07, expressed in intestine	trefoil factor 3 (intestinal) [Bos taurus] gb|AAI02089.1| TFF3 protein [Bos taurus]	0.154039	0.482456
defense response	AK233548	CCL5	Sus scrofa mRNA, clone:LVRM10170C10, expressed in liver	chemokine (C-C motif) ligand 5 [Sus scrofa] gb|ABD18445.1| CCL5 [Sus scrofa]	0.154039	0.482456
defense response	AK238792	---	Sus scrofa mRNA, clone:THY010031B03, expressed in thymus	PREDICTED: similar to histone deacetylase 7A isoform 2 [Bos taurus]	0.154039	0.482456
defense response	BX921870	C1QA	BX921870 Sus Scrofa library (scan) Sus scrofa cDNA clone scan0019.o.16 5prim, mRNA sequence	complement component 1, q subcomponent, A chain [Sus scrofa] sp|Q69DL0|C1QA_PIG RecName: Full=Complement C1q subcomponent subunit A; Flags: Precursor gb|AAR20892.1| complement C1qA [Sus scrofa]	0.154039	0.482456
extracellular matrix organization and biogenesis	AF054584	MUC5AC	Sus scrofa domestica clone PGM-Z13 gastric mucin (MUC5AC) mRNA, partial cds	gastric mucin [Sus scrofa domestica]	0.157919	2.43015
extracellular matrix organization and biogenesis	AJ945191	---	AJ945191 CSEQRAN17 Sus scrofa cDNA clone C0007308p20 5', mRNA sequence	PREDICTED: similar to smooth muscle myosin heavy chain 11 isoform SM1A isoform 3 [Macaca mulatta]	0.157919	2.43015
extracellular matrix organization and biogenesis	CJ024171	---	CJ024171 full-length enriched swine cDNA library, adult trachea Sus scrofa cDNA clone TCH01A020024 5', mRNA sequence	collagen, type II, alpha 1 isoform 2 [Bos taurus]	0.157919	2.43015
extracellular matrix organization and biogenesis	EW423367	---	rnca08b_j3.y1 nca Sus scrofa cDNA 5', mRNA sequence		0.157919	2.43015
cell migration	AK238062	---	Sus scrofa mRNA, clone:TCH010036C04, expressed in trachea	PREDICTED: plexin B1 [Equus caballus]	0.158403	2.15835
cell migration	BI186417	---	UNL-P-FN-ae-h-11-0-UNL.s4 UNL-P-FN Sus scrofa cDNA clone UNL-P-FN-ae-h-11-0-UNL 3', mRNA sequence		0.158403	2.15835
cell migration	BP434419	---	BP434419 full-length enriched swine cDNA library, adult lung Sus scrofa cDNA clone LNG010042B06 5', mRNA sequence	formin-like 1, isoform CRA_b [Homo sapiens]	0.158403	2.15835
cell migration	CK467652	---	938969 MARC 4PIG Sus scrofa cDNA 5', mRNA sequence	PREDICTED: similar to TAO kinase 2 isoform 1 [Canis familiaris]	0.158403	2.15835
cell migration	CN156635	---	944044 MARC 4PIG Sus scrofa cDNA 5', mRNA sequence	unnamed protein product [Homo sapiens]	0.158403	2.15835
regulation of body fluid levels	BQ602411	---	MI-P-NA-ael-e-04-1-UM.s1 MI-P-NA Sus scrofa cDNA clone MI-P-NA-ael-e-04-1-UM 3', mRNA sequence	PREDICTED: hypothetical protein isoform 3 [Pan troglodytes]	0.162214	2.89473
regulation of body fluid levels	BX668483	---	BX668483 Sus Scrofa library (scac) Sus scrofa cDNA clone scac0025.l.14 5prim, mRNA sequence	PREDICTED: complement component 4 binding protein, beta chain isoform 1 [Pan troglodytes] ref|XP_001166333.1| PREDICTED: complement component 4 binding protein, beta chain isoform 2 [Pan troglodytes] ref|XP_001166369.1| PREDICTED: complement component 4 b	0.162214	2.89473
regulation of body fluid levels	EW111074	---	reje31b_m14.y1 eje Sus scrofa cDNA 5', mRNA sequence	PREDICTED: similar to von Willebrand factor-cleaving protease [Bos taurus]	0.162214	2.89473
DNA damage response, signal transduction resulting in induction of apoptosis	AK237480	---	Sus scrofa mRNA, clone:SPL010051C09, expressed in spleen	PREDICTED: similar to B-cell CLL/lymphoma 3 [Bos taurus]	0.162749	4.10087
DNA damage response, signal transduction resulting in induction of apoptosis	DN100756	---	1000136 MARC 4PIG Sus scrofa cDNA 5', mRNA sequence	PREDICTED: similar to dual-specificity tyrosine-(Y)-phosphorylation regulated kinase 2 [Bos taurus]	0.162749	4.10087
erythrocyte differentiation	AK237661	---	Sus scrofa mRNA, clone:SPL010075H03, expressed in spleen	5-aminolevulinate synthase, erythroid-specific, mitochondrial precursor (5-aminolevulinic acid synthase) (Delta-aminolevulinate synthase) (Delta-ALA synthetase) (ALAS-E) gb|AAD41464.1|AF086786_1 erythroid-specific 5-aminolevulinic acid synthase [Delphinap	0.162749	4.10087
erythrocyte differentiation	EF375723	EPAS1	Sus scrofa hypoxia-inducible factor 2 alpha mRNA, complete cds	endothelial PAS domain protein 1 [Sus scrofa] gb|ABN48508.1| hypoxia-inducible factor 2 alpha [Sus scrofa]	0.162749	4.10087
erythrocyte homeostasis	AK237661	---	Sus scrofa mRNA, clone:SPL010075H03, expressed in spleen	5-aminolevulinate synthase, erythroid-specific, mitochondrial precursor (5-aminolevulinic acid synthase) (Delta-aminolevulinate synthase) (Delta-ALA synthetase) (ALAS-E) gb|AAD41464.1|AF086786_1 erythroid-specific 5-aminolevulinic acid synthase [Delphinap	0.162749	4.10087
erythrocyte homeostasis	EF375723	EPAS1	Sus scrofa hypoxia-inducible factor 2 alpha mRNA, complete cds	endothelial PAS domain protein 1 [Sus scrofa] gb|ABN48508.1| hypoxia-inducible factor 2 alpha [Sus scrofa]	0.162749	4.10087
protein targeting to membrane	AK230984	TLOC1	Sus scrofa mRNA, clone:AMP010075C06, expressed in alveolar macrophage	translocation protein 1 [Sus scrofa] emb|CAL37095.1| translocation protein 1 [Sus scrofa]	0.162749	4.10087
protein targeting to membrane	CK467652	---	938969 MARC 4PIG Sus scrofa cDNA 5', mRNA sequence	PREDICTED: similar to TAO kinase 2 isoform 1 [Canis familiaris]	0.162749	4.10087
regulation of neuron apoptosis	BI183962	---	UNL-P-FN-cf-h-03-0-UNL.s1 UNL-P-FN Sus scrofa cDNA clone UNL-P-FN-cf-h-03-0-UNL 3', mRNA sequence	RAS p21 protein activator 1 [Mus musculus]	0.162749	4.10087
regulation of neuron apoptosis	DT322069	---	SusFleck_BFN_0009_0012_5_pCNS_M07 SusFleck Backfat Normalized Sus scrofa cDNA clone 0009_0012_M07 5', mRNA sequence		0.162749	4.10087
response to hypoxia	AK237661	---	Sus scrofa mRNA, clone:SPL010075H03, expressed in spleen	5-aminolevulinate synthase, erythroid-specific, mitochondrial precursor (5-aminolevulinic acid synthase) (Delta-aminolevulinate synthase) (Delta-ALA synthetase) (ALAS-E) gb|AAD41464.1|AF086786_1 erythroid-specific 5-aminolevulinic acid synthase [Delphinap	0.162749	4.10087
response to hypoxia	EF375723	EPAS1	Sus scrofa hypoxia-inducible factor 2 alpha mRNA, complete cds	endothelial PAS domain protein 1 [Sus scrofa] gb|ABN48508.1| hypoxia-inducible factor 2 alpha [Sus scrofa]	0.162749	4.10087
smooth muscle contraction	AJ945191	---	AJ945191 CSEQRAN17 Sus scrofa cDNA clone C0007308p20 5', mRNA sequence	PREDICTED: similar to smooth muscle myosin heavy chain 11 isoform SM1A isoform 3 [Macaca mulatta]	0.162749	4.10087
smooth muscle contraction	AK240412	SMTN	Sus scrofa mRNA, clone:UTR010066A01, expressed in uterus	PREDICTED: smoothelin isoform 2 [Sus scrofa] ref|XP_001925250.1| PREDICTED: smoothelin isoform 1 [Sus scrofa]	0.162749	4.10087
cell motility	AK238062	---	Sus scrofa mRNA, clone:TCH010036C04, expressed in trachea	PREDICTED: plexin B1 [Equus caballus]	0.173035	2.10301
cell motility	BI186417	---	UNL-P-FN-ae-h-11-0-UNL.s4 UNL-P-FN Sus scrofa cDNA clone UNL-P-FN-ae-h-11-0-UNL 3', mRNA sequence		0.173035	2.10301
cell motility	BP434419	---	BP434419 full-length enriched swine cDNA library, adult lung Sus scrofa cDNA clone LNG010042B06 5', mRNA sequence	formin-like 1, isoform CRA_b [Homo sapiens]	0.173035	2.10301
cell motility	CK467652	---	938969 MARC 4PIG Sus scrofa cDNA 5', mRNA sequence	PREDICTED: similar to TAO kinase 2 isoform 1 [Canis familiaris]	0.173035	2.10301
cell motility	CN156635	---	944044 MARC 4PIG Sus scrofa cDNA 5', mRNA sequence	unnamed protein product [Homo sapiens]	0.173035	2.10301
anatomical structure morphogenesis	AJ956714	---	AJ956714 KN404_2 Sus scrofa cDNA clone C0007749o18 5', mRNA sequence		0.173726	1.45003
anatomical structure morphogenesis	AJ957849	---	AJ957849 KN404_2 Sus scrofa cDNA clone C0007749b12 5', mRNA sequence	PREDICTED: FYVE, RhoGEF and PH domain containing 6 [Bos taurus]	0.173726	1.45003
anatomical structure morphogenesis	AK232904	---	Sus scrofa mRNA, clone:LVRM10049E09, expressed in liver	NFIC protein [Bos taurus]	0.173726	1.45003
anatomical structure morphogenesis	AK234246	---	Sus scrofa mRNA, clone:OVR010032H05, expressed in ovary	ras-related C3 botulinum toxin substrate 3 [synthetic construct]	0.173726	1.45003
anatomical structure morphogenesis	AK238396	---	Sus scrofa mRNA, clone:TCH010098F05, expressed in trachea	PREDICTED: similar to keratin 4, partial [Sus scrofa]	0.173726	1.45003
anatomical structure morphogenesis	AK240553	---	Sus scrofa mRNA, clone:UTR010098A04, expressed in uterus	PREDICTED: S100 calcium binding protein, beta (neural) isoform 1 [Macaca mulatta] ref|XP_001098016.1| PREDICTED: S100 calcium binding protein, beta (neural) isoform 3 [Macaca mulatta] ref|XP_001097929.1| PREDICTED: S100 calcium binding protein, beta (neur	0.173726	1.45003
anatomical structure morphogenesis	AK240610	---	Sus scrofa mRNA, clone:UTR010106F11, expressed in uterus	PREDICTED: similar to Frizzled-5 precursor (Fz-5) (hFz5) (FzE5) [Bos taurus]	0.173726	1.45003
anatomical structure morphogenesis	AY609807	---	Sus scrofa clone Clu_32102.scr.msk.p1.Contig3, mRNA sequence	PREDICTED: similar to Dynein, cytoplasmic 2, light intermediate chain 1 [Equus caballus]	0.173726	1.45003
anatomical structure morphogenesis	BI183962	---	UNL-P-FN-cf-h-03-0-UNL.s1 UNL-P-FN Sus scrofa cDNA clone UNL-P-FN-cf-h-03-0-UNL 3', mRNA sequence	RAS p21 protein activator 1 [Mus musculus]	0.173726	1.45003
anatomical structure morphogenesis	BI186417	---	UNL-P-FN-ae-h-11-0-UNL.s4 UNL-P-FN Sus scrofa cDNA clone UNL-P-FN-ae-h-11-0-UNL 3', mRNA sequence		0.173726	1.45003
anatomical structure morphogenesis	CJ024171	---	CJ024171 full-length enriched swine cDNA library, adult trachea Sus scrofa cDNA clone TCH01A020024 5', mRNA sequence	collagen, type II, alpha 1 isoform 2 [Bos taurus]	0.173726	1.45003
anatomical structure morphogenesis	CJ039636	---	CJ039636 full-length enriched swine cDNA library, adult uterus Sus scrofa cDNA clone UTR01G090105 5', mRNA sequence	PREDICTED: similar to lymphocyte antigen 6 complex, locus H [Equus caballus]	0.173726	1.45003
anatomical structure morphogenesis	CN164036	---	994150 MARC 4PIG Sus scrofa cDNA 5', mRNA sequence	PREDICTED: par-3 partitioning defective 3 homolog (C. elegans) [Bos taurus]	0.173726	1.45003
anatomical structure morphogenesis	EF375723	EPAS1	Sus scrofa hypoxia-inducible factor 2 alpha mRNA, complete cds	endothelial PAS domain protein 1 [Sus scrofa] gb|ABN48508.1| hypoxia-inducible factor 2 alpha [Sus scrofa]	0.173726	1.45003
anatomical structure morphogenesis	EU714324	VEGFA	Sus scrofa vascular endothelial growth factor mRNA, partial cds	vascular endothelial growth factor [Sus scrofa]	0.173726	1.45003
anatomical structure morphogenesis	EW144617	---	rese37c_g15.y1 ese Sus scrofa cDNA 5', mRNA sequence	RecName: Full=SOX-13 protein; AltName: Full=Type 1 diabetes autoantigen ICA12; AltName: Full=Islet cell antigen 12	0.173726	1.45003
fatty acid metabolic process	EF589048	FASN	Sus scrofa fatty acid synthase (FASN) mRNA, complete cds	Chain A, Crystal Structure Of Mammalian Fatty Acid Synthase pdb|2VZ8|B Chain B, Crystal Structure Of Mammalian Fatty Acid Synthase pdb|2VZ9|A Chain A, Crystal Structure Of Mammalian Fatty Acid Synthase In Complex With Nadp pdb|2VZ9|B Chain B, Crystal Stru	0.174393	0.252361
steroid metabolic process	AK232531	---	Sus scrofa mRNA, clone:LVR010063C11, expressed in liver	lecithin-cholesterol acyltransferase [Bos taurus] gb|AAI12485.1| Lecithin-cholesterol acyltransferase [Bos taurus]	0.175809	1.82261
steroid metabolic process	AK232541	---	Sus scrofa mRNA, clone:LVR010065E02, expressed in liver	acyl-Coenzyme A oxidase 2, branched chain [Bos taurus] gb|AAI49572.1| ACOX2 protein [Bos taurus]	0.175809	1.82261
steroid metabolic process	AK234218	---	Sus scrofa mRNA, clone:OVR010028H07, expressed in ovary	KIAA0064 [Homo sapiens]	0.175809	1.82261
steroid metabolic process	AK234930	---	Sus scrofa mRNA, clone:OVRM10033C09, expressed in ovary	PREDICTED: similar to Probable ergosterol biosynthetic protein 28 [Canis familiaris]	0.175809	1.82261
steroid metabolic process	AK237645	INSIG1	Sus scrofa mRNA, clone:SPL010073C02, expressed in spleen	insulin induced gene 1 [Bos taurus] sp|A0JNC3|INSI1_BOVIN RecName: Full=Insulin-induced gene 1 protein; Short=INSIG-1 gb|AAI26611.1| Insulin induced gene 1 [Bos taurus]	0.175809	1.82261
steroid metabolic process	AK238335	SBAB-279G2.1	Sus scrofa mRNA, clone:TCH010085G04, expressed in trachea	hydroxysteroid (17-beta) dehydrogenase 8 [Sus scrofa] emb|CAN13294.1| hydroxysteroid (17-beta) dehydrogenase 8 [Sus scrofa] gb|ABU40182.1| hydroxysteroid (17-beta) dehydrogenase 8 [Sus scrofa]	0.175809	1.82261
steroid metabolic process	EF625353	CYP39A1	Sus scrofa cytochrome P450 (CYP39A1) mRNA, complete cds	cytochrome P450, family 39, subfamily A, polypeptide 1 [Sus scrofa] gb|ABS58493.1| cytochrome P450 [Sus scrofa]	0.175809	1.82261
negative regulation of cellular metabolic process	AJ956714	---	AJ956714 KN404_2 Sus scrofa cDNA clone C0007749o18 5', mRNA sequence		0.185159	1.45593
negative regulation of cellular metabolic process	AK230658	---	Sus scrofa mRNA, clone:AMP010021H04, expressed in alveolar macrophage	histone deacetylase 1 [Bos taurus] sp|Q32PJ8|HDAC1_BOVIN RecName: Full=Histone deacetylase 1; Short=HD1 gb|AAI08089.1| Histone deacetylase 1 [Bos taurus] gb|ABS45034.1| histone deacetylase 1 [Bos taurus]	0.185159	1.45593
negative regulation of cellular metabolic process	AK233501	---	Sus scrofa mRNA, clone:LVRM10160A04, expressed in liver	PREDICTED: similar to TG-interacting factor isoform c [Canis familiaris] ref|XP_851536.1| PREDICTED: similar to TG-interacting factor isoform c [Canis familiaris]	0.185159	1.45593
negative regulation of cellular metabolic process	AK234050	---	Sus scrofa mRNA, clone:MLN010103C02, expressed in mesenteric lymph node	CCCTC-binding factor [Bos taurus] gb|AAI23742.1| CCCTC-binding factor (zinc finger protein) [Bos taurus]	0.185159	1.45593
negative regulation of cellular metabolic process	AK234381	---	Sus scrofa mRNA, clone:OVR010050H05, expressed in ovary	PREDICTED: similar to PHD finger protein 12 (PHD factor 1) (Pf1) [Equus caballus]	0.185159	1.45593
negative regulation of cellular metabolic process	AK235335	DLAT	Sus scrofa mRNA, clone:OVRM10070A06, expressed in ovary	PREDICTED: similar to transcription factor-like protein 4 isoform 1 [Bos taurus]	0.185159	1.45593
negative regulation of cellular metabolic process	AK237480	---	Sus scrofa mRNA, clone:SPL010051C09, expressed in spleen	PREDICTED: similar to B-cell CLL/lymphoma 3 [Bos taurus]	0.185159	1.45593
negative regulation of cellular metabolic process	AK239423	---	Sus scrofa mRNA, clone:THY010102F11, expressed in thymus	metastasis associated 1 family, member 2 [Bos taurus] gb|AAI14674.1| Metastasis associated 1 family, member 2 [Bos taurus]	0.185159	1.45593
negative regulation of cellular metabolic process	AK239756	---	Sus scrofa mRNA, clone:THY010202F01, expressed in thymus	telomeric repeat binding factor 2, interacting protein [Bos taurus] gb|AAI20018.1| Telomeric repeat binding factor 2, interacting protein [Bos taurus]	0.185159	1.45593
negative regulation of cellular metabolic process	AY609525	---	Sus scrofa clone Clu_1561.scr.msk.p1.Contig1, mRNA sequence	mCG119115, isoform CRA_b [Mus musculus]	0.185159	1.45593
negative regulation of cellular metabolic process	BI184471	---	UNL-P-FN-co-g-01-0-UNL.s1 UNL-P-FN Sus scrofa cDNA clone UNL-P-FN-co-g-01-0-UNL 3', mRNA sequence	PREDICTED: similar to Platelet-derived growth factor B chain precursor (PDGF B-chain) (Platelet-derived growth factor beta polypeptide) (PDGF-2) (c-sis) (Becaplermin) [Equus caballus]	0.185159	1.45593
negative regulation of cellular metabolic process	CK467405	---	938702 MARC 4PIG Sus scrofa cDNA 5', mRNA sequence		0.185159	1.45593
negative regulation of cellular metabolic process	CK467896	---	939242 MARC 4PIG Sus scrofa cDNA 5', mRNA sequence		0.185159	1.45593
negative regulation of cellular metabolic process	EU030283	SIRT1	Sus scrofa sirtuin 1 (SIRT1) mRNA, complete cds	sirtuin 1 [Sus scrofa]	0.185159	1.45593
negative regulation of cellular metabolic process	EW166873	---	rfat0138_b8.y1 fat Sus scrofa cDNA 5', mRNA sequence		0.185159	1.45593
cell proliferation	AK231328	---	Sus scrofa mRNA, clone:ITT010038B12, expressed in intestine	PREDICTED: similar to Gastrin-releasing peptide receptor (GRP-R) (GRP-preferring bombesin receptor) [Equus caballus]	0.185161	1.60819
cell proliferation	AK233453	IGF2	Sus scrofa mRNA, clone:LVRM10150D02, expressed in liver	insulin-like growth factor 2 [Sus scrofa] sp|P23695|IGF2_PIG RecName: Full=Insulin-like growth factor II; Short=IGF-II; Flags: Precursor emb|CAA39574.1| IGF2 [Sus scrofa] gb|AAL69551.1| insulin-like-growth factor 2 preproprotein [Sus scrofa] gb|AAQ00953.1	0.185161	1.60819
cell proliferation	AK236343	TGFB3	Sus scrofa mRNA, clone:OVRM10183D03, expressed in ovary	transforming growth factor, beta 3 [Bos taurus] gb|AAI49208.1| TGFB3 protein [Bos taurus]	0.185161	1.60819
cell proliferation	CB477123	---	jns16bC08.f jns Sus scrofa cDNA 5', mRNA sequence	betacellulin [Bos taurus] gb|AAI33542.1| Betacellulin [Bos taurus]	0.185161	1.60819
cell proliferation	CK467896	---	939242 MARC 4PIG Sus scrofa cDNA 5', mRNA sequence		0.185161	1.60819
cell proliferation	CN156635	---	944044 MARC 4PIG Sus scrofa cDNA 5', mRNA sequence	unnamed protein product [Homo sapiens]	0.185161	1.60819
cell proliferation	CN166865	---	998945 MARC 4PIG Sus scrofa cDNA 3', mRNA sequence		0.185161	1.60819
cell proliferation	DT326486	---	SusFleck_BF_0117_0120_5_pCNS_B06 SusFleck Backfat Sus scrofa cDNA clone 0117_0120_B06 5', mRNA sequence	signal-induced proliferation-associated gene 1 [Bos taurus] gb|AAI49323.1| SIPA1 protein [Bos taurus]	0.185161	1.60819
cell proliferation	EU431337	CLK1	Sus scrofa CDC-like kinase 1 (CLK1) mRNA, complete cds, alternatively spliced	CDC-like kinase 1 [Sus scrofa] gb|ACA21281.1| CDC-like kinase 1 [Sus scrofa] gb|ACA21282.1| CDC-like kinase 1 [Sus scrofa]	0.185161	1.60819
cell proliferation	EU714324	VEGFA	Sus scrofa vascular endothelial growth factor mRNA, partial cds	vascular endothelial growth factor [Sus scrofa]	0.185161	1.60819
muscle cell differentiation	AJ945191	---	AJ945191 CSEQRAN17 Sus scrofa cDNA clone C0007308p20 5', mRNA sequence	PREDICTED: similar to smooth muscle myosin heavy chain 11 isoform SM1A isoform 3 [Macaca mulatta]	0.186194	2.73392
muscle cell differentiation	AK240087	CBY1	Sus scrofa mRNA, clone:UTR010029F09, expressed in uterus	chibby homolog 1 [Sus scrofa] gb|ACB38230.1| PKD2 interactor [Sus scrofa]	0.186194	2.73392
muscle cell differentiation	BX925993	---	BX925993 Sus Scrofa library (scan) Sus scrofa cDNA clone scan0021.f.19 5prim, mRNA sequence		0.186194	2.73392
amino acid derivative biosynthetic process	AK232599	---	Sus scrofa mRNA, clone:LVR010095H08, expressed in liver	PREDICTED: similar to Phenylalanine-4-hydroxylase (PAH) (Phe-4-monooxygenase) [Equus caballus]	0.201029	3.64522
amino acid derivative biosynthetic process	AK233044	GATM	Sus scrofa mRNA, clone:LVRM10072H02, expressed in liver	glycine amidinotransferase (L-arginine:glycine amidinotransferase) [Sus scrofa] gb|ABS83814.1| glycine amidinotransferase [Sus scrofa]	0.201029	3.64522
heme biosynthetic process	AK237661	---	Sus scrofa mRNA, clone:SPL010075H03, expressed in spleen	5-aminolevulinate synthase, erythroid-specific, mitochondrial precursor (5-aminolevulinic acid synthase) (Delta-aminolevulinate synthase) (Delta-ALA synthetase) (ALAS-E) gb|AAD41464.1|AF086786_1 erythroid-specific 5-aminolevulinic acid synthase [Delphinap	0.201029	3.64522
heme biosynthetic process	AK239447	LOC100153636	Sus scrofa mRNA, clone:THY010104D06, expressed in thymus	PREDICTED: protoporphyrinogen oxidase [Sus scrofa]	0.201029	3.64522
potassium ion transport	AK234095	---	Sus scrofa mRNA, clone:OVR010007B05, expressed in ovary	potassium inwardly-rectifying channel, subfamily J, member 8 [Bos taurus] gb|AAI12837.1| Potassium inwardly-rectifying channel, subfamily J, member 8 [Bos taurus] gb|ABQ13042.1| potassium inwardly-rectifying channel J8 [Bos taurus]	0.201029	3.64522
potassium ion transport	BX926002	PEC-60	BX926002 Sus Scrofa library (scan) Sus scrofa cDNA clone scan0021.g.06 5prim, mRNA sequence		0.201029	3.64522
regulation of protein import into nucleus	AK237480	---	Sus scrofa mRNA, clone:SPL010051C09, expressed in spleen	PREDICTED: similar to B-cell CLL/lymphoma 3 [Bos taurus]	0.201029	3.64522
regulation of protein import into nucleus	EU030283	SIRT1	Sus scrofa sirtuin 1 (SIRT1) mRNA, complete cds	sirtuin 1 [Sus scrofa]	0.201029	3.64522
negative regulation of transcription	AK230658	---	Sus scrofa mRNA, clone:AMP010021H04, expressed in alveolar macrophage	histone deacetylase 1 [Bos taurus] sp|Q32PJ8|HDAC1_BOVIN RecName: Full=Histone deacetylase 1; Short=HD1 gb|AAI08089.1| Histone deacetylase 1 [Bos taurus] gb|ABS45034.1| histone deacetylase 1 [Bos taurus]	0.201696	1.54221
negative regulation of transcription	AK233501	---	Sus scrofa mRNA, clone:LVRM10160A04, expressed in liver	PREDICTED: similar to TG-interacting factor isoform c [Canis familiaris] ref|XP_851536.1| PREDICTED: similar to TG-interacting factor isoform c [Canis familiaris]	0.201696	1.54221
negative regulation of transcription	AK234050	---	Sus scrofa mRNA, clone:MLN010103C02, expressed in mesenteric lymph node	CCCTC-binding factor [Bos taurus] gb|AAI23742.1| CCCTC-binding factor (zinc finger protein) [Bos taurus]	0.201696	1.54221
negative regulation of transcription	AK234381	---	Sus scrofa mRNA, clone:OVR010050H05, expressed in ovary	PREDICTED: similar to PHD finger protein 12 (PHD factor 1) (Pf1) [Equus caballus]	0.201696	1.54221
negative regulation of transcription	AK235335	DLAT	Sus scrofa mRNA, clone:OVRM10070A06, expressed in ovary	PREDICTED: similar to transcription factor-like protein 4 isoform 1 [Bos taurus]	0.201696	1.54221
negative regulation of transcription	AK237480	---	Sus scrofa mRNA, clone:SPL010051C09, expressed in spleen	PREDICTED: similar to B-cell CLL/lymphoma 3 [Bos taurus]	0.201696	1.54221
negative regulation of transcription	AK239423	---	Sus scrofa mRNA, clone:THY010102F11, expressed in thymus	metastasis associated 1 family, member 2 [Bos taurus] gb|AAI14674.1| Metastasis associated 1 family, member 2 [Bos taurus]	0.201696	1.54221
negative regulation of transcription	AY609525	---	Sus scrofa clone Clu_1561.scr.msk.p1.Contig1, mRNA sequence	mCG119115, isoform CRA_b [Mus musculus]	0.201696	1.54221
negative regulation of transcription	CK467405	---	938702 MARC 4PIG Sus scrofa cDNA 5', mRNA sequence		0.201696	1.54221
negative regulation of transcription	CK467896	---	939242 MARC 4PIG Sus scrofa cDNA 5', mRNA sequence		0.201696	1.54221
negative regulation of transcription	EU030283	SIRT1	Sus scrofa sirtuin 1 (SIRT1) mRNA, complete cds	sirtuin 1 [Sus scrofa]	0.201696	1.54221
actin filament-based process	AJ945191	---	AJ945191 CSEQRAN17 Sus scrofa cDNA clone C0007308p20 5', mRNA sequence	PREDICTED: similar to smooth muscle myosin heavy chain 11 isoform SM1A isoform 3 [Macaca mulatta]	0.204046	1.68241
actin filament-based process	AJ957849	---	AJ957849 KN404_2 Sus scrofa cDNA clone C0007749b12 5', mRNA sequence	PREDICTED: FYVE, RhoGEF and PH domain containing 6 [Bos taurus]	0.204046	1.68241
actin filament-based process	AK232529	LOC396874	Sus scrofa mRNA, clone:LVR010063A03, expressed in liver	Gelsolin precursor (Actin-depolymerizing factor) (ADF) (Brevin) gb|AAA31042.1| plasma gelsolin precursor emb|CAA32077.1| gelsolin [Sus scrofa]	0.204046	1.68241
actin filament-based process	AK233921	---	Sus scrofa mRNA, clone:MLN010067H12, expressed in mesenteric lymph node	PREDICTED: protein kinase C and casein kinase substrate in neurons 2 [Equus caballus]	0.204046	1.68241
actin filament-based process	AK234246	---	Sus scrofa mRNA, clone:OVR010032H05, expressed in ovary	ras-related C3 botulinum toxin substrate 3 [synthetic construct]	0.204046	1.68241
actin filament-based process	AK237923	---	Sus scrofa mRNA, clone:TCH010013E08, expressed in trachea	PREDICTED: similar to gamma filamin isoform 2 [Bos taurus]	0.204046	1.68241
actin filament-based process	CK467652	---	938969 MARC 4PIG Sus scrofa cDNA 5', mRNA sequence	PREDICTED: similar to TAO kinase 2 isoform 1 [Canis familiaris]	0.204046	1.68241
actin filament-based process	DY424512	---	1543316 MARC 3PIG Sus scrofa cDNA 5', mRNA sequence	PREDICTED: similar to myosin, heavy chain 14 isoform 4 [Bos taurus]	0.204046	1.68241
generation of precursor metabolites and energy	AK236324	---	Sus scrofa mRNA, clone:OVRM10181E04, expressed in ovary	pyruvate dehydrogenase (lipoamide) beta [Bos taurus] sp|P11966|ODPB_BOVIN RecName: Full=Pyruvate dehydrogenase E1 component subunit beta, mitochondrial; Short=PDHE1-B; Flags: Precursor gb|AAI50021.1| PDHB protein [Bos taurus]	0.204623	0.385965
generation of precursor metabolites and energy	AK238737	SDHD	Sus scrofa mRNA, clone:THY010023B06, expressed in thymus	succinate dehydrogenase complex subunit D precursor [Sus scrofa]	0.204623	0.385965
chromatin modification	AK230658	---	Sus scrofa mRNA, clone:AMP010021H04, expressed in alveolar macrophage	histone deacetylase 1 [Bos taurus] sp|Q32PJ8|HDAC1_BOVIN RecName: Full=Histone deacetylase 1; Short=HD1 gb|AAI08089.1| Histone deacetylase 1 [Bos taurus] gb|ABS45034.1| histone deacetylase 1 [Bos taurus]	0.205123	1.62232
chromatin modification	AK233336	---	Sus scrofa mRNA, clone:LVRM10123E12, expressed in liver	PREDICTED: similar to Transcription termination factor 1 (TTF-1) (TTF-I) (RNA polymerase I termination factor) [Equus caballus]	0.205123	1.62232
chromatin modification	AK236402	---	Sus scrofa mRNA, clone:OVRM10188H03, expressed in ovary	actin-like 6A [Bos taurus] gb|AAI34614.1| ACTL6A protein [Bos taurus]	0.205123	1.62232
chromatin modification	AK236807	---	Sus scrofa mRNA, clone:PBL010010B12, expressed in periphral blood mononuclear cell	PREDICTED: similar to Vacuolar protein sorting-associated protein 72 homolog (Transcription factor-like 1) (Protein YL-1) [Sus scrofa]	0.205123	1.62232
chromatin modification	AK238681	---	Sus scrofa mRNA, clone:THY010016G06, expressed in thymus	embryonic ectoderm development protein [Mus musculus]	0.205123	1.62232
chromatin modification	AK238792	---	Sus scrofa mRNA, clone:THY010031B03, expressed in thymus	PREDICTED: similar to histone deacetylase 7A isoform 2 [Bos taurus]	0.205123	1.62232
chromatin modification	AK239423	---	Sus scrofa mRNA, clone:THY010102F11, expressed in thymus	metastasis associated 1 family, member 2 [Bos taurus] gb|AAI14674.1| Metastasis associated 1 family, member 2 [Bos taurus]	0.205123	1.62232
chromatin modification	DB805600	---	DB805600 full-length enriched swine cDNA library, adult skin Sus scrofa cDNA clone SKNB10093D06 5', mRNA sequence		0.205123	1.62232
chromatin modification	EU030283	SIRT1	Sus scrofa sirtuin 1 (SIRT1) mRNA, complete cds	sirtuin 1 [Sus scrofa]	0.205123	1.62232
negative regulation of nucleobase, nucleoside, nucleotide and nucleic acid metabolic process	AK230658	---	Sus scrofa mRNA, clone:AMP010021H04, expressed in alveolar macrophage	histone deacetylase 1 [Bos taurus] sp|Q32PJ8|HDAC1_BOVIN RecName: Full=Histone deacetylase 1; Short=HD1 gb|AAI08089.1| Histone deacetylase 1 [Bos taurus] gb|ABS45034.1| histone deacetylase 1 [Bos taurus]	0.206912	1.50261
negative regulation of nucleobase, nucleoside, nucleotide and nucleic acid metabolic process	AK233501	---	Sus scrofa mRNA, clone:LVRM10160A04, expressed in liver	PREDICTED: similar to TG-interacting factor isoform c [Canis familiaris] ref|XP_851536.1| PREDICTED: similar to TG-interacting factor isoform c [Canis familiaris]	0.206912	1.50261
negative regulation of nucleobase, nucleoside, nucleotide and nucleic acid metabolic process	AK234050	---	Sus scrofa mRNA, clone:MLN010103C02, expressed in mesenteric lymph node	CCCTC-binding factor [Bos taurus] gb|AAI23742.1| CCCTC-binding factor (zinc finger protein) [Bos taurus]	0.206912	1.50261
negative regulation of nucleobase, nucleoside, nucleotide and nucleic acid metabolic process	AK234381	---	Sus scrofa mRNA, clone:OVR010050H05, expressed in ovary	PREDICTED: similar to PHD finger protein 12 (PHD factor 1) (Pf1) [Equus caballus]	0.206912	1.50261
negative regulation of nucleobase, nucleoside, nucleotide and nucleic acid metabolic process	AK235335	DLAT	Sus scrofa mRNA, clone:OVRM10070A06, expressed in ovary	PREDICTED: similar to transcription factor-like protein 4 isoform 1 [Bos taurus]	0.206912	1.50261
negative regulation of nucleobase, nucleoside, nucleotide and nucleic acid metabolic process	AK237480	---	Sus scrofa mRNA, clone:SPL010051C09, expressed in spleen	PREDICTED: similar to B-cell CLL/lymphoma 3 [Bos taurus]	0.206912	1.50261
negative regulation of nucleobase, nucleoside, nucleotide and nucleic acid metabolic process	AK239423	---	Sus scrofa mRNA, clone:THY010102F11, expressed in thymus	metastasis associated 1 family, member 2 [Bos taurus] gb|AAI14674.1| Metastasis associated 1 family, member 2 [Bos taurus]	0.206912	1.50261
negative regulation of nucleobase, nucleoside, nucleotide and nucleic acid metabolic process	AK239756	---	Sus scrofa mRNA, clone:THY010202F01, expressed in thymus	telomeric repeat binding factor 2, interacting protein [Bos taurus] gb|AAI20018.1| Telomeric repeat binding factor 2, interacting protein [Bos taurus]	0.206912	1.50261
negative regulation of nucleobase, nucleoside, nucleotide and nucleic acid metabolic process	AY609525	---	Sus scrofa clone Clu_1561.scr.msk.p1.Contig1, mRNA sequence	mCG119115, isoform CRA_b [Mus musculus]	0.206912	1.50261
negative regulation of nucleobase, nucleoside, nucleotide and nucleic acid metabolic process	CK467405	---	938702 MARC 4PIG Sus scrofa cDNA 5', mRNA sequence		0.206912	1.50261
negative regulation of nucleobase, nucleoside, nucleotide and nucleic acid metabolic process	CK467896	---	939242 MARC 4PIG Sus scrofa cDNA 5', mRNA sequence		0.206912	1.50261
negative regulation of nucleobase, nucleoside, nucleotide and nucleic acid metabolic process	EU030283	SIRT1	Sus scrofa sirtuin 1 (SIRT1) mRNA, complete cds	sirtuin 1 [Sus scrofa]	0.206912	1.50261
amino acid derivative metabolic process	AK232599	---	Sus scrofa mRNA, clone:LVR010095H08, expressed in liver	PREDICTED: similar to Phenylalanine-4-hydroxylase (PAH) (Phe-4-monooxygenase) [Equus caballus]	0.211529	2.59003
amino acid derivative metabolic process	AK233044	GATM	Sus scrofa mRNA, clone:LVRM10072H02, expressed in liver	glycine amidinotransferase (L-arginine:glycine amidinotransferase) [Sus scrofa] gb|ABS83814.1| glycine amidinotransferase [Sus scrofa]	0.211529	2.59003
amino acid derivative metabolic process	EF375723	EPAS1	Sus scrofa hypoxia-inducible factor 2 alpha mRNA, complete cds	endothelial PAS domain protein 1 [Sus scrofa] gb|ABN48508.1| hypoxia-inducible factor 2 alpha [Sus scrofa]	0.211529	2.59003
cell communication	AB271924	FGFR2	Sus scrofa FGFR2 mRNA for fibroblast growth factor receptor 2, complete cds	fibroblast growth factor receptor 2 [Sus scrofa] dbj|BAF62299.1| fibroblast growth factor receptor 2 [Sus scrofa]	0.213151	0.804332
cell communication	AK231328	---	Sus scrofa mRNA, clone:ITT010038B12, expressed in intestine	PREDICTED: similar to Gastrin-releasing peptide receptor (GRP-R) (GRP-preferring bombesin receptor) [Equus caballus]	0.213151	0.804332
cell communication	AK231690	---	Sus scrofa mRNA, clone:LNG010008G03, expressed in lung	G protein-coupled receptor, family C, group 5, member A [Bos taurus] gb|AAI05148.1| G protein-coupled receptor, family C, group 5, member A [Bos taurus]	0.213151	0.804332
cell communication	AK232599	---	Sus scrofa mRNA, clone:LVR010095H08, expressed in liver	PREDICTED: similar to Phenylalanine-4-hydroxylase (PAH) (Phe-4-monooxygenase) [Equus caballus]	0.213151	0.804332
cell communication	AK233167	---	Sus scrofa mRNA, clone:LVRM10093E12, expressed in liver	unnamed protein product [Homo sapiens]	0.213151	0.804332
cell communication	AK236076	---	Sus scrofa mRNA, clone:OVRM10150E12, expressed in ovary	Grb10 splice variant 4 [Sus scrofa] gb|ABO93317.1| Grb10 splice variant 6 [Sus scrofa] gb|ABO93318.1| Grb10 splice variant 7 [Sus scrofa] gb|ABO93320.1| Grb10 splice variant 9 [Sus scrofa]	0.213151	0.804332
cell communication	AK236391	---	Sus scrofa mRNA, clone:OVRM10188B03, expressed in ovary	frizzled-related protein [synthetic construct] gb|AAX36148.1| frizzled-related protein [synthetic construct] gb|AAX43247.1| frizzled-related protein [synthetic construct]	0.213151	0.804332
cell communication	AK236402	---	Sus scrofa mRNA, clone:OVRM10188H03, expressed in ovary	actin-like 6A [Bos taurus] gb|AAI34614.1| ACTL6A protein [Bos taurus]	0.213151	0.804332
cell communication	AK237480	---	Sus scrofa mRNA, clone:SPL010051C09, expressed in spleen	PREDICTED: similar to B-cell CLL/lymphoma 3 [Bos taurus]	0.213151	0.804332
cell communication	AK238048	HGNT-IV-H	Sus scrofa mRNA, clone:TCH010034D07, expressed in trachea	PREDICTED: similar to Bcl-2-like 13 protein (Mil1 protein) (Bcl-rambo) [Canis familiaris]	0.213151	0.804332
cell communication	AK238062	---	Sus scrofa mRNA, clone:TCH010036C04, expressed in trachea	PREDICTED: plexin B1 [Equus caballus]	0.213151	0.804332
cell communication	AK238171	---	Sus scrofa mRNA, clone:TCH010055G04, expressed in trachea	PREDICTED: protein tyrosine phosphatase, receptor type, F isoform 1 [Equus caballus]	0.213151	0.804332
cell communication	AK238347	---	Sus scrofa mRNA, clone:TCH010088B08, expressed in trachea	PREDICTED: diacylglycerol kinase, zeta 104kDa [Macaca mulatta]	0.213151	0.804332
cell communication	AK240299	---	Sus scrofa mRNA, clone:UTR010052A08, expressed in uterus	PREDICTED: CASP8 associated protein 2 [Equus caballus]	0.213151	0.804332
cell communication	AK240610	---	Sus scrofa mRNA, clone:UTR010106F11, expressed in uterus	PREDICTED: similar to Frizzled-5 precursor (Fz-5) (hFz5) (FzE5) [Bos taurus]	0.213151	0.804332
cell communication	BI183962	---	UNL-P-FN-cf-h-03-0-UNL.s1 UNL-P-FN Sus scrofa cDNA clone UNL-P-FN-cf-h-03-0-UNL 3', mRNA sequence	RAS p21 protein activator 1 [Mus musculus]	0.213151	0.804332
cell communication	BI184471	---	UNL-P-FN-co-g-01-0-UNL.s1 UNL-P-FN Sus scrofa cDNA clone UNL-P-FN-co-g-01-0-UNL 3', mRNA sequence	PREDICTED: similar to Platelet-derived growth factor B chain precursor (PDGF B-chain) (Platelet-derived growth factor beta polypeptide) (PDGF-2) (c-sis) (Becaplermin) [Equus caballus]	0.213151	0.804332
cell communication	BW964923	---	BW964923 full-length enriched swine cDNA library, adult ovary Sus scrofa cDNA clone OVR010059H10 5', mRNA sequence	PREDICTED: similar to deltex 3 homolog isoform 1 [Equus caballus]	0.213151	0.804332
cell communication	CK463582	LOC414908	934496 MARC 4PIG Sus scrofa cDNA 5', mRNA sequence	vascular endotheial growth factor 2 [Sus scrofa]	0.213151	0.804332
cell communication	CK467191	---	938474 MARC 4PIG Sus scrofa cDNA 5', mRNA sequence		0.213151	0.804332
cell communication	CK467652	---	938969 MARC 4PIG Sus scrofa cDNA 5', mRNA sequence	PREDICTED: similar to TAO kinase 2 isoform 1 [Canis familiaris]	0.213151	0.804332
cell communication	CN164036	---	994150 MARC 4PIG Sus scrofa cDNA 5', mRNA sequence	PREDICTED: par-3 partitioning defective 3 homolog (C. elegans) [Bos taurus]	0.213151	0.804332
cell communication	DN100756	---	1000136 MARC 4PIG Sus scrofa cDNA 5', mRNA sequence	PREDICTED: similar to dual-specificity tyrosine-(Y)-phosphorylation regulated kinase 2 [Bos taurus]	0.213151	0.804332
cell communication	DN103602	---	1098800 MARC 4PIG Sus scrofa cDNA 5', mRNA sequence	PREDICTED: similar to neuropeptide FF-amide peptide precursor isoform 2 [Macaca mulatta]	0.213151	0.804332
cell communication	DN104024	---	1099273 MARC 4PIG Sus scrofa cDNA 3', mRNA sequence	PREDICTED: similar to Ectonucleotide pyrophosphatase/phosphodiesterase family member 2 precursor (E-NPP 2) (Extracellular lysophospholipase D) (LysoPLD) (Autotaxin) isoform 2 [Equus caballus]	0.213151	0.804332
cell communication	DN114486	---	1113859 MARC 4PIG Sus scrofa cDNA 5', mRNA sequence	PREDICTED: similar to Ribosomal protein S6 kinase beta-2 (S6K2) (70 kDa ribosomal protein S6 kinase 2) (p70-S6KB) (p70 ribosomal S6 kinase beta) (p70 S6Kbeta) (p70 S6 kinase beta) (S6K-beta) (p70-beta) (S6 kinase-related kinase) (SRK) (Serine/threonine-pr	0.213151	0.804332
cell communication	DN121268	---	1121355 MARC 4PIG Sus scrofa cDNA 3', mRNA sequence	PREDICTED: similar to RGM domain family, member B [Equus caballus]	0.213151	0.804332
cell communication	DN126428	---	1140360 MARC 4PIG Sus scrofa cDNA 5', mRNA sequence	PREDICTED: death-associated protein kinase 1 [Equus caballus]	0.213151	0.804332
cell communication	DN128002	---	1142049 MARC 4PIG Sus scrofa cDNA 5', mRNA sequence		0.213151	0.804332
cell communication	DT326486	---	SusFleck_BF_0117_0120_5_pCNS_B06 SusFleck Backfat Sus scrofa cDNA clone 0117_0120_B06 5', mRNA sequence	signal-induced proliferation-associated gene 1 [Bos taurus] gb|AAI49323.1| SIPA1 protein [Bos taurus]	0.213151	0.804332
cell communication	EU030283	SIRT1	Sus scrofa sirtuin 1 (SIRT1) mRNA, complete cds	sirtuin 1 [Sus scrofa]	0.213151	0.804332
cell communication	EW111074	---	reje31b_m14.y1 eje Sus scrofa cDNA 5', mRNA sequence	PREDICTED: similar to von Willebrand factor-cleaving protease [Bos taurus]	0.213151	0.804332
cell communication	EW144888	---	rese17c_m9.y1 ese Sus scrofa cDNA 5', mRNA sequence	PREDICTED: fibroblast growth factor receptor 4 [Bos taurus]	0.213151	0.804332
membrane lipid metabolic process	BX917005	---	BX917005 Sus Scrofa library (scan) Sus scrofa cDNA clone scan0034.a.10 5prim, mRNA sequence		0.213241	0.26891
nucleobase, nucleoside and nucleotide metabolic process	AK232710	---	Sus scrofa mRNA, clone:LVRM10010G03, expressed in liver	PREDICTED: similar to nucleoside diphosphate kinase type 6 [Canis familiaris]	0.213241	0.26891
DNA replication	AK232148	LOC100153712	Sus scrofa mRNA, clone:LNG010089G07, expressed in lung	CDK2-associated protein 1, isoform CRA_a [Homo sapiens]	0.21562	1.66111
DNA replication	AK233996	---	Sus scrofa mRNA, clone:MLN010091B03, expressed in mesenteric lymph node	PREDICTED: nucleolar protein 8 [Bos taurus]	0.21562	1.66111
DNA replication	AK239322	---	Sus scrofa mRNA, clone:THY010092G09, expressed in thymus	PREDICTED: similar to Y65B4BR.8 isoform 2 [Macaca mulatta]	0.21562	1.66111
DNA replication	AK239756	---	Sus scrofa mRNA, clone:THY010202F01, expressed in thymus	telomeric repeat binding factor 2, interacting protein [Bos taurus] gb|AAI20018.1| Telomeric repeat binding factor 2, interacting protein [Bos taurus]	0.21562	1.66111
DNA replication	BX918412	---	BX918412 Sus Scrofa library (scan) Sus scrofa cDNA clone scan0038.i.09 5prim, mRNA sequence		0.21562	1.66111
DNA replication	DN108763	---	1106295 MARC 4PIG Sus scrofa cDNA 3', mRNA sequence	connective tissue growth factor (predicted) [Otolemur garnettii]	0.21562	1.66111
DNA replication	EU030283	SIRT1	Sus scrofa sirtuin 1 (SIRT1) mRNA, complete cds	sirtuin 1 [Sus scrofa]	0.21562	1.66111
DNA replication	EW329931	---	rpliv0115_e24.y1 liv Sus scrofa cDNA 5', mRNA sequence		0.21562	1.66111
positive regulation of transcription, DNA-dependent	AK232799	---	Sus scrofa mRNA, clone:LVRM10029A01, expressed in liver	sequestosome 1 [Bos taurus] gb|AAI08088.1| Sequestosome 1 [Bos taurus]	0.21562	1.66111
positive regulation of transcription, DNA-dependent	AK232904	---	Sus scrofa mRNA, clone:LVRM10049E09, expressed in liver	NFIC protein [Bos taurus]	0.21562	1.66111
positive regulation of transcription, DNA-dependent	AK233336	---	Sus scrofa mRNA, clone:LVRM10123E12, expressed in liver	PREDICTED: similar to Transcription termination factor 1 (TTF-1) (TTF-I) (RNA polymerase I termination factor) [Equus caballus]	0.21562	1.66111
positive regulation of transcription, DNA-dependent	AK233385	LOC100152451	Sus scrofa mRNA, clone:LVRM10136C09, expressed in liver	PREDICTED: similar to SEC14-like 2 [Sus scrofa]	0.21562	1.66111
positive regulation of transcription, DNA-dependent	AK234050	---	Sus scrofa mRNA, clone:MLN010103C02, expressed in mesenteric lymph node	CCCTC-binding factor [Bos taurus] gb|AAI23742.1| CCCTC-binding factor (zinc finger protein) [Bos taurus]	0.21562	1.66111
positive regulation of transcription, DNA-dependent	AK239423	---	Sus scrofa mRNA, clone:THY010102F11, expressed in thymus	metastasis associated 1 family, member 2 [Bos taurus] gb|AAI14674.1| Metastasis associated 1 family, member 2 [Bos taurus]	0.21562	1.66111
positive regulation of transcription, DNA-dependent	AY251012	GATA2	Sus scrofa transcription factor GATA-2 mRNA, complete cds	GATA binding protein 2 [Sus scrofa] gb|AAO73945.1| transcription factor GATA-2 [Sus scrofa]	0.21562	1.66111
positive regulation of transcription, DNA-dependent	EF375723	EPAS1	Sus scrofa hypoxia-inducible factor 2 alpha mRNA, complete cds	endothelial PAS domain protein 1 [Sus scrofa] gb|ABN48508.1| hypoxia-inducible factor 2 alpha [Sus scrofa]	0.21562	1.66111
regulation of anatomical structure morphogenesis	AJ957849	---	AJ957849 KN404_2 Sus scrofa cDNA clone C0007749b12 5', mRNA sequence	PREDICTED: FYVE, RhoGEF and PH domain containing 6 [Bos taurus]	0.220955	1.9528
regulation of anatomical structure morphogenesis	AK238002	---	Sus scrofa mRNA, clone:TCH010027A06, expressed in trachea	CDC42 effector protein (Rho GTPase binding) 1 [Bos taurus] sp|Q17QW1|BORG5_BOVIN RecName: Full=Cdc42 effector protein 1; AltName: Full=Binder of Rho GTPases 5 gb|AAI18149.1| CDC42 effector protein (Rho GTPase binding) 1 [Bos taurus]	0.220955	1.9528
regulation of anatomical structure morphogenesis	BI183962	---	UNL-P-FN-cf-h-03-0-UNL.s1 UNL-P-FN Sus scrofa cDNA clone UNL-P-FN-cf-h-03-0-UNL 3', mRNA sequence	RAS p21 protein activator 1 [Mus musculus]	0.220955	1.9528
regulation of anatomical structure morphogenesis	CK463582	LOC414908	934496 MARC 4PIG Sus scrofa cDNA 5', mRNA sequence	vascular endotheial growth factor 2 [Sus scrofa]	0.220955	1.9528
regulation of anatomical structure morphogenesis	CK467652	---	938969 MARC 4PIG Sus scrofa cDNA 5', mRNA sequence	PREDICTED: similar to TAO kinase 2 isoform 1 [Canis familiaris]	0.220955	1.9528
regulation of translation	AJ956714	---	AJ956714 KN404_2 Sus scrofa cDNA clone C0007749o18 5', mRNA sequence		0.220955	1.9528
regulation of translation	AK236046	---	Sus scrofa mRNA, clone:OVRM10147G12, expressed in ovary	eukaryotic translation initiation factor 4B [Bos taurus] gb|AAI05158.1| Eukaryotic translation initiation factor 4B [Bos taurus]	0.220955	1.9528
regulation of translation	AK237480	---	Sus scrofa mRNA, clone:SPL010051C09, expressed in spleen	PREDICTED: similar to B-cell CLL/lymphoma 3 [Bos taurus]	0.220955	1.9528
regulation of translation	AK240553	---	Sus scrofa mRNA, clone:UTR010098A04, expressed in uterus	PREDICTED: S100 calcium binding protein, beta (neural) isoform 1 [Macaca mulatta] ref|XP_001098016.1| PREDICTED: S100 calcium binding protein, beta (neural) isoform 3 [Macaca mulatta] ref|XP_001097929.1| PREDICTED: S100 calcium binding protein, beta (neur	0.220955	1.9528
regulation of translation	DN102256	---	1097152 MARC 4PIG Sus scrofa cDNA 5', mRNA sequence	tRNA selenocysteine associated protein 1 [Homo sapiens] ref|XP_001504030.1| PREDICTED: similar to tRNA selenocysteine-associated protein 1 (SECp43) [Equus caballus] sp|Q9NX07|TSAP1_HUMAN RecName: Full=tRNA selenocysteine-associated protein 1; AltName: Ful	0.220955	1.9528
establishment or maintenance of chromatin architecture	AK230658	---	Sus scrofa mRNA, clone:AMP010021H04, expressed in alveolar macrophage	histone deacetylase 1 [Bos taurus] sp|Q32PJ8|HDAC1_BOVIN RecName: Full=Histone deacetylase 1; Short=HD1 gb|AAI08089.1| Histone deacetylase 1 [Bos taurus] gb|ABS45034.1| histone deacetylase 1 [Bos taurus]	0.224143	1.5475
establishment or maintenance of chromatin architecture	AK233336	---	Sus scrofa mRNA, clone:LVRM10123E12, expressed in liver	PREDICTED: similar to Transcription termination factor 1 (TTF-1) (TTF-I) (RNA polymerase I termination factor) [Equus caballus]	0.224143	1.5475
establishment or maintenance of chromatin architecture	AK236402	---	Sus scrofa mRNA, clone:OVRM10188H03, expressed in ovary	actin-like 6A [Bos taurus] gb|AAI34614.1| ACTL6A protein [Bos taurus]	0.224143	1.5475
establishment or maintenance of chromatin architecture	AK236807	---	Sus scrofa mRNA, clone:PBL010010B12, expressed in periphral blood mononuclear cell	PREDICTED: similar to Vacuolar protein sorting-associated protein 72 homolog (Transcription factor-like 1) (Protein YL-1) [Sus scrofa]	0.224143	1.5475
establishment or maintenance of chromatin architecture	AK238681	---	Sus scrofa mRNA, clone:THY010016G06, expressed in thymus	embryonic ectoderm development protein [Mus musculus]	0.224143	1.5475
establishment or maintenance of chromatin architecture	AK238792	---	Sus scrofa mRNA, clone:THY010031B03, expressed in thymus	PREDICTED: similar to histone deacetylase 7A isoform 2 [Bos taurus]	0.224143	1.5475
establishment or maintenance of chromatin architecture	AK239423	---	Sus scrofa mRNA, clone:THY010102F11, expressed in thymus	metastasis associated 1 family, member 2 [Bos taurus] gb|AAI14674.1| Metastasis associated 1 family, member 2 [Bos taurus]	0.224143	1.5475
establishment or maintenance of chromatin architecture	BX918412	---	BX918412 Sus Scrofa library (scan) Sus scrofa cDNA clone scan0038.i.09 5prim, mRNA sequence		0.224143	1.5475
establishment or maintenance of chromatin architecture	DB805600	---	DB805600 full-length enriched swine cDNA library, adult skin Sus scrofa cDNA clone SKNB10093D06 5', mRNA sequence		0.224143	1.5475
establishment or maintenance of chromatin architecture	EU030283	SIRT1	Sus scrofa sirtuin 1 (SIRT1) mRNA, complete cds	sirtuin 1 [Sus scrofa]	0.224143	1.5475
positive regulation of RNA metabolic process	AK232799	---	Sus scrofa mRNA, clone:LVRM10029A01, expressed in liver	sequestosome 1 [Bos taurus] gb|AAI08088.1| Sequestosome 1 [Bos taurus]	0.227546	1.64035
positive regulation of RNA metabolic process	AK232904	---	Sus scrofa mRNA, clone:LVRM10049E09, expressed in liver	NFIC protein [Bos taurus]	0.227546	1.64035
positive regulation of RNA metabolic process	AK233336	---	Sus scrofa mRNA, clone:LVRM10123E12, expressed in liver	PREDICTED: similar to Transcription termination factor 1 (TTF-1) (TTF-I) (RNA polymerase I termination factor) [Equus caballus]	0.227546	1.64035
positive regulation of RNA metabolic process	AK233385	LOC100152451	Sus scrofa mRNA, clone:LVRM10136C09, expressed in liver	PREDICTED: similar to SEC14-like 2 [Sus scrofa]	0.227546	1.64035
positive regulation of RNA metabolic process	AK234050	---	Sus scrofa mRNA, clone:MLN010103C02, expressed in mesenteric lymph node	CCCTC-binding factor [Bos taurus] gb|AAI23742.1| CCCTC-binding factor (zinc finger protein) [Bos taurus]	0.227546	1.64035
positive regulation of RNA metabolic process	AK239423	---	Sus scrofa mRNA, clone:THY010102F11, expressed in thymus	metastasis associated 1 family, member 2 [Bos taurus] gb|AAI14674.1| Metastasis associated 1 family, member 2 [Bos taurus]	0.227546	1.64035
positive regulation of RNA metabolic process	AY251012	GATA2	Sus scrofa transcription factor GATA-2 mRNA, complete cds	GATA binding protein 2 [Sus scrofa] gb|AAO73945.1| transcription factor GATA-2 [Sus scrofa]	0.227546	1.64035
positive regulation of RNA metabolic process	EF375723	EPAS1	Sus scrofa hypoxia-inducible factor 2 alpha mRNA, complete cds	endothelial PAS domain protein 1 [Sus scrofa] gb|ABN48508.1| hypoxia-inducible factor 2 alpha [Sus scrofa]	0.227546	1.64035
negative regulation of metabolic process	AJ956714	---	AJ956714 KN404_2 Sus scrofa cDNA clone C0007749o18 5', mRNA sequence		0.230256	1.40601
negative regulation of metabolic process	AK230658	---	Sus scrofa mRNA, clone:AMP010021H04, expressed in alveolar macrophage	histone deacetylase 1 [Bos taurus] sp|Q32PJ8|HDAC1_BOVIN RecName: Full=Histone deacetylase 1; Short=HD1 gb|AAI08089.1| Histone deacetylase 1 [Bos taurus] gb|ABS45034.1| histone deacetylase 1 [Bos taurus]	0.230256	1.40601
negative regulation of metabolic process	AK233501	---	Sus scrofa mRNA, clone:LVRM10160A04, expressed in liver	PREDICTED: similar to TG-interacting factor isoform c [Canis familiaris] ref|XP_851536.1| PREDICTED: similar to TG-interacting factor isoform c [Canis familiaris]	0.230256	1.40601
negative regulation of metabolic process	AK234050	---	Sus scrofa mRNA, clone:MLN010103C02, expressed in mesenteric lymph node	CCCTC-binding factor [Bos taurus] gb|AAI23742.1| CCCTC-binding factor (zinc finger protein) [Bos taurus]	0.230256	1.40601
negative regulation of metabolic process	AK234381	---	Sus scrofa mRNA, clone:OVR010050H05, expressed in ovary	PREDICTED: similar to PHD finger protein 12 (PHD factor 1) (Pf1) [Equus caballus]	0.230256	1.40601
negative regulation of metabolic process	AK235335	DLAT	Sus scrofa mRNA, clone:OVRM10070A06, expressed in ovary	PREDICTED: similar to transcription factor-like protein 4 isoform 1 [Bos taurus]	0.230256	1.40601
negative regulation of metabolic process	AK237480	---	Sus scrofa mRNA, clone:SPL010051C09, expressed in spleen	PREDICTED: similar to B-cell CLL/lymphoma 3 [Bos taurus]	0.230256	1.40601
negative regulation of metabolic process	AK239423	---	Sus scrofa mRNA, clone:THY010102F11, expressed in thymus	metastasis associated 1 family, member 2 [Bos taurus] gb|AAI14674.1| Metastasis associated 1 family, member 2 [Bos taurus]	0.230256	1.40601
negative regulation of metabolic process	AK239756	---	Sus scrofa mRNA, clone:THY010202F01, expressed in thymus	telomeric repeat binding factor 2, interacting protein [Bos taurus] gb|AAI20018.1| Telomeric repeat binding factor 2, interacting protein [Bos taurus]	0.230256	1.40601
negative regulation of metabolic process	AY609525	---	Sus scrofa clone Clu_1561.scr.msk.p1.Contig1, mRNA sequence	mCG119115, isoform CRA_b [Mus musculus]	0.230256	1.40601
negative regulation of metabolic process	BI184471	---	UNL-P-FN-co-g-01-0-UNL.s1 UNL-P-FN Sus scrofa cDNA clone UNL-P-FN-co-g-01-0-UNL 3', mRNA sequence	PREDICTED: similar to Platelet-derived growth factor B chain precursor (PDGF B-chain) (Platelet-derived growth factor beta polypeptide) (PDGF-2) (c-sis) (Becaplermin) [Equus caballus]	0.230256	1.40601
negative regulation of metabolic process	CK467405	---	938702 MARC 4PIG Sus scrofa cDNA 5', mRNA sequence		0.230256	1.40601
negative regulation of metabolic process	CK467896	---	939242 MARC 4PIG Sus scrofa cDNA 5', mRNA sequence		0.230256	1.40601
negative regulation of metabolic process	EU030283	SIRT1	Sus scrofa sirtuin 1 (SIRT1) mRNA, complete cds	sirtuin 1 [Sus scrofa]	0.230256	1.40601
negative regulation of metabolic process	EW166873	---	rfat0138_b8.y1 fat Sus scrofa cDNA 5', mRNA sequence		0.230256	1.40601
developmental process	AJ945191	---	AJ945191 CSEQRAN17 Sus scrofa cDNA clone C0007308p20 5', mRNA sequence	PREDICTED: similar to smooth muscle myosin heavy chain 11 isoform SM1A isoform 3 [Macaca mulatta]	0.232241	1.18664
developmental process	AJ956714	---	AJ956714 KN404_2 Sus scrofa cDNA clone C0007749o18 5', mRNA sequence		0.232241	1.18664
developmental process	AJ957849	---	AJ957849 KN404_2 Sus scrofa cDNA clone C0007749b12 5', mRNA sequence	PREDICTED: FYVE, RhoGEF and PH domain containing 6 [Bos taurus]	0.232241	1.18664
developmental process	AK230658	---	Sus scrofa mRNA, clone:AMP010021H04, expressed in alveolar macrophage	histone deacetylase 1 [Bos taurus] sp|Q32PJ8|HDAC1_BOVIN RecName: Full=Histone deacetylase 1; Short=HD1 gb|AAI08089.1| Histone deacetylase 1 [Bos taurus] gb|ABS45034.1| histone deacetylase 1 [Bos taurus]	0.232241	1.18664
developmental process	AK232904	---	Sus scrofa mRNA, clone:LVRM10049E09, expressed in liver	NFIC protein [Bos taurus]	0.232241	1.18664
developmental process	AK233162	---	Sus scrofa mRNA, clone:LVRM10093B08, expressed in liver	PREDICTED: similar to Melanoma-associated antigen H1 (MAGE-H1 antigen) (Restin) (Apoptosis-related protein 1) (APR-1) [Equus caballus]	0.232241	1.18664
developmental process	AK233501	---	Sus scrofa mRNA, clone:LVRM10160A04, expressed in liver	PREDICTED: similar to TG-interacting factor isoform c [Canis familiaris] ref|XP_851536.1| PREDICTED: similar to TG-interacting factor isoform c [Canis familiaris]	0.232241	1.18664
developmental process	AK234246	---	Sus scrofa mRNA, clone:OVR010032H05, expressed in ovary	ras-related C3 botulinum toxin substrate 3 [synthetic construct]	0.232241	1.18664
developmental process	AK236391	---	Sus scrofa mRNA, clone:OVRM10188B03, expressed in ovary	frizzled-related protein [synthetic construct] gb|AAX36148.1| frizzled-related protein [synthetic construct] gb|AAX43247.1| frizzled-related protein [synthetic construct]	0.232241	1.18664
developmental process	AK237661	---	Sus scrofa mRNA, clone:SPL010075H03, expressed in spleen	5-aminolevulinate synthase, erythroid-specific, mitochondrial precursor (5-aminolevulinic acid synthase) (Delta-aminolevulinate synthase) (Delta-ALA synthetase) (ALAS-E) gb|AAD41464.1|AF086786_1 erythroid-specific 5-aminolevulinic acid synthase [Delphinap	0.232241	1.18664
developmental process	AK238048	HGNT-IV-H	Sus scrofa mRNA, clone:TCH010034D07, expressed in trachea	PREDICTED: similar to Bcl-2-like 13 protein (Mil1 protein) (Bcl-rambo) [Canis familiaris]	0.232241	1.18664
developmental process	AK238396	---	Sus scrofa mRNA, clone:TCH010098F05, expressed in trachea	PREDICTED: similar to keratin 4, partial [Sus scrofa]	0.232241	1.18664
developmental process	AK238792	---	Sus scrofa mRNA, clone:THY010031B03, expressed in thymus	PREDICTED: similar to histone deacetylase 7A isoform 2 [Bos taurus]	0.232241	1.18664
developmental process	AK239722	---	Sus scrofa mRNA, clone:THY010125H04, expressed in thymus	PREDICTED: keratin 5 isoform 15 [Macaca mulatta] ref|XP_001097072.1| PREDICTED: keratin 5 isoform 20 [Macaca mulatta]	0.232241	1.18664
developmental process	AK239793	---	Sus scrofa mRNA, clone:THY010205B04, expressed in thymus		0.232241	1.18664
developmental process	AK240087	CBY1	Sus scrofa mRNA, clone:UTR010029F09, expressed in uterus	chibby homolog 1 [Sus scrofa] gb|ACB38230.1| PKD2 interactor [Sus scrofa]	0.232241	1.18664
developmental process	AK240299	---	Sus scrofa mRNA, clone:UTR010052A08, expressed in uterus	PREDICTED: CASP8 associated protein 2 [Equus caballus]	0.232241	1.18664
developmental process	AK240412	SMTN	Sus scrofa mRNA, clone:UTR010066A01, expressed in uterus	PREDICTED: smoothelin isoform 2 [Sus scrofa] ref|XP_001925250.1| PREDICTED: smoothelin isoform 1 [Sus scrofa]	0.232241	1.18664
developmental process	AK240553	---	Sus scrofa mRNA, clone:UTR010098A04, expressed in uterus	PREDICTED: S100 calcium binding protein, beta (neural) isoform 1 [Macaca mulatta] ref|XP_001098016.1| PREDICTED: S100 calcium binding protein, beta (neural) isoform 3 [Macaca mulatta] ref|XP_001097929.1| PREDICTED: S100 calcium binding protein, beta (neur	0.232241	1.18664
developmental process	AK240610	---	Sus scrofa mRNA, clone:UTR010106F11, expressed in uterus	PREDICTED: similar to Frizzled-5 precursor (Fz-5) (hFz5) (FzE5) [Bos taurus]	0.232241	1.18664
developmental process	AY253338	B3GNT5	Sus scrofa beta-1,3-N-acetylglucosaminyltransferase 5 (B3GNT5) mRNA, complete cds	UDP-GlcNAc:betaGal beta-1,3-N-acetylglucosaminyltransferase 5 [Sus scrofa] sp|Q864U8|B3GN5_PIG UDP-GlcNAc:betaGal beta-1,3-N-acetylglucosaminyltransferase 5 (Beta-1,3-N-acetylglucosaminyltransferase-5) (Beta3Gn-T5) (BGnT-5) gb|AAO92023.1| beta-1,3-N-acety	0.232241	1.18664
developmental process	AY609516	---	Sus scrofa clone Clu_146952.scr.msk.p1.Contig2, mRNA sequence	leukocyte cell derived chemotaxin 1 precursor [Bos taurus] sp|P17404|LECT1_BOVIN RecName: Full=Chondromodulin-1; AltName: Full=Chondromodulin-I; Short=ChM-I; AltName: Full=Leukocyte cell-derived chemotaxin 1; AltName: Full=Small cartilage-derived glycopro	0.232241	1.18664
developmental process	AY609544	---	Sus scrofa clone Clu_167917.scr.msk.p1.Contig2, mRNA sequence	N-myc downstream-regulated gene 3 [Bos taurus] gb|AAI51303.1| NDRG3 protein [Bos taurus]	0.232241	1.18664
developmental process	AY609807	---	Sus scrofa clone Clu_32102.scr.msk.p1.Contig3, mRNA sequence	PREDICTED: similar to Dynein, cytoplasmic 2, light intermediate chain 1 [Equus caballus]	0.232241	1.18664
developmental process	BI183962	---	UNL-P-FN-cf-h-03-0-UNL.s1 UNL-P-FN Sus scrofa cDNA clone UNL-P-FN-cf-h-03-0-UNL 3', mRNA sequence	RAS p21 protein activator 1 [Mus musculus]	0.232241	1.18664
developmental process	BI186417	---	UNL-P-FN-ae-h-11-0-UNL.s4 UNL-P-FN Sus scrofa cDNA clone UNL-P-FN-ae-h-11-0-UNL 3', mRNA sequence		0.232241	1.18664
developmental process	BP143486	---	BP143486 full-length enriched swine cDNA library, adult ovary Sus scrofa cDNA clone OVR010017F01 5', mRNA sequence	H2.0-like homeobox [Bos taurus] sp|A7MB54|HLX_BOVIN RecName: Full=H2.0-like homeobox protein; AltName: Full=Homeobox protein HLX1 gb|AAI51346.1| HLX protein [Bos taurus]	0.232241	1.18664
developmental process	BX665103	---	BX665103 Sus Scrofa library (scag) Sus scrofa cDNA clone scag0004.c.03 5prim, mRNA sequence		0.232241	1.18664
developmental process	BX925993	---	BX925993 Sus Scrofa library (scan) Sus scrofa cDNA clone scan0021.f.19 5prim, mRNA sequence		0.232241	1.18664
developmental process	CJ008695	---	CJ008695 full-length enriched swine cDNA library, adult mesenteric lymph node Sus scrofa cDNA clone MLN01B080013 5', mRNA sequence	unnamed protein product [Homo sapiens]	0.232241	1.18664
developmental process	CJ024171	---	CJ024171 full-length enriched swine cDNA library, adult trachea Sus scrofa cDNA clone TCH01A020024 5', mRNA sequence	collagen, type II, alpha 1 isoform 2 [Bos taurus]	0.232241	1.18664
developmental process	CJ039636	---	CJ039636 full-length enriched swine cDNA library, adult uterus Sus scrofa cDNA clone UTR01G090105 5', mRNA sequence	PREDICTED: similar to lymphocyte antigen 6 complex, locus H [Equus caballus]	0.232241	1.18664
developmental process	CK467652	---	938969 MARC 4PIG Sus scrofa cDNA 5', mRNA sequence	PREDICTED: similar to TAO kinase 2 isoform 1 [Canis familiaris]	0.232241	1.18664
developmental process	CN156635	---	944044 MARC 4PIG Sus scrofa cDNA 5', mRNA sequence	unnamed protein product [Homo sapiens]	0.232241	1.18664
developmental process	CN163671	CDH11	953214 MARC 4PIG Sus scrofa cDNA 3', mRNA sequence		0.232241	1.18664
developmental process	CN164036	---	994150 MARC 4PIG Sus scrofa cDNA 5', mRNA sequence	PREDICTED: par-3 partitioning defective 3 homolog (C. elegans) [Bos taurus]	0.232241	1.18664
developmental process	CN166797	---	998488 MARC 4PIG Sus scrofa cDNA 3', mRNA sequence		0.232241	1.18664
developmental process	CV873718	---	PDUts1118A08 Porcine testis cDNA library I Sus scrofa cDNA clone PDUts1118A08 5' similar to homologue to ref|NM_001670.1| Homo sapiens armadillo repeat gene deletes in velocardiofacial syndrome (ARVCF), mRNA, mRNA sequence	PREDICTED: similar to Armadillo repeat protein deleted in velo-cardio-facial syndrome [Sus scrofa]	0.232241	1.18664
developmental process	CV875685	---	PDUts1142E07 Porcine testis cDNA library I Sus scrofa cDNA clone PDUts1142E07 5' similar to homologue to ref|NM_025980.1| Mus musculus Notch-regulated ankyrin repeat protein (Nrarp), mRNA, mRNA sequence	PREDICTED: hypothetical protein [Monodelphis domestica]	0.232241	1.18664
developmental process	DB784140	---	DB784140 full-length enriched swine cDNA library, adult adrenal gland Sus scrofa cDNA clone ADR010030D05 5', mRNA sequence	PREDICTED: AHNAK nucleoprotein [Equus caballus]	0.232241	1.18664
developmental process	DB805600	---	DB805600 full-length enriched swine cDNA library, adult skin Sus scrofa cDNA clone SKNB10093D06 5', mRNA sequence		0.232241	1.18664
developmental process	DN111609	---	1110747 MARC 4PIG Sus scrofa cDNA 5', mRNA sequence	laminin alpha 3 [Canis familiaris]	0.232241	1.18664
developmental process	DQ779285	PEG10	Sus scrofa breed Meishan paternal expression 10 (PEG10) mRNA, complete cds	paternally expressed 10 isoform 1 [Sus scrofa]	0.232241	1.18664
developmental process	DY685091	---	BMILT203 Banna Minipig Inbred line liver tissue cDNA library Sus scrofa cDNA, mRNA sequence		0.232241	1.18664
developmental process	EF375723	EPAS1	Sus scrofa hypoxia-inducible factor 2 alpha mRNA, complete cds	endothelial PAS domain protein 1 [Sus scrofa] gb|ABN48508.1| hypoxia-inducible factor 2 alpha [Sus scrofa]	0.232241	1.18664
developmental process	EU030283	SIRT1	Sus scrofa sirtuin 1 (SIRT1) mRNA, complete cds	sirtuin 1 [Sus scrofa]	0.232241	1.18664
developmental process	EU714324	VEGFA	Sus scrofa vascular endothelial growth factor mRNA, partial cds	vascular endothelial growth factor [Sus scrofa]	0.232241	1.18664
developmental process	EW036194	---	rcte08_m23.y1 cte Sus scrofa cDNA 5', mRNA sequence	PREDICTED: similar to sperm-associated cation channel 2 isoform 1 [Canis familiaris]	0.232241	1.18664
developmental process	EW144617	---	rese37c_g15.y1 ese Sus scrofa cDNA 5', mRNA sequence	RecName: Full=SOX-13 protein; AltName: Full=Type 1 diabetes autoantigen ICA12; AltName: Full=Islet cell antigen 12	0.232241	1.18664
developmental process	EW423367	---	rnca08b_j3.y1 nca Sus scrofa cDNA 5', mRNA sequence		0.232241	1.18664
developmental process	EW430401	---	rnca31b_a14.y1 nca Sus scrofa cDNA 5', mRNA sequence	PREDICTED: matrilin 3 [Bos taurus]	0.232241	1.18664
cell projection organization and biogenesis	AJ957849	---	AJ957849 KN404_2 Sus scrofa cDNA clone C0007749b12 5', mRNA sequence	PREDICTED: FYVE, RhoGEF and PH domain containing 6 [Bos taurus]	0.233658	1.78947
cell projection organization and biogenesis	AK234246	---	Sus scrofa mRNA, clone:OVR010032H05, expressed in ovary	ras-related C3 botulinum toxin substrate 3 [synthetic construct]	0.233658	1.78947
cell projection organization and biogenesis	AK240553	---	Sus scrofa mRNA, clone:UTR010098A04, expressed in uterus	PREDICTED: S100 calcium binding protein, beta (neural) isoform 1 [Macaca mulatta] ref|XP_001098016.1| PREDICTED: S100 calcium binding protein, beta (neural) isoform 3 [Macaca mulatta] ref|XP_001097929.1| PREDICTED: S100 calcium binding protein, beta (neur	0.233658	1.78947
cell projection organization and biogenesis	AY609807	---	Sus scrofa clone Clu_32102.scr.msk.p1.Contig3, mRNA sequence	PREDICTED: similar to Dynein, cytoplasmic 2, light intermediate chain 1 [Equus caballus]	0.233658	1.78947
cell projection organization and biogenesis	BI186417	---	UNL-P-FN-ae-h-11-0-UNL.s4 UNL-P-FN Sus scrofa cDNA clone UNL-P-FN-ae-h-11-0-UNL 3', mRNA sequence		0.233658	1.78947
cell projection organization and biogenesis	CN164036	---	994150 MARC 4PIG Sus scrofa cDNA 5', mRNA sequence	PREDICTED: par-3 partitioning defective 3 homolog (C. elegans) [Bos taurus]	0.233658	1.78947
negative regulation of macromolecule biosynthetic process	AJ956714	---	AJ956714 KN404_2 Sus scrofa cDNA clone C0007749o18 5', mRNA sequence		0.233953	1.46897
negative regulation of macromolecule biosynthetic process	AK230658	---	Sus scrofa mRNA, clone:AMP010021H04, expressed in alveolar macrophage	histone deacetylase 1 [Bos taurus] sp|Q32PJ8|HDAC1_BOVIN RecName: Full=Histone deacetylase 1; Short=HD1 gb|AAI08089.1| Histone deacetylase 1 [Bos taurus] gb|ABS45034.1| histone deacetylase 1 [Bos taurus]	0.233953	1.46897
negative regulation of macromolecule biosynthetic process	AK233501	---	Sus scrofa mRNA, clone:LVRM10160A04, expressed in liver	PREDICTED: similar to TG-interacting factor isoform c [Canis familiaris] ref|XP_851536.1| PREDICTED: similar to TG-interacting factor isoform c [Canis familiaris]	0.233953	1.46897
negative regulation of macromolecule biosynthetic process	AK234050	---	Sus scrofa mRNA, clone:MLN010103C02, expressed in mesenteric lymph node	CCCTC-binding factor [Bos taurus] gb|AAI23742.1| CCCTC-binding factor (zinc finger protein) [Bos taurus]	0.233953	1.46897
negative regulation of macromolecule biosynthetic process	AK234381	---	Sus scrofa mRNA, clone:OVR010050H05, expressed in ovary	PREDICTED: similar to PHD finger protein 12 (PHD factor 1) (Pf1) [Equus caballus]	0.233953	1.46897
negative regulation of macromolecule biosynthetic process	AK235335	DLAT	Sus scrofa mRNA, clone:OVRM10070A06, expressed in ovary	PREDICTED: similar to transcription factor-like protein 4 isoform 1 [Bos taurus]	0.233953	1.46897
negative regulation of macromolecule biosynthetic process	AK237480	---	Sus scrofa mRNA, clone:SPL010051C09, expressed in spleen	PREDICTED: similar to B-cell CLL/lymphoma 3 [Bos taurus]	0.233953	1.46897
negative regulation of macromolecule biosynthetic process	AK239423	---	Sus scrofa mRNA, clone:THY010102F11, expressed in thymus	metastasis associated 1 family, member 2 [Bos taurus] gb|AAI14674.1| Metastasis associated 1 family, member 2 [Bos taurus]	0.233953	1.46897
negative regulation of macromolecule biosynthetic process	AY609525	---	Sus scrofa clone Clu_1561.scr.msk.p1.Contig1, mRNA sequence	mCG119115, isoform CRA_b [Mus musculus]	0.233953	1.46897
negative regulation of macromolecule biosynthetic process	CK467405	---	938702 MARC 4PIG Sus scrofa cDNA 5', mRNA sequence		0.233953	1.46897
negative regulation of macromolecule biosynthetic process	CK467896	---	939242 MARC 4PIG Sus scrofa cDNA 5', mRNA sequence		0.233953	1.46897
negative regulation of macromolecule biosynthetic process	EU030283	SIRT1	Sus scrofa sirtuin 1 (SIRT1) mRNA, complete cds	sirtuin 1 [Sus scrofa]	0.233953	1.46897
striated muscle development	AJ945191	---	AJ945191 CSEQRAN17 Sus scrofa cDNA clone C0007308p20 5', mRNA sequence	PREDICTED: similar to smooth muscle myosin heavy chain 11 isoform SM1A isoform 3 [Macaca mulatta]	0.234713	2.11658
striated muscle development	AK240087	CBY1	Sus scrofa mRNA, clone:UTR010029F09, expressed in uterus	chibby homolog 1 [Sus scrofa] gb|ACB38230.1| PKD2 interactor [Sus scrofa]	0.234713	2.11658
striated muscle development	BX925993	---	BX925993 Sus Scrofa library (scan) Sus scrofa cDNA clone scan0021.f.19 5prim, mRNA sequence		0.234713	2.11658
striated muscle development	CN156635	---	944044 MARC 4PIG Sus scrofa cDNA 5', mRNA sequence	unnamed protein product [Homo sapiens]	0.234713	2.11658
acylglycerol metabolic process	EU030283	SIRT1	Sus scrofa sirtuin 1 (SIRT1) mRNA, complete cds	sirtuin 1 [Sus scrofa]	0.236423	8.20175
aromatic compound biosynthetic process	AF526879	QDPR	Sus scrofa quinoid dihydropteridine reductase mRNA, complete cds	quinoid dihydropteridine reductase [Sus scrofa] sp|Q8MJ30|DHPR_PIG Dihydropteridine reductase (HDHPR) (Quinoid dihydropteridine reductase) gb|AAM91996.1|AF526879_1 quinoid dihydropteridine reductase [Sus scrofa]	0.236423	8.20175
blood vessel remodeling	EF375723	EPAS1	Sus scrofa hypoxia-inducible factor 2 alpha mRNA, complete cds	endothelial PAS domain protein 1 [Sus scrofa] gb|ABN48508.1| hypoxia-inducible factor 2 alpha [Sus scrofa]	0.236423	8.20175
catecholamine biosynthetic process	AK232599	---	Sus scrofa mRNA, clone:LVR010095H08, expressed in liver	PREDICTED: similar to Phenylalanine-4-hydroxylase (PAH) (Phe-4-monooxygenase) [Equus caballus]	0.236423	8.20175
cholesterol catabolic process	AK234218	---	Sus scrofa mRNA, clone:OVR010028H07, expressed in ovary	KIAA0064 [Homo sapiens]	0.236423	8.20175
focal adhesion formation	CK467652	---	938969 MARC 4PIG Sus scrofa cDNA 5', mRNA sequence	PREDICTED: similar to TAO kinase 2 isoform 1 [Canis familiaris]	0.236423	8.20175
glycerol ether metabolic process	EU030283	SIRT1	Sus scrofa sirtuin 1 (SIRT1) mRNA, complete cds	sirtuin 1 [Sus scrofa]	0.236423	8.20175
glycerolipid metabolic process	EU030283	SIRT1	Sus scrofa sirtuin 1 (SIRT1) mRNA, complete cds	sirtuin 1 [Sus scrofa]	0.236423	8.20175
hemoglobin biosynthetic process	AK237661	---	Sus scrofa mRNA, clone:SPL010075H03, expressed in spleen	5-aminolevulinate synthase, erythroid-specific, mitochondrial precursor (5-aminolevulinic acid synthase) (Delta-aminolevulinate synthase) (Delta-ALA synthetase) (ALAS-E) gb|AAD41464.1|AF086786_1 erythroid-specific 5-aminolevulinic acid synthase [Delphinap	0.236423	8.20175
hemoglobin metabolic process	AK237661	---	Sus scrofa mRNA, clone:SPL010075H03, expressed in spleen	5-aminolevulinate synthase, erythroid-specific, mitochondrial precursor (5-aminolevulinic acid synthase) (Delta-aminolevulinate synthase) (Delta-ALA synthetase) (ALAS-E) gb|AAD41464.1|AF086786_1 erythroid-specific 5-aminolevulinic acid synthase [Delphinap	0.236423	8.20175
heterochromatin formation	EU030283	SIRT1	Sus scrofa sirtuin 1 (SIRT1) mRNA, complete cds	sirtuin 1 [Sus scrofa]	0.236423	8.20175
mitotic recombination	AB355633	RAD52	Sus scrofa pigRAD52 mRNA for DNA repair protein RAD52, complete cds	RAD52 homolog [Sus scrofa] dbj|BAG09487.1| DNA repair protein RAD52 [Sus scrofa]	0.236423	8.20175
myotube differentiation	BX925993	---	BX925993 Sus Scrofa library (scan) Sus scrofa cDNA clone scan0021.f.19 5prim, mRNA sequence		0.236423	8.20175
N-acetylneuraminate metabolic process	DQ132898	GNE	Sus scrofa UDP-N-acetylglucosamine-2-epimerase/N-acetylmannosamine kinase (Gne) mRNA, complete cds	UDP-N-acetylglucosamine-2-epimerase/N-acetylmannosamine kinase [Sus scrofa]	0.236423	8.20175
negative regulation of fatty acid biosynthetic process	EW166873	---	rfat0138_b8.y1 fat Sus scrofa cDNA 5', mRNA sequence		0.236423	8.20175
negative regulation of fatty acid metabolic process	EW166873	---	rfat0138_b8.y1 fat Sus scrofa cDNA 5', mRNA sequence		0.236423	8.20175
nerve growth factor processing	DT322069	---	SusFleck_BFN_0009_0012_5_pCNS_M07 SusFleck Backfat Normalized Sus scrofa cDNA clone 0009_0012_M07 5', mRNA sequence		0.236423	8.20175
neural crest cell migration	BI186417	---	UNL-P-FN-ae-h-11-0-UNL.s4 UNL-P-FN Sus scrofa cDNA clone UNL-P-FN-ae-h-11-0-UNL 3', mRNA sequence		0.236423	8.20175
neuromuscular junction development	CN156635	---	944044 MARC 4PIG Sus scrofa cDNA 5', mRNA sequence	unnamed protein product [Homo sapiens]	0.236423	8.20175
neuromuscular process	AK234246	---	Sus scrofa mRNA, clone:OVR010032H05, expressed in ovary	ras-related C3 botulinum toxin substrate 3 [synthetic construct]	0.236423	8.20175
neuromuscular process controlling balance	AK234246	---	Sus scrofa mRNA, clone:OVR010032H05, expressed in ovary	ras-related C3 botulinum toxin substrate 3 [synthetic construct]	0.236423	8.20175
neurotransmitter metabolic process	AK232599	---	Sus scrofa mRNA, clone:LVR010095H08, expressed in liver	PREDICTED: similar to Phenylalanine-4-hydroxylase (PAH) (Phe-4-monooxygenase) [Equus caballus]	0.236423	8.20175
neutral lipid metabolic process	EU030283	SIRT1	Sus scrofa sirtuin 1 (SIRT1) mRNA, complete cds	sirtuin 1 [Sus scrofa]	0.236423	8.20175
norepinephrine metabolic process	EF375723	EPAS1	Sus scrofa hypoxia-inducible factor 2 alpha mRNA, complete cds	endothelial PAS domain protein 1 [Sus scrofa] gb|ABN48508.1| hypoxia-inducible factor 2 alpha [Sus scrofa]	0.236423	8.20175
peptidyl-asparagine modification	AY609497	LOC100156093	Sus scrofa clone Clu_137135.scr.msk.p1.Contig2, mRNA sequence	tumor suppressor candidate 3 isoform b [Homo sapiens] ref|XP_001094182.1| PREDICTED: similar to tumor suppressor candidate 3 isoform b isoform 5 [Macaca mulatta] ref|XP_001140529.1| PREDICTED: similar to Tumor suppressor candidate 3 isoform 6 [Pan troglod	0.236423	8.20175
peptidyl-methionine modification	AK235581	---	Sus scrofa mRNA, clone:OVRM10094G02, expressed in ovary	mitochondrial methionine aminopeptidase 3 [Homo sapiens]	0.236423	8.20175
placenta development	EF375723	EPAS1	Sus scrofa hypoxia-inducible factor 2 alpha mRNA, complete cds	endothelial PAS domain protein 1 [Sus scrofa] gb|ABN48508.1| hypoxia-inducible factor 2 alpha [Sus scrofa]	0.236423	8.20175
plasma membrane fusion	BX925993	---	BX925993 Sus Scrofa library (scan) Sus scrofa cDNA clone scan0021.f.19 5prim, mRNA sequence		0.236423	8.20175
platelet-derived growth factor receptor signaling pathway	BI184471	---	UNL-P-FN-co-g-01-0-UNL.s1 UNL-P-FN Sus scrofa cDNA clone UNL-P-FN-co-g-01-0-UNL 3', mRNA sequence	PREDICTED: similar to Platelet-derived growth factor B chain precursor (PDGF B-chain) (Platelet-derived growth factor beta polypeptide) (PDGF-2) (c-sis) (Becaplermin) [Equus caballus]	0.236423	8.20175
positive regulation of carbohydrate metabolic process	DN100756	---	1000136 MARC 4PIG Sus scrofa cDNA 5', mRNA sequence	PREDICTED: similar to dual-specificity tyrosine-(Y)-phosphorylation regulated kinase 2 [Bos taurus]	0.236423	8.20175
positive regulation of cellular carbohydrate metabolic process	DN100756	---	1000136 MARC 4PIG Sus scrofa cDNA 5', mRNA sequence	PREDICTED: similar to dual-specificity tyrosine-(Y)-phosphorylation regulated kinase 2 [Bos taurus]	0.236423	8.20175
positive regulation of exocytosis	BX921660	---	BX921660 Sus Scrofa library (scan) Sus scrofa cDNA clone scan0025.a.11 5prim, mRNA sequence	similar to Ca2+-dependent activator for secretion protein 2 (predicted), isoform CRA_b [Rattus norvegicus]	0.236423	8.20175
positive regulation of eye pigmentation	BQ602411	---	MI-P-NA-ael-e-04-1-UM.s1 MI-P-NA Sus scrofa cDNA clone MI-P-NA-ael-e-04-1-UM 3', mRNA sequence	PREDICTED: hypothetical protein isoform 3 [Pan troglodytes]	0.236423	8.20175
positive regulation of glycogen biosynthetic process	DN100756	---	1000136 MARC 4PIG Sus scrofa cDNA 5', mRNA sequence	PREDICTED: similar to dual-specificity tyrosine-(Y)-phosphorylation regulated kinase 2 [Bos taurus]	0.236423	8.20175
positive regulation of pigmentation during development	BQ602411	---	MI-P-NA-ael-e-04-1-UM.s1 MI-P-NA Sus scrofa cDNA clone MI-P-NA-ael-e-04-1-UM 3', mRNA sequence	PREDICTED: hypothetical protein isoform 3 [Pan troglodytes]	0.236423	8.20175
protein amino acid mannosylation	BX917005	---	BX917005 Sus Scrofa library (scan) Sus scrofa cDNA clone scan0034.a.10 5prim, mRNA sequence		0.236423	8.20175
protein amino acid N-linked glycosylation via asparagine	AY609497	LOC100156093	Sus scrofa clone Clu_137135.scr.msk.p1.Contig2, mRNA sequence	tumor suppressor candidate 3 isoform b [Homo sapiens] ref|XP_001094182.1| PREDICTED: similar to tumor suppressor candidate 3 isoform b isoform 5 [Macaca mulatta] ref|XP_001140529.1| PREDICTED: similar to Tumor suppressor candidate 3 isoform 6 [Pan troglod	0.236423	8.20175
protein amino acid O-linked mannosylation	BX917005	---	BX917005 Sus Scrofa library (scan) Sus scrofa cDNA clone scan0034.a.10 5prim, mRNA sequence		0.236423	8.20175
protein heterooligomerization	AK235359	---	Sus scrofa mRNA, clone:OVRM10072C12, expressed in ovary	PREDICTED: septin 11 [Pan troglodytes]	0.236423	8.20175
protein targeting to lysosome	CK467191	---	938474 MARC 4PIG Sus scrofa cDNA 5', mRNA sequence		0.236423	8.20175
pteridine and derivative biosynthetic process	AF526879	QDPR	Sus scrofa quinoid dihydropteridine reductase mRNA, complete cds	quinoid dihydropteridine reductase [Sus scrofa] sp|Q8MJ30|DHPR_PIG Dihydropteridine reductase (HDHPR) (Quinoid dihydropteridine reductase) gb|AAM91996.1|AF526879_1 quinoid dihydropteridine reductase [Sus scrofa]	0.236423	8.20175
pteridine and derivative metabolic process	AF526879	QDPR	Sus scrofa quinoid dihydropteridine reductase mRNA, complete cds	quinoid dihydropteridine reductase [Sus scrofa] sp|Q8MJ30|DHPR_PIG Dihydropteridine reductase (HDHPR) (Quinoid dihydropteridine reductase) gb|AAM91996.1|AF526879_1 quinoid dihydropteridine reductase [Sus scrofa]	0.236423	8.20175
regulation of acute inflammatory response	AK240553	---	Sus scrofa mRNA, clone:UTR010098A04, expressed in uterus	PREDICTED: S100 calcium binding protein, beta (neural) isoform 1 [Macaca mulatta] ref|XP_001098016.1| PREDICTED: S100 calcium binding protein, beta (neural) isoform 3 [Macaca mulatta] ref|XP_001097929.1| PREDICTED: S100 calcium binding protein, beta (neur	0.236423	8.20175
regulation of cholesterol biosynthetic process	AK233385	LOC100152451	Sus scrofa mRNA, clone:LVRM10136C09, expressed in liver	PREDICTED: similar to SEC14-like 2 [Sus scrofa]	0.236423	8.20175
regulation of chromatin assembly or disassembly	EU030283	SIRT1	Sus scrofa sirtuin 1 (SIRT1) mRNA, complete cds	sirtuin 1 [Sus scrofa]	0.236423	8.20175
regulation of DNA damage response, signal transduction by p53 class mediator	EU030283	SIRT1	Sus scrofa sirtuin 1 (SIRT1) mRNA, complete cds	sirtuin 1 [Sus scrofa]	0.236423	8.20175
regulation of eye pigmentation	BQ602411	---	MI-P-NA-ael-e-04-1-UM.s1 MI-P-NA Sus scrofa cDNA clone MI-P-NA-ael-e-04-1-UM 3', mRNA sequence	PREDICTED: hypothetical protein isoform 3 [Pan troglodytes]	0.236423	8.20175
regulation of fatty acid biosynthetic process	EW166873	---	rfat0138_b8.y1 fat Sus scrofa cDNA 5', mRNA sequence		0.236423	8.20175
regulation of smooth muscle cell migration	BI184471	---	UNL-P-FN-co-g-01-0-UNL.s1 UNL-P-FN Sus scrofa cDNA clone UNL-P-FN-co-g-01-0-UNL 3', mRNA sequence	PREDICTED: similar to Platelet-derived growth factor B chain precursor (PDGF B-chain) (Platelet-derived growth factor beta polypeptide) (PDGF-2) (c-sis) (Becaplermin) [Equus caballus]	0.236423	8.20175
response to arsenic	AK237422	---	Sus scrofa mRNA, clone:SPL010042B12, expressed in spleen	ARS2 protein [Homo sapiens]	0.236423	8.20175
response to vitamin	AK233331	---	Sus scrofa mRNA, clone:LVRM10122H12, expressed in liver	hydroxysteroid (17-beta) dehydrogenase 2 [Bos taurus] gb|ABH02937.1| 17-beta hydroxysteroid dehydrogenase 2 [Bos taurus]	0.236423	8.20175
S phase	AK232148	LOC100153712	Sus scrofa mRNA, clone:LNG010089G07, expressed in lung	CDK2-associated protein 1, isoform CRA_a [Homo sapiens]	0.236423	8.20175
S phase of mitotic cell cycle	AK232148	LOC100153712	Sus scrofa mRNA, clone:LNG010089G07, expressed in lung	CDK2-associated protein 1, isoform CRA_a [Homo sapiens]	0.236423	8.20175
selenocysteine incorporation	DN102256	---	1097152 MARC 4PIG Sus scrofa cDNA 5', mRNA sequence	tRNA selenocysteine associated protein 1 [Homo sapiens] ref|XP_001504030.1| PREDICTED: similar to tRNA selenocysteine-associated protein 1 (SECp43) [Equus caballus] sp|Q9NX07|TSAP1_HUMAN RecName: Full=tRNA selenocysteine-associated protein 1; AltName: Ful	0.236423	8.20175
sterol catabolic process	AK234218	---	Sus scrofa mRNA, clone:OVR010028H07, expressed in ovary	KIAA0064 [Homo sapiens]	0.236423	8.20175
suckling behavior	BX665103	---	BX665103 Sus Scrofa library (scag) Sus scrofa cDNA clone scag0004.c.03 5prim, mRNA sequence		0.236423	8.20175
transcription from RNA polymerase I promoter	AK233336	---	Sus scrofa mRNA, clone:LVRM10123E12, expressed in liver	PREDICTED: similar to Transcription termination factor 1 (TTF-1) (TTF-I) (RNA polymerase I termination factor) [Equus caballus]	0.236423	8.20175
translational readthrough	DN102256	---	1097152 MARC 4PIG Sus scrofa cDNA 5', mRNA sequence	tRNA selenocysteine associated protein 1 [Homo sapiens] ref|XP_001504030.1| PREDICTED: similar to tRNA selenocysteine-associated protein 1 (SECp43) [Equus caballus] sp|Q9NX07|TSAP1_HUMAN RecName: Full=tRNA selenocysteine-associated protein 1; AltName: Ful	0.236423	8.20175
triacylglycerol metabolic process	EU030283	SIRT1	Sus scrofa sirtuin 1 (SIRT1) mRNA, complete cds	sirtuin 1 [Sus scrofa]	0.236423	8.20175
UV protection	DB784143	---	DB784143 full-length enriched swine cDNA library, adult adrenal gland Sus scrofa cDNA clone ADR010030D08 5', mRNA sequence	XPG-complementing protein [Bos taurus] gb|AAI07529.1| Excision repair cross-complementing rodent repair deficiency, complementation group 5 [Bos taurus]	0.236423	8.20175
white fat cell differentiation	EU030283	SIRT1	Sus scrofa sirtuin 1 (SIRT1) mRNA, complete cds	sirtuin 1 [Sus scrofa]	0.236423	8.20175
intracellular signaling cascade	AK233167	---	Sus scrofa mRNA, clone:LVRM10093E12, expressed in liver	unnamed protein product [Homo sapiens]	0.238452	0.688696
intracellular signaling cascade	AK237480	---	Sus scrofa mRNA, clone:SPL010051C09, expressed in spleen	PREDICTED: similar to B-cell CLL/lymphoma 3 [Bos taurus]	0.238452	0.688696
intracellular signaling cascade	AK238048	HGNT-IV-H	Sus scrofa mRNA, clone:TCH010034D07, expressed in trachea	PREDICTED: similar to Bcl-2-like 13 protein (Mil1 protein) (Bcl-rambo) [Canis familiaris]	0.238452	0.688696
intracellular signaling cascade	AK238062	---	Sus scrofa mRNA, clone:TCH010036C04, expressed in trachea	PREDICTED: plexin B1 [Equus caballus]	0.238452	0.688696
intracellular signaling cascade	AK240299	---	Sus scrofa mRNA, clone:UTR010052A08, expressed in uterus	PREDICTED: CASP8 associated protein 2 [Equus caballus]	0.238452	0.688696
intracellular signaling cascade	BI183962	---	UNL-P-FN-cf-h-03-0-UNL.s1 UNL-P-FN Sus scrofa cDNA clone UNL-P-FN-cf-h-03-0-UNL 3', mRNA sequence	RAS p21 protein activator 1 [Mus musculus]	0.238452	0.688696
intracellular signaling cascade	CK467652	---	938969 MARC 4PIG Sus scrofa cDNA 5', mRNA sequence	PREDICTED: similar to TAO kinase 2 isoform 1 [Canis familiaris]	0.238452	0.688696
intracellular signaling cascade	CN164036	---	994150 MARC 4PIG Sus scrofa cDNA 5', mRNA sequence	PREDICTED: par-3 partitioning defective 3 homolog (C. elegans) [Bos taurus]	0.238452	0.688696
intracellular signaling cascade	DN100756	---	1000136 MARC 4PIG Sus scrofa cDNA 5', mRNA sequence	PREDICTED: similar to dual-specificity tyrosine-(Y)-phosphorylation regulated kinase 2 [Bos taurus]	0.238452	0.688696
intracellular signaling cascade	DN126428	---	1140360 MARC 4PIG Sus scrofa cDNA 5', mRNA sequence	PREDICTED: death-associated protein kinase 1 [Equus caballus]	0.238452	0.688696
intracellular signaling cascade	DT326486	---	SusFleck_BF_0117_0120_5_pCNS_B06 SusFleck Backfat Sus scrofa cDNA clone 0117_0120_B06 5', mRNA sequence	signal-induced proliferation-associated gene 1 [Bos taurus] gb|AAI49323.1| SIPA1 protein [Bos taurus]	0.238452	0.688696
negative regulation of gene expression	AK230658	---	Sus scrofa mRNA, clone:AMP010021H04, expressed in alveolar macrophage	histone deacetylase 1 [Bos taurus] sp|Q32PJ8|HDAC1_BOVIN RecName: Full=Histone deacetylase 1; Short=HD1 gb|AAI08089.1| Histone deacetylase 1 [Bos taurus] gb|ABS45034.1| histone deacetylase 1 [Bos taurus]	0.239901	1.49123
negative regulation of gene expression	AK233501	---	Sus scrofa mRNA, clone:LVRM10160A04, expressed in liver	PREDICTED: similar to TG-interacting factor isoform c [Canis familiaris] ref|XP_851536.1| PREDICTED: similar to TG-interacting factor isoform c [Canis familiaris]	0.239901	1.49123
negative regulation of gene expression	AK234050	---	Sus scrofa mRNA, clone:MLN010103C02, expressed in mesenteric lymph node	CCCTC-binding factor [Bos taurus] gb|AAI23742.1| CCCTC-binding factor (zinc finger protein) [Bos taurus]	0.239901	1.49123
negative regulation of gene expression	AK234381	---	Sus scrofa mRNA, clone:OVR010050H05, expressed in ovary	PREDICTED: similar to PHD finger protein 12 (PHD factor 1) (Pf1) [Equus caballus]	0.239901	1.49123
negative regulation of gene expression	AK235335	DLAT	Sus scrofa mRNA, clone:OVRM10070A06, expressed in ovary	PREDICTED: similar to transcription factor-like protein 4 isoform 1 [Bos taurus]	0.239901	1.49123
negative regulation of gene expression	AK237480	---	Sus scrofa mRNA, clone:SPL010051C09, expressed in spleen	PREDICTED: similar to B-cell CLL/lymphoma 3 [Bos taurus]	0.239901	1.49123
negative regulation of gene expression	AK239423	---	Sus scrofa mRNA, clone:THY010102F11, expressed in thymus	metastasis associated 1 family, member 2 [Bos taurus] gb|AAI14674.1| Metastasis associated 1 family, member 2 [Bos taurus]	0.239901	1.49123
negative regulation of gene expression	AY609525	---	Sus scrofa clone Clu_1561.scr.msk.p1.Contig1, mRNA sequence	mCG119115, isoform CRA_b [Mus musculus]	0.239901	1.49123
negative regulation of gene expression	CK467405	---	938702 MARC 4PIG Sus scrofa cDNA 5', mRNA sequence		0.239901	1.49123
negative regulation of gene expression	CK467896	---	939242 MARC 4PIG Sus scrofa cDNA 5', mRNA sequence		0.239901	1.49123
negative regulation of gene expression	EU030283	SIRT1	Sus scrofa sirtuin 1 (SIRT1) mRNA, complete cds	sirtuin 1 [Sus scrofa]	0.239901	1.49123
cell junction assembly	AK240469	CTNNA1	Sus scrofa mRNA, clone:UTR010076H11, expressed in uterus	unnamed protein product [Homo sapiens]	0.241471	3.2807
cell junction assembly	CF106657	---	ZP0913G1 Pig liver cDNA Sus scrofa cDNA clone 13G1 similar to Integrin Alpha-6 (ITGA6), mRNA sequence		0.241471	3.2807
cell junction assembly and maintenance	AK240469	CTNNA1	Sus scrofa mRNA, clone:UTR010076H11, expressed in uterus	unnamed protein product [Homo sapiens]	0.241471	3.2807
cell junction assembly and maintenance	CF106657	---	ZP0913G1 Pig liver cDNA Sus scrofa cDNA clone 13G1 similar to Integrin Alpha-6 (ITGA6), mRNA sequence		0.241471	3.2807
chromatin assembly	BX918412	---	BX918412 Sus Scrofa library (scan) Sus scrofa cDNA clone scan0038.i.09 5prim, mRNA sequence		0.241471	3.2807
chromatin assembly	EU030283	SIRT1	Sus scrofa sirtuin 1 (SIRT1) mRNA, complete cds	sirtuin 1 [Sus scrofa]	0.241471	3.2807
heme metabolic process	AK237661	---	Sus scrofa mRNA, clone:SPL010075H03, expressed in spleen	5-aminolevulinate synthase, erythroid-specific, mitochondrial precursor (5-aminolevulinic acid synthase) (Delta-aminolevulinate synthase) (Delta-ALA synthetase) (ALAS-E) gb|AAD41464.1|AF086786_1 erythroid-specific 5-aminolevulinic acid synthase [Delphinap	0.241471	3.2807
heme metabolic process	AK239447	LOC100153636	Sus scrofa mRNA, clone:THY010104D06, expressed in thymus	PREDICTED: protoporphyrinogen oxidase [Sus scrofa]	0.241471	3.2807
homeostasis of number of cells	AK237661	---	Sus scrofa mRNA, clone:SPL010075H03, expressed in spleen	5-aminolevulinate synthase, erythroid-specific, mitochondrial precursor (5-aminolevulinic acid synthase) (Delta-aminolevulinate synthase) (Delta-ALA synthetase) (ALAS-E) gb|AAD41464.1|AF086786_1 erythroid-specific 5-aminolevulinic acid synthase [Delphinap	0.241471	3.2807
homeostasis of number of cells	EF375723	EPAS1	Sus scrofa hypoxia-inducible factor 2 alpha mRNA, complete cds	endothelial PAS domain protein 1 [Sus scrofa] gb|ABN48508.1| hypoxia-inducible factor 2 alpha [Sus scrofa]	0.241471	3.2807
regulation of anti-apoptosis	BI183962	---	UNL-P-FN-cf-h-03-0-UNL.s1 UNL-P-FN Sus scrofa cDNA clone UNL-P-FN-cf-h-03-0-UNL 3', mRNA sequence	RAS p21 protein activator 1 [Mus musculus]	0.241471	3.2807
regulation of anti-apoptosis	EU030283	SIRT1	Sus scrofa sirtuin 1 (SIRT1) mRNA, complete cds	sirtuin 1 [Sus scrofa]	0.241471	3.2807
negative regulation of catalytic activity	EU030283	SIRT1	Sus scrofa sirtuin 1 (SIRT1) mRNA, complete cds	sirtuin 1 [Sus scrofa]	0.247507	0.282819
organ development	AJ945191	---	AJ945191 CSEQRAN17 Sus scrofa cDNA clone C0007308p20 5', mRNA sequence	PREDICTED: similar to smooth muscle myosin heavy chain 11 isoform SM1A isoform 3 [Macaca mulatta]	0.258557	1.33603
organ development	AK230658	---	Sus scrofa mRNA, clone:AMP010021H04, expressed in alveolar macrophage	histone deacetylase 1 [Bos taurus] sp|Q32PJ8|HDAC1_BOVIN RecName: Full=Histone deacetylase 1; Short=HD1 gb|AAI08089.1| Histone deacetylase 1 [Bos taurus] gb|ABS45034.1| histone deacetylase 1 [Bos taurus]	0.258557	1.33603
organ development	AK232904	---	Sus scrofa mRNA, clone:LVRM10049E09, expressed in liver	NFIC protein [Bos taurus]	0.258557	1.33603
organ development	AK237661	---	Sus scrofa mRNA, clone:SPL010075H03, expressed in spleen	5-aminolevulinate synthase, erythroid-specific, mitochondrial precursor (5-aminolevulinic acid synthase) (Delta-aminolevulinate synthase) (Delta-ALA synthetase) (ALAS-E) gb|AAD41464.1|AF086786_1 erythroid-specific 5-aminolevulinic acid synthase [Delphinap	0.258557	1.33603
organ development	AK238792	---	Sus scrofa mRNA, clone:THY010031B03, expressed in thymus	PREDICTED: similar to histone deacetylase 7A isoform 2 [Bos taurus]	0.258557	1.33603
organ development	AK239722	---	Sus scrofa mRNA, clone:THY010125H04, expressed in thymus	PREDICTED: keratin 5 isoform 15 [Macaca mulatta] ref|XP_001097072.1| PREDICTED: keratin 5 isoform 20 [Macaca mulatta]	0.258557	1.33603
organ development	AK240087	CBY1	Sus scrofa mRNA, clone:UTR010029F09, expressed in uterus	chibby homolog 1 [Sus scrofa] gb|ACB38230.1| PKD2 interactor [Sus scrofa]	0.258557	1.33603
organ development	AK240412	SMTN	Sus scrofa mRNA, clone:UTR010066A01, expressed in uterus	PREDICTED: smoothelin isoform 2 [Sus scrofa] ref|XP_001925250.1| PREDICTED: smoothelin isoform 1 [Sus scrofa]	0.258557	1.33603
organ development	AY609516	---	Sus scrofa clone Clu_146952.scr.msk.p1.Contig2, mRNA sequence	leukocyte cell derived chemotaxin 1 precursor [Bos taurus] sp|P17404|LECT1_BOVIN RecName: Full=Chondromodulin-1; AltName: Full=Chondromodulin-I; Short=ChM-I; AltName: Full=Leukocyte cell-derived chemotaxin 1; AltName: Full=Small cartilage-derived glycopro	0.258557	1.33603
organ development	BI183962	---	UNL-P-FN-cf-h-03-0-UNL.s1 UNL-P-FN Sus scrofa cDNA clone UNL-P-FN-cf-h-03-0-UNL 3', mRNA sequence	RAS p21 protein activator 1 [Mus musculus]	0.258557	1.33603
organ development	BX925993	---	BX925993 Sus Scrofa library (scan) Sus scrofa cDNA clone scan0021.f.19 5prim, mRNA sequence		0.258557	1.33603
organ development	CJ024171	---	CJ024171 full-length enriched swine cDNA library, adult trachea Sus scrofa cDNA clone TCH01A020024 5', mRNA sequence	collagen, type II, alpha 1 isoform 2 [Bos taurus]	0.258557	1.33603
organ development	CJ039636	---	CJ039636 full-length enriched swine cDNA library, adult uterus Sus scrofa cDNA clone UTR01G090105 5', mRNA sequence	PREDICTED: similar to lymphocyte antigen 6 complex, locus H [Equus caballus]	0.258557	1.33603
organ development	CN156635	---	944044 MARC 4PIG Sus scrofa cDNA 5', mRNA sequence	unnamed protein product [Homo sapiens]	0.258557	1.33603
organ development	DN111609	---	1110747 MARC 4PIG Sus scrofa cDNA 5', mRNA sequence	laminin alpha 3 [Canis familiaris]	0.258557	1.33603
organ development	EF375723	EPAS1	Sus scrofa hypoxia-inducible factor 2 alpha mRNA, complete cds	endothelial PAS domain protein 1 [Sus scrofa] gb|ABN48508.1| hypoxia-inducible factor 2 alpha [Sus scrofa]	0.258557	1.33603
organ development	EU714324	VEGFA	Sus scrofa vascular endothelial growth factor mRNA, partial cds	vascular endothelial growth factor [Sus scrofa]	0.258557	1.33603
organ development	EW423367	---	rnca08b_j3.y1 nca Sus scrofa cDNA 5', mRNA sequence		0.258557	1.33603
signal transduction	AB271924	FGFR2	Sus scrofa FGFR2 mRNA for fibroblast growth factor receptor 2, complete cds	fibroblast growth factor receptor 2 [Sus scrofa] dbj|BAF62299.1| fibroblast growth factor receptor 2 [Sus scrofa]	0.264145	0.814917
signal transduction	AK231328	---	Sus scrofa mRNA, clone:ITT010038B12, expressed in intestine	PREDICTED: similar to Gastrin-releasing peptide receptor (GRP-R) (GRP-preferring bombesin receptor) [Equus caballus]	0.264145	0.814917
signal transduction	AK231690	---	Sus scrofa mRNA, clone:LNG010008G03, expressed in lung	G protein-coupled receptor, family C, group 5, member A [Bos taurus] gb|AAI05148.1| G protein-coupled receptor, family C, group 5, member A [Bos taurus]	0.264145	0.814917
signal transduction	AK233167	---	Sus scrofa mRNA, clone:LVRM10093E12, expressed in liver	unnamed protein product [Homo sapiens]	0.264145	0.814917
signal transduction	AK236076	---	Sus scrofa mRNA, clone:OVRM10150E12, expressed in ovary	Grb10 splice variant 4 [Sus scrofa] gb|ABO93317.1| Grb10 splice variant 6 [Sus scrofa] gb|ABO93318.1| Grb10 splice variant 7 [Sus scrofa] gb|ABO93320.1| Grb10 splice variant 9 [Sus scrofa]	0.264145	0.814917
signal transduction	AK236391	---	Sus scrofa mRNA, clone:OVRM10188B03, expressed in ovary	frizzled-related protein [synthetic construct] gb|AAX36148.1| frizzled-related protein [synthetic construct] gb|AAX43247.1| frizzled-related protein [synthetic construct]	0.264145	0.814917
signal transduction	AK236402	---	Sus scrofa mRNA, clone:OVRM10188H03, expressed in ovary	actin-like 6A [Bos taurus] gb|AAI34614.1| ACTL6A protein [Bos taurus]	0.264145	0.814917
signal transduction	AK237480	---	Sus scrofa mRNA, clone:SPL010051C09, expressed in spleen	PREDICTED: similar to B-cell CLL/lymphoma 3 [Bos taurus]	0.264145	0.814917
signal transduction	AK238048	HGNT-IV-H	Sus scrofa mRNA, clone:TCH010034D07, expressed in trachea	PREDICTED: similar to Bcl-2-like 13 protein (Mil1 protein) (Bcl-rambo) [Canis familiaris]	0.264145	0.814917
signal transduction	AK238062	---	Sus scrofa mRNA, clone:TCH010036C04, expressed in trachea	PREDICTED: plexin B1 [Equus caballus]	0.264145	0.814917
signal transduction	AK238171	---	Sus scrofa mRNA, clone:TCH010055G04, expressed in trachea	PREDICTED: protein tyrosine phosphatase, receptor type, F isoform 1 [Equus caballus]	0.264145	0.814917
signal transduction	AK238347	---	Sus scrofa mRNA, clone:TCH010088B08, expressed in trachea	PREDICTED: diacylglycerol kinase, zeta 104kDa [Macaca mulatta]	0.264145	0.814917
signal transduction	AK240299	---	Sus scrofa mRNA, clone:UTR010052A08, expressed in uterus	PREDICTED: CASP8 associated protein 2 [Equus caballus]	0.264145	0.814917
signal transduction	AK240610	---	Sus scrofa mRNA, clone:UTR010106F11, expressed in uterus	PREDICTED: similar to Frizzled-5 precursor (Fz-5) (hFz5) (FzE5) [Bos taurus]	0.264145	0.814917
signal transduction	BI183962	---	UNL-P-FN-cf-h-03-0-UNL.s1 UNL-P-FN Sus scrofa cDNA clone UNL-P-FN-cf-h-03-0-UNL 3', mRNA sequence	RAS p21 protein activator 1 [Mus musculus]	0.264145	0.814917
signal transduction	BI184471	---	UNL-P-FN-co-g-01-0-UNL.s1 UNL-P-FN Sus scrofa cDNA clone UNL-P-FN-co-g-01-0-UNL 3', mRNA sequence	PREDICTED: similar to Platelet-derived growth factor B chain precursor (PDGF B-chain) (Platelet-derived growth factor beta polypeptide) (PDGF-2) (c-sis) (Becaplermin) [Equus caballus]	0.264145	0.814917
signal transduction	BW964923	---	BW964923 full-length enriched swine cDNA library, adult ovary Sus scrofa cDNA clone OVR010059H10 5', mRNA sequence	PREDICTED: similar to deltex 3 homolog isoform 1 [Equus caballus]	0.264145	0.814917
signal transduction	CK463582	LOC414908	934496 MARC 4PIG Sus scrofa cDNA 5', mRNA sequence	vascular endotheial growth factor 2 [Sus scrofa]	0.264145	0.814917
signal transduction	CK467191	---	938474 MARC 4PIG Sus scrofa cDNA 5', mRNA sequence		0.264145	0.814917
signal transduction	CK467652	---	938969 MARC 4PIG Sus scrofa cDNA 5', mRNA sequence	PREDICTED: similar to TAO kinase 2 isoform 1 [Canis familiaris]	0.264145	0.814917
signal transduction	CN164036	---	994150 MARC 4PIG Sus scrofa cDNA 5', mRNA sequence	PREDICTED: par-3 partitioning defective 3 homolog (C. elegans) [Bos taurus]	0.264145	0.814917
signal transduction	DN100756	---	1000136 MARC 4PIG Sus scrofa cDNA 5', mRNA sequence	PREDICTED: similar to dual-specificity tyrosine-(Y)-phosphorylation regulated kinase 2 [Bos taurus]	0.264145	0.814917
signal transduction	DN103602	---	1098800 MARC 4PIG Sus scrofa cDNA 5', mRNA sequence	PREDICTED: similar to neuropeptide FF-amide peptide precursor isoform 2 [Macaca mulatta]	0.264145	0.814917
signal transduction	DN104024	---	1099273 MARC 4PIG Sus scrofa cDNA 3', mRNA sequence	PREDICTED: similar to Ectonucleotide pyrophosphatase/phosphodiesterase family member 2 precursor (E-NPP 2) (Extracellular lysophospholipase D) (LysoPLD) (Autotaxin) isoform 2 [Equus caballus]	0.264145	0.814917
signal transduction	DN114486	---	1113859 MARC 4PIG Sus scrofa cDNA 5', mRNA sequence	PREDICTED: similar to Ribosomal protein S6 kinase beta-2 (S6K2) (70 kDa ribosomal protein S6 kinase 2) (p70-S6KB) (p70 ribosomal S6 kinase beta) (p70 S6Kbeta) (p70 S6 kinase beta) (S6K-beta) (p70-beta) (S6 kinase-related kinase) (SRK) (Serine/threonine-pr	0.264145	0.814917
signal transduction	DN121268	---	1121355 MARC 4PIG Sus scrofa cDNA 3', mRNA sequence	PREDICTED: similar to RGM domain family, member B [Equus caballus]	0.264145	0.814917
signal transduction	DN126428	---	1140360 MARC 4PIG Sus scrofa cDNA 5', mRNA sequence	PREDICTED: death-associated protein kinase 1 [Equus caballus]	0.264145	0.814917
signal transduction	DN128002	---	1142049 MARC 4PIG Sus scrofa cDNA 5', mRNA sequence		0.264145	0.814917
signal transduction	DT326486	---	SusFleck_BF_0117_0120_5_pCNS_B06 SusFleck Backfat Sus scrofa cDNA clone 0117_0120_B06 5', mRNA sequence	signal-induced proliferation-associated gene 1 [Bos taurus] gb|AAI49323.1| SIPA1 protein [Bos taurus]	0.264145	0.814917
signal transduction	EW111074	---	reje31b_m14.y1 eje Sus scrofa cDNA 5', mRNA sequence	PREDICTED: similar to von Willebrand factor-cleaving protease [Bos taurus]	0.264145	0.814917
signal transduction	EW144888	---	rese17c_m9.y1 ese Sus scrofa cDNA 5', mRNA sequence	PREDICTED: fibroblast growth factor receptor 4 [Bos taurus]	0.264145	0.814917
blood vessel morphogenesis	BI183962	---	UNL-P-FN-cf-h-03-0-UNL.s1 UNL-P-FN Sus scrofa cDNA clone UNL-P-FN-cf-h-03-0-UNL 3', mRNA sequence	RAS p21 protein activator 1 [Mus musculus]	0.265869	2.34336
blood vessel morphogenesis	EF375723	EPAS1	Sus scrofa hypoxia-inducible factor 2 alpha mRNA, complete cds	endothelial PAS domain protein 1 [Sus scrofa] gb|ABN48508.1| hypoxia-inducible factor 2 alpha [Sus scrofa]	0.265869	2.34336
blood vessel morphogenesis	EU714324	VEGFA	Sus scrofa vascular endothelial growth factor mRNA, partial cds	vascular endothelial growth factor [Sus scrofa]	0.265869	2.34336
regulation of cell adhesion	AK236891	---	Sus scrofa mRNA, clone:PBL010034C02, expressed in periphral blood mononuclear cell	pleckstrin homology, Sec7 and coiled-coil domains 1 [Mus musculus] emb|CAM23298.1| pleckstrin homology, Sec7 and coiled-coil domains 1 [Mus musculus] emb|CAM19830.1| pleckstrin homology, Sec7 and coiled-coil domains 1 [Mus musculus] gb|EDL34652.1| pleckst	0.265869	2.34336
regulation of cell adhesion	BI183962	---	UNL-P-FN-cf-h-03-0-UNL.s1 UNL-P-FN Sus scrofa cDNA clone UNL-P-FN-cf-h-03-0-UNL 3', mRNA sequence	RAS p21 protein activator 1 [Mus musculus]	0.265869	2.34336
regulation of cell adhesion	DT326486	---	SusFleck_BF_0117_0120_5_pCNS_B06 SusFleck Backfat Sus scrofa cDNA clone 0117_0120_B06 5', mRNA sequence	signal-induced proliferation-associated gene 1 [Bos taurus] gb|AAI49323.1| SIPA1 protein [Bos taurus]	0.265869	2.34336
regulation of cell differentiation	EU030283	SIRT1	Sus scrofa sirtuin 1 (SIRT1) mRNA, complete cds	sirtuin 1 [Sus scrofa]	0.273104	0.29292
multicellular organismal development	AJ945191	---	AJ945191 CSEQRAN17 Sus scrofa cDNA clone C0007308p20 5', mRNA sequence	PREDICTED: similar to smooth muscle myosin heavy chain 11 isoform SM1A isoform 3 [Macaca mulatta]	0.273142	1.21009
multicellular organismal development	AK230658	---	Sus scrofa mRNA, clone:AMP010021H04, expressed in alveolar macrophage	histone deacetylase 1 [Bos taurus] sp|Q32PJ8|HDAC1_BOVIN RecName: Full=Histone deacetylase 1; Short=HD1 gb|AAI08089.1| Histone deacetylase 1 [Bos taurus] gb|ABS45034.1| histone deacetylase 1 [Bos taurus]	0.273142	1.21009
multicellular organismal development	AK232904	---	Sus scrofa mRNA, clone:LVRM10049E09, expressed in liver	NFIC protein [Bos taurus]	0.273142	1.21009
multicellular organismal development	AK233501	---	Sus scrofa mRNA, clone:LVRM10160A04, expressed in liver	PREDICTED: similar to TG-interacting factor isoform c [Canis familiaris] ref|XP_851536.1| PREDICTED: similar to TG-interacting factor isoform c [Canis familiaris]	0.273142	1.21009
multicellular organismal development	AK234246	---	Sus scrofa mRNA, clone:OVR010032H05, expressed in ovary	ras-related C3 botulinum toxin substrate 3 [synthetic construct]	0.273142	1.21009
multicellular organismal development	AK236391	---	Sus scrofa mRNA, clone:OVRM10188B03, expressed in ovary	frizzled-related protein [synthetic construct] gb|AAX36148.1| frizzled-related protein [synthetic construct] gb|AAX43247.1| frizzled-related protein [synthetic construct]	0.273142	1.21009
multicellular organismal development	AK237661	---	Sus scrofa mRNA, clone:SPL010075H03, expressed in spleen	5-aminolevulinate synthase, erythroid-specific, mitochondrial precursor (5-aminolevulinic acid synthase) (Delta-aminolevulinate synthase) (Delta-ALA synthetase) (ALAS-E) gb|AAD41464.1|AF086786_1 erythroid-specific 5-aminolevulinic acid synthase [Delphinap	0.273142	1.21009
multicellular organismal development	AK238792	---	Sus scrofa mRNA, clone:THY010031B03, expressed in thymus	PREDICTED: similar to histone deacetylase 7A isoform 2 [Bos taurus]	0.273142	1.21009
multicellular organismal development	AK239722	---	Sus scrofa mRNA, clone:THY010125H04, expressed in thymus	PREDICTED: keratin 5 isoform 15 [Macaca mulatta] ref|XP_001097072.1| PREDICTED: keratin 5 isoform 20 [Macaca mulatta]	0.273142	1.21009
multicellular organismal development	AK240087	CBY1	Sus scrofa mRNA, clone:UTR010029F09, expressed in uterus	chibby homolog 1 [Sus scrofa] gb|ACB38230.1| PKD2 interactor [Sus scrofa]	0.273142	1.21009
multicellular organismal development	AK240412	SMTN	Sus scrofa mRNA, clone:UTR010066A01, expressed in uterus	PREDICTED: smoothelin isoform 2 [Sus scrofa] ref|XP_001925250.1| PREDICTED: smoothelin isoform 1 [Sus scrofa]	0.273142	1.21009
multicellular organismal development	AK240553	---	Sus scrofa mRNA, clone:UTR010098A04, expressed in uterus	PREDICTED: S100 calcium binding protein, beta (neural) isoform 1 [Macaca mulatta] ref|XP_001098016.1| PREDICTED: S100 calcium binding protein, beta (neural) isoform 3 [Macaca mulatta] ref|XP_001097929.1| PREDICTED: S100 calcium binding protein, beta (neur	0.273142	1.21009
multicellular organismal development	AY253338	B3GNT5	Sus scrofa beta-1,3-N-acetylglucosaminyltransferase 5 (B3GNT5) mRNA, complete cds	UDP-GlcNAc:betaGal beta-1,3-N-acetylglucosaminyltransferase 5 [Sus scrofa] sp|Q864U8|B3GN5_PIG UDP-GlcNAc:betaGal beta-1,3-N-acetylglucosaminyltransferase 5 (Beta-1,3-N-acetylglucosaminyltransferase-5) (Beta3Gn-T5) (BGnT-5) gb|AAO92023.1| beta-1,3-N-acety	0.273142	1.21009
multicellular organismal development	AY609516	---	Sus scrofa clone Clu_146952.scr.msk.p1.Contig2, mRNA sequence	leukocyte cell derived chemotaxin 1 precursor [Bos taurus] sp|P17404|LECT1_BOVIN RecName: Full=Chondromodulin-1; AltName: Full=Chondromodulin-I; Short=ChM-I; AltName: Full=Leukocyte cell-derived chemotaxin 1; AltName: Full=Small cartilage-derived glycopro	0.273142	1.21009
multicellular organismal development	AY609807	---	Sus scrofa clone Clu_32102.scr.msk.p1.Contig3, mRNA sequence	PREDICTED: similar to Dynein, cytoplasmic 2, light intermediate chain 1 [Equus caballus]	0.273142	1.21009
multicellular organismal development	BI183962	---	UNL-P-FN-cf-h-03-0-UNL.s1 UNL-P-FN Sus scrofa cDNA clone UNL-P-FN-cf-h-03-0-UNL 3', mRNA sequence	RAS p21 protein activator 1 [Mus musculus]	0.273142	1.21009
multicellular organismal development	BI186417	---	UNL-P-FN-ae-h-11-0-UNL.s4 UNL-P-FN Sus scrofa cDNA clone UNL-P-FN-ae-h-11-0-UNL 3', mRNA sequence		0.273142	1.21009
multicellular organismal development	BX665103	---	BX665103 Sus Scrofa library (scag) Sus scrofa cDNA clone scag0004.c.03 5prim, mRNA sequence		0.273142	1.21009
multicellular organismal development	BX925993	---	BX925993 Sus Scrofa library (scan) Sus scrofa cDNA clone scan0021.f.19 5prim, mRNA sequence		0.273142	1.21009
multicellular organismal development	CJ008695	---	CJ008695 full-length enriched swine cDNA library, adult mesenteric lymph node Sus scrofa cDNA clone MLN01B080013 5', mRNA sequence	unnamed protein product [Homo sapiens]	0.273142	1.21009
multicellular organismal development	CJ024171	---	CJ024171 full-length enriched swine cDNA library, adult trachea Sus scrofa cDNA clone TCH01A020024 5', mRNA sequence	collagen, type II, alpha 1 isoform 2 [Bos taurus]	0.273142	1.21009
multicellular organismal development	CJ039636	---	CJ039636 full-length enriched swine cDNA library, adult uterus Sus scrofa cDNA clone UTR01G090105 5', mRNA sequence	PREDICTED: similar to lymphocyte antigen 6 complex, locus H [Equus caballus]	0.273142	1.21009
multicellular organismal development	CN156635	---	944044 MARC 4PIG Sus scrofa cDNA 5', mRNA sequence	unnamed protein product [Homo sapiens]	0.273142	1.21009
multicellular organismal development	CN163671	CDH11	953214 MARC 4PIG Sus scrofa cDNA 3', mRNA sequence		0.273142	1.21009
multicellular organismal development	CN164036	---	994150 MARC 4PIG Sus scrofa cDNA 5', mRNA sequence	PREDICTED: par-3 partitioning defective 3 homolog (C. elegans) [Bos taurus]	0.273142	1.21009
multicellular organismal development	CV873718	---	PDUts1118A08 Porcine testis cDNA library I Sus scrofa cDNA clone PDUts1118A08 5' similar to homologue to ref|NM_001670.1| Homo sapiens armadillo repeat gene deletes in velocardiofacial syndrome (ARVCF), mRNA, mRNA sequence	PREDICTED: similar to Armadillo repeat protein deleted in velo-cardio-facial syndrome [Sus scrofa]	0.273142	1.21009
multicellular organismal development	CV875685	---	PDUts1142E07 Porcine testis cDNA library I Sus scrofa cDNA clone PDUts1142E07 5' similar to homologue to ref|NM_025980.1| Mus musculus Notch-regulated ankyrin repeat protein (Nrarp), mRNA, mRNA sequence	PREDICTED: hypothetical protein [Monodelphis domestica]	0.273142	1.21009
multicellular organismal development	DB784140	---	DB784140 full-length enriched swine cDNA library, adult adrenal gland Sus scrofa cDNA clone ADR010030D05 5', mRNA sequence	PREDICTED: AHNAK nucleoprotein [Equus caballus]	0.273142	1.21009
multicellular organismal development	DB805600	---	DB805600 full-length enriched swine cDNA library, adult skin Sus scrofa cDNA clone SKNB10093D06 5', mRNA sequence		0.273142	1.21009
multicellular organismal development	DN111609	---	1110747 MARC 4PIG Sus scrofa cDNA 5', mRNA sequence	laminin alpha 3 [Canis familiaris]	0.273142	1.21009
multicellular organismal development	DY685091	---	BMILT203 Banna Minipig Inbred line liver tissue cDNA library Sus scrofa cDNA, mRNA sequence		0.273142	1.21009
multicellular organismal development	EF375723	EPAS1	Sus scrofa hypoxia-inducible factor 2 alpha mRNA, complete cds	endothelial PAS domain protein 1 [Sus scrofa] gb|ABN48508.1| hypoxia-inducible factor 2 alpha [Sus scrofa]	0.273142	1.21009
multicellular organismal development	EU714324	VEGFA	Sus scrofa vascular endothelial growth factor mRNA, partial cds	vascular endothelial growth factor [Sus scrofa]	0.273142	1.21009
multicellular organismal development	EW036194	---	rcte08_m23.y1 cte Sus scrofa cDNA 5', mRNA sequence	PREDICTED: similar to sperm-associated cation channel 2 isoform 1 [Canis familiaris]	0.273142	1.21009
multicellular organismal development	EW423367	---	rnca08b_j3.y1 nca Sus scrofa cDNA 5', mRNA sequence		0.273142	1.21009
multicellular organismal development	EW430401	---	rnca31b_a14.y1 nca Sus scrofa cDNA 5', mRNA sequence	PREDICTED: matrilin 3 [Bos taurus]	0.273142	1.21009
amino sugar metabolic process	AY609527	LOC100156015	Sus scrofa clone Clu_15754.scr.msk.p1.Contig2, mRNA sequence	phosphoglucomutase 3 [Bos taurus] gb|AAI12555.1| Phosphoglucomutase 3 [Bos taurus]	0.283671	2.98245
amino sugar metabolic process	DQ132898	GNE	Sus scrofa UDP-N-acetylglucosamine-2-epimerase/N-acetylmannosamine kinase (Gne) mRNA, complete cds	UDP-N-acetylglucosamine-2-epimerase/N-acetylmannosamine kinase [Sus scrofa]	0.283671	2.98245
fat cell differentiation	AK240087	CBY1	Sus scrofa mRNA, clone:UTR010029F09, expressed in uterus	chibby homolog 1 [Sus scrofa] gb|ACB38230.1| PKD2 interactor [Sus scrofa]	0.283671	2.98245
fat cell differentiation	EU030283	SIRT1	Sus scrofa sirtuin 1 (SIRT1) mRNA, complete cds	sirtuin 1 [Sus scrofa]	0.283671	2.98245
striated muscle cell differentiation	AJ945191	---	AJ945191 CSEQRAN17 Sus scrofa cDNA clone C0007308p20 5', mRNA sequence	PREDICTED: similar to smooth muscle myosin heavy chain 11 isoform SM1A isoform 3 [Macaca mulatta]	0.283671	2.98245
striated muscle cell differentiation	AK240087	CBY1	Sus scrofa mRNA, clone:UTR010029F09, expressed in uterus	chibby homolog 1 [Sus scrofa] gb|ACB38230.1| PKD2 interactor [Sus scrofa]	0.283671	2.98245
electron transport chain	AK238737	SDHD	Sus scrofa mRNA, clone:THY010023B06, expressed in thymus	succinate dehydrogenase complex subunit D precursor [Sus scrofa]	0.286793	0.298245
regulation of transcription, DNA-dependent	AK230605	LOC100153639	Sus scrofa mRNA, clone:AMP010015D09, expressed in alveolar macrophage	cyclin C prf||2208321A cyclin C	0.287916	0.812917
regulation of transcription, DNA-dependent	AK232799	---	Sus scrofa mRNA, clone:LVRM10029A01, expressed in liver	sequestosome 1 [Bos taurus] gb|AAI08088.1| Sequestosome 1 [Bos taurus]	0.287916	0.812917
regulation of transcription, DNA-dependent	AK232904	---	Sus scrofa mRNA, clone:LVRM10049E09, expressed in liver	NFIC protein [Bos taurus]	0.287916	0.812917
regulation of transcription, DNA-dependent	AK233336	---	Sus scrofa mRNA, clone:LVRM10123E12, expressed in liver	PREDICTED: similar to Transcription termination factor 1 (TTF-1) (TTF-I) (RNA polymerase I termination factor) [Equus caballus]	0.287916	0.812917
regulation of transcription, DNA-dependent	AK233385	LOC100152451	Sus scrofa mRNA, clone:LVRM10136C09, expressed in liver	PREDICTED: similar to SEC14-like 2 [Sus scrofa]	0.287916	0.812917
regulation of transcription, DNA-dependent	AK233501	---	Sus scrofa mRNA, clone:LVRM10160A04, expressed in liver	PREDICTED: similar to TG-interacting factor isoform c [Canis familiaris] ref|XP_851536.1| PREDICTED: similar to TG-interacting factor isoform c [Canis familiaris]	0.287916	0.812917
regulation of transcription, DNA-dependent	AK234050	---	Sus scrofa mRNA, clone:MLN010103C02, expressed in mesenteric lymph node	CCCTC-binding factor [Bos taurus] gb|AAI23742.1| CCCTC-binding factor (zinc finger protein) [Bos taurus]	0.287916	0.812917
regulation of transcription, DNA-dependent	AK234315	LOC100157502	Sus scrofa mRNA, clone:OVR010042G05, expressed in ovary	mediator complex subunit 20 [Bos taurus] gb|AAI46259.1| MED20 protein [Bos taurus]	0.287916	0.812917
regulation of transcription, DNA-dependent	AK234381	---	Sus scrofa mRNA, clone:OVR010050H05, expressed in ovary	PREDICTED: similar to PHD finger protein 12 (PHD factor 1) (Pf1) [Equus caballus]	0.287916	0.812917
regulation of transcription, DNA-dependent	AK235335	DLAT	Sus scrofa mRNA, clone:OVRM10070A06, expressed in ovary	PREDICTED: similar to transcription factor-like protein 4 isoform 1 [Bos taurus]	0.287916	0.812917
regulation of transcription, DNA-dependent	AK236807	---	Sus scrofa mRNA, clone:PBL010010B12, expressed in periphral blood mononuclear cell	PREDICTED: similar to Vacuolar protein sorting-associated protein 72 homolog (Transcription factor-like 1) (Protein YL-1) [Sus scrofa]	0.287916	0.812917
regulation of transcription, DNA-dependent	AK238508	---	Sus scrofa mRNA, clone:TES010047B05, expressed in testis	polyglutamine binding protein 1, isoform CRA_b [Homo sapiens]	0.287916	0.812917
regulation of transcription, DNA-dependent	AK239352	---	Sus scrofa mRNA, clone:THY010096A11, expressed in thymus	protein inhibitor of activated STAT, 3 [Bos taurus] gb|AAI50001.1| PIAS3 protein [Bos taurus]	0.287916	0.812917
regulation of transcription, DNA-dependent	AK239423	---	Sus scrofa mRNA, clone:THY010102F11, expressed in thymus	metastasis associated 1 family, member 2 [Bos taurus] gb|AAI14674.1| Metastasis associated 1 family, member 2 [Bos taurus]	0.287916	0.812917
regulation of transcription, DNA-dependent	AY251012	GATA2	Sus scrofa transcription factor GATA-2 mRNA, complete cds	GATA binding protein 2 [Sus scrofa] gb|AAO73945.1| transcription factor GATA-2 [Sus scrofa]	0.287916	0.812917
regulation of transcription, DNA-dependent	AY609755	---	Sus scrofa clone Clu_2979.scr.msk.p1.Contig1, mRNA sequence	PREDICTED: similar to transcription elongation factor A (SII)-like 8 [Equus caballus]	0.287916	0.812917
regulation of transcription, DNA-dependent	BW978358	---	BW978358 full-length enriched swine cDNA library, adult intestine Sus scrofa cDNA clone ITT010026E03 5', mRNA sequence	PREDICTED: similar to interferon regulatory factor 2 binding protein 2, partial [Bos taurus]	0.287916	0.812917
regulation of transcription, DNA-dependent	CJ027571	---	CJ027571 full-length enriched swine cDNA library, adult trachea Sus scrofa cDNA clone TCH01H100071 5', mRNA sequence	PREDICTED: hypothetical LOC535754 [Bos taurus]	0.287916	0.812917
regulation of transcription, DNA-dependent	CK459834	---	930058 MARC 4PIG Sus scrofa cDNA 3', mRNA sequence		0.287916	0.812917
regulation of transcription, DNA-dependent	CK461926	---	932690 MARC 4PIG Sus scrofa cDNA 5', mRNA sequence	zinc finger protein 2 homolog [Homo sapiens] sp|Q6ZN57|ZFP2_HUMAN RecName: Full=Zinc finger protein 2 homolog; Short=Zfp-2 dbj|BAD18518.1| unnamed protein product [Homo sapiens] gb|AAI32780.1| ZFP2 protein [Homo sapiens] gb|AAI32782.1| Zinc finger protein	0.287916	0.812917
regulation of transcription, DNA-dependent	CK465621	---	936749 MARC 4PIG Sus scrofa cDNA 3', mRNA sequence		0.287916	0.812917
regulation of transcription, DNA-dependent	CK467896	---	939242 MARC 4PIG Sus scrofa cDNA 5', mRNA sequence		0.287916	0.812917
regulation of transcription, DNA-dependent	CV874438	---	PDUts1127A03 Porcine testis cDNA library I Sus scrofa cDNA clone PDUts1127A03 5' similar to homologue to ref|NM_030763.1| Homo sapiens nucleosomal binding protein 1 (NSBP1), mRNA, mRNA sequence		0.287916	0.812917
regulation of transcription, DNA-dependent	DB787974	---	DB787974 full-length enriched swine cDNA library, adult adrenal gland Sus scrofa cDNA clone ADR010073D03 5', mRNA sequence	PREDICTED: similar to Zinc finger protein 16 [Equus caballus]	0.287916	0.812917
regulation of transcription, DNA-dependent	DB805600	---	DB805600 full-length enriched swine cDNA library, adult skin Sus scrofa cDNA clone SKNB10093D06 5', mRNA sequence		0.287916	0.812917
regulation of transcription, DNA-dependent	DQ288899	PLAGL1	Sus scrofa pleiomorphic adenoma gene-like 1 mRNA, complete cds	pleiomorphic adenoma gene-like 1 [Sus scrofa] sp|Q2I689|PLAL1_PIG RecName: Full=Zinc finger protein PLAGL1; AltName: Full=Pleiomorphic adenoma-like protein 1 gb|ABB90556.1| pleiomorphic adenoma gene-like 1 [Sus scrofa]	0.287916	0.812917
regulation of transcription, DNA-dependent	EF375723	EPAS1	Sus scrofa hypoxia-inducible factor 2 alpha mRNA, complete cds	endothelial PAS domain protein 1 [Sus scrofa] gb|ABN48508.1| hypoxia-inducible factor 2 alpha [Sus scrofa]	0.287916	0.812917
regulation of transcription, DNA-dependent	EU030283	SIRT1	Sus scrofa sirtuin 1 (SIRT1) mRNA, complete cds	sirtuin 1 [Sus scrofa]	0.287916	0.812917
muscle development	AJ945191	---	AJ945191 CSEQRAN17 Sus scrofa cDNA clone C0007308p20 5', mRNA sequence	PREDICTED: similar to smooth muscle myosin heavy chain 11 isoform SM1A isoform 3 [Macaca mulatta]	0.293584	1.78299
muscle development	AK240087	CBY1	Sus scrofa mRNA, clone:UTR010029F09, expressed in uterus	chibby homolog 1 [Sus scrofa] gb|ACB38230.1| PKD2 interactor [Sus scrofa]	0.293584	1.78299
muscle development	AK240412	SMTN	Sus scrofa mRNA, clone:UTR010066A01, expressed in uterus	PREDICTED: smoothelin isoform 2 [Sus scrofa] ref|XP_001925250.1| PREDICTED: smoothelin isoform 1 [Sus scrofa]	0.293584	1.78299
muscle development	BX925993	---	BX925993 Sus Scrofa library (scan) Sus scrofa cDNA clone scan0021.f.19 5prim, mRNA sequence		0.293584	1.78299
muscle development	CN156635	---	944044 MARC 4PIG Sus scrofa cDNA 5', mRNA sequence	unnamed protein product [Homo sapiens]	0.293584	1.78299
anatomical structure homeostasis	AK239756	---	Sus scrofa mRNA, clone:THY010202F01, expressed in thymus	telomeric repeat binding factor 2, interacting protein [Bos taurus] gb|AAI20018.1| Telomeric repeat binding factor 2, interacting protein [Bos taurus]	0.29467	2.23684
anatomical structure homeostasis	DY426993	---	1550315 MARC 3PIG Sus scrofa cDNA 5', mRNA sequence	PREDICTED: glycosyltransferase-like 1B [Equus caballus]	0.29467	2.23684
anatomical structure homeostasis	EF375723	EPAS1	Sus scrofa hypoxia-inducible factor 2 alpha mRNA, complete cds	endothelial PAS domain protein 1 [Sus scrofa] gb|ABN48508.1| hypoxia-inducible factor 2 alpha [Sus scrofa]	0.29467	2.23684
cellular aromatic compound metabolic process	AF526879	QDPR	Sus scrofa quinoid dihydropteridine reductase mRNA, complete cds	quinoid dihydropteridine reductase [Sus scrofa] sp|Q8MJ30|DHPR_PIG Dihydropteridine reductase (HDHPR) (Quinoid dihydropteridine reductase) gb|AAM91996.1|AF526879_1 quinoid dihydropteridine reductase [Sus scrofa]	0.29467	2.23684
cellular aromatic compound metabolic process	AK232599	---	Sus scrofa mRNA, clone:LVR010095H08, expressed in liver	PREDICTED: similar to Phenylalanine-4-hydroxylase (PAH) (Phe-4-monooxygenase) [Equus caballus]	0.29467	2.23684
cellular aromatic compound metabolic process	EF375723	EPAS1	Sus scrofa hypoxia-inducible factor 2 alpha mRNA, complete cds	endothelial PAS domain protein 1 [Sus scrofa] gb|ABN48508.1| hypoxia-inducible factor 2 alpha [Sus scrofa]	0.29467	2.23684
heterocycle metabolic process	AK230528	SUCLA2	Sus scrofa mRNA, clone:AMP010006D10, expressed in alveolar macrophage	PREDICTED: similar to succinate-CoA ligase, ADP-forming, beta subunit isoform 1 [Equus caballus]	0.29467	2.23684
heterocycle metabolic process	AK237661	---	Sus scrofa mRNA, clone:SPL010075H03, expressed in spleen	5-aminolevulinate synthase, erythroid-specific, mitochondrial precursor (5-aminolevulinic acid synthase) (Delta-aminolevulinate synthase) (Delta-ALA synthetase) (ALAS-E) gb|AAD41464.1|AF086786_1 erythroid-specific 5-aminolevulinic acid synthase [Delphinap	0.29467	2.23684
heterocycle metabolic process	AK239447	LOC100153636	Sus scrofa mRNA, clone:THY010104D06, expressed in thymus	PREDICTED: protoporphyrinogen oxidase [Sus scrofa]	0.29467	2.23684
cell division	AK234224	---	Sus scrofa mRNA, clone:OVR010029H06, expressed in ovary	cyclin D1 [Bos taurus] sp|Q2KI22|CCND1_BOVIN RecName: Full=G1/S-specific cyclin-D1 gb|AAI12799.1| Cyclin D1 [Bos taurus]	0.296709	1.59478
cell division	AK238043	---	Sus scrofa mRNA, clone:TCH010033G05, expressed in trachea	PREDICTED: similar to centrin 4 [Canis familiaris]	0.296709	1.59478
cell division	AK238751	LOC100153408	Sus scrofa mRNA, clone:THY010026B10, expressed in thymus	PREDICTED: similar to Ring finger protein 8 [Sus scrofa]	0.296709	1.59478
cell division	BI183962	---	UNL-P-FN-cf-h-03-0-UNL.s1 UNL-P-FN Sus scrofa cDNA clone UNL-P-FN-cf-h-03-0-UNL 3', mRNA sequence	RAS p21 protein activator 1 [Mus musculus]	0.296709	1.59478
cell division	CN154831	---	942073 MARC 4PIG Sus scrofa cDNA 3', mRNA sequence	cell division cycle 25 homolog C [Sus scrofa] sp|Q29029|MPIP3_PIG RecName: Full=M-phase inducer phosphatase 3; AltName: Full=Dual specificity phosphatase Cdc25C emb|CAA55123.1| cdc25 protein [Sus scrofa]	0.296709	1.59478
cell division	CN164036	---	994150 MARC 4PIG Sus scrofa cDNA 5', mRNA sequence	PREDICTED: par-3 partitioning defective 3 homolog (C. elegans) [Bos taurus]	0.296709	1.59478
cell division	DN103566	---	1098757 MARC 4PIG Sus scrofa cDNA 5', mRNA sequence		0.296709	1.59478
lipid metabolic process	AK230638	LOC100157274	Sus scrofa mRNA, clone:AMP010019E02, expressed in alveolar macrophage	PREDICTED: similar to Phosphatidylinositol transfer protein beta isoform (PtdIns transfer protein beta) (PtdInsTP) (PI-TP-beta) [Equus caballus]	0.297304	0.713195
lipid metabolic process	AK232531	---	Sus scrofa mRNA, clone:LVR010063C11, expressed in liver	lecithin-cholesterol acyltransferase [Bos taurus] gb|AAI12485.1| Lecithin-cholesterol acyltransferase [Bos taurus]	0.297304	0.713195
lipid metabolic process	AK232541	---	Sus scrofa mRNA, clone:LVR010065E02, expressed in liver	acyl-Coenzyme A oxidase 2, branched chain [Bos taurus] gb|AAI49572.1| ACOX2 protein [Bos taurus]	0.297304	0.713195
lipid metabolic process	AK234218	---	Sus scrofa mRNA, clone:OVR010028H07, expressed in ovary	KIAA0064 [Homo sapiens]	0.297304	0.713195
lipid metabolic process	AK234930	---	Sus scrofa mRNA, clone:OVRM10033C09, expressed in ovary	PREDICTED: similar to Probable ergosterol biosynthetic protein 28 [Canis familiaris]	0.297304	0.713195
lipid metabolic process	AK237645	INSIG1	Sus scrofa mRNA, clone:SPL010073C02, expressed in spleen	insulin induced gene 1 [Bos taurus] sp|A0JNC3|INSI1_BOVIN RecName: Full=Insulin-induced gene 1 protein; Short=INSIG-1 gb|AAI26611.1| Insulin induced gene 1 [Bos taurus]	0.297304	0.713195
lipid metabolic process	AK238335	SBAB-279G2.1	Sus scrofa mRNA, clone:TCH010085G04, expressed in trachea	hydroxysteroid (17-beta) dehydrogenase 8 [Sus scrofa] emb|CAN13294.1| hydroxysteroid (17-beta) dehydrogenase 8 [Sus scrofa] gb|ABU40182.1| hydroxysteroid (17-beta) dehydrogenase 8 [Sus scrofa]	0.297304	0.713195
lipid metabolic process	BX917005	---	BX917005 Sus Scrofa library (scan) Sus scrofa cDNA clone scan0034.a.10 5prim, mRNA sequence		0.297304	0.713195
lipid metabolic process	EF589048	FASN	Sus scrofa fatty acid synthase (FASN) mRNA, complete cds	Chain A, Crystal Structure Of Mammalian Fatty Acid Synthase pdb|2VZ8|B Chain B, Crystal Structure Of Mammalian Fatty Acid Synthase pdb|2VZ9|A Chain A, Crystal Structure Of Mammalian Fatty Acid Synthase In Complex With Nadp pdb|2VZ9|B Chain B, Crystal Stru	0.297304	0.713195
lipid metabolic process	EF625353	CYP39A1	Sus scrofa cytochrome P450 (CYP39A1) mRNA, complete cds	cytochrome P450, family 39, subfamily A, polypeptide 1 [Sus scrofa] gb|ABS58493.1| cytochrome P450 [Sus scrofa]	0.297304	0.713195
lipid metabolic process	EU030283	SIRT1	Sus scrofa sirtuin 1 (SIRT1) mRNA, complete cds	sirtuin 1 [Sus scrofa]	0.297304	0.713195
negative regulation of apoptosis	AK232710	---	Sus scrofa mRNA, clone:LVRM10010G03, expressed in liver	PREDICTED: similar to nucleoside diphosphate kinase type 6 [Canis familiaris]	0.297979	1.66815
negative regulation of apoptosis	AK236886	---	Sus scrofa mRNA, clone:PBL010032H04, expressed in periphral blood mononuclear cell	PREDICTED: baculoviral IAP repeat-containing 6 (apollon) [Equus caballus]	0.297979	1.66815
negative regulation of apoptosis	AK237480	---	Sus scrofa mRNA, clone:SPL010051C09, expressed in spleen	PREDICTED: similar to B-cell CLL/lymphoma 3 [Bos taurus]	0.297979	1.66815
negative regulation of apoptosis	BI183962	---	UNL-P-FN-cf-h-03-0-UNL.s1 UNL-P-FN Sus scrofa cDNA clone UNL-P-FN-cf-h-03-0-UNL 3', mRNA sequence	RAS p21 protein activator 1 [Mus musculus]	0.297979	1.66815
negative regulation of apoptosis	DB784143	---	DB784143 full-length enriched swine cDNA library, adult adrenal gland Sus scrofa cDNA clone ADR010030D08 5', mRNA sequence	XPG-complementing protein [Bos taurus] gb|AAI07529.1| Excision repair cross-complementing rodent repair deficiency, complementation group 5 [Bos taurus]	0.297979	1.66815
negative regulation of apoptosis	DT322069	---	SusFleck_BFN_0009_0012_5_pCNS_M07 SusFleck Backfat Normalized Sus scrofa cDNA clone 0009_0012_M07 5', mRNA sequence		0.297979	1.66815
negative regulation of programmed cell death	AK232710	---	Sus scrofa mRNA, clone:LVRM10010G03, expressed in liver	PREDICTED: similar to nucleoside diphosphate kinase type 6 [Canis familiaris]	0.297979	1.66815
negative regulation of programmed cell death	AK236886	---	Sus scrofa mRNA, clone:PBL010032H04, expressed in periphral blood mononuclear cell	PREDICTED: baculoviral IAP repeat-containing 6 (apollon) [Equus caballus]	0.297979	1.66815
negative regulation of programmed cell death	AK237480	---	Sus scrofa mRNA, clone:SPL010051C09, expressed in spleen	PREDICTED: similar to B-cell CLL/lymphoma 3 [Bos taurus]	0.297979	1.66815
negative regulation of programmed cell death	BI183962	---	UNL-P-FN-cf-h-03-0-UNL.s1 UNL-P-FN Sus scrofa cDNA clone UNL-P-FN-cf-h-03-0-UNL 3', mRNA sequence	RAS p21 protein activator 1 [Mus musculus]	0.297979	1.66815
negative regulation of programmed cell death	DB784143	---	DB784143 full-length enriched swine cDNA library, adult adrenal gland Sus scrofa cDNA clone ADR010030D08 5', mRNA sequence	XPG-complementing protein [Bos taurus] gb|AAI07529.1| Excision repair cross-complementing rodent repair deficiency, complementation group 5 [Bos taurus]	0.297979	1.66815
negative regulation of programmed cell death	DT322069	---	SusFleck_BFN_0009_0012_5_pCNS_M07 SusFleck Backfat Normalized Sus scrofa cDNA clone 0009_0012_M07 5', mRNA sequence		0.297979	1.66815
cell-cell signaling	AK232599	---	Sus scrofa mRNA, clone:LVR010095H08, expressed in liver	PREDICTED: similar to Phenylalanine-4-hydroxylase (PAH) (Phe-4-monooxygenase) [Equus caballus]	0.300316	0.431671
cell-cell signaling	AK236076	---	Sus scrofa mRNA, clone:OVRM10150E12, expressed in ovary	Grb10 splice variant 4 [Sus scrofa] gb|ABO93317.1| Grb10 splice variant 6 [Sus scrofa] gb|ABO93318.1| Grb10 splice variant 7 [Sus scrofa] gb|ABO93320.1| Grb10 splice variant 9 [Sus scrofa]	0.300316	0.431671
neurite development	AK234246	---	Sus scrofa mRNA, clone:OVR010032H05, expressed in ovary	ras-related C3 botulinum toxin substrate 3 [synthetic construct]	0.300988	1.92982
neurite development	AK240553	---	Sus scrofa mRNA, clone:UTR010098A04, expressed in uterus	PREDICTED: S100 calcium binding protein, beta (neural) isoform 1 [Macaca mulatta] ref|XP_001098016.1| PREDICTED: S100 calcium binding protein, beta (neural) isoform 3 [Macaca mulatta] ref|XP_001097929.1| PREDICTED: S100 calcium binding protein, beta (neur	0.300988	1.92982
neurite development	BI186417	---	UNL-P-FN-ae-h-11-0-UNL.s4 UNL-P-FN Sus scrofa cDNA clone UNL-P-FN-ae-h-11-0-UNL 3', mRNA sequence		0.300988	1.92982
neurite development	CN164036	---	994150 MARC 4PIG Sus scrofa cDNA 5', mRNA sequence	PREDICTED: par-3 partitioning defective 3 homolog (C. elegans) [Bos taurus]	0.300988	1.92982
cellular response to stimulus	AB355633	RAD52	Sus scrofa pigRAD52 mRNA for DNA repair protein RAD52, complete cds	RAD52 homolog [Sus scrofa] dbj|BAG09487.1| DNA repair protein RAD52 [Sus scrofa]	0.309858	0.630904
cellular response to stimulus	AK237480	---	Sus scrofa mRNA, clone:SPL010051C09, expressed in spleen	PREDICTED: similar to B-cell CLL/lymphoma 3 [Bos taurus]	0.309858	0.630904
cellular response to stimulus	DB784143	---	DB784143 full-length enriched swine cDNA library, adult adrenal gland Sus scrofa cDNA clone ADR010030D08 5', mRNA sequence	XPG-complementing protein [Bos taurus] gb|AAI07529.1| Excision repair cross-complementing rodent repair deficiency, complementation group 5 [Bos taurus]	0.309858	0.630904
cellular response to stimulus	DN100756	---	1000136 MARC 4PIG Sus scrofa cDNA 5', mRNA sequence	PREDICTED: similar to dual-specificity tyrosine-(Y)-phosphorylation regulated kinase 2 [Bos taurus]	0.309858	0.630904
cellular response to stimulus	EF375723	EPAS1	Sus scrofa hypoxia-inducible factor 2 alpha mRNA, complete cds	endothelial PAS domain protein 1 [Sus scrofa] gb|ABN48508.1| hypoxia-inducible factor 2 alpha [Sus scrofa]	0.309858	0.630904
cellular response to stimulus	EU030283	SIRT1	Sus scrofa sirtuin 1 (SIRT1) mRNA, complete cds	sirtuin 1 [Sus scrofa]	0.309858	0.630904
skeletal development	AY609516	---	Sus scrofa clone Clu_146952.scr.msk.p1.Contig2, mRNA sequence	leukocyte cell derived chemotaxin 1 precursor [Bos taurus] sp|P17404|LECT1_BOVIN RecName: Full=Chondromodulin-1; AltName: Full=Chondromodulin-I; Short=ChM-I; AltName: Full=Leukocyte cell-derived chemotaxin 1; AltName: Full=Small cartilage-derived glycopro	0.313159	1.74505
skeletal development	CJ024171	---	CJ024171 full-length enriched swine cDNA library, adult trachea Sus scrofa cDNA clone TCH01A020024 5', mRNA sequence	collagen, type II, alpha 1 isoform 2 [Bos taurus]	0.313159	1.74505
skeletal development	CN163671	CDH11	953214 MARC 4PIG Sus scrofa cDNA 3', mRNA sequence		0.313159	1.74505
skeletal development	EW423367	---	rnca08b_j3.y1 nca Sus scrofa cDNA 5', mRNA sequence		0.313159	1.74505
skeletal development	EW430401	---	rnca31b_a14.y1 nca Sus scrofa cDNA 5', mRNA sequence	PREDICTED: matrilin 3 [Bos taurus]	0.313159	1.74505
DNA packaging	AK239423	---	Sus scrofa mRNA, clone:THY010102F11, expressed in thymus	metastasis associated 1 family, member 2 [Bos taurus] gb|AAI14674.1| Metastasis associated 1 family, member 2 [Bos taurus]	0.324422	2.13959
DNA packaging	BX918412	---	BX918412 Sus Scrofa library (scan) Sus scrofa cDNA clone scan0038.i.09 5prim, mRNA sequence		0.324422	2.13959
DNA packaging	EU030283	SIRT1	Sus scrofa sirtuin 1 (SIRT1) mRNA, complete cds	sirtuin 1 [Sus scrofa]	0.324422	2.13959
RNA splicing	AK231302	LOC100157752	Sus scrofa mRNA, clone:ITT010033G01, expressed in intestine	ADP-ribosylation-like factor 6 interacting protein 4, isoform CRA_i [Homo sapiens]	0.324456	1.35825
RNA splicing	AK233678	---	Sus scrofa mRNA, clone:LVRM10204A08, expressed in liver	RNA binding motif protein 22 [Homo sapiens] ref|NP_080052.1| RNA binding motif protein 22 [Mus musculus] ref|XP_546302.2| PREDICTED: similar to RNA binding motif protein 22 [Canis familiaris] ref|XP_001108861.1| PREDICTED: similar to RNA binding motif pro	0.324456	1.35825
RNA splicing	AK233823	---	Sus scrofa mRNA, clone:MLN010041H08, expressed in mesenteric lymph node	PREDICTED: similar to MGC142835 protein [Equus caballus]	0.324456	1.35825
RNA splicing	AK239771	---	Sus scrofa mRNA, clone:THY010203F12, expressed in thymus	unnamed protein product [Homo sapiens]	0.324456	1.35825
RNA splicing	AY609798	---	Sus scrofa clone Clu_3164.scr.msk.p1.Contig1, mRNA sequence	PREDICTED: similar to Arginine/serine-rich coiled-coil 1 [Pan troglodytes]	0.324456	1.35825
RNA splicing	AY610165	SFRS10	Sus scrofa clone Clu_8297.scr.msk.p1.Contig3, mRNA sequence	PREDICTED: similar to splicing factor, arginine/serine-rich 10 (transformer 2 homolog, Drosophila) [Canis familiaris]	0.324456	1.35825
RNA splicing	BI182307	---	UNL-P-FN-bg-h-08-0-UNL.s1 UNL-P-FN Sus scrofa cDNA clone UNL-P-FN-bg-h-08-0-UNL 3', mRNA sequence	PREDICTED: similar to serine arginine-rich pre-mRNA splicing factor SR-A1 [Canis familiaris]	0.324456	1.35825
RNA splicing	BI182545	---	UNL-P-FN-bj-f-12-0-UNL.s1 UNL-P-FN Sus scrofa cDNA clone UNL-P-FN-bj-f-12-0-UNL 3', mRNA sequence	unnamed protein product [Mus musculus]	0.324456	1.35825
RNA splicing	CK463600	---	934514 MARC 4PIG Sus scrofa cDNA 5', mRNA sequence	PREDICTED: similar to splicing factor YT521-B isoform 2 [Equus caballus]	0.324456	1.35825
RNA splicing	CN166797	---	998488 MARC 4PIG Sus scrofa cDNA 3', mRNA sequence		0.324456	1.35825
RNA splicing	CX058800	---	PDUts2028C12 Porcine testis cDNA library II Sus scrofa cDNA clone PDUts2028C12 5' similar to homologue to emb|BX571764.1| Homo sapiens mRNA; cDNA DKFZp686J01190 (from clone DKFZp686J01190), mRNA sequence		0.324456	1.35825
RNA splicing	DQ499456	SFRS11	Sus scrofa splicing factor, arginine/serine-rich 11 (SFRS11) mRNA, complete cds	splicing factor, arginine/serine-rich 11 [Sus scrofa] gb|ABF72046.1| splicing factor, arginine/serine-rich 11 [Sus scrofa]	0.324456	1.35825
RNA splicing	DQ972964	SFRS6	Sus scrofa SFRS6 mRNA, complete cds	splicing factor, arginine/serine-rich 6 [Sus scrofa] gb|ABI96200.1| SFRS6 [Sus scrofa]	0.324456	1.35825
regulation of transcription from RNA polymerase II promoter	AK232799	---	Sus scrofa mRNA, clone:LVRM10029A01, expressed in liver	sequestosome 1 [Bos taurus] gb|AAI08088.1| Sequestosome 1 [Bos taurus]	0.326435	1.37652
regulation of transcription from RNA polymerase II promoter	AK232904	---	Sus scrofa mRNA, clone:LVRM10049E09, expressed in liver	NFIC protein [Bos taurus]	0.326435	1.37652
regulation of transcription from RNA polymerase II promoter	AK233336	---	Sus scrofa mRNA, clone:LVRM10123E12, expressed in liver	PREDICTED: similar to Transcription termination factor 1 (TTF-1) (TTF-I) (RNA polymerase I termination factor) [Equus caballus]	0.326435	1.37652
regulation of transcription from RNA polymerase II promoter	AK233501	---	Sus scrofa mRNA, clone:LVRM10160A04, expressed in liver	PREDICTED: similar to TG-interacting factor isoform c [Canis familiaris] ref|XP_851536.1| PREDICTED: similar to TG-interacting factor isoform c [Canis familiaris]	0.326435	1.37652
regulation of transcription from RNA polymerase II promoter	AK234050	---	Sus scrofa mRNA, clone:MLN010103C02, expressed in mesenteric lymph node	CCCTC-binding factor [Bos taurus] gb|AAI23742.1| CCCTC-binding factor (zinc finger protein) [Bos taurus]	0.326435	1.37652
regulation of transcription from RNA polymerase II promoter	AK234315	LOC100157502	Sus scrofa mRNA, clone:OVR010042G05, expressed in ovary	mediator complex subunit 20 [Bos taurus] gb|AAI46259.1| MED20 protein [Bos taurus]	0.326435	1.37652
regulation of transcription from RNA polymerase II promoter	AK239423	---	Sus scrofa mRNA, clone:THY010102F11, expressed in thymus	metastasis associated 1 family, member 2 [Bos taurus] gb|AAI14674.1| Metastasis associated 1 family, member 2 [Bos taurus]	0.326435	1.37652
regulation of transcription from RNA polymerase II promoter	AY251012	GATA2	Sus scrofa transcription factor GATA-2 mRNA, complete cds	GATA binding protein 2 [Sus scrofa] gb|AAO73945.1| transcription factor GATA-2 [Sus scrofa]	0.326435	1.37652
regulation of transcription from RNA polymerase II promoter	CK465621	---	936749 MARC 4PIG Sus scrofa cDNA 3', mRNA sequence		0.326435	1.37652
regulation of transcription from RNA polymerase II promoter	CK467896	---	939242 MARC 4PIG Sus scrofa cDNA 5', mRNA sequence		0.326435	1.37652
regulation of transcription from RNA polymerase II promoter	EF375723	EPAS1	Sus scrofa hypoxia-inducible factor 2 alpha mRNA, complete cds	endothelial PAS domain protein 1 [Sus scrofa] gb|ABN48508.1| hypoxia-inducible factor 2 alpha [Sus scrofa]	0.326435	1.37652
regulation of transcription from RNA polymerase II promoter	EU030283	SIRT1	Sus scrofa sirtuin 1 (SIRT1) mRNA, complete cds	sirtuin 1 [Sus scrofa]	0.326435	1.37652
collagen fibril organization	CJ024171	---	CJ024171 full-length enriched swine cDNA library, adult trachea Sus scrofa cDNA clone TCH01A020024 5', mRNA sequence	collagen, type II, alpha 1 isoform 2 [Bos taurus]	0.327263	2.73392
collagen fibril organization	EW423367	---	rnca08b_j3.y1 nca Sus scrofa cDNA 5', mRNA sequence		0.327263	2.73392
positive regulation of cell migration	BI184471	---	UNL-P-FN-co-g-01-0-UNL.s1 UNL-P-FN Sus scrofa cDNA clone UNL-P-FN-co-g-01-0-UNL 3', mRNA sequence	PREDICTED: similar to Platelet-derived growth factor B chain precursor (PDGF B-chain) (Platelet-derived growth factor beta polypeptide) (PDGF-2) (c-sis) (Becaplermin) [Equus caballus]	0.327263	2.73392
positive regulation of cell migration	CK463582	LOC414908	934496 MARC 4PIG Sus scrofa cDNA 5', mRNA sequence	vascular endotheial growth factor 2 [Sus scrofa]	0.327263	2.73392
regulation of intracellular protein transport	AK237480	---	Sus scrofa mRNA, clone:SPL010051C09, expressed in spleen	PREDICTED: similar to B-cell CLL/lymphoma 3 [Bos taurus]	0.327263	2.73392
regulation of intracellular protein transport	EU030283	SIRT1	Sus scrofa sirtuin 1 (SIRT1) mRNA, complete cds	sirtuin 1 [Sus scrofa]	0.327263	2.73392
regulation of nucleocytoplasmic transport	AK237480	---	Sus scrofa mRNA, clone:SPL010051C09, expressed in spleen	PREDICTED: similar to B-cell CLL/lymphoma 3 [Bos taurus]	0.327263	2.73392
regulation of nucleocytoplasmic transport	EU030283	SIRT1	Sus scrofa sirtuin 1 (SIRT1) mRNA, complete cds	sirtuin 1 [Sus scrofa]	0.327263	2.73392
regulation of RNA metabolic process	AK230605	LOC100153639	Sus scrofa mRNA, clone:AMP010015D09, expressed in alveolar macrophage	cyclin C prf||2208321A cyclin C	0.332064	0.828748
regulation of RNA metabolic process	AK232799	---	Sus scrofa mRNA, clone:LVRM10029A01, expressed in liver	sequestosome 1 [Bos taurus] gb|AAI08088.1| Sequestosome 1 [Bos taurus]	0.332064	0.828748
regulation of RNA metabolic process	AK232904	---	Sus scrofa mRNA, clone:LVRM10049E09, expressed in liver	NFIC protein [Bos taurus]	0.332064	0.828748
regulation of RNA metabolic process	AK233336	---	Sus scrofa mRNA, clone:LVRM10123E12, expressed in liver	PREDICTED: similar to Transcription termination factor 1 (TTF-1) (TTF-I) (RNA polymerase I termination factor) [Equus caballus]	0.332064	0.828748
regulation of RNA metabolic process	AK233385	LOC100152451	Sus scrofa mRNA, clone:LVRM10136C09, expressed in liver	PREDICTED: similar to SEC14-like 2 [Sus scrofa]	0.332064	0.828748
regulation of RNA metabolic process	AK233501	---	Sus scrofa mRNA, clone:LVRM10160A04, expressed in liver	PREDICTED: similar to TG-interacting factor isoform c [Canis familiaris] ref|XP_851536.1| PREDICTED: similar to TG-interacting factor isoform c [Canis familiaris]	0.332064	0.828748
regulation of RNA metabolic process	AK234050	---	Sus scrofa mRNA, clone:MLN010103C02, expressed in mesenteric lymph node	CCCTC-binding factor [Bos taurus] gb|AAI23742.1| CCCTC-binding factor (zinc finger protein) [Bos taurus]	0.332064	0.828748
regulation of RNA metabolic process	AK234315	LOC100157502	Sus scrofa mRNA, clone:OVR010042G05, expressed in ovary	mediator complex subunit 20 [Bos taurus] gb|AAI46259.1| MED20 protein [Bos taurus]	0.332064	0.828748
regulation of RNA metabolic process	AK234381	---	Sus scrofa mRNA, clone:OVR010050H05, expressed in ovary	PREDICTED: similar to PHD finger protein 12 (PHD factor 1) (Pf1) [Equus caballus]	0.332064	0.828748
regulation of RNA metabolic process	AK235335	DLAT	Sus scrofa mRNA, clone:OVRM10070A06, expressed in ovary	PREDICTED: similar to transcription factor-like protein 4 isoform 1 [Bos taurus]	0.332064	0.828748
regulation of RNA metabolic process	AK236807	---	Sus scrofa mRNA, clone:PBL010010B12, expressed in periphral blood mononuclear cell	PREDICTED: similar to Vacuolar protein sorting-associated protein 72 homolog (Transcription factor-like 1) (Protein YL-1) [Sus scrofa]	0.332064	0.828748
regulation of RNA metabolic process	AK238508	---	Sus scrofa mRNA, clone:TES010047B05, expressed in testis	polyglutamine binding protein 1, isoform CRA_b [Homo sapiens]	0.332064	0.828748
regulation of RNA metabolic process	AK239352	---	Sus scrofa mRNA, clone:THY010096A11, expressed in thymus	protein inhibitor of activated STAT, 3 [Bos taurus] gb|AAI50001.1| PIAS3 protein [Bos taurus]	0.332064	0.828748
regulation of RNA metabolic process	AK239423	---	Sus scrofa mRNA, clone:THY010102F11, expressed in thymus	metastasis associated 1 family, member 2 [Bos taurus] gb|AAI14674.1| Metastasis associated 1 family, member 2 [Bos taurus]	0.332064	0.828748
regulation of RNA metabolic process	AY251012	GATA2	Sus scrofa transcription factor GATA-2 mRNA, complete cds	GATA binding protein 2 [Sus scrofa] gb|AAO73945.1| transcription factor GATA-2 [Sus scrofa]	0.332064	0.828748
regulation of RNA metabolic process	AY609755	---	Sus scrofa clone Clu_2979.scr.msk.p1.Contig1, mRNA sequence	PREDICTED: similar to transcription elongation factor A (SII)-like 8 [Equus caballus]	0.332064	0.828748
regulation of RNA metabolic process	BI183962	---	UNL-P-FN-cf-h-03-0-UNL.s1 UNL-P-FN Sus scrofa cDNA clone UNL-P-FN-cf-h-03-0-UNL 3', mRNA sequence	RAS p21 protein activator 1 [Mus musculus]	0.332064	0.828748
regulation of RNA metabolic process	BW978358	---	BW978358 full-length enriched swine cDNA library, adult intestine Sus scrofa cDNA clone ITT010026E03 5', mRNA sequence	PREDICTED: similar to interferon regulatory factor 2 binding protein 2, partial [Bos taurus]	0.332064	0.828748
regulation of RNA metabolic process	CJ027571	---	CJ027571 full-length enriched swine cDNA library, adult trachea Sus scrofa cDNA clone TCH01H100071 5', mRNA sequence	PREDICTED: hypothetical LOC535754 [Bos taurus]	0.332064	0.828748
regulation of RNA metabolic process	CK459834	---	930058 MARC 4PIG Sus scrofa cDNA 3', mRNA sequence		0.332064	0.828748
regulation of RNA metabolic process	CK461926	---	932690 MARC 4PIG Sus scrofa cDNA 5', mRNA sequence	zinc finger protein 2 homolog [Homo sapiens] sp|Q6ZN57|ZFP2_HUMAN RecName: Full=Zinc finger protein 2 homolog; Short=Zfp-2 dbj|BAD18518.1| unnamed protein product [Homo sapiens] gb|AAI32780.1| ZFP2 protein [Homo sapiens] gb|AAI32782.1| Zinc finger protein	0.332064	0.828748
regulation of RNA metabolic process	CK465621	---	936749 MARC 4PIG Sus scrofa cDNA 3', mRNA sequence		0.332064	0.828748
regulation of RNA metabolic process	CK467896	---	939242 MARC 4PIG Sus scrofa cDNA 5', mRNA sequence		0.332064	0.828748
regulation of RNA metabolic process	CV874438	---	PDUts1127A03 Porcine testis cDNA library I Sus scrofa cDNA clone PDUts1127A03 5' similar to homologue to ref|NM_030763.1| Homo sapiens nucleosomal binding protein 1 (NSBP1), mRNA, mRNA sequence		0.332064	0.828748
regulation of RNA metabolic process	DB787974	---	DB787974 full-length enriched swine cDNA library, adult adrenal gland Sus scrofa cDNA clone ADR010073D03 5', mRNA sequence	PREDICTED: similar to Zinc finger protein 16 [Equus caballus]	0.332064	0.828748
regulation of RNA metabolic process	DB805600	---	DB805600 full-length enriched swine cDNA library, adult skin Sus scrofa cDNA clone SKNB10093D06 5', mRNA sequence		0.332064	0.828748
regulation of RNA metabolic process	DQ288899	PLAGL1	Sus scrofa pleiomorphic adenoma gene-like 1 mRNA, complete cds	pleiomorphic adenoma gene-like 1 [Sus scrofa] sp|Q2I689|PLAL1_PIG RecName: Full=Zinc finger protein PLAGL1; AltName: Full=Pleiomorphic adenoma-like protein 1 gb|ABB90556.1| pleiomorphic adenoma gene-like 1 [Sus scrofa]	0.332064	0.828748
regulation of RNA metabolic process	EF375723	EPAS1	Sus scrofa hypoxia-inducible factor 2 alpha mRNA, complete cds	endothelial PAS domain protein 1 [Sus scrofa] gb|ABN48508.1| hypoxia-inducible factor 2 alpha [Sus scrofa]	0.332064	0.828748
regulation of RNA metabolic process	EU030283	SIRT1	Sus scrofa sirtuin 1 (SIRT1) mRNA, complete cds	sirtuin 1 [Sus scrofa]	0.332064	0.828748
regulation of response to stimulus	AK240553	---	Sus scrofa mRNA, clone:UTR010098A04, expressed in uterus	PREDICTED: S100 calcium binding protein, beta (neural) isoform 1 [Macaca mulatta] ref|XP_001098016.1| PREDICTED: S100 calcium binding protein, beta (neural) isoform 3 [Macaca mulatta] ref|XP_001097929.1| PREDICTED: S100 calcium binding protein, beta (neur	0.333253	1.7087
regulation of response to stimulus	BI184471	---	UNL-P-FN-co-g-01-0-UNL.s1 UNL-P-FN Sus scrofa cDNA clone UNL-P-FN-co-g-01-0-UNL 3', mRNA sequence	PREDICTED: similar to Platelet-derived growth factor B chain precursor (PDGF B-chain) (Platelet-derived growth factor beta polypeptide) (PDGF-2) (c-sis) (Becaplermin) [Equus caballus]	0.333253	1.7087
regulation of response to stimulus	BX921870	C1QA	BX921870 Sus Scrofa library (scan) Sus scrofa cDNA clone scan0019.o.16 5prim, mRNA sequence	complement component 1, q subcomponent, A chain [Sus scrofa] sp|Q69DL0|C1QA_PIG RecName: Full=Complement C1q subcomponent subunit A; Flags: Precursor gb|AAR20892.1| complement C1qA [Sus scrofa]	0.333253	1.7087
regulation of response to stimulus	CK463582	LOC414908	934496 MARC 4PIG Sus scrofa cDNA 5', mRNA sequence	vascular endotheial growth factor 2 [Sus scrofa]	0.333253	1.7087
regulation of response to stimulus	EU030283	SIRT1	Sus scrofa sirtuin 1 (SIRT1) mRNA, complete cds	sirtuin 1 [Sus scrofa]	0.333253	1.7087
actin filament severing	AK232529	LOC396874	Sus scrofa mRNA, clone:LVR010063A03, expressed in liver	Gelsolin precursor (Actin-depolymerizing factor) (ADF) (Brevin) gb|AAA31042.1| plasma gelsolin precursor emb|CAA32077.1| gelsolin [Sus scrofa]	0.343944	5.46783
activation of protein kinase C activity	CN164036	---	994150 MARC 4PIG Sus scrofa cDNA 5', mRNA sequence	PREDICTED: par-3 partitioning defective 3 homolog (C. elegans) [Bos taurus]	0.343944	5.46783
astrocyte development	AK240553	---	Sus scrofa mRNA, clone:UTR010098A04, expressed in uterus	PREDICTED: S100 calcium binding protein, beta (neural) isoform 1 [Macaca mulatta] ref|XP_001098016.1| PREDICTED: S100 calcium binding protein, beta (neural) isoform 3 [Macaca mulatta] ref|XP_001097929.1| PREDICTED: S100 calcium binding protein, beta (neur	0.343944	5.46783
astrocyte differentiation	AK240553	---	Sus scrofa mRNA, clone:UTR010098A04, expressed in uterus	PREDICTED: S100 calcium binding protein, beta (neural) isoform 1 [Macaca mulatta] ref|XP_001098016.1| PREDICTED: S100 calcium binding protein, beta (neural) isoform 3 [Macaca mulatta] ref|XP_001097929.1| PREDICTED: S100 calcium binding protein, beta (neur	0.343944	5.46783
behavioral interaction between organisms	BX665103	---	BX665103 Sus Scrofa library (scag) Sus scrofa cDNA clone scag0004.c.03 5prim, mRNA sequence		0.343944	5.46783
cardiac cell differentiation	AK240087	CBY1	Sus scrofa mRNA, clone:UTR010029F09, expressed in uterus	chibby homolog 1 [Sus scrofa] gb|ACB38230.1| PKD2 interactor [Sus scrofa]	0.343944	5.46783
cardiac muscle cell differentiation	AK240087	CBY1	Sus scrofa mRNA, clone:UTR010029F09, expressed in uterus	chibby homolog 1 [Sus scrofa] gb|ACB38230.1| PKD2 interactor [Sus scrofa]	0.343944	5.46783
detection of chemical stimulus	EH008393	---	PIC-B-1714 Sus Scrofa Adipocyte Zap Express Library Before differentiation Sus scrofa cDNA clone SS-AB-6-1a-T3_A13, mRNA sequence	PREDICTED: similar to UDP glucuronosyltransferase 2 family [Equus caballus]	0.343944	5.46783
detection of stimulus involved in sensory perception	AK238706	---	Sus scrofa mRNA, clone:THY010019D09, expressed in thymus	latexin [Bos taurus] gb|AAI20150.1| Latexin [Bos taurus]	0.343944	5.46783
endoderm development	AK230658	---	Sus scrofa mRNA, clone:AMP010021H04, expressed in alveolar macrophage	histone deacetylase 1 [Bos taurus] sp|Q32PJ8|HDAC1_BOVIN RecName: Full=Histone deacetylase 1; Short=HD1 gb|AAI08089.1| Histone deacetylase 1 [Bos taurus] gb|ABS45034.1| histone deacetylase 1 [Bos taurus]	0.343944	5.46783
entry into cell of other organism during symbiotic interaction	AK232326	---	Sus scrofa mRNA, clone:LVR010021H09, expressed in liver	PREDICTED: similar to Nedd-4-like E3 ubiquitin-protein ligase WWP2 (WW domain-containing protein 2) (Atropin-1 interacting protein 2) (AIP2) isoform 1 [Canis familiaris]	0.343944	5.46783
entry into host	AK232326	---	Sus scrofa mRNA, clone:LVR010021H09, expressed in liver	PREDICTED: similar to Nedd-4-like E3 ubiquitin-protein ligase WWP2 (WW domain-containing protein 2) (Atropin-1 interacting protein 2) (AIP2) isoform 1 [Canis familiaris]	0.343944	5.46783
entry into host cell	AK232326	---	Sus scrofa mRNA, clone:LVR010021H09, expressed in liver	PREDICTED: similar to Nedd-4-like E3 ubiquitin-protein ligase WWP2 (WW domain-containing protein 2) (Atropin-1 interacting protein 2) (AIP2) isoform 1 [Canis familiaris]	0.343944	5.46783
entry into other organism during symbiotic interaction	AK232326	---	Sus scrofa mRNA, clone:LVR010021H09, expressed in liver	PREDICTED: similar to Nedd-4-like E3 ubiquitin-protein ligase WWP2 (WW domain-containing protein 2) (Atropin-1 interacting protein 2) (AIP2) isoform 1 [Canis familiaris]	0.343944	5.46783
entry of virus into host cell	AK232326	---	Sus scrofa mRNA, clone:LVR010021H09, expressed in liver	PREDICTED: similar to Nedd-4-like E3 ubiquitin-protein ligase WWP2 (WW domain-containing protein 2) (Atropin-1 interacting protein 2) (AIP2) isoform 1 [Canis familiaris]	0.343944	5.46783
epithelial cell differentiation	AK238396	---	Sus scrofa mRNA, clone:TCH010098F05, expressed in trachea	PREDICTED: similar to keratin 4, partial [Sus scrofa]	0.343944	5.46783
histone deacetylation	EU030283	SIRT1	Sus scrofa sirtuin 1 (SIRT1) mRNA, complete cds	sirtuin 1 [Sus scrofa]	0.343944	5.46783
movement in environment of other organism during symbiotic interaction	AK232326	---	Sus scrofa mRNA, clone:LVR010021H09, expressed in liver	PREDICTED: similar to Nedd-4-like E3 ubiquitin-protein ligase WWP2 (WW domain-containing protein 2) (Atropin-1 interacting protein 2) (AIP2) isoform 1 [Canis familiaris]	0.343944	5.46783
movement in host environment	AK232326	---	Sus scrofa mRNA, clone:LVR010021H09, expressed in liver	PREDICTED: similar to Nedd-4-like E3 ubiquitin-protein ligase WWP2 (WW domain-containing protein 2) (Atropin-1 interacting protein 2) (AIP2) isoform 1 [Canis familiaris]	0.343944	5.46783
negative regulation of cell activation	BI184471	---	UNL-P-FN-co-g-01-0-UNL.s1 UNL-P-FN Sus scrofa cDNA clone UNL-P-FN-co-g-01-0-UNL 3', mRNA sequence	PREDICTED: similar to Platelet-derived growth factor B chain precursor (PDGF B-chain) (Platelet-derived growth factor beta polypeptide) (PDGF-2) (c-sis) (Becaplermin) [Equus caballus]	0.343944	5.46783
negative regulation of cytokine biosynthetic process	AK237480	---	Sus scrofa mRNA, clone:SPL010051C09, expressed in spleen	PREDICTED: similar to B-cell CLL/lymphoma 3 [Bos taurus]	0.343944	5.46783
negative regulation of fat cell differentiation	EU030283	SIRT1	Sus scrofa sirtuin 1 (SIRT1) mRNA, complete cds	sirtuin 1 [Sus scrofa]	0.343944	5.46783
negative regulation of telomere maintenance	AK239756	---	Sus scrofa mRNA, clone:THY010202F01, expressed in thymus	telomeric repeat binding factor 2, interacting protein [Bos taurus] gb|AAI20018.1| Telomeric repeat binding factor 2, interacting protein [Bos taurus]	0.343944	5.46783
neural crest cell development	BI186417	---	UNL-P-FN-ae-h-11-0-UNL.s4 UNL-P-FN Sus scrofa cDNA clone UNL-P-FN-ae-h-11-0-UNL 3', mRNA sequence		0.343944	5.46783
neural crest cell differentiation	BI186417	---	UNL-P-FN-ae-h-11-0-UNL.s4 UNL-P-FN Sus scrofa cDNA clone UNL-P-FN-ae-h-11-0-UNL 3', mRNA sequence		0.343944	5.46783
nucleotide-excision repair, DNA incision, 3'-to lesion	DB784143	---	DB784143 full-length enriched swine cDNA library, adult adrenal gland Sus scrofa cDNA clone ADR010030D08 5', mRNA sequence	XPG-complementing protein [Bos taurus] gb|AAI07529.1| Excision repair cross-complementing rodent repair deficiency, complementation group 5 [Bos taurus]	0.343944	5.46783
peptide metabolic process	EW111074	---	reje31b_m14.y1 eje Sus scrofa cDNA 5', mRNA sequence	PREDICTED: similar to von Willebrand factor-cleaving protease [Bos taurus]	0.343944	5.46783
positive regulation of cell growth	AK233996	---	Sus scrofa mRNA, clone:MLN010091B03, expressed in mesenteric lymph node	PREDICTED: nucleolar protein 8 [Bos taurus]	0.343944	5.46783
positive regulation of cell size	AK233996	---	Sus scrofa mRNA, clone:MLN010091B03, expressed in mesenteric lymph node	PREDICTED: nucleolar protein 8 [Bos taurus]	0.343944	5.46783
positive regulation of DNA replication	BI184471	---	UNL-P-FN-co-g-01-0-UNL.s1 UNL-P-FN Sus scrofa cDNA clone UNL-P-FN-co-g-01-0-UNL 3', mRNA sequence	PREDICTED: similar to Platelet-derived growth factor B chain precursor (PDGF B-chain) (Platelet-derived growth factor beta polypeptide) (PDGF-2) (c-sis) (Becaplermin) [Equus caballus]	0.343944	5.46783
positive regulation of endothelial cell proliferation	BI184471	---	UNL-P-FN-co-g-01-0-UNL.s1 UNL-P-FN Sus scrofa cDNA clone UNL-P-FN-co-g-01-0-UNL 3', mRNA sequence	PREDICTED: similar to Platelet-derived growth factor B chain precursor (PDGF B-chain) (Platelet-derived growth factor beta polypeptide) (PDGF-2) (c-sis) (Becaplermin) [Equus caballus]	0.343944	5.46783
positive regulation of positive chemotaxis	CK463582	LOC414908	934496 MARC 4PIG Sus scrofa cDNA 5', mRNA sequence	vascular endotheial growth factor 2 [Sus scrofa]	0.343944	5.46783
regulation of inflammatory response	AK240553	---	Sus scrofa mRNA, clone:UTR010098A04, expressed in uterus	PREDICTED: S100 calcium binding protein, beta (neural) isoform 1 [Macaca mulatta] ref|XP_001098016.1| PREDICTED: S100 calcium binding protein, beta (neural) isoform 3 [Macaca mulatta] ref|XP_001097929.1| PREDICTED: S100 calcium binding protein, beta (neur	0.343944	5.46783
regulation of neurotransmitter levels	AK232599	---	Sus scrofa mRNA, clone:LVR010095H08, expressed in liver	PREDICTED: similar to Phenylalanine-4-hydroxylase (PAH) (Phe-4-monooxygenase) [Equus caballus]	0.343944	5.46783
regulation of pigmentation during development	BQ602411	---	MI-P-NA-ael-e-04-1-UM.s1 MI-P-NA Sus scrofa cDNA clone MI-P-NA-ael-e-04-1-UM 3', mRNA sequence	PREDICTED: hypothetical protein isoform 3 [Pan troglodytes]	0.343944	5.46783
regulation of positive chemotaxis	CK463582	LOC414908	934496 MARC 4PIG Sus scrofa cDNA 5', mRNA sequence	vascular endotheial growth factor 2 [Sus scrofa]	0.343944	5.46783
regulation of steroid biosynthetic process	AK233385	LOC100152451	Sus scrofa mRNA, clone:LVRM10136C09, expressed in liver	PREDICTED: similar to SEC14-like 2 [Sus scrofa]	0.343944	5.46783
regulation of telomere maintenance	AK239756	---	Sus scrofa mRNA, clone:THY010202F01, expressed in thymus	telomeric repeat binding factor 2, interacting protein [Bos taurus] gb|AAI20018.1| Telomeric repeat binding factor 2, interacting protein [Bos taurus]	0.343944	5.46783
sensory perception of pain	AK238706	---	Sus scrofa mRNA, clone:THY010019D09, expressed in thymus	latexin [Bos taurus] gb|AAI20150.1| Latexin [Bos taurus]	0.343944	5.46783
steroid catabolic process	AK234218	---	Sus scrofa mRNA, clone:OVR010028H07, expressed in ovary	KIAA0064 [Homo sapiens]	0.343944	5.46783
tissue remodeling	EF375723	EPAS1	Sus scrofa hypoxia-inducible factor 2 alpha mRNA, complete cds	endothelial PAS domain protein 1 [Sus scrofa] gb|ABN48508.1| hypoxia-inducible factor 2 alpha [Sus scrofa]	0.343944	5.46783
nucleoside phosphate metabolic process	AK232710	---	Sus scrofa mRNA, clone:LVRM10010G03, expressed in liver	PREDICTED: similar to nucleoside diphosphate kinase type 6 [Canis familiaris]	0.348033	0.321637
nucleotide metabolic process	AK232710	---	Sus scrofa mRNA, clone:LVRM10010G03, expressed in liver	PREDICTED: similar to nucleoside diphosphate kinase type 6 [Canis familiaris]	0.348033	0.321637
response to oxidative stress	CN166590	---	998264 MARC 4PIG Sus scrofa cDNA 3', mRNA sequence	PREDICTED: oxidation resistance 1 [Sus scrofa]	0.355023	2.05044
response to oxidative stress	EF113596	Sepp1	Sus scrofa selenoprotein P (Sepp1) mRNA, complete cds	selenoprotein P precursor [Sus scrofa] gb|ABL61084.2| selenoprotein P [Sus scrofa]	0.355023	2.05044
response to oxidative stress	EF375723	EPAS1	Sus scrofa hypoxia-inducible factor 2 alpha mRNA, complete cds	endothelial PAS domain protein 1 [Sus scrofa] gb|ABN48508.1| hypoxia-inducible factor 2 alpha [Sus scrofa]	0.355023	2.05044
proteolysis	AK232060	---	Sus scrofa mRNA, clone:LNG010072H02, expressed in lung	ubiquitin-conjugating enzyme E2 variant 2, isoform CRA_a [Homo sapiens] gb|EAW86689.1| ubiquitin-conjugating enzyme E2 variant 2, isoform CRA_a [Homo sapiens]	0.357412	1.24359
proteolysis	AK232799	---	Sus scrofa mRNA, clone:LVRM10029A01, expressed in liver	sequestosome 1 [Bos taurus] gb|AAI08088.1| Sequestosome 1 [Bos taurus]	0.357412	1.24359
proteolysis	AK233006	LOC100154262	Sus scrofa mRNA, clone:LVRM10069G09, expressed in liver	PREDICTED: F-box protein 22 [Equus caballus]	0.357412	1.24359
proteolysis	AK236471	---	Sus scrofa mRNA, clone:OVRM10196B04, expressed in ovary	PREDICTED: similar to RING finger protein 25 [Canis familiaris]	0.357412	1.24359
proteolysis	AK238751	LOC100153408	Sus scrofa mRNA, clone:THY010026B10, expressed in thymus	PREDICTED: similar to Ring finger protein 8 [Sus scrofa]	0.357412	1.24359
proteolysis	AK238935	---	Sus scrofa mRNA, clone:THY010048G05, expressed in thymus	PREDICTED: similar to membrane-associated RING-CH protein IX [Canis familiaris]	0.357412	1.24359
proteolysis	AK239219	---	Sus scrofa mRNA, clone:THY010078F02, expressed in thymus	PREDICTED: similar to F-box only protein 3 isoform 1 isoform 3 [Canis familiaris]	0.357412	1.24359
proteolysis	AK239352	---	Sus scrofa mRNA, clone:THY010096A11, expressed in thymus	protein inhibitor of activated STAT, 3 [Bos taurus] gb|AAI50001.1| PIAS3 protein [Bos taurus]	0.357412	1.24359
proteolysis	AK239793	---	Sus scrofa mRNA, clone:THY010205B04, expressed in thymus		0.357412	1.24359
proteolysis	AY609725	LOC100156747	Sus scrofa clone Clu_27837.scr.msk.p1.Contig2, mRNA sequence	PREDICTED: ubiquitin-conjugating enzyme E2Q family member 1 [Sus scrofa]	0.357412	1.24359
proteolysis	BX665103	---	BX665103 Sus Scrofa library (scag) Sus scrofa cDNA clone scag0004.c.03 5prim, mRNA sequence		0.357412	1.24359
proteolysis	BX915041	---	BX915041 Sus Scrofa library (scan) Sus scrofa cDNA clone scan0027.c.13 5prim, mRNA sequence	KIAA0617 protein [Homo sapiens]	0.357412	1.24359
proteolysis	BX921870	C1QA	BX921870 Sus Scrofa library (scan) Sus scrofa cDNA clone scan0019.o.16 5prim, mRNA sequence	complement component 1, q subcomponent, A chain [Sus scrofa] sp|Q69DL0|C1QA_PIG RecName: Full=Complement C1q subcomponent subunit A; Flags: Precursor gb|AAR20892.1| complement C1qA [Sus scrofa]	0.357412	1.24359
proteolysis	BX922317	---	BX922317 Sus Scrofa library (scan) Sus scrofa cDNA clone scan0014.j.06 5prim, mRNA sequence	F-box protein 36 [Bos taurus] gb|AAI33349.1| FBXO36 protein [Bos taurus]	0.357412	1.24359
proteolysis	CJ012192	---	CJ012192 full-length enriched swine cDNA library, adult mesenteric lymph node Sus scrofa cDNA clone MLN01B080058 5', mRNA sequence	putative ubiquitin conjugating enzyme E2 variant 2 [Taeniopygia guttata] gb|ACH44124.1| putative ubiquitin conjugating enzyme E2 variant 1 [Taeniopygia guttata] gb|ACH44125.1| putative ubiquitin conjugating enzyme E2 variant 1 [Taeniopygia guttata]	0.357412	1.24359
proteolysis	CN156635	---	944044 MARC 4PIG Sus scrofa cDNA 5', mRNA sequence	unnamed protein product [Homo sapiens]	0.357412	1.24359
proteolysis	DB786814	---	DB786814 full-length enriched swine cDNA library, adult adrenal gland Sus scrofa cDNA clone ADR010060A08 5', mRNA sequence	PREDICTED: similar to membrane-associated ring finger (C3HC4) 7 [Sus scrofa]	0.357412	1.24359
proteolysis	DN102168	---	1097048 MARC 4PIG Sus scrofa cDNA 5', mRNA sequence	PREDICTED: similar to Pitrilysin metallopeptidase 1 [Bos taurus]	0.357412	1.24359
proteolysis	DN112299	---	1111475 MARC 4PIG Sus scrofa cDNA 5', mRNA sequence	PREDICTED: similar to Protein ariadne-1 homolog (ARI-1) (Ubiquitin-conjugating enzyme E2-binding protein 1) (UbcH7-binding protein) (UbcM4-interacting protein) (HHARI) (H7-AP2) (Monocyte protein 6) (MOP-6) [Equus caballus]	0.357412	1.24359
proteolysis	DT322069	---	SusFleck_BFN_0009_0012_5_pCNS_M07 SusFleck Backfat Normalized Sus scrofa cDNA clone 0009_0012_M07 5', mRNA sequence		0.357412	1.24359
proteolysis	EW111074	---	reje31b_m14.y1 eje Sus scrofa cDNA 5', mRNA sequence	PREDICTED: similar to von Willebrand factor-cleaving protease [Bos taurus]	0.357412	1.24359
response to other organism	AK237480	---	Sus scrofa mRNA, clone:SPL010051C09, expressed in spleen	PREDICTED: similar to B-cell CLL/lymphoma 3 [Bos taurus]	0.365082	0.32807
detection of stimulus	AK238706	---	Sus scrofa mRNA, clone:THY010019D09, expressed in thymus	latexin [Bos taurus] gb|AAI20150.1| Latexin [Bos taurus]	0.371922	2.52361
detection of stimulus	EH008393	---	PIC-B-1714 Sus Scrofa Adipocyte Zap Express Library Before differentiation Sus scrofa cDNA clone SS-AB-6-1a-T3_A13, mRNA sequence	PREDICTED: similar to UDP glucuronosyltransferase 2 family [Equus caballus]	0.371922	2.52361
translational elongation	DN102256	---	1097152 MARC 4PIG Sus scrofa cDNA 5', mRNA sequence	tRNA selenocysteine associated protein 1 [Homo sapiens] ref|XP_001504030.1| PREDICTED: similar to tRNA selenocysteine-associated protein 1 (SECp43) [Equus caballus] sp|Q9NX07|TSAP1_HUMAN RecName: Full=tRNA selenocysteine-associated protein 1; AltName: Ful	0.371922	2.52361
translational elongation	EV947095	---	rcki020_a23.y1 cki Sus scrofa cDNA 5', mRNA sequence	unknown [synthetic construct] gb|AAX37029.1| unknown [synthetic construct]	0.371922	2.52361
M phase	AB355633	RAD52	Sus scrofa pigRAD52 mRNA for DNA repair protein RAD52, complete cds	RAD52 homolog [Sus scrofa] dbj|BAG09487.1| DNA repair protein RAD52 [Sus scrofa]	0.371942	0.591117
M phase	AK238043	---	Sus scrofa mRNA, clone:TCH010033G05, expressed in trachea	PREDICTED: similar to centrin 4 [Canis familiaris]	0.371942	0.591117
M phase	AK238751	LOC100153408	Sus scrofa mRNA, clone:THY010026B10, expressed in thymus	PREDICTED: similar to Ring finger protein 8 [Sus scrofa]	0.371942	0.591117
M phase	CN154831	---	942073 MARC 4PIG Sus scrofa cDNA 3', mRNA sequence	cell division cycle 25 homolog C [Sus scrofa] sp|Q29029|MPIP3_PIG RecName: Full=M-phase inducer phosphatase 3; AltName: Full=Dual specificity phosphatase Cdc25C emb|CAA55123.1| cdc25 protein [Sus scrofa]	0.371942	0.591117
transmembrane receptor protein tyrosine kinase signaling pathway	AB271924	FGFR2	Sus scrofa FGFR2 mRNA for fibroblast growth factor receptor 2, complete cds	fibroblast growth factor receptor 2 [Sus scrofa] dbj|BAF62299.1| fibroblast growth factor receptor 2 [Sus scrofa]	0.374891	1.64035
transmembrane receptor protein tyrosine kinase signaling pathway	AK236076	---	Sus scrofa mRNA, clone:OVRM10150E12, expressed in ovary	Grb10 splice variant 4 [Sus scrofa] gb|ABO93317.1| Grb10 splice variant 6 [Sus scrofa] gb|ABO93318.1| Grb10 splice variant 7 [Sus scrofa] gb|ABO93320.1| Grb10 splice variant 9 [Sus scrofa]	0.374891	1.64035
transmembrane receptor protein tyrosine kinase signaling pathway	BI184471	---	UNL-P-FN-co-g-01-0-UNL.s1 UNL-P-FN Sus scrofa cDNA clone UNL-P-FN-co-g-01-0-UNL 3', mRNA sequence	PREDICTED: similar to Platelet-derived growth factor B chain precursor (PDGF B-chain) (Platelet-derived growth factor beta polypeptide) (PDGF-2) (c-sis) (Becaplermin) [Equus caballus]	0.374891	1.64035
transmembrane receptor protein tyrosine kinase signaling pathway	CK463582	LOC414908	934496 MARC 4PIG Sus scrofa cDNA 5', mRNA sequence	vascular endotheial growth factor 2 [Sus scrofa]	0.374891	1.64035
transmembrane receptor protein tyrosine kinase signaling pathway	EW144888	---	rese17c_m9.y1 ese Sus scrofa cDNA 5', mRNA sequence	PREDICTED: fibroblast growth factor receptor 4 [Bos taurus]	0.374891	1.64035
response to stimulus	AB355633	RAD52	Sus scrofa pigRAD52 mRNA for DNA repair protein RAD52, complete cds	RAD52 homolog [Sus scrofa] dbj|BAG09487.1| DNA repair protein RAD52 [Sus scrofa]	0.375488	0.852781
response to stimulus	AK231557	---	Sus scrofa mRNA, clone:ITT010093F07, expressed in intestine	trefoil factor 3 (intestinal) [Bos taurus] gb|AAI02089.1| TFF3 protein [Bos taurus]	0.375488	0.852781
response to stimulus	AK232799	---	Sus scrofa mRNA, clone:LVRM10029A01, expressed in liver	sequestosome 1 [Bos taurus] gb|AAI08088.1| Sequestosome 1 [Bos taurus]	0.375488	0.852781
response to stimulus	AK233167	---	Sus scrofa mRNA, clone:LVRM10093E12, expressed in liver	unnamed protein product [Homo sapiens]	0.375488	0.852781
response to stimulus	AK233331	---	Sus scrofa mRNA, clone:LVRM10122H12, expressed in liver	hydroxysteroid (17-beta) dehydrogenase 2 [Bos taurus] gb|ABH02937.1| 17-beta hydroxysteroid dehydrogenase 2 [Bos taurus]	0.375488	0.852781
response to stimulus	AK233548	CCL5	Sus scrofa mRNA, clone:LVRM10170C10, expressed in liver	chemokine (C-C motif) ligand 5 [Sus scrofa] gb|ABD18445.1| CCL5 [Sus scrofa]	0.375488	0.852781
response to stimulus	AK234533	---	Sus scrofa mRNA, clone:OVR010076H11, expressed in ovary	UBX domain containing 2 [Bos taurus] sp|Q3ZBU9|UBXN4_BOVIN RecName: Full=UBX domain-containing protein 4; AltName: Full=UBX domain-containing protein 2	0.375488	0.852781
response to stimulus	AK237422	---	Sus scrofa mRNA, clone:SPL010042B12, expressed in spleen	ARS2 protein [Homo sapiens]	0.375488	0.852781
response to stimulus	AK237480	---	Sus scrofa mRNA, clone:SPL010051C09, expressed in spleen	PREDICTED: similar to B-cell CLL/lymphoma 3 [Bos taurus]	0.375488	0.852781
response to stimulus	AK237661	---	Sus scrofa mRNA, clone:SPL010075H03, expressed in spleen	5-aminolevulinate synthase, erythroid-specific, mitochondrial precursor (5-aminolevulinic acid synthase) (Delta-aminolevulinate synthase) (Delta-ALA synthetase) (ALAS-E) gb|AAD41464.1|AF086786_1 erythroid-specific 5-aminolevulinic acid synthase [Delphinap	0.375488	0.852781
response to stimulus	AK238706	---	Sus scrofa mRNA, clone:THY010019D09, expressed in thymus	latexin [Bos taurus] gb|AAI20150.1| Latexin [Bos taurus]	0.375488	0.852781
response to stimulus	AK238751	LOC100153408	Sus scrofa mRNA, clone:THY010026B10, expressed in thymus	PREDICTED: similar to Ring finger protein 8 [Sus scrofa]	0.375488	0.852781
response to stimulus	AK238792	---	Sus scrofa mRNA, clone:THY010031B03, expressed in thymus	PREDICTED: similar to histone deacetylase 7A isoform 2 [Bos taurus]	0.375488	0.852781
response to stimulus	AK239791	---	Sus scrofa mRNA, clone:THY010204H11, expressed in thymus	PREDICTED: similar to CKLF-like MARVEL transmembrane domain containing 7 isoform a isoform 3 [Macaca mulatta]	0.375488	0.852781
response to stimulus	AK240553	---	Sus scrofa mRNA, clone:UTR010098A04, expressed in uterus	PREDICTED: S100 calcium binding protein, beta (neural) isoform 1 [Macaca mulatta] ref|XP_001098016.1| PREDICTED: S100 calcium binding protein, beta (neural) isoform 3 [Macaca mulatta] ref|XP_001097929.1| PREDICTED: S100 calcium binding protein, beta (neur	0.375488	0.852781
response to stimulus	BW976463	---	BW976463 full-length enriched swine cDNA library, adult intestine Sus scrofa cDNA clone ITT010005F05 5', mRNA sequence		0.375488	0.852781
response to stimulus	BX665103	---	BX665103 Sus Scrofa library (scag) Sus scrofa cDNA clone scag0004.c.03 5prim, mRNA sequence		0.375488	0.852781
response to stimulus	BX668483	---	BX668483 Sus Scrofa library (scac) Sus scrofa cDNA clone scac0025.l.14 5prim, mRNA sequence	PREDICTED: complement component 4 binding protein, beta chain isoform 1 [Pan troglodytes] ref|XP_001166333.1| PREDICTED: complement component 4 binding protein, beta chain isoform 2 [Pan troglodytes] ref|XP_001166369.1| PREDICTED: complement component 4 b	0.375488	0.852781
response to stimulus	BX921870	C1QA	BX921870 Sus Scrofa library (scan) Sus scrofa cDNA clone scan0019.o.16 5prim, mRNA sequence	complement component 1, q subcomponent, A chain [Sus scrofa] sp|Q69DL0|C1QA_PIG RecName: Full=Complement C1q subcomponent subunit A; Flags: Precursor gb|AAR20892.1| complement C1qA [Sus scrofa]	0.375488	0.852781
response to stimulus	BX925845	LCN1	BX925845 Sus Scrofa library (scan) Sus scrofa cDNA clone scan0022.b.02 5prim, mRNA sequence	lipocalin 1 [Sus scrofa] sp|P53715|LCN1_PIG RecName: Full=Lipocalin-1; AltName: Full=Von Ebner gland protein; Short=VEG protein; AltName: Full=Tear prealbumin; Short=TP; AltName: Full=Tear lipocalin; Short=Tlc; Flags: Precursor gb|AAB34720.1| VEG protein;	0.375488	0.852781
response to stimulus	CK467652	---	938969 MARC 4PIG Sus scrofa cDNA 5', mRNA sequence	PREDICTED: similar to TAO kinase 2 isoform 1 [Canis familiaris]	0.375488	0.852781
response to stimulus	CN166590	---	998264 MARC 4PIG Sus scrofa cDNA 3', mRNA sequence	PREDICTED: oxidation resistance 1 [Sus scrofa]	0.375488	0.852781
response to stimulus	CN166797	---	998488 MARC 4PIG Sus scrofa cDNA 3', mRNA sequence		0.375488	0.852781
response to stimulus	CV876956	---	PDUts1158D11 Porcine testis cDNA library I Sus scrofa cDNA clone PDUts1158D11 5' similar to homologue to ref|NM_013233.1| Homo sapiens serine threonine kinase 39 (STE20/SPS1 homolog, yeast) (STK39), mRNA, mRNA sequence	PREDICTED: serine threonine kinase 39 (STE20/SPS1 homolog, yeast) [Equus caballus]	0.375488	0.852781
response to stimulus	DB784143	---	DB784143 full-length enriched swine cDNA library, adult adrenal gland Sus scrofa cDNA clone ADR010030D08 5', mRNA sequence	XPG-complementing protein [Bos taurus] gb|AAI07529.1| Excision repair cross-complementing rodent repair deficiency, complementation group 5 [Bos taurus]	0.375488	0.852781
response to stimulus	DN100756	---	1000136 MARC 4PIG Sus scrofa cDNA 5', mRNA sequence	PREDICTED: similar to dual-specificity tyrosine-(Y)-phosphorylation regulated kinase 2 [Bos taurus]	0.375488	0.852781
response to stimulus	DN104024	---	1099273 MARC 4PIG Sus scrofa cDNA 3', mRNA sequence	PREDICTED: similar to Ectonucleotide pyrophosphatase/phosphodiesterase family member 2 precursor (E-NPP 2) (Extracellular lysophospholipase D) (LysoPLD) (Autotaxin) isoform 2 [Equus caballus]	0.375488	0.852781
response to stimulus	EF113596	Sepp1	Sus scrofa selenoprotein P (Sepp1) mRNA, complete cds	selenoprotein P precursor [Sus scrofa] gb|ABL61084.2| selenoprotein P [Sus scrofa]	0.375488	0.852781
response to stimulus	EF375723	EPAS1	Sus scrofa hypoxia-inducible factor 2 alpha mRNA, complete cds	endothelial PAS domain protein 1 [Sus scrofa] gb|ABN48508.1| hypoxia-inducible factor 2 alpha [Sus scrofa]	0.375488	0.852781
response to stimulus	EF473651	PON1	Sus scrofa paraoxonase 1 (PON1) mRNA, complete cds	paraoxonase 1 [Sus scrofa] gb|ABO84844.2| paraoxonase 1 [Sus scrofa] gb|ABW86949.2| paraoxonase [Sus scrofa]	0.375488	0.852781
response to stimulus	EH008393	---	PIC-B-1714 Sus Scrofa Adipocyte Zap Express Library Before differentiation Sus scrofa cDNA clone SS-AB-6-1a-T3_A13, mRNA sequence	PREDICTED: similar to UDP glucuronosyltransferase 2 family [Equus caballus]	0.375488	0.852781
response to stimulus	EU030283	SIRT1	Sus scrofa sirtuin 1 (SIRT1) mRNA, complete cds	sirtuin 1 [Sus scrofa]	0.375488	0.852781
response to stimulus	EV983935	---	rcmu23_n5.y1 cmu Sus scrofa cDNA 5', mRNA sequence	odorant binding protein [Sus scrofa] gb|AAL31550.1|AF436848_1 odorant binding protein [Sus scrofa]	0.375488	0.852781
response to stimulus	EW111074	---	reje31b_m14.y1 eje Sus scrofa cDNA 5', mRNA sequence	PREDICTED: similar to von Willebrand factor-cleaving protease [Bos taurus]	0.375488	0.852781
negative regulation of developmental process	AK232710	---	Sus scrofa mRNA, clone:LVRM10010G03, expressed in liver	PREDICTED: similar to nucleoside diphosphate kinase type 6 [Canis familiaris]	0.380429	1.44207
negative regulation of developmental process	AK236886	---	Sus scrofa mRNA, clone:PBL010032H04, expressed in periphral blood mononuclear cell	PREDICTED: baculoviral IAP repeat-containing 6 (apollon) [Equus caballus]	0.380429	1.44207
negative regulation of developmental process	AK237480	---	Sus scrofa mRNA, clone:SPL010051C09, expressed in spleen	PREDICTED: similar to B-cell CLL/lymphoma 3 [Bos taurus]	0.380429	1.44207
negative regulation of developmental process	AK238792	---	Sus scrofa mRNA, clone:THY010031B03, expressed in thymus	PREDICTED: similar to histone deacetylase 7A isoform 2 [Bos taurus]	0.380429	1.44207
negative regulation of developmental process	BI183962	---	UNL-P-FN-cf-h-03-0-UNL.s1 UNL-P-FN Sus scrofa cDNA clone UNL-P-FN-cf-h-03-0-UNL 3', mRNA sequence	RAS p21 protein activator 1 [Mus musculus]	0.380429	1.44207
negative regulation of developmental process	DB784143	---	DB784143 full-length enriched swine cDNA library, adult adrenal gland Sus scrofa cDNA clone ADR010030D08 5', mRNA sequence	XPG-complementing protein [Bos taurus] gb|AAI07529.1| Excision repair cross-complementing rodent repair deficiency, complementation group 5 [Bos taurus]	0.380429	1.44207
negative regulation of developmental process	DT322069	---	SusFleck_BFN_0009_0012_5_pCNS_M07 SusFleck Backfat Normalized Sus scrofa cDNA clone 0009_0012_M07 5', mRNA sequence		0.380429	1.44207
negative regulation of developmental process	EU030283	SIRT1	Sus scrofa sirtuin 1 (SIRT1) mRNA, complete cds	sirtuin 1 [Sus scrofa]	0.380429	1.44207
blood vessel development	BI183962	---	UNL-P-FN-cf-h-03-0-UNL.s1 UNL-P-FN Sus scrofa cDNA clone UNL-P-FN-cf-h-03-0-UNL 3', mRNA sequence	RAS p21 protein activator 1 [Mus musculus]	0.386374	1.96842
blood vessel development	EF375723	EPAS1	Sus scrofa hypoxia-inducible factor 2 alpha mRNA, complete cds	endothelial PAS domain protein 1 [Sus scrofa] gb|ABN48508.1| hypoxia-inducible factor 2 alpha [Sus scrofa]	0.386374	1.96842
blood vessel development	EU714324	VEGFA	Sus scrofa vascular endothelial growth factor mRNA, partial cds	vascular endothelial growth factor [Sus scrofa]	0.386374	1.96842
negative regulation of transcription, DNA-dependent	AK233501	---	Sus scrofa mRNA, clone:LVRM10160A04, expressed in liver	PREDICTED: similar to TG-interacting factor isoform c [Canis familiaris] ref|XP_851536.1| PREDICTED: similar to TG-interacting factor isoform c [Canis familiaris]	0.394203	1.47211
negative regulation of transcription, DNA-dependent	AK234050	---	Sus scrofa mRNA, clone:MLN010103C02, expressed in mesenteric lymph node	CCCTC-binding factor [Bos taurus] gb|AAI23742.1| CCCTC-binding factor (zinc finger protein) [Bos taurus]	0.394203	1.47211
negative regulation of transcription, DNA-dependent	AK234381	---	Sus scrofa mRNA, clone:OVR010050H05, expressed in ovary	PREDICTED: similar to PHD finger protein 12 (PHD factor 1) (Pf1) [Equus caballus]	0.394203	1.47211
negative regulation of transcription, DNA-dependent	AK235335	DLAT	Sus scrofa mRNA, clone:OVRM10070A06, expressed in ovary	PREDICTED: similar to transcription factor-like protein 4 isoform 1 [Bos taurus]	0.394203	1.47211
negative regulation of transcription, DNA-dependent	AK239423	---	Sus scrofa mRNA, clone:THY010102F11, expressed in thymus	metastasis associated 1 family, member 2 [Bos taurus] gb|AAI14674.1| Metastasis associated 1 family, member 2 [Bos taurus]	0.394203	1.47211
negative regulation of transcription, DNA-dependent	CK467896	---	939242 MARC 4PIG Sus scrofa cDNA 5', mRNA sequence		0.394203	1.47211
negative regulation of transcription, DNA-dependent	EU030283	SIRT1	Sus scrofa sirtuin 1 (SIRT1) mRNA, complete cds	sirtuin 1 [Sus scrofa]	0.394203	1.47211
regulation of molecular function	AJ957849	---	AJ957849 KN404_2 Sus scrofa cDNA clone C0007749b12 5', mRNA sequence	PREDICTED: FYVE, RhoGEF and PH domain containing 6 [Bos taurus]	0.397379	0.70934
regulation of molecular function	AK237480	---	Sus scrofa mRNA, clone:SPL010051C09, expressed in spleen	PREDICTED: similar to B-cell CLL/lymphoma 3 [Bos taurus]	0.397379	0.70934
regulation of molecular function	AK238048	HGNT-IV-H	Sus scrofa mRNA, clone:TCH010034D07, expressed in trachea	PREDICTED: similar to Bcl-2-like 13 protein (Mil1 protein) (Bcl-rambo) [Canis familiaris]	0.397379	0.70934
regulation of molecular function	AK240299	---	Sus scrofa mRNA, clone:UTR010052A08, expressed in uterus	PREDICTED: CASP8 associated protein 2 [Equus caballus]	0.397379	0.70934
regulation of molecular function	BI184471	---	UNL-P-FN-co-g-01-0-UNL.s1 UNL-P-FN Sus scrofa cDNA clone UNL-P-FN-co-g-01-0-UNL 3', mRNA sequence	PREDICTED: similar to Platelet-derived growth factor B chain precursor (PDGF B-chain) (Platelet-derived growth factor beta polypeptide) (PDGF-2) (c-sis) (Becaplermin) [Equus caballus]	0.397379	0.70934
regulation of molecular function	CK467652	---	938969 MARC 4PIG Sus scrofa cDNA 5', mRNA sequence	PREDICTED: similar to TAO kinase 2 isoform 1 [Canis familiaris]	0.397379	0.70934
regulation of molecular function	CN164036	---	994150 MARC 4PIG Sus scrofa cDNA 5', mRNA sequence	PREDICTED: par-3 partitioning defective 3 homolog (C. elegans) [Bos taurus]	0.397379	0.70934
regulation of molecular function	EU030283	SIRT1	Sus scrofa sirtuin 1 (SIRT1) mRNA, complete cds	sirtuin 1 [Sus scrofa]	0.397379	0.70934
muscle contraction	AJ945191	---	AJ945191 CSEQRAN17 Sus scrofa cDNA clone C0007308p20 5', mRNA sequence	PREDICTED: similar to smooth muscle myosin heavy chain 11 isoform SM1A isoform 3 [Macaca mulatta]	0.39872	1.72668
muscle contraction	AK239771	---	Sus scrofa mRNA, clone:THY010203F12, expressed in thymus	unnamed protein product [Homo sapiens]	0.39872	1.72668
muscle contraction	AK240412	SMTN	Sus scrofa mRNA, clone:UTR010066A01, expressed in uterus	PREDICTED: smoothelin isoform 2 [Sus scrofa] ref|XP_001925250.1| PREDICTED: smoothelin isoform 1 [Sus scrofa]	0.39872	1.72668
muscle contraction	BX925993	---	BX925993 Sus Scrofa library (scan) Sus scrofa cDNA clone scan0021.f.19 5prim, mRNA sequence		0.39872	1.72668
muscle system process	AJ945191	---	AJ945191 CSEQRAN17 Sus scrofa cDNA clone C0007308p20 5', mRNA sequence	PREDICTED: similar to smooth muscle myosin heavy chain 11 isoform SM1A isoform 3 [Macaca mulatta]	0.39872	1.72668
muscle system process	AK239771	---	Sus scrofa mRNA, clone:THY010203F12, expressed in thymus	unnamed protein product [Homo sapiens]	0.39872	1.72668
muscle system process	AK240412	SMTN	Sus scrofa mRNA, clone:UTR010066A01, expressed in uterus	PREDICTED: smoothelin isoform 2 [Sus scrofa] ref|XP_001925250.1| PREDICTED: smoothelin isoform 1 [Sus scrofa]	0.39872	1.72668
muscle system process	BX925993	---	BX925993 Sus Scrofa library (scan) Sus scrofa cDNA clone scan0021.f.19 5prim, mRNA sequence		0.39872	1.72668
regulation of developmental process	AJ957849	---	AJ957849 KN404_2 Sus scrofa cDNA clone C0007749b12 5', mRNA sequence	PREDICTED: FYVE, RhoGEF and PH domain containing 6 [Bos taurus]	0.408475	1.23188
regulation of developmental process	AK232710	---	Sus scrofa mRNA, clone:LVRM10010G03, expressed in liver	PREDICTED: similar to nucleoside diphosphate kinase type 6 [Canis familiaris]	0.408475	1.23188
regulation of developmental process	AK236886	---	Sus scrofa mRNA, clone:PBL010032H04, expressed in periphral blood mononuclear cell	PREDICTED: baculoviral IAP repeat-containing 6 (apollon) [Equus caballus]	0.408475	1.23188
regulation of developmental process	AK237480	---	Sus scrofa mRNA, clone:SPL010051C09, expressed in spleen	PREDICTED: similar to B-cell CLL/lymphoma 3 [Bos taurus]	0.408475	1.23188
regulation of developmental process	AK238002	---	Sus scrofa mRNA, clone:TCH010027A06, expressed in trachea	CDC42 effector protein (Rho GTPase binding) 1 [Bos taurus] sp|Q17QW1|BORG5_BOVIN RecName: Full=Cdc42 effector protein 1; AltName: Full=Binder of Rho GTPases 5 gb|AAI18149.1| CDC42 effector protein (Rho GTPase binding) 1 [Bos taurus]	0.408475	1.23188
regulation of developmental process	AK238048	HGNT-IV-H	Sus scrofa mRNA, clone:TCH010034D07, expressed in trachea	PREDICTED: similar to Bcl-2-like 13 protein (Mil1 protein) (Bcl-rambo) [Canis familiaris]	0.408475	1.23188
regulation of developmental process	AK238792	---	Sus scrofa mRNA, clone:THY010031B03, expressed in thymus	PREDICTED: similar to histone deacetylase 7A isoform 2 [Bos taurus]	0.408475	1.23188
regulation of developmental process	AK240299	---	Sus scrofa mRNA, clone:UTR010052A08, expressed in uterus	PREDICTED: CASP8 associated protein 2 [Equus caballus]	0.408475	1.23188
regulation of developmental process	BI183962	---	UNL-P-FN-cf-h-03-0-UNL.s1 UNL-P-FN Sus scrofa cDNA clone UNL-P-FN-cf-h-03-0-UNL 3', mRNA sequence	RAS p21 protein activator 1 [Mus musculus]	0.408475	1.23188
regulation of developmental process	BQ602411	---	MI-P-NA-ael-e-04-1-UM.s1 MI-P-NA Sus scrofa cDNA clone MI-P-NA-ael-e-04-1-UM 3', mRNA sequence	PREDICTED: hypothetical protein isoform 3 [Pan troglodytes]	0.408475	1.23188
regulation of developmental process	BX915041	---	BX915041 Sus Scrofa library (scan) Sus scrofa cDNA clone scan0027.c.13 5prim, mRNA sequence	KIAA0617 protein [Homo sapiens]	0.408475	1.23188
regulation of developmental process	CK463582	LOC414908	934496 MARC 4PIG Sus scrofa cDNA 5', mRNA sequence	vascular endotheial growth factor 2 [Sus scrofa]	0.408475	1.23188
regulation of developmental process	CK467405	---	938702 MARC 4PIG Sus scrofa cDNA 5', mRNA sequence		0.408475	1.23188
regulation of developmental process	CK467652	---	938969 MARC 4PIG Sus scrofa cDNA 5', mRNA sequence	PREDICTED: similar to TAO kinase 2 isoform 1 [Canis familiaris]	0.408475	1.23188
regulation of developmental process	DB784143	---	DB784143 full-length enriched swine cDNA library, adult adrenal gland Sus scrofa cDNA clone ADR010030D08 5', mRNA sequence	XPG-complementing protein [Bos taurus] gb|AAI07529.1| Excision repair cross-complementing rodent repair deficiency, complementation group 5 [Bos taurus]	0.408475	1.23188
regulation of developmental process	DN100756	---	1000136 MARC 4PIG Sus scrofa cDNA 5', mRNA sequence	PREDICTED: similar to dual-specificity tyrosine-(Y)-phosphorylation regulated kinase 2 [Bos taurus]	0.408475	1.23188
regulation of developmental process	DN126428	---	1140360 MARC 4PIG Sus scrofa cDNA 5', mRNA sequence	PREDICTED: death-associated protein kinase 1 [Equus caballus]	0.408475	1.23188
regulation of developmental process	DT322069	---	SusFleck_BFN_0009_0012_5_pCNS_M07 SusFleck Backfat Normalized Sus scrofa cDNA clone 0009_0012_M07 5', mRNA sequence		0.408475	1.23188
regulation of developmental process	EU030283	SIRT1	Sus scrofa sirtuin 1 (SIRT1) mRNA, complete cds	sirtuin 1 [Sus scrofa]	0.408475	1.23188
inflammatory response	AK233548	CCL5	Sus scrofa mRNA, clone:LVRM10170C10, expressed in liver	chemokine (C-C motif) ligand 5 [Sus scrofa] gb|ABD18445.1| CCL5 [Sus scrofa]	0.416108	0.55921
inflammatory response	AK238792	---	Sus scrofa mRNA, clone:THY010031B03, expressed in thymus	PREDICTED: similar to histone deacetylase 7A isoform 2 [Bos taurus]	0.416108	0.55921
inflammatory response	BX921870	C1QA	BX921870 Sus Scrofa library (scan) Sus scrofa cDNA clone scan0019.o.16 5prim, mRNA sequence	complement component 1, q subcomponent, A chain [Sus scrofa] sp|Q69DL0|C1QA_PIG RecName: Full=Complement C1q subcomponent subunit A; Flags: Precursor gb|AAR20892.1| complement C1qA [Sus scrofa]	0.416108	0.55921
biogenic amine metabolic process	AK232599	---	Sus scrofa mRNA, clone:LVR010095H08, expressed in liver	PREDICTED: similar to Phenylalanine-4-hydroxylase (PAH) (Phe-4-monooxygenase) [Equus caballus]	0.417356	2.34336
biogenic amine metabolic process	EF375723	EPAS1	Sus scrofa hypoxia-inducible factor 2 alpha mRNA, complete cds	endothelial PAS domain protein 1 [Sus scrofa] gb|ABN48508.1| hypoxia-inducible factor 2 alpha [Sus scrofa]	0.417356	2.34336
blood coagulation	BX668483	---	BX668483 Sus Scrofa library (scac) Sus scrofa cDNA clone scac0025.l.14 5prim, mRNA sequence	PREDICTED: complement component 4 binding protein, beta chain isoform 1 [Pan troglodytes] ref|XP_001166333.1| PREDICTED: complement component 4 binding protein, beta chain isoform 2 [Pan troglodytes] ref|XP_001166369.1| PREDICTED: complement component 4 b	0.417356	2.34336
blood coagulation	EW111074	---	reje31b_m14.y1 eje Sus scrofa cDNA 5', mRNA sequence	PREDICTED: similar to von Willebrand factor-cleaving protease [Bos taurus]	0.417356	2.34336
caspase activation	AK238048	HGNT-IV-H	Sus scrofa mRNA, clone:TCH010034D07, expressed in trachea	PREDICTED: similar to Bcl-2-like 13 protein (Mil1 protein) (Bcl-rambo) [Canis familiaris]	0.417356	2.34336
caspase activation	AK240299	---	Sus scrofa mRNA, clone:UTR010052A08, expressed in uterus	PREDICTED: CASP8 associated protein 2 [Equus caballus]	0.417356	2.34336
coagulation	BX668483	---	BX668483 Sus Scrofa library (scac) Sus scrofa cDNA clone scac0025.l.14 5prim, mRNA sequence	PREDICTED: complement component 4 binding protein, beta chain isoform 1 [Pan troglodytes] ref|XP_001166333.1| PREDICTED: complement component 4 binding protein, beta chain isoform 2 [Pan troglodytes] ref|XP_001166369.1| PREDICTED: complement component 4 b	0.417356	2.34336
coagulation	EW111074	---	reje31b_m14.y1 eje Sus scrofa cDNA 5', mRNA sequence	PREDICTED: similar to von Willebrand factor-cleaving protease [Bos taurus]	0.417356	2.34336
positive regulation of caspase activity	AK238048	HGNT-IV-H	Sus scrofa mRNA, clone:TCH010034D07, expressed in trachea	PREDICTED: similar to Bcl-2-like 13 protein (Mil1 protein) (Bcl-rambo) [Canis familiaris]	0.417356	2.34336
positive regulation of caspase activity	AK240299	---	Sus scrofa mRNA, clone:UTR010052A08, expressed in uterus	PREDICTED: CASP8 associated protein 2 [Equus caballus]	0.417356	2.34336
positive regulation of cell motion	BI184471	---	UNL-P-FN-co-g-01-0-UNL.s1 UNL-P-FN Sus scrofa cDNA clone UNL-P-FN-co-g-01-0-UNL 3', mRNA sequence	PREDICTED: similar to Platelet-derived growth factor B chain precursor (PDGF B-chain) (Platelet-derived growth factor beta polypeptide) (PDGF-2) (c-sis) (Becaplermin) [Equus caballus]	0.417356	2.34336
positive regulation of cell motion	CK463582	LOC414908	934496 MARC 4PIG Sus scrofa cDNA 5', mRNA sequence	vascular endotheial growth factor 2 [Sus scrofa]	0.417356	2.34336
protein stabilization	BQ602411	---	MI-P-NA-ael-e-04-1-UM.s1 MI-P-NA Sus scrofa cDNA clone MI-P-NA-ael-e-04-1-UM 3', mRNA sequence	PREDICTED: hypothetical protein isoform 3 [Pan troglodytes]	0.417356	2.34336
protein stabilization	DR120938	---	COG3c1 Pig pBluescript and pTrueBlue library Sus scrofa cDNA 5', mRNA sequence		0.417356	2.34336
regulation of gene-specific transcription	AY251012	GATA2	Sus scrofa transcription factor GATA-2 mRNA, complete cds	GATA binding protein 2 [Sus scrofa] gb|AAO73945.1| transcription factor GATA-2 [Sus scrofa]	0.417356	2.34336
regulation of gene-specific transcription	EU030283	SIRT1	Sus scrofa sirtuin 1 (SIRT1) mRNA, complete cds	sirtuin 1 [Sus scrofa]	0.417356	2.34336
response to UV	AK237480	---	Sus scrofa mRNA, clone:SPL010051C09, expressed in spleen	PREDICTED: similar to B-cell CLL/lymphoma 3 [Bos taurus]	0.417356	2.34336
response to UV	DB784143	---	DB784143 full-length enriched swine cDNA library, adult adrenal gland Sus scrofa cDNA clone ADR010030D08 5', mRNA sequence	XPG-complementing protein [Bos taurus] gb|AAI07529.1| Excision repair cross-complementing rodent repair deficiency, complementation group 5 [Bos taurus]	0.417356	2.34336
cell-cell adhesion	CN163671	CDH11	953214 MARC 4PIG Sus scrofa cDNA 3', mRNA sequence		0.420797	0.349011
positive regulation of response to stimulus	AK240553	---	Sus scrofa mRNA, clone:UTR010098A04, expressed in uterus	PREDICTED: S100 calcium binding protein, beta (neural) isoform 1 [Macaca mulatta] ref|XP_001098016.1| PREDICTED: S100 calcium binding protein, beta (neural) isoform 3 [Macaca mulatta] ref|XP_001097929.1| PREDICTED: S100 calcium binding protein, beta (neur	0.424513	1.68241
positive regulation of response to stimulus	BI184471	---	UNL-P-FN-co-g-01-0-UNL.s1 UNL-P-FN Sus scrofa cDNA clone UNL-P-FN-co-g-01-0-UNL 3', mRNA sequence	PREDICTED: similar to Platelet-derived growth factor B chain precursor (PDGF B-chain) (Platelet-derived growth factor beta polypeptide) (PDGF-2) (c-sis) (Becaplermin) [Equus caballus]	0.424513	1.68241
positive regulation of response to stimulus	BX921870	C1QA	BX921870 Sus Scrofa library (scan) Sus scrofa cDNA clone scan0019.o.16 5prim, mRNA sequence	complement component 1, q subcomponent, A chain [Sus scrofa] sp|Q69DL0|C1QA_PIG RecName: Full=Complement C1q subcomponent subunit A; Flags: Precursor gb|AAR20892.1| complement C1qA [Sus scrofa]	0.424513	1.68241
positive regulation of response to stimulus	CK463582	LOC414908	934496 MARC 4PIG Sus scrofa cDNA 5', mRNA sequence	vascular endotheial growth factor 2 [Sus scrofa]	0.424513	1.68241
cellular response to stress	AB355633	RAD52	Sus scrofa pigRAD52 mRNA for DNA repair protein RAD52, complete cds	RAD52 homolog [Sus scrofa] dbj|BAG09487.1| DNA repair protein RAD52 [Sus scrofa]	0.424734	0.678765
cellular response to stress	AK237480	---	Sus scrofa mRNA, clone:SPL010051C09, expressed in spleen	PREDICTED: similar to B-cell CLL/lymphoma 3 [Bos taurus]	0.424734	0.678765
cellular response to stress	DB784143	---	DB784143 full-length enriched swine cDNA library, adult adrenal gland Sus scrofa cDNA clone ADR010030D08 5', mRNA sequence	XPG-complementing protein [Bos taurus] gb|AAI07529.1| Excision repair cross-complementing rodent repair deficiency, complementation group 5 [Bos taurus]	0.424734	0.678765
cellular response to stress	DN100756	---	1000136 MARC 4PIG Sus scrofa cDNA 5', mRNA sequence	PREDICTED: similar to dual-specificity tyrosine-(Y)-phosphorylation regulated kinase 2 [Bos taurus]	0.424734	0.678765
cellular response to stress	EF375723	EPAS1	Sus scrofa hypoxia-inducible factor 2 alpha mRNA, complete cds	endothelial PAS domain protein 1 [Sus scrofa] gb|ABN48508.1| hypoxia-inducible factor 2 alpha [Sus scrofa]	0.424734	0.678765
cellular response to stress	EU030283	SIRT1	Sus scrofa sirtuin 1 (SIRT1) mRNA, complete cds	sirtuin 1 [Sus scrofa]	0.424734	0.678765
response to DNA damage stimulus	AB355633	RAD52	Sus scrofa pigRAD52 mRNA for DNA repair protein RAD52, complete cds	RAD52 homolog [Sus scrofa] dbj|BAG09487.1| DNA repair protein RAD52 [Sus scrofa]	0.424734	0.678765
response to DNA damage stimulus	AK237480	---	Sus scrofa mRNA, clone:SPL010051C09, expressed in spleen	PREDICTED: similar to B-cell CLL/lymphoma 3 [Bos taurus]	0.424734	0.678765
response to DNA damage stimulus	AK238751	LOC100153408	Sus scrofa mRNA, clone:THY010026B10, expressed in thymus	PREDICTED: similar to Ring finger protein 8 [Sus scrofa]	0.424734	0.678765
response to DNA damage stimulus	DB784143	---	DB784143 full-length enriched swine cDNA library, adult adrenal gland Sus scrofa cDNA clone ADR010030D08 5', mRNA sequence	XPG-complementing protein [Bos taurus] gb|AAI07529.1| Excision repair cross-complementing rodent repair deficiency, complementation group 5 [Bos taurus]	0.424734	0.678765
response to DNA damage stimulus	DN100756	---	1000136 MARC 4PIG Sus scrofa cDNA 5', mRNA sequence	PREDICTED: similar to dual-specificity tyrosine-(Y)-phosphorylation regulated kinase 2 [Bos taurus]	0.424734	0.678765
response to DNA damage stimulus	EU030283	SIRT1	Sus scrofa sirtuin 1 (SIRT1) mRNA, complete cds	sirtuin 1 [Sus scrofa]	0.424734	0.678765
metal ion transport	AK234095	---	Sus scrofa mRNA, clone:OVR010007B05, expressed in ovary	potassium inwardly-rectifying channel, subfamily J, member 8 [Bos taurus] gb|AAI12837.1| Potassium inwardly-rectifying channel, subfamily J, member 8 [Bos taurus] gb|ABQ13042.1| potassium inwardly-rectifying channel J8 [Bos taurus]	0.426717	1.49123
metal ion transport	AK234934	SLC39A7	Sus scrofa mRNA, clone:OVRM10033H09, expressed in ovary	solute carrier family 39 (zinc transporter), member 7 [Sus scrofa] emb|CAN13295.1| solute carrier family 39 (zinc transporter), member 7 [Sus scrofa] gb|ABV71920.1| solute carrier family 39 zinc transporter member 7 variant 2 [Sus scrofa] gb|ABV71921.1| s	0.426717	1.49123
metal ion transport	BX925865	---	BX925865 Sus Scrofa library (scan) Sus scrofa cDNA clone scan0018.p.03 5prim, mRNA sequence	PREDICTED: similar to Zinc transporter ZIP10 precursor (Zrt- and Irt-like protein 10) (ZIP-10) (Solute carrier family 39 member 10) [Bos taurus]	0.426717	1.49123
metal ion transport	BX926002	PEC-60	BX926002 Sus Scrofa library (scan) Sus scrofa cDNA clone scan0021.g.06 5prim, mRNA sequence		0.426717	1.49123
metal ion transport	DN111016	---	1110095 MARC 4PIG Sus scrofa cDNA 5', mRNA sequence		0.426717	1.49123
metal ion transport	EW036194	---	rcte08_m23.y1 cte Sus scrofa cDNA 5', mRNA sequence	PREDICTED: similar to sperm-associated cation channel 2 isoform 1 [Canis familiaris]	0.426717	1.49123
negative regulation of macromolecule metabolic process	AJ956714	---	AJ956714 KN404_2 Sus scrofa cDNA clone C0007749o18 5', mRNA sequence		0.426773	1.28461
negative regulation of macromolecule metabolic process	AK230658	---	Sus scrofa mRNA, clone:AMP010021H04, expressed in alveolar macrophage	histone deacetylase 1 [Bos taurus] sp|Q32PJ8|HDAC1_BOVIN RecName: Full=Histone deacetylase 1; Short=HD1 gb|AAI08089.1| Histone deacetylase 1 [Bos taurus] gb|ABS45034.1| histone deacetylase 1 [Bos taurus]	0.426773	1.28461
negative regulation of macromolecule metabolic process	AK233501	---	Sus scrofa mRNA, clone:LVRM10160A04, expressed in liver	PREDICTED: similar to TG-interacting factor isoform c [Canis familiaris] ref|XP_851536.1| PREDICTED: similar to TG-interacting factor isoform c [Canis familiaris]	0.426773	1.28461
negative regulation of macromolecule metabolic process	AK234050	---	Sus scrofa mRNA, clone:MLN010103C02, expressed in mesenteric lymph node	CCCTC-binding factor [Bos taurus] gb|AAI23742.1| CCCTC-binding factor (zinc finger protein) [Bos taurus]	0.426773	1.28461
negative regulation of macromolecule metabolic process	AK234381	---	Sus scrofa mRNA, clone:OVR010050H05, expressed in ovary	PREDICTED: similar to PHD finger protein 12 (PHD factor 1) (Pf1) [Equus caballus]	0.426773	1.28461
negative regulation of macromolecule metabolic process	AK235335	DLAT	Sus scrofa mRNA, clone:OVRM10070A06, expressed in ovary	PREDICTED: similar to transcription factor-like protein 4 isoform 1 [Bos taurus]	0.426773	1.28461
negative regulation of macromolecule metabolic process	AK237480	---	Sus scrofa mRNA, clone:SPL010051C09, expressed in spleen	PREDICTED: similar to B-cell CLL/lymphoma 3 [Bos taurus]	0.426773	1.28461
negative regulation of macromolecule metabolic process	AK239423	---	Sus scrofa mRNA, clone:THY010102F11, expressed in thymus	metastasis associated 1 family, member 2 [Bos taurus] gb|AAI14674.1| Metastasis associated 1 family, member 2 [Bos taurus]	0.426773	1.28461
negative regulation of macromolecule metabolic process	AK239756	---	Sus scrofa mRNA, clone:THY010202F01, expressed in thymus	telomeric repeat binding factor 2, interacting protein [Bos taurus] gb|AAI20018.1| Telomeric repeat binding factor 2, interacting protein [Bos taurus]	0.426773	1.28461
negative regulation of macromolecule metabolic process	AY609525	---	Sus scrofa clone Clu_1561.scr.msk.p1.Contig1, mRNA sequence	mCG119115, isoform CRA_b [Mus musculus]	0.426773	1.28461
negative regulation of macromolecule metabolic process	CK467405	---	938702 MARC 4PIG Sus scrofa cDNA 5', mRNA sequence		0.426773	1.28461
negative regulation of macromolecule metabolic process	CK467896	---	939242 MARC 4PIG Sus scrofa cDNA 5', mRNA sequence		0.426773	1.28461
negative regulation of macromolecule metabolic process	EU030283	SIRT1	Sus scrofa sirtuin 1 (SIRT1) mRNA, complete cds	sirtuin 1 [Sus scrofa]	0.426773	1.28461
leukocyte activation	AK238792	---	Sus scrofa mRNA, clone:THY010031B03, expressed in thymus	PREDICTED: similar to histone deacetylase 7A isoform 2 [Bos taurus]	0.440973	0.356598
phospholipid metabolic process	BX917005	---	BX917005 Sus Scrofa library (scan) Sus scrofa cDNA clone scan0034.a.10 5prim, mRNA sequence		0.440973	0.356598
bile acid biosynthetic process	EF625353	CYP39A1	Sus scrofa cytochrome P450 (CYP39A1) mRNA, complete cds	cytochrome P450, family 39, subfamily A, polypeptide 1 [Sus scrofa] gb|ABS58493.1| cytochrome P450 [Sus scrofa]	0.444915	4.10087
branched chain family amino acid catabolic process	AK232881	---	Sus scrofa mRNA, clone:LVRM10044E04, expressed in liver	acyl-Coenzyme A dehydrogenase family, member 8 [Bos taurus] sp|Q0NXR6|ACAD8_BOVIN RecName: Full=Isobutyryl-CoA dehydrogenase, mitochondrial; AltName: Full=Acyl-CoA dehydrogenase family member 8; Short=ACAD-8; Flags: Precursor gb|ABD97096.1| acyl-coenzyme	0.444915	4.10087
cell-cell junction assembly	AK240469	CTNNA1	Sus scrofa mRNA, clone:UTR010076H11, expressed in uterus	unnamed protein product [Homo sapiens]	0.444915	4.10087
cell-cell junction assembly and maintenance	AK240469	CTNNA1	Sus scrofa mRNA, clone:UTR010076H11, expressed in uterus	unnamed protein product [Homo sapiens]	0.444915	4.10087
chromatin silencing	EU030283	SIRT1	Sus scrofa sirtuin 1 (SIRT1) mRNA, complete cds	sirtuin 1 [Sus scrofa]	0.444915	4.10087
detection of abiotic stimulus	AK238706	---	Sus scrofa mRNA, clone:THY010019D09, expressed in thymus	latexin [Bos taurus] gb|AAI20150.1| Latexin [Bos taurus]	0.444915	4.10087
DNA catabolic process, endonucleolytic	DB784143	---	DB784143 full-length enriched swine cDNA library, adult adrenal gland Sus scrofa cDNA clone ADR010030D08 5', mRNA sequence	XPG-complementing protein [Bos taurus] gb|AAI07529.1| Excision repair cross-complementing rodent repair deficiency, complementation group 5 [Bos taurus]	0.444915	4.10087
embryonic pattern specification	BI186417	---	UNL-P-FN-ae-h-11-0-UNL.s4 UNL-P-FN Sus scrofa cDNA clone UNL-P-FN-ae-h-11-0-UNL 3', mRNA sequence		0.444915	4.10087
embryonic skeletal morphogenesis	CJ024171	---	CJ024171 full-length enriched swine cDNA library, adult trachea Sus scrofa cDNA clone TCH01A020024 5', mRNA sequence	collagen, type II, alpha 1 isoform 2 [Bos taurus]	0.444915	4.10087
excretion	DN128002	---	1142049 MARC 4PIG Sus scrofa cDNA 5', mRNA sequence		0.444915	4.10087
glycolysis	AK236324	---	Sus scrofa mRNA, clone:OVRM10181E04, expressed in ovary	pyruvate dehydrogenase (lipoamide) beta [Bos taurus] sp|P11966|ODPB_BOVIN RecName: Full=Pyruvate dehydrogenase E1 component subunit beta, mitochondrial; Short=PDHE1-B; Flags: Precursor gb|AAI50021.1| PDHB protein [Bos taurus]	0.444915	4.10087
muscle maintenance	DY426993	---	1550315 MARC 3PIG Sus scrofa cDNA 5', mRNA sequence	PREDICTED: glycosyltransferase-like 1B [Equus caballus]	0.444915	4.10087
negative regulation of cell-matrix adhesion	BI183962	---	UNL-P-FN-cf-h-03-0-UNL.s1 UNL-P-FN Sus scrofa cDNA clone UNL-P-FN-cf-h-03-0-UNL 3', mRNA sequence	RAS p21 protein activator 1 [Mus musculus]	0.444915	4.10087
negative regulation of hormone secretion	AK235224	---	Sus scrofa mRNA, clone:OVRM10059B06, expressed in ovary	family with sequence similarity 3, member D [Homo sapiens] ref|XP_516561.2| PREDICTED: family with sequence similarity 3, member D isoform 3 [Pan troglodytes] ref|XP_001174358.1| PREDICTED: family with sequence similarity 3, member D isoform 2 [Pan troglo	0.444915	4.10087
negative regulation of insulin secretion	AK235224	---	Sus scrofa mRNA, clone:OVRM10059B06, expressed in ovary	family with sequence similarity 3, member D [Homo sapiens] ref|XP_516561.2| PREDICTED: family with sequence similarity 3, member D isoform 3 [Pan troglodytes] ref|XP_001174358.1| PREDICTED: family with sequence similarity 3, member D isoform 2 [Pan troglo	0.444915	4.10087
negative regulation of muscle development	AK238792	---	Sus scrofa mRNA, clone:THY010031B03, expressed in thymus	PREDICTED: similar to histone deacetylase 7A isoform 2 [Bos taurus]	0.444915	4.10087
negative regulation of peptide secretion	AK235224	---	Sus scrofa mRNA, clone:OVRM10059B06, expressed in ovary	family with sequence similarity 3, member D [Homo sapiens] ref|XP_516561.2| PREDICTED: family with sequence similarity 3, member D isoform 3 [Pan troglodytes] ref|XP_001174358.1| PREDICTED: family with sequence similarity 3, member D isoform 2 [Pan troglo	0.444915	4.10087
negative regulation of striated muscle development	AK238792	---	Sus scrofa mRNA, clone:THY010031B03, expressed in thymus	PREDICTED: similar to histone deacetylase 7A isoform 2 [Bos taurus]	0.444915	4.10087
nucleotide-excision repair, DNA incision	DB784143	---	DB784143 full-length enriched swine cDNA library, adult adrenal gland Sus scrofa cDNA clone ADR010030D08 5', mRNA sequence	XPG-complementing protein [Bos taurus] gb|AAI07529.1| Excision repair cross-complementing rodent repair deficiency, complementation group 5 [Bos taurus]	0.444915	4.10087
odontogenesis	AK232904	---	Sus scrofa mRNA, clone:LVRM10049E09, expressed in liver	NFIC protein [Bos taurus]	0.444915	4.10087
palate development	EW423367	---	rnca08b_j3.y1 nca Sus scrofa cDNA 5', mRNA sequence		0.444915	4.10087
positive regulation of DNA metabolic process	BI184471	---	UNL-P-FN-co-g-01-0-UNL.s1 UNL-P-FN Sus scrofa cDNA clone UNL-P-FN-co-g-01-0-UNL 3', mRNA sequence	PREDICTED: similar to Platelet-derived growth factor B chain precursor (PDGF B-chain) (Platelet-derived growth factor beta polypeptide) (PDGF-2) (c-sis) (Becaplermin) [Equus caballus]	0.444915	4.10087
positive regulation of growth	AK233996	---	Sus scrofa mRNA, clone:MLN010091B03, expressed in mesenteric lymph node	PREDICTED: nucleolar protein 8 [Bos taurus]	0.444915	4.10087
positive regulation of phagocytosis	AY251012	GATA2	Sus scrofa transcription factor GATA-2 mRNA, complete cds	GATA binding protein 2 [Sus scrofa] gb|AAO73945.1| transcription factor GATA-2 [Sus scrofa]	0.444915	4.10087
positive regulation of specific transcription from RNA polymerase II promoter	AY251012	GATA2	Sus scrofa transcription factor GATA-2 mRNA, complete cds	GATA binding protein 2 [Sus scrofa] gb|AAO73945.1| transcription factor GATA-2 [Sus scrofa]	0.444915	4.10087
positive regulation of translation	AK237480	---	Sus scrofa mRNA, clone:SPL010051C09, expressed in spleen	PREDICTED: similar to B-cell CLL/lymphoma 3 [Bos taurus]	0.444915	4.10087
protein amino acid deacetylation	EU030283	SIRT1	Sus scrofa sirtuin 1 (SIRT1) mRNA, complete cds	sirtuin 1 [Sus scrofa]	0.444915	4.10087
protein maturation via proteolysis	DT322069	---	SusFleck_BFN_0009_0012_5_pCNS_M07 SusFleck Backfat Normalized Sus scrofa cDNA clone 0009_0012_M07 5', mRNA sequence		0.444915	4.10087
regulation of BMP signaling pathway	DT322069	---	SusFleck_BFN_0009_0012_5_pCNS_M07 SusFleck Backfat Normalized Sus scrofa cDNA clone 0009_0012_M07 5', mRNA sequence		0.444915	4.10087
regulation of carbohydrate biosynthetic process	DN100756	---	1000136 MARC 4PIG Sus scrofa cDNA 5', mRNA sequence	PREDICTED: similar to dual-specificity tyrosine-(Y)-phosphorylation regulated kinase 2 [Bos taurus]	0.444915	4.10087
regulation of carbohydrate metabolic process	DN100756	---	1000136 MARC 4PIG Sus scrofa cDNA 5', mRNA sequence	PREDICTED: similar to dual-specificity tyrosine-(Y)-phosphorylation regulated kinase 2 [Bos taurus]	0.444915	4.10087
regulation of cellular carbohydrate metabolic process	DN100756	---	1000136 MARC 4PIG Sus scrofa cDNA 5', mRNA sequence	PREDICTED: similar to dual-specificity tyrosine-(Y)-phosphorylation regulated kinase 2 [Bos taurus]	0.444915	4.10087
regulation of fat cell differentiation	EU030283	SIRT1	Sus scrofa sirtuin 1 (SIRT1) mRNA, complete cds	sirtuin 1 [Sus scrofa]	0.444915	4.10087
regulation of glycogen biosynthetic process	DN100756	---	1000136 MARC 4PIG Sus scrofa cDNA 5', mRNA sequence	PREDICTED: similar to dual-specificity tyrosine-(Y)-phosphorylation regulated kinase 2 [Bos taurus]	0.444915	4.10087
regulation of helicase activity	EU030283	SIRT1	Sus scrofa sirtuin 1 (SIRT1) mRNA, complete cds	sirtuin 1 [Sus scrofa]	0.444915	4.10087
regulation of NF-kappaB import into nucleus	AK237480	---	Sus scrofa mRNA, clone:SPL010051C09, expressed in spleen	PREDICTED: similar to B-cell CLL/lymphoma 3 [Bos taurus]	0.444915	4.10087
regulation of phagocytosis	AY251012	GATA2	Sus scrofa transcription factor GATA-2 mRNA, complete cds	GATA binding protein 2 [Sus scrofa] gb|AAO73945.1| transcription factor GATA-2 [Sus scrofa]	0.444915	4.10087
regulation of polysaccharide biosynthetic process	DN100756	---	1000136 MARC 4PIG Sus scrofa cDNA 5', mRNA sequence	PREDICTED: similar to dual-specificity tyrosine-(Y)-phosphorylation regulated kinase 2 [Bos taurus]	0.444915	4.10087
regulation of polysaccharide metabolic process	DN100756	---	1000136 MARC 4PIG Sus scrofa cDNA 5', mRNA sequence	PREDICTED: similar to dual-specificity tyrosine-(Y)-phosphorylation regulated kinase 2 [Bos taurus]	0.444915	4.10087
regulation of steroid metabolic process	AK233385	LOC100152451	Sus scrofa mRNA, clone:LVRM10136C09, expressed in liver	PREDICTED: similar to SEC14-like 2 [Sus scrofa]	0.444915	4.10087
multi-organism process	AK232326	---	Sus scrofa mRNA, clone:LVR010021H09, expressed in liver	PREDICTED: similar to Nedd-4-like E3 ubiquitin-protein ligase WWP2 (WW domain-containing protein 2) (Atropin-1 interacting protein 2) (AIP2) isoform 1 [Canis familiaris]	0.446265	0.572215
multi-organism process	AK237480	---	Sus scrofa mRNA, clone:SPL010051C09, expressed in spleen	PREDICTED: similar to B-cell CLL/lymphoma 3 [Bos taurus]	0.446265	0.572215
multi-organism process	BX665103	---	BX665103 Sus Scrofa library (scag) Sus scrofa cDNA clone scag0004.c.03 5prim, mRNA sequence		0.446265	0.572215
actin cytoskeleton organization and biogenesis	AJ945191	---	AJ945191 CSEQRAN17 Sus scrofa cDNA clone C0007308p20 5', mRNA sequence	PREDICTED: similar to smooth muscle myosin heavy chain 11 isoform SM1A isoform 3 [Macaca mulatta]	0.446512	1.46897
actin cytoskeleton organization and biogenesis	AJ957849	---	AJ957849 KN404_2 Sus scrofa cDNA clone C0007749b12 5', mRNA sequence	PREDICTED: FYVE, RhoGEF and PH domain containing 6 [Bos taurus]	0.446512	1.46897
actin cytoskeleton organization and biogenesis	AK232529	LOC396874	Sus scrofa mRNA, clone:LVR010063A03, expressed in liver	Gelsolin precursor (Actin-depolymerizing factor) (ADF) (Brevin) gb|AAA31042.1| plasma gelsolin precursor emb|CAA32077.1| gelsolin [Sus scrofa]	0.446512	1.46897
actin cytoskeleton organization and biogenesis	AK233921	---	Sus scrofa mRNA, clone:MLN010067H12, expressed in mesenteric lymph node	PREDICTED: protein kinase C and casein kinase substrate in neurons 2 [Equus caballus]	0.446512	1.46897
actin cytoskeleton organization and biogenesis	AK234246	---	Sus scrofa mRNA, clone:OVR010032H05, expressed in ovary	ras-related C3 botulinum toxin substrate 3 [synthetic construct]	0.446512	1.46897
actin cytoskeleton organization and biogenesis	CK467652	---	938969 MARC 4PIG Sus scrofa cDNA 5', mRNA sequence	PREDICTED: similar to TAO kinase 2 isoform 1 [Canis familiaris]	0.446512	1.46897
induction of apoptosis	AK237480	---	Sus scrofa mRNA, clone:SPL010051C09, expressed in spleen	PREDICTED: similar to B-cell CLL/lymphoma 3 [Bos taurus]	0.447126	1.41759
induction of apoptosis	AK238048	HGNT-IV-H	Sus scrofa mRNA, clone:TCH010034D07, expressed in trachea	PREDICTED: similar to Bcl-2-like 13 protein (Mil1 protein) (Bcl-rambo) [Canis familiaris]	0.447126	1.41759
induction of apoptosis	AK240299	---	Sus scrofa mRNA, clone:UTR010052A08, expressed in uterus	PREDICTED: CASP8 associated protein 2 [Equus caballus]	0.447126	1.41759
induction of apoptosis	BX915041	---	BX915041 Sus Scrofa library (scan) Sus scrofa cDNA clone scan0027.c.13 5prim, mRNA sequence	KIAA0617 protein [Homo sapiens]	0.447126	1.41759
induction of apoptosis	CK467405	---	938702 MARC 4PIG Sus scrofa cDNA 5', mRNA sequence		0.447126	1.41759
induction of apoptosis	DN100756	---	1000136 MARC 4PIG Sus scrofa cDNA 5', mRNA sequence	PREDICTED: similar to dual-specificity tyrosine-(Y)-phosphorylation regulated kinase 2 [Bos taurus]	0.447126	1.41759
induction of apoptosis	DN126428	---	1140360 MARC 4PIG Sus scrofa cDNA 5', mRNA sequence	PREDICTED: death-associated protein kinase 1 [Equus caballus]	0.447126	1.41759
[truncated: 3,337 more rows]

## Sheet: Profile0-STC-GO
Biological process (GO)	Genbank Acc	Gene Symbol	Gene Description	Subject_annotation	p value	Enrichment
[truncated: 1,524 more rows]
